# Supplementary material for: Integrative analysis of the transcriptome and proteome reveals the molecular responses of tobacco to boron deficiency
Source: BMC Plant Biol. 2024 Jul 19;24:689. doi: 10.1186/s12870-024-05391-z (PMC11264865; doi:10.1186/s12870-024-05391-z)
Supplement: Supplementary file 1 — Supplementary Material 1. [file 12870_2024_5391_MOESM1_ESM.xlsx]

## Sheet: Sheet1
Gene id	FPKM																																				The comparisons of B0_vs_B1, B1/4_vs_B1, and B4_vs_B1									IPR_desc
	The B0 tobacco seedlings at 5, 12 and 19 DAT, respectively									The B1/4 tobacco seedlings at 5, 12 and 19 DAT, respectively									The B1 tobacco seedlings at 5, 12 and 19 DAT, respectively									The B4 tobacco seedlings at 5, 12 and 19 DAT, respectively									5B0_vs_5B1	5B1/4_vs_5B1	5B4_vs_5B1	12B0_vs_12B1	12B1/4_vs_12B1	12B4_vs_12B1	19B0_vs_19B1	19B1/4_vs_19B1	19B4_vs_19B1
	5B0-1	5B0-2	5B0-3	12B0-1	12B0-2	12B0-3	19B0-1	19B0-2	19B0-3	5B1/4-1	5B1/4-2	5B1/4-3	12B1/4-1	12B1/4-2	12B1/4-3	19B1/4-1	19B1/4-2	19B1/4-3	5B1-1	5B1-2	5B1-3	12B1-1	12B1-2	12B1-3	19B1-1	19B1-2	19B1-3	5B4-1	5B4-2	5B4-3	12B4-1	12B4-2	12B4-3	19B4-1	19B4-2	19B4-3
Nitab4.5_0000200g0060	11.9046	12.3694	11.2331	6.1468	11.0349	3.8756	7.7063	4.5503	7.4431	5.1728	7.1794	6.2085	3.1946	8.3006	9.202	11.5686	4.22	2.2114	4.1327	2.9389	5.2026	5.66	5.6742	5.3036	4.5607	3.5493	2.4043	5.3702	6.4912	6.3585	11.1943	7.9935	4.6288	1.9862	2.1329	1.7903	TRUE	FALSE	FALSE	FALSE	FALSE	FALSE	FALSE	FALSE	FALSE	Glycoside hydrolase, catalytic domain, X8, Glycoside hydrolase, family 17, Glycoside hydrolase, superfamily
Nitab4.5_0005519g0010	90.9182	154.452	70.7788	4.4526	296.026	172.117	225.844	310.809	332.398	239.16	4.2628	4.1118	3.9162	38.1389	25.533	75.7973	11.2231	24.1886	19.0717	2.9406	4.1675	11.7845	11.1515	12.6701	17.8648	20.7137	19.0178	2.9107	2.0274	4.1529	29.8709	24.1113	12.7109	11.6375	8.0228	8.9159	TRUE	FALSE	FALSE	TRUE	TRUE	FALSE	TRUE	FALSE	FALSE	DNA-binding WRKY
Nitab4.5_0003701g0030	150.628	212.349	123.118	17.2043	271.42	166.357	181.425	179.318	171.061	232.634	16.7028	21.8681	18.431	14.901	10.5491	11.2992	20.5861	18.6752	16.9356	17.7146	23.4637	14.7743	9.2168	14.3017	14.4344	18.5885	19.7448	13.534	17.0779	19.7745	12.3395	15.4395	16.0234	16.9176	14.7953	13.4925	TRUE	FALSE	FALSE	TRUE	FALSE	FALSE	TRUE	FALSE	FALSE	Protein kinase, ATP binding site, Protein kinase-like domain, Serine/threonine- / dual specificity protein kinase, catalytic domain, Serine/threonine-protein kinase, active site, Concanavalin A-like lectin/glucanase, subgroup, Protein kinase domain, Legume lectin domain, Legume lectin, beta chain, Mn/Ca-binding site, Concanavalin A-like lectin/glucanases superfamily
Nitab4.5_0000650g0160	210.434	407.508	172.83	21.3707	637.956	380.898	437.426	465.601	433.33	508.965	14.1167	23.3568	27.2468	18.2688	15.6888	21.3826	30.7916	32.9694	29.5576	24.1031	36.0893	17.6708	16.6237	22.5266	26.9684	24.7742	26.167	15.307	16.5811	20.7715	17.6079	21.3551	27.9858	24.049	20.4599	18.124	TRUE	FALSE	FALSE	TRUE	FALSE	FALSE	TRUE	FALSE	FALSE	Phosphate-induced protein 1
Nitab4.5_0000799g0080	81.7884	97.2049	56.6838	8.6376	240.073	111.575	143.773	202.746	218.063	196.329	7.2057	9.0556	12.3616	25.914	11.4406	31.0979	10.3757	22.9735	16.3964	5.4775	9.7583	14.4158	8.1856	12.4009	18.2439	20.7053	16.9986	9.0674	5.7567	4.4669	13.9169	18.1297	9.8187	5.482	7.5527	6.1059	TRUE	FALSE	FALSE	TRUE	FALSE	FALSE	TRUE	FALSE	TRUE	Protein of unknown function DUF4228, plant
Nitab4.5_0007598g0010	26.5713	30.475	13.661	11.3136	15.8153	9.5907	9.447	6.1421	5.4497	3.8196	12.4784	9.886	4.1159	5.1845	4.7704	7.3115	3.4657	4.1005	2.7448	3.6556	2.7961	5.3977	5.7543	9.5112	5.4557	4.2594	5.2559	8.5013	4.6414	6.3953	6.9943	3.4388	2.6149	3.9136	4.1467	2.8724	TRUE	TRUE	FALSE	FALSE	FALSE	FALSE	FALSE	FALSE	FALSE	Glycoside hydrolase, family 16, active site, Xyloglucan endotransglucosylase/hydrolase, Concanavalin A-like lectin/glucanase, subgroup, Xyloglucan endo-transglycosylase, C-terminal, Glycoside hydrolase, family 16, Concanavalin A-like lectin/glucanases superfamily
Nitab4.5_0000037g0180	192.19	257.2	147.321	70.7749	47.8591	40.4739	54.0113	38.9148	53.6141	37.4281	110.916	72.2624	53.2836	59.3557	64.3656	76.2215	42.421	29.1113	38.3069	28.4001	25.1468	51.1203	91.3242	97.4555	47.4376	45.1801	39.0629	37.6258	30.4128	41.94	70.28	99.2091	48.5821	24.8877	46.2224	27.5417	TRUE	TRUE	FALSE	FALSE	FALSE	FALSE	FALSE	FALSE	FALSE	Zinc finger, GATA-type, Zinc finger, NHR/GATA-type, Transcription factor, GATA, plant
Nitab4.5_0002394g0010	5.1024	11.3884	3.7467	2.662	34.3571	30.0769	35.8063	5.0137	16.924	4.1959	5.5986	5.1854	0	6.5593	9.9879	34.9854	2.9494	4.148	17.5036	0	0	11.8125	1.1408	4.8506	7.6966	5.4999	2.6352	5.5568	1.5117	5.7577	4.0905	1.7432	0.5334	0.5401	2.2224	2.5847	TRUE	TRUE	TRUE	TRUE	FALSE	FALSE	FALSE	FALSE	FALSE	Phosphate-induced protein 1
Nitab4.5_0003074g0030	187.145	239.377	159.98	137.456	137.959	114.038	116.651	123.708	176.907	133.462	202.049	68.4538	32.2802	110.662	112.505	156.517	101.153	101.267	102.527	20.7786	35.3961	108.127	144.951	158.202	78.8331	68.164	68.026	200.133	83.7281	134.581	149.428	115.167	42.1049	54.2797	112.547	47.4159	TRUE	TRUE	TRUE	FALSE	FALSE	FALSE	FALSE	FALSE	FALSE	Protein kinase, ATP binding site, Serine/threonine- / dual specificity protein kinase, catalytic domain, Protein kinase domain, Protein kinase-like domain, Serine/threonine-protein kinase, active site
Nitab4.5_0002726g0090	8.4192	8.0588	3.9579	3.664	3.1391	2.7729	1.8398	1.9751	1.8222	2.235	2.5195	4.1146	1.0063	4.3288	2.5603	3.5074	1.8402	1.4403	1.8491	1.2392	1.3772	2.7733	2.6312	3.3727	1.3998	1.7583	2.0117	1.1688	1.4887	1.6804	2.4745	4.3083	0.9043	1.031	0.8559	1.0937	TRUE	TRUE	FALSE	FALSE	FALSE	FALSE	FALSE	FALSE	FALSE	Sterol methyltransferase C-terminal, ERGosterol biosynthesis methyltransferase, plant, Methyltransferase type 11
Nitab4.5_0005482g0010	3.6379	9.5634	8.3864	12.8805	29.2726	22.7766	30.1415	19.9858	16.3402	15.5229	12.0646	14.4976	23.973	36.7395	27.7418	36.8695	18.7441	23.6186	20.6533	25.371	24.5021	26.8303	17.305	26.5088	17.4752	37.6722	31.7297	11.976	16.6595	15.4573	27.3566	34.7363	31.3128	17.9638	21.4105	19.6078	TRUE	FALSE	FALSE	FALSE	FALSE	FALSE	FALSE	FALSE	FALSE	AP2/ERF domain, DNA-binding domain
Nitab4.5_0008912g0010	17.1247	13.567	7.6311	5.748	9.8299	8.1155	10.1365	5.9926	7.8479	9.1974	4.9439	6.2154	2.9635	8.8516	9.194	17.5201	5.5264	4.0361	6.8669	2.2223	3.695	7.0247	10.8857	9.5479	4.9898	5.8787	4.9565	4.0136	3.696	5.0896	14.2132	11.2408	6.1342	3.5037	4.6354	2.8444	TRUE	FALSE	FALSE	FALSE	FALSE	FALSE	FALSE	FALSE	FALSE	CRAL-TRIO domain
Nitab4.5_0001184g0040	37.9076	31.6392	25.1556	18.8734	61.2716	50.8843	66.5935	32.5048	42.7286	33.2823	15.7416	11.5177	6.3438	14.2144	23.5752	35.0649	18.2324	17.9079	27.9288	5.7375	7.5875	20.1755	16.8679	24.9705	20.1933	16.5459	12.8759	14.7505	12.3539	16.1923	27.8711	15.9443	10.3461	9.5191	18.6167	18.4888	TRUE	TRUE	TRUE	TRUE	FALSE	FALSE	FALSE	FALSE	FALSE	Protein of unknown function DUF761, plant
Nitab4.5_0005893g0010	21.8258	11.2126	13.6248	9.8777	12.9502	10.2141	13.9142	5.5069	7.2387	9.9148	9.5767	5.3487	1.6686	1.2735	0.8488	1.8747	4.7144	3.0934	3.7264	2.257	3.6981	5.2337	12.2975	6.72	3.7547	2.639	2.8832	6.0706	4.4963	7.5608	3.3517	4.3828	1.8063	3.3889	5.9868	4.2982	TRUE	TRUE	FALSE	FALSE	TRUE	TRUE	TRUE	FALSE	FALSE	RNA recognition motif domain, Nucleotide-binding, alpha-beta plait
Nitab4.5_0000446g0210	9.9306	13.0981	8.4675	6.3351	7.3276	7.0931	6.7022	3.6578	4.0322	4.2822	6.3471	6.6653	3.9381	6.1343	5.9196	5.038	5.26	4.2507	3.782	2.5288	2.732	4.5463	4.9097	4.1808	3.7643	2.5733	3.7473	3.0004	4.0866	6.2162	3.1074	7.6876	5.6094	4.1924	4.7158	3.2873	TRUE	TRUE	FALSE	FALSE	FALSE	FALSE	FALSE	FALSE	FALSE	Aspartic peptidase, Aspartic peptidase domain, Aspartic peptidase, active site
Nitab4.5_0001083g0010	9.0169	11.6712	9.2425	2.2491	33.2968	26.4014	41.6926	4.4424	21.6327	5.6086	11.2772	7.6841	0	9.9851	12.857	44.8309	2.5457	8.7078	25.2597	0	0.1033	23.2794	2.2584	10.4895	8.7097	11.1403	5.7729	5.4764	2.486	4.3649	11.251	5.1236	2.1824	0.2398	2.3779	4.0866	TRUE	TRUE	TRUE	FALSE	FALSE	FALSE	FALSE	FALSE	FALSE	Protein of unknown function DUF1645, plant
Nitab4.5_0000747g0050	37.9864	25.8239	37.4293	12.0517	8.9612	10.8438	12.3915	24.1819	20.8305	19.1157	25.3929	19.4459	5.9033	7.4759	5.1371	8.1949	14.3993	14.0617	9.6308	8.5271	7.2704	11.6524	9.6595	13.089	19.6339	11.8991	12.8385	25.4672	12.0703	11.3813	6.7013	8.4486	4.6466	12.6123	10.9321	13.6836	TRUE	TRUE	TRUE	FALSE	FALSE	TRUE	FALSE	FALSE	FALSE	Beta-glucanase, Concanavalin A-like lectin/glucanase, subgroup, Glycoside hydrolase, family 16, Xyloglucan endo-transglycosylase, C-terminal, Concanavalin A-like lectin/glucanases superfamily, Xyloglucan endotransglucosylase/hydrolase
Nitab4.5_0000566g0250	191.635	322.701	163.72	108.657	182.34	126.603	170.186	182.06	194.639	218.175	142.821	110.275	93.1823	242.562	185.909	245.871	162.601	145.036	182.168	46.4695	97.2737	166.526	158.028	162.869	164.424	174.369	163.028	151.729	106.583	117.067	257.687	277.049	182.238	99.2825	103.335	97.3033	TRUE	FALSE	FALSE	FALSE	FALSE	FALSE	FALSE	FALSE	FALSE	Concanavalin A-like lectin/glucanase, subgroup, Concanavalin A-like lectin/glucanases superfamily, Xyloglucan endo-transglycosylase, C-terminal, Xyloglucan endotransglucosylase/hydrolase, Glycoside hydrolase, family 16
Nitab4.5_0002486g0040	80.2946	143.418	50.2786	29.9321	41.0022	21.9176	45.5726	19.6439	37.7975	18.4944	46.1125	21.8358	10.8038	24.2495	24.8992	68.29	9.1442	14.2783	15.477	6.9583	5.9236	30.7775	16.5206	32.264	14.5143	12.4125	11.9352	27.9654	10.4441	31.8697	28.1106	26.0012	4.747	7.6609	15.3712	7.0624	TRUE	TRUE	FALSE	FALSE	FALSE	FALSE	FALSE	FALSE	FALSE
Nitab4.5_0002456g0090	5.1979	3.0883	3.1523	6.6522	16.8583	17.9587	14.8678	27.892	18.9852	15.723	4.014	3.7137	25.8061	6.94	6.2066	5.1961	9.4669	13.5614	8.2887	15.1463	15.0793	1.6316	2.3779	1.686	9.952	24.4153	16.5575	7.6165	7.2394	7.7693	3.6021	2.5253	2.9045	12.8109	7.8907	8.5296	TRUE	TRUE	TRUE	TRUE	TRUE	FALSE	FALSE	FALSE	FALSE	EF-hand domain, EF-Hand 1, calcium-binding site, EF-hand domain pair
Nitab4.5_0002650g0050	43.1989	133.226	45.02	11.1653	87.1224	60.3356	85.8237	73.3508	65.0175	53.8486	9.6411	11.4134	16.8207	28.4126	35.6232	38.4499	13.0044	8.9651	13.8545	15.5503	22.5375	18.6665	19.2614	35.2858	14.5617	13.3567	13.7896	9.9438	10.0996	18.5425	23.3629	20.4497	19.8919	7.6636	7.1883	8.5299	TRUE	FALSE	FALSE	TRUE	FALSE	FALSE	TRUE	FALSE	FALSE	DNA-binding WRKY
Nitab4.5_0009387g0010	47.1495	31.7455	41.4022	24.3099	46.8793	37.0943	35.3543	30.6249	33.9877	32.1005	24.384	23.7089	6.9925	14.5627	14.1393	25.8095	12.4532	20.1654	23.1032	14.7038	7.8922	19.7504	14.1748	14.9656	25.7263	15.7545	14.5221	22.8282	13.1885	28.5255	12.771	17.3837	8.9279	9.5743	18.256	13.5118	TRUE	TRUE	TRUE	TRUE	FALSE	FALSE	FALSE	FALSE	FALSE	Histidine kinase-like ATPase, ATP-binding domain, Signal transduction histidine kinase EnvZ-like, dimerisation/phosphoacceptor domain, Signal transduction histidine kinase-related protein, C-terminal, Signal transduction response regulator, receiver domain, Signal transduction histidine kinase, core, CheY-like superfamily, Signal transduction histidine kinase, homodimeric domain
Nitab4.5_0002236g0020	163.992	101.895	125.295	49.001	128.943	127.329	103.687	81.5704	97.3573	68.9646	60.0913	39.1643	22.159	32.0728	44.0603	83.5454	23.747	54.9451	47.0584	30.8816	17.8845	32.0103	34.9085	33.7606	59.7956	65.5862	32.6582	61.6246	21.8749	56.7851	33.906	24.8748	11.663	23.8332	30.8311	25.7121	TRUE	FALSE	FALSE	TRUE	FALSE	FALSE	FALSE	FALSE	FALSE
Nitab4.5_0001264g0130	49.2135	209.39	62.2489	9.5241	123.804	120.464	167.61	98.8142	110.16	81.1731	10.2222	16.6166	19.934	84.3326	118.009	131.197	25.1827	18.1877	35.7311	9.5958	21.7339	49.4427	84.0561	66.447	30.0347	24.5378	23.4022	10.2608	8.5098	13.2908	99.4359	56.0983	48.0608	18.5553	11.3345	16.5891	TRUE	FALSE	FALSE	FALSE	FALSE	FALSE	TRUE	FALSE	FALSE	Phosphate-induced protein 1
Nitab4.5_0002368g0040	17.8992	32.6125	23.2748	29.3883	33.4477	40.0848	43.5337	53.9433	44.7898	42.643	27.2124	28.646	63.8026	46.7514	34.7921	41.6715	46.4628	38.3996	42.3788	74.3683	73.1972	36.7398	32.5583	40.6395	39.4369	44.738	42.0327	44.7906	36.3228	35.6599	35.8034	28.1813	49.6567	43.6931	48.3748	37.9998	TRUE	TRUE	FALSE	FALSE	FALSE	FALSE	FALSE	FALSE	FALSE	Phox/Bem1p
Nitab4.5_0009189g0020	79.6037	191.487	92.08	77.2535	30.6457	22.3617	34.1223	26.9268	42.469	19.5016	97.4561	38.9511	29.4652	62.1985	50.0771	68.6932	43.4952	47.6806	55.8164	21.7181	11.562	74.6136	52.8911	71.5752	35.8631	44.482	35.1066	48.1981	40.6214	108.215	59.3031	59.3483	31.4546	32.1519	61.0084	23.4223	TRUE	TRUE	TRUE	TRUE	FALSE	FALSE	FALSE	FALSE	FALSE	ABC transporter type 1, transmembrane domain, ABC transporter, conserved site, P-loop containing nucleoside triphosphate hydrolase, ABC transporter-like, ABC transporter, transmembrane domain, AAA+ ATPase domain
Nitab4.5_0004699g0040	6.9021	10.9368	10.8312	5.4015	64.703	63.293	68.8634	9.3285	15.3547	10.6241	7.6439	4.9031	0.7305	14.5682	30.3474	37.6595	2.9502	5.9247	8.4738	0.7244	0.9153	9.944	2.3555	4.7278	6.3184	4.4711	1.8871	4.3686	1.9138	4.3613	14.6765	8.927	2.136	2.6078	3.9508	2.6538	TRUE	TRUE	TRUE	TRUE	TRUE	FALSE	FALSE	FALSE	FALSE	AP2/ERF domain, DNA-binding domain
Nitab4.5_0000446g0010	2.9822	26.9868	4.6915	0.9042	13.5336	6.6654	18.3573	7.3646	14.2067	4.2381	1.8367	3.3223	0.2482	25.8389	44.2549	95.0129	3.7734	7.3241	13.9577	0.2098	0	21.5067	9.9603	16.9247	10.4921	6.3466	3.0579	1.6593	0.5956	1.2998	38.9608	14.0914	5.8835	0.9389	1.105	3.6103	TRUE	TRUE	FALSE	FALSE	FALSE	FALSE	FALSE	FALSE	FALSE	DNA-binding WRKY
Nitab4.5_0000020g0090	12.037	10.2194	8.8679	10.0786	15.7422	16.9895	17.3699	16.4191	22.9379	24.6217	9.3716	6.8218	1.8651	11.5858	5.2974	10.8543	16.3001	20.7899	25.951	2.8401	3.3514	9.7116	4.9641	8.811	21.4675	22.4879	24.0162	5.8133	7.5253	4.6971	7.8189	10.6909	5.1285	6.7087	14.128	11.4749	TRUE	TRUE	TRUE	FALSE	FALSE	FALSE	FALSE	FALSE	FALSE	Zinc finger, C2H2, Zinc finger C2H2-type/integrase DNA-binding domain, Zinc finger, C2H2-like
Nitab4.5_0000812g0090	84.9176	64.2725	44.5054	33.5098	78.7973	57.9874	48.0574	80.3667	90.7287	90.1587	40.0728	29.7487	16.4234	26.1868	25.2535	41.5775	35.9622	49.5306	38.0503	19.8284	19.2483	24.8653	16.1645	23.2743	59.4364	49.8969	32.3312	47.4409	21.0076	30.5207	17.6865	30.0064	18.0348	24.318	36.4533	17.2139	TRUE	FALSE	FALSE	TRUE	FALSE	FALSE	FALSE	FALSE	FALSE	Like-Sm (LSM) domain, Mechanosensitive ion channel MscS, Mechanosensitive ion channel MscS-like, plants/fungi
Nitab4.5_0004579g0030	15.6198	25.1104	12.9	17.8017	29.9768	40.8558	50.175	34.5836	37.4753	35.7078	22.0548	28.1971	45.8855	49.9937	40.2802	52.0616	34.5812	35.2343	28.8666	57.3326	65.9747	29.2285	35.4092	36.5392	30.7114	31.7248	37.7285	34.1033	26.1554	32.1966	42.0614	29.2617	54.3178	35.8878	38.0358	36.1303	TRUE	TRUE	FALSE	FALSE	FALSE	FALSE	FALSE	FALSE	FALSE	Heat shock factor (HSF)-type, DNA-binding, Winged helix-turn-helix DNA-binding domain, Heat shock transcription factor, plant, Heat shock transcription factor family
Nitab4.5_0005181g0040	9.0505	8.9692	6.8443	3.4951	27.2995	14.2044	17.2268	17.7264	18.353	16.2636	4.838	5.9843	2.5122	7.5617	6.3439	12.8212	6.3752	4.164	7.6911	2.0648	2.1923	4.4715	6.7109	8.4123	6.1392	3.2503	3.4272	2.6923	2.3032	2.7028	7.3425	8.4715	3.1745	3.1251	3.1043	3.1038	TRUE	TRUE	FALSE	TRUE	FALSE	FALSE	TRUE	FALSE	FALSE
Nitab4.5_0000442g0060	20.3089	16.8833	11.5135	9.8125	24.4733	13.695	18.5673	21.5223	19.4156	23.8444	8.6028	13.3538	7.3225	13.2096	12.8804	19.4001	7.7002	13.8569	10.5734	7.2842	6.8359	11.1015	10.9788	11.4438	13.3861	13.4508	13.6387	7.6179	6.7186	8.887	14.335	13.5029	10.5577	5.9233	9.3486	7.0938	TRUE	FALSE	FALSE	FALSE	FALSE	FALSE	FALSE	FALSE	FALSE	U box domain, Armadillo-like helical, Armadillo-type fold, Armadillo, Zinc finger, RING/FYVE/PHD-type
Nitab4.5_0003603g0040	101.832	135.19	58.904	27.2956	65.2755	48.4889	71.9472	58.9881	60.6228	59.2994	60.1595	24.2516	11.0249	36.3866	36.3518	66.4101	31.932	48.9972	23.8436	11.3441	6.0026	30.3308	12.019	21.3472	28.0892	18.9633	13.4168	26.4423	11.6316	24.2368	58.7576	34.7028	5.9783	15.2291	22.9447	6.523	TRUE	TRUE	FALSE	TRUE	FALSE	FALSE	FALSE	FALSE	FALSE	Amine oxidase, Flavin amine oxidase
Nitab4.5_0004465g0110	8.1475	6.8724	4.2711	3.9374	27.2785	22.4393	23.6991	9.369	11.7474	15.1809	5.0356	4.0776	1.1573	8.1505	5.0279	9.1645	6.4452	5.1728	8.0382	0.3735	1.0241	2.7514	3.1301	1.4418	8.4335	9.5723	5.7006	1.9913	0.5537	1.1281	6.5747	5.5766	1.9135	3.0722	2.6508	4.2535	TRUE	TRUE	FALSE	TRUE	TRUE	FALSE	FALSE	FALSE	FALSE	Protein of unknown function DUF506, plant
Nitab4.5_0004063g0040	32.527	75.4044	34.2904	17.4152	44.8135	58.7072	71.2755	17.8221	34.7439	17.6819	37.8355	17.6227	7.2278	83.6417	88.6954	117.376	27.4893	16.143	32.5602	2.9538	7.2526	54.2931	53.5102	46.0156	23.012	13.3739	15.0142	25.8935	10.5299	15.1804	97.9076	42.5925	18.3827	9.1417	10.6861	16.213	TRUE	TRUE	FALSE	FALSE	FALSE	FALSE	FALSE	FALSE	FALSE	FAS1 domain
Nitab4.5_0000222g0350	12.844	17.5665	15.423	8.717	9.8261	7.3597	10.0114	4.6514	7.6588	3.2547	10.4608	7.6358	3.3462	7.8863	11.7044	11.9864	5.4768	3.3609	4.2055	3.4736	4.3536	10.2275	5.6022	6.2291	5.139	3.8019	3.1872	6.0843	5.1359	4.1433	11.9278	8.4108	4.2652	1.2406	2.2773	2.7012	TRUE	TRUE	FALSE	FALSE	FALSE	FALSE	FALSE	FALSE	FALSE	Lateral organ boundaries, LOB
Nitab4.5_0000156g0210	55.9966	82.5536	51.4961	50.2385	167.47	117.138	154.862	62.5939	87.4823	53.5456	46.0953	33.6789	13.8374	92.0564	98.7492	156.608	43.9635	57.0302	82.0353	10.4705	13.8279	65.2712	23.3316	49.573	52.6029	66.8408	46.7088	44.4591	20.624	25.7754	113.403	67.3861	25.284	20.2572	35.01	22.5932	TRUE	TRUE	FALSE	TRUE	TRUE	FALSE	FALSE	FALSE	FALSE	DnaJ domain, HSP40/DnaJ peptide-binding, DnaJ domain, conserved site, Chaperone DnaJ, C-terminal
Nitab4.5_0005932g0030	41.4468	48.2049	41.3533	35.4422	152.072	108.507	92.4103	56.0393	60.8368	88.112	27.6805	53.3864	10.8357	33.774	42.2843	52.2298	30.3994	22.2793	45.897	8.0151	15.5737	47.3523	35.0704	41.9858	42.6882	30.446	26.1095	35.125	19.96	17.8722	34.5131	51.9708	40.5448	11.2216	15.6839	23.2282	TRUE	TRUE	TRUE	TRUE	FALSE	FALSE	FALSE	FALSE	FALSE	P-loop containing nucleoside triphosphate hydrolase, Disease resistance protein, NB-ARC
Nitab4.5_0002350g0030	26.1407	22.4946	17.3974	15.5154	32.159	24.3302	33.9361	20.0782	23.9575	18.6337	16.0136	12.6592	9.875	17.1213	23.4003	28.3977	10.7188	15.9616	22.0397	7.6216	8.6982	13.411	13.0067	13.9472	11.9893	13.5138	16.9928	17.0764	14.0068	17.4807	17.967	11.9551	12.4807	17.8954	20.1171	16.3944	TRUE	FALSE	TRUE	TRUE	FALSE	FALSE	FALSE	FALSE	FALSE	CRAL-TRIO domain, CRAL/TRIO, N-terminal domain
Nitab4.5_0001121g0070	38.2445	42.9149	29.3868	26.282	12.7026	8.9685	10.8092	13.9528	15.1521	13.5666	24.8316	32.1951	14.6131	8.1103	10.1601	9.3543	10.6207	14.0192	10.498	13.5063	8.6215	20.7506	10.075	13.771	13.4382	13.0524	15.5333	23.7083	15.4821	18.4596	9.8983	9.1634	6.0855	5.5223	14.8331	7.3592	TRUE	TRUE	FALSE	FALSE	FALSE	TRUE	FALSE	FALSE	FALSE
Nitab4.5_0009934g0010	85.0648	57.3064	58.4049	38.3391	99.1331	80.3604	103.338	55.6581	86.6652	75.5815	40.245	32.4161	9.5766	27.3256	38.5897	43.5018	20.3898	32.2986	44.8746	15.9611	18.4472	36.3423	17.4459	24.3089	48.0065	28.9501	24.131	54.3989	25.4878	44.7281	24.4488	23.3199	13.3856	13.224	40.3964	22.794	TRUE	TRUE	TRUE	TRUE	FALSE	FALSE	FALSE	FALSE	FALSE	Thioredoxin-like fold, Thioredoxin, Thioredoxin domain, Thioredoxin, conserved site
Nitab4.5_0004362g0020	63.5669	76.8543	39.9529	39.7922	66.427	31.1107	40.0165	47.834	51.7702	52.4884	32.905	39.4167	24.9329	38.114	38.2114	56.0489	31.5151	29.2663	35.8431	25.2069	22.702	29.8194	22.7548	23.7818	33.0348	35.9736	36.2264	28.0386	23.4706	20.9086	40.1218	52.4085	22.1198	12.7317	18.5976	15.0887	TRUE	FALSE	FALSE	FALSE	FALSE	FALSE	FALSE	FALSE	FALSE
Nitab4.5_0011815g0010	132.536	185.178	135.973	88.6416	200.404	178.866	192.584	68.6063	95.4912	61.2477	127.945	93.0201	55.6318	153.942	157.356	186.249	62.4119	64.0199	88.2877	50.3207	46.573	159.85	74.0548	163.637	63.54	69.4459	60.6368	89.2015	65.7106	112.552	165.245	151.851	70.0352	38.2008	52.3738	44.7468	TRUE	TRUE	FALSE	FALSE	FALSE	FALSE	FALSE	FALSE	FALSE	CO/COL/TOC1, conserved site, Tify
Nitab4.5_0000777g0020	45.6475	63.9388	36.2399	21.8969	78.0343	69.1124	88.372	29.7915	50.6622	31.5191	25.6048	15.846	18.9761	73.6772	76.148	124.076	24.0767	27.1126	26.7811	10.3363	9.9379	42.5336	23.7779	31.185	28.8701	22.466	16.0644	23.9751	13.6891	17.4827	75.7412	48.3408	28.7778	10.8628	16.7815	10.9758	TRUE	FALSE	FALSE	TRUE	TRUE	FALSE	FALSE	FALSE	FALSE	Leucine-rich repeat, Protein kinase domain, Protein kinase, ATP binding site, Leucine-rich repeat, typical subtype, Serine/threonine- / dual specificity protein kinase, catalytic domain, Concanavalin A-like lectin/glucanase, subgroup, Leucine rich repeat 4, Protein kinase-like domain, Serine/threonine-protein kinase, active site
Nitab4.5_0001211g0180	17.9046	25.091	13.8018	9.1812	23.33	10.2364	15.322	15.7493	18.7938	11.9862	11.4202	12.1212	6.216	15.428	10.8462	18.3826	11.8352	10.7783	14.1291	6.8318	7.4544	14.8049	6.3361	11.8532	10.4272	11.9189	10.9798	9.2027	8.1426	9.0855	13.2352	19.3313	9.3385	4.0371	6.5938	4.8932	TRUE	FALSE	FALSE	FALSE	FALSE	FALSE	FALSE	FALSE	FALSE	Protein of unknown function DUF538
Nitab4.5_0000116g0330	6.6541	11.6659	4.3252	2.2357	23.5191	19.4065	26.353	8.6004	13.1359	9.6549	5.2893	1.9052	0.3696	5.4562	9.9701	14.693	5.5157	3.4919	7.1292	1.3706	1.0898	6.3263	5.5051	6.9042	6.3635	3.9148	6.1032	4.66	1.2786	2.8643	12.3797	9.0836	3.423	3.3126	2.5039	3.3639	TRUE	TRUE	FALSE	TRUE	FALSE	FALSE	FALSE	FALSE	FALSE
Nitab4.5_0000895g0150	355.391	427.121	396.788	302.299	726.205	688.843	517.687	380.745	358.646	351.126	313.605	186.921	103.337	588.545	533.684	490.184	234.867	213.436	201.2	99.9024	188.041	248.881	249.157	358.218	217.602	185.085	284.32	170.295	244.92	360.269	597.861	643.006	268.364	132.294	123.647	120.345	TRUE	TRUE	TRUE	TRUE	FALSE	FALSE	FALSE	FALSE	FALSE	Serine/threonine- / dual specificity protein kinase, catalytic domain, Protein kinase-like domain, Serine/threonine-protein kinase, active site, Protein kinase domain, Protein kinase, ATP binding site
Nitab4.5_0003073g0070	7.4483	6.5005	4.1618	2.5909	11.6663	12.4969	11.3915	6.1254	11.8024	10.6487	2.5809	5.4239	1.2319	6.2403	5.6457	8.1519	3.4547	4.9473	4.3911	1.0226	1.3666	9.0143	3.2518	3.6796	5.7417	4.8792	5.4859	3.8881	1.0951	1.678	6.3207	9.5903	3.9196	1.0027	1.9734	1.2419	TRUE	TRUE	FALSE	TRUE	FALSE	FALSE	FALSE	FALSE	TRUE	Zinc finger, RING/FYVE/PHD-type, Zinc finger, RING-type, Cellulose synthase, Cellulose synthase, RING-type zinc finger
Nitab4.5_0026691g0010	99.4777	66.1153	85.8968	59.6637	10.4179	13.4167	12.1905	32.7623	43.4245	26.9169	67.6509	19.6345	24.7497	17.4096	15.0915	18.0932	33.3767	53.9078	34.3368	23.0876	9.8621	25.9097	20.0969	25.2473	49.1524	54.1928	28.3444	65.5089	40.134	44.483	22.1528	23.753	11.0506	23.4565	38.2259	29.0076	TRUE	TRUE	TRUE	TRUE	FALSE	FALSE	FALSE	FALSE	FALSE	Protein phosphatase 2C, Protein phosphatase 2C (PP2C)-like domain
Nitab4.5_0006117g0050	17.3627	17.8832	9.3118	8.778	40.9319	50.4789	45.9144	21.5126	19.3092	30.371	9.3437	5.2382	2.0962	19.2203	19.8354	25.0282	17.8828	9.2701	12.0505	2.8817	4.7271	11.7975	11.7075	12.611	10.9725	7.5503	9.4295	6.3391	4.9169	5.1871	35.0696	23.0205	11.9546	10.6562	5.5052	9.5238	TRUE	FALSE	FALSE	TRUE	FALSE	FALSE	TRUE	FALSE	FALSE	Histidine phosphatase superfamily, clade-1, Phosphoglycerate/bisphosphoglycerate mutase, active site
Nitab4.5_0002113g0180	1.5107	0.6341	0.264	0	7.2699	17.607	12.3184	4.5752	8.5694	15.2255	0.1526	0.2808	0	2.6204	5.1604	6.7202	4.1855	2.1965	3.9901	0	0	0.2705	0.4995	1.9954	4.3283	3.1595	2.2685	0	0.123	0.1865	1.7311	2.6769	0.7906	1.382	1.9174	2.8578	TRUE	FALSE	FALSE	TRUE	TRUE	FALSE	FALSE	FALSE	FALSE	BTB/POZ, Ankyrin repeat-containing domain, Domain of unknown function DUF3420, BTB/POZ fold, Ankyrin repeat, NPR1/NIM1-like, C-terminal, BTB/POZ-like
Nitab4.5_0003155g0010	574.148	821.719	616.443	448.217	691.359	695.798	867.317	433.518	508.216	495.416	483.856	504.264	134.197	1288.61	1459.98	1205.57	612.249	263.488	465.735	157.407	312.355	508.584	1009.33	767.748	431.943	425.175	346.376	342.263	372.169	398.385	1855.22	1451.67	776.657	279.076	254.517	279.668	TRUE	TRUE	FALSE	FALSE	FALSE	FALSE	FALSE	FALSE	FALSE	Leucine-rich repeat, Leucine-rich repeat-containing N-terminal, type 2
Nitab4.5_0002211g0030	97.4814	68.8763	61.6158	32.2994	66.862	50.3487	46.2829	58.65	70.5519	60.2927	45.8108	20.1365	14.2694	19.0365	26.5391	60.1049	17.9589	40.983	30.1723	22.7307	14.0563	17.121	9.6988	16.0395	43.6403	47.4882	24.8486	44.3566	21.7298	40.1151	20.5169	18.3537	9.2028	11.3722	19.9612	16.6317	TRUE	FALSE	FALSE	TRUE	TRUE	FALSE	FALSE	FALSE	FALSE	Zinc finger, RING-type, Zinc finger, RING/FYVE/PHD-type
Nitab4.5_0000709g0070	17.0627	17.8277	18.1546	21.1655	15.3296	14.1207	16.5907	12.8736	11.3324	12.8973	17.3434	15.9026	7.1276	12.4702	9.8903	10.1491	18.6486	16.3715	15.7911	7.6837	3.3426	13.6712	21.5964	21.4384	17.7157	17.7936	19.5767	17.4112	12.167	27.2512	6.4196	11.8844	12.2458	16.4738	22.232	11.9121	TRUE	TRUE	TRUE	FALSE	FALSE	TRUE	FALSE	FALSE	FALSE	Concanavalin A-like lectin/glucanase, subgroup, Glycoside hydrolase, family 16, Concanavalin A-like lectin/glucanases superfamily, Xyloglucan endotransglucosylase/hydrolase, Xyloglucan endo-transglycosylase, C-terminal
Nitab4.5_0003364g0060	8.5529	7.0328	5.6331	3.5917	53.4784	37.1909	34.908	13.0791	21.3073	18.5358	4.2832	2.3727	2.2694	4.928	7.0003	12.5751	4.1108	7.5332	13.2012	0.9965	1.497	4.4106	3.2859	3.3003	7.5286	6.1684	4.5018	3.5004	2.083	3.175	3.6305	4.6336	2.8948	1.5586	2.3189	3.0282	TRUE	FALSE	FALSE	TRUE	FALSE	FALSE	TRUE	FALSE	FALSE	Terpenoid synthase, Terpene synthase, N-terminal domain, Terpene synthase, metal-binding domain, Terpenoid cyclases/protein prenyltransferase alpha-alpha toroid
Nitab4.5_0005184g0020	6.0183	5.0047	4.4791	5.3955	7.6675	5.8248	10.0855	8.0922	9.1335	9.6229	3.2974	5.4976	1.6723	7.4935	5.1195	6.3018	6.4489	6.8707	4.8563	1.5462	1.7316	5.6827	6.1105	6.7759	7.1272	4.0805	3.2981	4.6053	3.3991	5.0073	6.5711	4.4118	6.6163	8.0381	6.2976	8.3671	TRUE	TRUE	TRUE	FALSE	FALSE	FALSE	FALSE	FALSE	TRUE	Armadillo, U box domain, Armadillo-type fold, Armadillo-like helical, Zinc finger, RING/FYVE/PHD-type
Nitab4.5_0000359g0190	118.542	260.95	145.709	84.4449	108.086	163.05	203.273	52.9386	104.507	76.884	120.09	127.543	52.6351	372.448	456.716	448.65	187.132	84.5896	188.537	26.6256	42.5374	290.076	365.531	402.523	153.025	87.4088	147.319	130.148	55.2899	112.77	516.172	362.165	353.657	155.674	159.33	234.2	TRUE	TRUE	TRUE	TRUE	FALSE	FALSE	FALSE	FALSE	FALSE
Nitab4.5_0000705g0140	16.1264	15.3906	17.4332	7.3968	22.7363	21.5451	33.328	10.4649	19.3399	14.9881	11.7696	5.5207	0.7973	6.8046	11.3966	22.7367	1.378	4.4063	7.9932	0.7964	1.6805	16.6783	4.1048	9.5793	7.3629	5.529	3.9297	15.9238	4.8669	10.276	6.4751	3.064	1.2478	0.9559	6.2111	3.4003	TRUE	TRUE	TRUE	FALSE	FALSE	FALSE	FALSE	FALSE	FALSE	Major facilitator superfamily, Sugar phosphate transporter, Major facilitator superfamily domain, general substrate transporter, Major facilitator superfamily domain
Nitab4.5_0019996g0010	17.1504	18.3221	14.0056	3.2634	6.9914	9.2471	8.3613	3.1278	2.4533	2.7258	9.7425	5.7174	3.9936	18.7666	19.8025	19.881	7.2916	4.3732	8.6206	1.7249	5.5594	9.0051	14.5454	13.1249	5.0886	8.8789	3.8895	4.2687	4.1885	3.6867	28.4129	29.8273	11.1536	3.4544	3.9036	2.7517	TRUE	FALSE	FALSE	FALSE	FALSE	FALSE	TRUE	FALSE	FALSE	C2 domain
Nitab4.5_0000783g0020	30.4762	59.6224	33.173	25.319	46.5423	29.2382	44.3831	20.1276	25.1147	18.4672	29.1063	16.5515	17.4469	74.3683	50.9023	67.176	41.1348	17.1882	37.9229	9.2083	11.9637	37.6997	25.8604	38.8012	23.7225	14.0618	19.8655	14.5192	17.0928	14.5769	66.8084	68.1196	42.9695	10.3062	12.1221	10.0175	TRUE	FALSE	FALSE	FALSE	FALSE	FALSE	FALSE	FALSE	FALSE
Nitab4.5_0001160g0130	98.0265	144.265	73.1227	79.3273	80.681	55.5392	62.3563	76.1897	73.0581	65.4042	62.4802	75.6199	37.3749	44.9783	63.8438	73.0362	39.6207	38.0809	42.9323	43.0407	26.9059	59.3118	27.9698	41.7175	47.4473	54.9405	48.5823	60.014	41.5714	44.5347	52.4729	68.4706	26.5525	16.8583	34.4478	20.9644	TRUE	TRUE	FALSE	FALSE	FALSE	FALSE	FALSE	FALSE	FALSE	NAC domain
Nitab4.5_0001762g0080	5.6491	13.3384	5.7476	2.4278	10.9738	2.9085	5.33	5.3763	8.5287	3.4649	4.5957	5.4554	1.1211	7.6765	6.1416	12.4752	3.2353	4.7184	7.8298	1.6746	1.1442	8.8536	2.2701	4.2455	3.9977	3.7818	2.5604	2.0691	1.9674	1.5751	9.3692	7.776	2.9974	1.0612	1.806	1.2096	TRUE	TRUE	FALSE	FALSE	FALSE	FALSE	FALSE	FALSE	FALSE	Derlin
Nitab4.5_0003219g0010	60.3284	36.2522	22.7658	22.9999	67.0134	47.0495	68.3945	53.7777	50.6353	48.7674	18.8259	17.1848	9.5359	12.8737	25.0579	29.1722	18.9993	49.2792	31.4669	13.2723	12.0953	17.8749	11.7071	17.5172	28.8408	33.4271	27.308	28.2183	14.0463	19.8153	14.2806	19.0804	10.5146	17.0982	27.3539	20.2868	TRUE	FALSE	FALSE	TRUE	FALSE	FALSE	FALSE	FALSE	FALSE	Protein kinase domain, Serine/threonine- / dual specificity protein kinase, catalytic domain, Protein kinase, ATP binding site, Concanavalin A-like lectin/glucanase, subgroup, Protein kinase-like domain, Serine/threonine-protein kinase, active site
Nitab4.5_0004914g0020	98.4804	97.5122	72.7801	40.8502	150.354	154.47	189.742	167.251	171.905	137.421	55.0639	55.3411	27.624	83.6468	89.6289	75.613	63.0349	62.185	63.1209	25.3144	60.4668	67.7153	77.1201	69.3887	66.3342	64.2546	50.0148	63.5601	60.3175	69.9078	93.4482	82.8005	65.0251	51.9584	44.9568	41.2035	TRUE	FALSE	FALSE	TRUE	FALSE	FALSE	TRUE	FALSE	FALSE	Oxoglutarate/iron-dependent dioxygenase, Isopenicillin N synthase, Non-haem dioxygenase N-terminal domain, Isopenicillin N synthase-like
Nitab4.5_0000283g0070	3.9226	4.3732	3.3474	1.306	10.3378	7.1152	7.5728	4.5711	6.0077	3.8087	2.143	3.1922	0.469	4.4736	9.5292	10.2022	2.2856	1.9549	4.3306	0.7707	1.0728	5.4012	4.1756	3.3154	2.8281	4.4363	3.9046	1.4352	1.7734	1.0892	6.5496	5.689	2.6778	1.1545	3.9834	1.6313	TRUE	TRUE	FALSE	FALSE	FALSE	FALSE	FALSE	FALSE	FALSE	Protein phosphatase 2C (PP2C)-like domain, Protein phosphatase 2C, Protein phosphatase 2C, manganese/magnesium aspartate binding site
Nitab4.5_0004969g0020	14.1717	21.9875	11.9723	10.2066	8.3061	6.0461	7.5512	12.9127	11.9544	9.7422	10.198	9.8711	7.0337	7.3708	5.9192	7.0711	9.2253	10.0031	8.4077	8.93	4.1423	7.54	7.3433	9.4117	7.8579	8.4202	7.3014	7.606	6.375	11.0711	7.6571	8.4007	4.8679	5.803	7.482	3.8229	TRUE	FALSE	FALSE	FALSE	FALSE	FALSE	FALSE	FALSE	FALSE	Serine/threonine- / dual specificity protein kinase, catalytic domain, Protein kinase-like domain, Serine/threonine-protein kinase, active site, Protein kinase domain, NAF/FISL domain, NAF domain, Calcium/calmodulin-dependent/calcium-dependent protein kinase, Protein kinase, ATP binding site
Nitab4.5_0011054g0020	4.1346	8.9466	3.6878	2.788	8.4176	6.0482	8.5688	6.0035	7.5232	4.8565	2.2942	1.8817	2.3503	11.1374	13.7372	18.7471	6.0602	6.3036	6.8019	0.9257	1.9777	5.9209	5.3355	6.4219	3.5682	4.1386	4.3463	3.5461	2.072	2.0873	12.9978	9.2939	6.8895	3.5522	2.6968	2.9625	TRUE	FALSE	FALSE	FALSE	TRUE	FALSE	FALSE	FALSE	FALSE	Auxin-induced protein, ARG7
Nitab4.5_0001614g0060	11.652	20.9118	12.5001	11.2621	7.0729	8.5458	10.9951	7.8177	9.7902	6.1549	15.3686	11.4263	5.7355	19.8551	13.1744	13.3046	10.8276	6.5946	7.4519	5.5349	3.5853	12.2442	18.8353	20.9269	8.7048	4.617	5.0943	13.2084	11.4684	15.2742	18.5287	15.7533	14.8414	7.4521	11.6429	6.9231	TRUE	TRUE	TRUE	TRUE	FALSE	FALSE	FALSE	FALSE	FALSE	Ribosomal protein L34Ae, Protein of unknown function DUF1666
Nitab4.5_0007096g0050	24.3603	49.6154	31.9582	30.9535	20.9879	12.6023	20.7388	17.8652	25.3416	15.7121	27.6988	24.6646	17.9293	52.1562	41.6742	43.5199	27.4726	21.1673	26.2409	14.2984	16.3554	31.6642	41.6523	49.4128	23.7579	25.4444	24.2107	19.2014	21.4297	24.4657	48.215	71.5959	42.5215	15.2935	19.8509	13.5102	TRUE	FALSE	FALSE	TRUE	FALSE	FALSE	FALSE	FALSE	FALSE	Pectinesterase inhibitor domain, Pectin lyase fold, Pectin lyase fold/virulence factor, Pectinesterase, catalytic
Nitab4.5_0000343g0360	106.848	77.6947	70.1337	52.3235	114.632	68.5166	80.78	74.5114	94.8242	124.301	45.8674	46.968	35.3267	46.0018	30.229	50.2675	27.8128	34.9226	37.9443	34.3608	47.4211	84.383	101.919	67.9653	30.1873	30.5483	31.6238	36.2913	33.9124	25.9072	43.0032	43.8736	29.4876	23.6951	27.549	23.8582	TRUE	FALSE	FALSE	FALSE	TRUE	TRUE	TRUE	FALSE	FALSE	Multi antimicrobial extrusion protein
Nitab4.5_0000734g0070	11.5097	5.7151	10.5104	4.7974	41.4267	41.5585	52.5657	12.3768	19.771	16.3048	6.7588	3.5531	0.8825	7.6024	9.5754	12.9986	3.438	7.4779	12.8845	1.2134	1.8793	4.9633	2.0974	3.1663	7.8498	11.6185	2.519	6.6646	1.4447	5.4921	3.2353	2.97	1.9683	3.0122	5.1087	4.9394	TRUE	TRUE	FALSE	TRUE	FALSE	FALSE	FALSE	FALSE	FALSE	VQ
Nitab4.5_0002857g0010	41.8535	45.9126	38.1833	48.2392	83.6197	53.8698	68.1752	28.5006	33.7166	51.6452	38.4252	27.6503	11.8497	52.0931	42.0077	43.961	81.0527	71.1881	93.4834	11.8648	5.3693	31.2135	42.4869	41.2699	53.7155	38.3013	132.307	38.1909	35.2696	74.386	49.3087	70.4727	18.0748	55.7426	59.6755	45.9405	TRUE	TRUE	TRUE	FALSE	FALSE	FALSE	TRUE	FALSE	FALSE	BTB/POZ fold, BTB/POZ, NPH3 domain, BTB/POZ-like
Nitab4.5_0006866g0020	2.9888	6.5353	3.4658	1.003	2.8114	1.1662	1.7928	4.3126	7.1313	5.0917	2.1357	2.2862	1.1976	3.8453	2.6447	5.3883	1.8148	2.1351	2.8706	0.5215	0.4624	3.2402	2.8344	2.6378	3.2898	2.1304	2.6248	2.7164	0.8057	2.1132	3.682	5.2685	1.6552	0.3654	1.3972	1.4617	TRUE	FALSE	FALSE	FALSE	FALSE	FALSE	FALSE	FALSE	FALSE	Pyridine nucleotide-disulphide oxidoreductase, NAD-binding domain, FAD-dependent pyridine nucleotide-disulphide oxidoreductase, Pyridine nucleotide-disulphide oxidoreductase, class-II, Pyridine nucleotide-disulphide oxidoreductase, FAD/NAD(P)-binding domain
Nitab4.5_0002487g0070	52.694	99.7413	55.6191	51.51	57.2802	33.0364	43.7459	41.4099	47.9101	27.4553	48.1256	46.6254	31.8319	51.9882	49.9305	66.0261	44.1353	40.159	48.9641	26.1884	21.2523	56.3088	33.9649	50.2709	41.4428	41.7271	37.6046	39.0742	35.7293	44.0834	63.218	90.8898	36.9568	15.9796	35.4334	19.1591	TRUE	FALSE	FALSE	FALSE	FALSE	FALSE	FALSE	FALSE	FALSE	Tetratricopeptide TPR1, Tetratricopeptide repeat, Phox/Bem1p, Tetratricopeptide repeat-containing domain, Tetratricopeptide-like helical
Nitab4.5_0003767g0050	32.6756	27.8278	24.6651	12.5459	98.1605	62.8528	74.1728	28.67	53.7702	38.5776	16.9339	11.4574	4.6327	11.9452	18.7532	29.2569	5.8018	20.0914	27.3545	5.3314	5.7952	12.8074	5.4388	6.1896	22.8303	23.5318	9.6112	13.2929	8.0256	11.6382	11.0868	7.8502	4.6968	3.2939	11.0283	7.02	TRUE	FALSE	FALSE	TRUE	FALSE	FALSE	FALSE	FALSE	FALSE	NAC domain
Nitab4.5_0006878g0050	9.9585	13.1855	5.413	6.1769	2.4744	2.3402	3.1374	1.6374	1.8643	1.9419	4.7817	4.434	3.6984	2.9158	2.0079	3.0417	1.3748	1.5804	1.9597	1.5923	1.2724	3.2267	4.9681	5.3683	2.1127	1.6378	2.224	2.8545	2.0517	5.8254	2.084	3.0775	0.6948	1.3106	1.1712	1.1363	TRUE	FALSE	FALSE	FALSE	FALSE	TRUE	FALSE	FALSE	FALSE	DnaJ domain
Nitab4.5_0008398g0030	23.356	9.5927	7.9299	4.9526	40.6925	20.5196	25.5981	14.1452	14.5562	42.8593	4.3683	7.8246	4.1209	4.026	2.2616	2.719	4.8323	8.0019	6.7397	2.6232	3.1553	4.0374	4.2643	2.5152	6.7314	8.6608	8.8209	3.529	5.0461	5.0477	2.7444	4.1676	2.9446	7.6287	7.3232	5.0539	TRUE	FALSE	FALSE	TRUE	FALSE	FALSE	TRUE	FALSE	FALSE	Cupredoxin, L-ascorbate oxidase, plants, Multicopper oxidase, type 2, Multicopper oxidase, copper-binding site, Multicopper oxidase, type 3, Multicopper oxidase, type 1
Nitab4.5_0001163g0070	452.157	676.434	468.967	413.873	358.277	479.185	578.44	242.619	249.835	251.852	385.517	380.302	189.489	1062.12	1204.9	997.862	508.667	217.364	380.439	121.379	193.607	332.58	805.689	504.452	312.609	310.065	234.409	326.314	315.5	346.19	1574.81	1154.06	634.623	246.989	247.275	191.117	TRUE	TRUE	FALSE	FALSE	FALSE	FALSE	FALSE	FALSE	FALSE	Late embryogenesis abundant protein, LEA-14
Nitab4.5_0006824g0040	97.1655	110.729	109.683	89.773	132.379	87.6482	85.6375	128.847	153.448	150.88	94.7608	91.2739	36.3493	123.398	116.58	126.159	178.885	140.593	116.085	29.3169	71.6864	73.2874	101.931	93.262	127.295	143.948	127.044	118.738	80.1232	75.783	137.824	105.795	128.03	103.187	108.327	110.018	TRUE	TRUE	TRUE	FALSE	FALSE	FALSE	FALSE	FALSE	FALSE
Nitab4.5_0002543g0110	50.0758	47.6385	49.4002	26.3889	89.877	82.1264	92.3898	44.7963	56.5662	50.028	31.9967	45.8925	12.3674	41.8456	65.5409	76.2635	20.8036	30.4712	35.3344	17.1834	12.96	51.3261	19.0105	32.7525	40.0976	42.3898	30.0353	27.4766	18.4281	17.6758	63.1398	52.059	18.7535	11.8721	20.8362	18.4305	TRUE	TRUE	FALSE	TRUE	FALSE	FALSE	FALSE	FALSE	FALSE	Peptidase T2, asparaginase 2
Nitab4.5_0001971g0020	29.71	64.3804	32.0531	29.7979	18.0054	12.5219	18.9371	13.3781	22.8421	10.9933	36.9678	17.7301	14.7781	24.9636	20.4803	27.1767	16.6557	19.8801	21.793	12.1624	6.5698	28.5979	18.7598	22.3453	16.0208	18.411	12.8619	20.5973	19.4347	36.4786	26.4964	21.8249	12.8899	11.1957	24.4873	8.5878	TRUE	TRUE	FALSE	FALSE	FALSE	FALSE	FALSE	FALSE	FALSE	Phosphate-induced protein 1
Nitab4.5_0009198g0010	2.8552	6.7133	3.4828	3.4883	7.5186	5.7656	6.8581	3.754	7.1994	5.6316	4.3658	3.4631	1.0346	7.1567	7.369	12.1077	4.706	5.7839	4.6945	1.8164	1.4584	2.9552	3.3937	3.4415	5.5112	4.5457	3.1122	3.8008	3.2382	3.595	6.4451	5.0679	2.7916	3.279	4.077	3.7638	TRUE	TRUE	TRUE	FALSE	TRUE	FALSE	FALSE	FALSE	FALSE	Protein phosphatase 2C (PP2C)-like domain, Protein phosphatase 2C, manganese/magnesium aspartate binding site, Protein phosphatase 2C
Nitab4.5_0001062g0050	8.2011	12.986	8.5706	7.8092	30.1574	19.7548	36.4441	14.7424	21.7496	15.1026	5.7028	6.0026	2.7202	10.3238	9.1318	21.6563	5.1112	10.143	17.0661	1.1719	2.2973	13.3973	7.8218	10.1561	12.5112	16.8971	8.6079	14.5184	7.0801	11.2997	12.7199	10.4106	5.8424	2.1687	8.1269	6.5393	TRUE	TRUE	TRUE	TRUE	FALSE	FALSE	FALSE	FALSE	FALSE	Phosphatidic acid phosphatase type 2/haloperoxidase
Nitab4.5_0000343g0160	42.7174	31.6366	14.5341	8.1019	3.7988	5.1728	4.9805	2.5414	2.3919	3.8526	13.1603	9.5852	7.7543	4.6765	4.1316	7.175	4.9709	1.7127	4.9307	5.2114	4.866	7.9555	7.4028	6.2513	3.061	2.3701	2.4477	6.1521	7.4113	9.5461	4.9249	6.4125	1.556	2.8558	4.7654	1.5304	TRUE	FALSE	FALSE	FALSE	FALSE	FALSE	FALSE	FALSE	FALSE	Aquaporin-like, Major intrinsic protein, Major intrinsic protein, conserved site
Nitab4.5_0010987g0010	6.9285	6.0568	3.0107	3.1753	8.8417	6.7727	8.1742	6.6371	8.3726	10.0824	1.9921	4.672	0.3288	3.3836	3.8041	4.9687	2.1306	4.0964	3.2314	1.0236	1.2887	4.4541	2.6888	3.8484	4.5294	4.0298	3.3623	4.5623	1.3793	0.9582	3.5641	6.7323	2.2794	1.1896	2.6528	0.9369	TRUE	TRUE	FALSE	FALSE	FALSE	FALSE	FALSE	FALSE	FALSE	Protein kinase domain, Zinc finger, RING/FYVE/PHD-type, Serine/threonine-protein kinase, active site, Protein kinase-like domain, Protein kinase, ATP binding site, Concanavalin A-like lectin/glucanase, subgroup, Rossmann-like alpha/beta/alpha sandwich fold, Serine/threonine- / dual specificity protein kinase, catalytic domain, U box domain, UspA
Nitab4.5_0001675g0070	13.2644	32.4278	13.9359	1.7452	86.3468	67.6549	86.7417	9.9971	28.4447	18.8481	10.966	7.7751	0.4561	39.0781	61.318	98.6504	5.2167	12.3356	26.4105	0.1367	1.4121	27.0118	2.4643	14.8145	12.0786	8.4433	4.1389	9.8998	2.1624	3.2216	57.5638	18.0217	5.8595	1.7286	5.2937	4.0964	TRUE	TRUE	FALSE	TRUE	FALSE	FALSE	FALSE	FALSE	FALSE	CAP160
Nitab4.5_0002231g0050	13.6969	17.0493	10.1172	7.3778	56.9931	50.583	68.6793	24.8242	37.6253	26.4767	8.4135	9.5242	2.4204	18.9214	15.2968	30.1892	6.0593	17.4221	18.7245	2.833	4.0534	22.3425	5.5178	9.237	16.3096	18.0993	12.8168	8.1121	4.658	7.4461	13.2119	10.6443	6.1418	5.4316	12.3968	7.3159	TRUE	TRUE	FALSE	TRUE	FALSE	FALSE	FALSE	FALSE	FALSE
Nitab4.5_0002664g0030	28.1853	35.511	33.1875	8.8558	111.263	163.545	169.61	24.7885	43.9521	25.4147	24.208	17.6574	6.9131	64.1818	115.993	95.9503	11.4443	22.0999	30.6342	5.9966	6.2015	47.6693	28.914	32.9246	30.2611	27.5321	13.7644	19.6813	11.2501	12.8381	79.3815	37.4123	16.9375	14.8181	21.8299	20.0797	TRUE	FALSE	FALSE	TRUE	FALSE	FALSE	FALSE	FALSE	FALSE
Nitab4.5_0002898g0030	32.0229	13.7982	12.2321	8.1103	84.2597	46.7858	57.774	33.3843	41.7092	70.1454	5.3347	20.2691	2.8314	8.446	18.356	25.575	7.5609	12.1941	13.55	2.9532	5.2379	17.5323	29.2667	12.9282	16.2925	14.4651	15.5383	3.8679	3.2874	2.5878	11.0116	9.7924	3.3906	4.6302	7.2065	6.0189	TRUE	TRUE	FALSE	TRUE	FALSE	TRUE	TRUE	FALSE	FALSE	Cytochrome P450, Cytochrome P450, conserved site, Cytochrome P450, E-class, group I
Nitab4.5_0000058g0060	28.5491	23.8824	26.711	14.8169	24.547	21.591	29.0308	34.2695	37.2271	27.1387	19.5993	7.3234	2.9415	8.7521	19.7886	33.0812	9.7638	24.0351	19.4409	5.3434	1.8482	20.8557	4.3173	11.3285	22.8473	30.4165	12.5698	20.7749	6.4757	19.0356	10.2219	7.0854	3.1933	6.1349	19.8882	11.0194	TRUE	TRUE	TRUE	FALSE	FALSE	FALSE	FALSE	FALSE	FALSE	Bulb-type lectin domain, PAN-2 domain, Protein kinase-like domain, Apple-like, S-locus glycoprotein, Serine-threonine/tyrosine-protein kinase catalytic domain
Nitab4.5_0004217g0030	16.7693	9.7185	10.6323	8.5913	20.2691	13.2268	12.2299	17.6219	15.0718	28.8108	6.5762	6.5823	3.56	8.3052	5.8689	6.1815	8.8656	11.1903	8.7629	4.6355	5.8573	11.1167	21.7209	14.9177	9.9332	7.6617	9.8376	5.784	6.1444	9.1031	6.595	10.1599	9.0162	7.3762	8.5041	6.549	TRUE	FALSE	FALSE	FALSE	TRUE	TRUE	TRUE	FALSE	FALSE	Guanylate kinase, Kelch-type beta propeller, Guanylate kinase/L-type calcium channel beta subunit, Guanylate kinase-like, Galactose oxidase/kelch, beta-propeller, P-loop containing nucleoside triphosphate hydrolase
Nitab4.5_0002340g0070	7.1624	9.8134	6.2876	3.1358	3.6483	1.7257	2.9644	2.6203	7.5008	3.3698	7.3246	2.9903	2.3904	4.3489	4.9037	6.469	5.9449	3.4932	6.0381	1.6767	1.9174	4.852	3.0136	4.537	6.8824	3.4757	3.816	4.3967	2.5426	4.5816	4.8882	6.2218	4.2883	2.6194	3.4852	2.7918	TRUE	FALSE	FALSE	FALSE	FALSE	FALSE	FALSE	FALSE	FALSE	Protein phosphatase 2C (PP2C)-like domain, Protein phosphatase 2C
Nitab4.5_0001375g0160	13.0441	14.5194	10.5596	10.3082	43.0448	46.8312	50.5174	21.4475	23.5445	17.4329	8.2388	8.4722	4.3987	22.4159	24.2064	28.9399	10.457	13.8605	11.6149	5.561	4.2397	16.8867	9.7269	9.4235	15.0207	15.3566	11.3292	6.903	5.6825	7.6723	24.9709	13.9608	8.2018	8.0351	11.1109	10.0971	TRUE	FALSE	FALSE	TRUE	FALSE	FALSE	FALSE	FALSE	FALSE	Thioredoxin domain, Thioredoxin, conserved site, Thioredoxin-like fold, Thioredoxin
Nitab4.5_0003069g0030	3.0612	3.3066	4.4248	7.401	3.8051	3.3339	2.4389	7.7997	6.7115	5.6197	5.9234	4.7351	9.708	4.0413	2.4363	2.8302	7.4008	10.3505	7.7392	12.4495	9.431	2.6044	3.9486	2.9587	5.9368	10.6178	8.6269	7.4604	9.625	7.2448	4.1085	2.707	5.5386	9.54	9.2262	6.651	TRUE	FALSE	FALSE	FALSE	FALSE	FALSE	FALSE	FALSE	FALSE	Sugar isomerase (SIS), Class II glutamine amidotransferase domain, Glutamine amidotransferase type 2 domain, Glucosamine-fructose-6-phosphate aminotransferase, isomerising
Nitab4.5_0004420g0070	22.548	20.1939	16.3408	9.8435	39.8387	20.3742	26.5861	13.2541	20.0819	19.1957	12.922	14.8436	4.6887	7.849	14.5603	17.735	5.3855	11.9028	14.262	4.5824	4.09	15.8837	4.0345	6.8956	12.1013	11.9874	8.1284	12.8178	7.2359	7.8068	10.9501	10.4872	3.7157	2.6894	5.1801	4.0293	TRUE	TRUE	FALSE	TRUE	FALSE	FALSE	FALSE	FALSE	FALSE	Peptidase C15, pyroglutamyl peptidase I-like, Peptidase C15, pyroglutamyl peptidase I
Nitab4.5_0002568g0030	7.7406	5.1169	5.3558	2.3331	5.0574	4.1447	6.7073	2.8459	6.2019	7.5362	3.532	2.0674	0.3414	0.6465	0.2563	2.1608	1.1546	2.4332	2.775	0.4111	0.9715	3.4918	0.975	2.5446	3.3029	1.3664	0.514	2.6212	1.4662	1.9245	0.3371	0.8935	0.3099	0.4468	1.0511	0.9384	TRUE	FALSE	FALSE	FALSE	FALSE	TRUE	FALSE	FALSE	FALSE	Aspartic peptidase domain, Aspartic peptidase, active site, Aspartic peptidase
Nitab4.5_0002355g0010	19.5024	19.8012	17.6833	14.7852	24.6947	25.4747	29.7385	17.1095	21.3136	19.06	14.8465	18.0922	9.4752	22.4444	27.306	39.2868	14.2995	19.0086	20.2461	9.1917	9.6274	21.4757	11.5175	17.6863	19.7122	23.1539	19.2978	11.4309	11.0313	9.9038	22.3126	21.7204	16.8901	11.3364	14.8375	13.9381	TRUE	FALSE	FALSE	FALSE	FALSE	FALSE	FALSE	FALSE	FALSE
Nitab4.5_0010788g0030	16.1022	35.2746	12.6447	9.9234	52.9089	36.8537	45.9073	19.8439	27.0126	18.9074	8.1529	11.8775	8.8326	49.4434	52.1073	67.5704	17.3223	13.8987	25.2244	3.0107	7.8527	23.6994	18.9252	30.3535	18.1233	16.6126	14.9319	13.3635	8.2798	8.4975	49.8851	37.5221	24.3212	11.3198	10.387	11.2541	TRUE	FALSE	FALSE	FALSE	TRUE	FALSE	FALSE	FALSE	FALSE
Nitab4.5_0002135g0060	16.0425	42.9734	19.4422	8.4132	18.4271	10.1777	14.0234	8.8464	14.4666	6.7585	12.8796	9.9782	7.6734	23.6878	19.0217	34.3622	5.1269	5.8694	10.2945	5.7161	7.3485	24.9487	11.6299	22.118	8.1544	5.7637	5.9391	14.7119	8.2809	8.8299	24.6152	24.3134	9.9253	2.7615	4.8789	3.0606	TRUE	FALSE	FALSE	FALSE	FALSE	FALSE	FALSE	FALSE	FALSE
Nitab4.5_0003995g0030	1.3398	2.2643	2.1322	3.6018	2.9652	4.5037	3.7882	4.0253	3.7668	4.9948	2.615	5.7736	6.1566	5.5156	4.6781	6.2035	3.6504	4.2529	3.6055	10.9896	10.1695	4.8736	1.7737	5.472	3.0603	10.4629	8.1859	4.2201	5.5592	4.5966	2.7693	4.3942	5.3217	6.6024	3.727	5.4164	TRUE	FALSE	FALSE	FALSE	FALSE	FALSE	FALSE	FALSE	FALSE	Tify
Nitab4.5_0010993g0020	59.709	28.0784	24.2989	22.2817	21.1128	16.9405	15.77	15.5849	28.3554	35.8067	18.9249	12.3869	5.9116	5.805	5.9402	12.4529	13.6577	15.3877	13.0687	14.5351	11.5411	10.695	10.7869	12.2555	16.068	10.8754	11.7053	16.9196	10.2327	16.2101	6.5978	8.7143	4.5354	7.0794	6.1183	5.1473	TRUE	FALSE	FALSE	FALSE	FALSE	FALSE	FALSE	FALSE	FALSE	Calmodulin binding protein-like
Nitab4.5_0000062g0280	92.0066	88.4072	62.9137	48.769	152.038	215.547	200.126	70.0694	97.3845	86.4518	45.0127	63.7611	22.0104	75.6391	127.651	98.5384	27.473	42.9795	49.8523	24.7809	22.3995	86.8552	30.9906	53.5789	53.0226	42.137	42.5414	57.3765	34.1605	30.9314	81.4499	57.1105	32.5577	20.1193	34.5894	40.9382	TRUE	FALSE	FALSE	TRUE	FALSE	FALSE	FALSE	FALSE	FALSE	Multi antimicrobial extrusion protein
Nitab4.5_0004977g0010	4.5095	1.7252	0.5544	0.6466	9.0038	7.433	5.5476	3.0252	2.8941	4.4306	0.1942	0.1003	0	1.6484	1.9298	2.9748	0.1402	0.3098	0.555	0	0.2335	0.5552	0.5608	1.1826	0.5674	0.1829	0.3585	0.8028	0.1943	0.4213	1.1573	1.3757	0.7365	0	0	0.2426	TRUE	FALSE	FALSE	TRUE	FALSE	FALSE	TRUE	FALSE	FALSE	F-box domain, Leucine-rich repeat, cysteine-containing subtype
Nitab4.5_0001121g0250	15.185	24.2537	18.4661	12.7453	24.8858	16.1046	22.2879	21.6561	23.3913	15.6373	11.7295	14.1948	7.4372	10.46	13.0251	16.9659	13.0661	15.1731	15.1662	8.3892	7.347	18.7002	8.0437	14.177	10.189	11.8863	11.4746	11.5577	6.5993	8.3683	10.8659	19.9291	9.0736	9.3187	8.2395	5.2634	TRUE	FALSE	FALSE	FALSE	FALSE	FALSE	FALSE	FALSE	FALSE	U box domain, Armadillo-type fold, Armadillo-like helical, Zinc finger, RING/FYVE/PHD-type
Nitab4.5_0013076g0020	60.719	109.812	63.774	55.3199	162.094	120.695	154.463	43.0252	68.205	44.3336	58.6599	42.3216	32.8949	125.392	135.351	186.137	44.5663	49.7373	71.8911	25.4721	29.0992	80.3742	53.1103	69.646	42.4044	50.8527	37.0947	45.5083	42.9502	53.3295	148.672	105.416	47.5635	25.2462	35.7108	22.1039	TRUE	FALSE	FALSE	FALSE	FALSE	FALSE	FALSE	FALSE	FALSE	Lipase, GDXG, active site, Alpha/beta hydrolase fold-3
Nitab4.5_0009996g0020	2.414	10.2218	3.8675	1.4506	21.2891	5.3068	12.5829	10.1677	13.6695	10.0857	2.2609	3.1549	0.9448	14.7451	7.9209	19.8517	4.386	3.8883	6.3644	0.5763	1.4203	8.3265	3.432	5.3899	3.7521	4.5479	3.1579	1.7394	1.0603	1.59	10.1946	6.5459	7.6728	1.7606	1.5802	1.4244	TRUE	FALSE	FALSE	FALSE	FALSE	FALSE	TRUE	FALSE	FALSE	Zinc finger, C6HC-type, Zinc finger, RING/FYVE/PHD-type, Zinc finger, RING-type
Nitab4.5_0003298g0070	4.8847	1.1289	2.3552	0.5396	9.7805	8.9305	9.8674	2.2221	4.2828	5.2449	0.5268	1.2408	0	0.4763	1.2254	3.1289	0.4627	0.978	2.0385	0	0.373	2.6023	2.9965	2.825	1.3711	1.7149	0.5065	0.7855	0.3599	0.3339	0.9435	0.9692	0.187	0.4056	0.7929	0.4812	TRUE	FALSE	FALSE	FALSE	FALSE	FALSE	FALSE	FALSE	FALSE	Sugar/inositol transporter, Major facilitator superfamily domain, General substrate transporter, Major facilitator superfamily domain, general substrate transporter
Nitab4.5_0002737g0090	23.7577	28.7051	20.7535	19.2066	6.304	5.1196	6.4405	10.1383	8.6943	6.3216	20.4758	21.3085	11.1851	4.1416	5.2527	4.3399	6.5777	8.4174	6.2847	13.9691	7.8733	10.9798	5.4222	7.3972	7.1176	10.0382	7.4607	14.2986	12.4119	15.041	4.6121	5.369	4.6827	4.9086	7.2932	4.2694	TRUE	FALSE	FALSE	FALSE	FALSE	FALSE	FALSE	FALSE	FALSE	Cytokinin dehydrogenase 1, FAD/cytokinin binding domain, FAD-binding, type 2, subdomain 1, CO dehydrogenase flavoprotein-like, FAD-binding, subdomain 2, Vanillyl-alcohol oxidase/Cytokinin dehydrogenase C-terminal domain, FAD-binding, type 2, FAD-linked oxidase-like, C-terminal, FAD linked oxidase, N-terminal
Nitab4.5_0010196g0040	52.0453	55.1082	35.7495	12.6056	114.756	86.8956	110.717	46.3192	96.1594	71.9723	24.0891	23.3902	6.6437	48.9441	84.2559	164.229	28.9722	42.6093	63.7086	5.4327	10.6034	46.0039	25.9294	40.2033	52.5288	46.3025	28.0927	28.2574	13.1238	14.2846	87.6564	32.1896	14.2427	5.5304	25.5336	14.6223	TRUE	FALSE	FALSE	TRUE	FALSE	FALSE	FALSE	FALSE	FALSE	Tify, CO/COL/TOC1, conserved site
Nitab4.5_0011993g0010	12.4081	9.1953	6.1236	2.9268	26.07	13.0212	24.7295	12.591	20.3153	24.4103	2.6243	5.8099	2.4827	7.7625	3.7255	8.6725	4.3723	6.5395	8.474	1.7515	2.9744	5.0384	4.3894	4.3802	6.205	5.8173	3.9544	2.9065	1.8241	2.4302	4.2364	5.6391	2.748	2.8176	5.5698	1.4252	TRUE	FALSE	FALSE	TRUE	FALSE	FALSE	TRUE	FALSE	FALSE	Protein of unknown function DUF506, plant
Nitab4.5_0000013g0080	3.7138	1.8247	0.97	0.1845	9.1555	3.0903	5.0739	2.3829	7.0491	5.9926	0.3253	0.6859	0.0676	0.4316	0.5906	2.1079	0.5829	1.1474	2.0173	0.0945	0.3217	0.5144	0.2647	0.8828	2.5685	1.691	0.5936	0.2607	0.1354	0.5095	0.62	0.5405	0.4335	0.2805	0.7884	0.2789	TRUE	FALSE	FALSE	TRUE	FALSE	FALSE	FALSE	FALSE	FALSE	Zinc finger, RING-type, Zinc finger, RING/FYVE/PHD-type
Nitab4.5_0006118g0030	0.9281	0.5143	0.4222	0.3642	4.5998	0.8955	1.9811	3.8478	4.3321	5.1058	0.076	0.4426	0	0.1113	0.0378	0.2578	0.1593	0.4708	0.6505	0.0296	0	0.1262	0	0.0269	0.3521	0.77	0.2504	0.27	0.0864	0.0546	0.2687	0.1827	0.005	0.0416	0.2318	0.2674	TRUE	TRUE	FALSE	TRUE	FALSE	FALSE	TRUE	FALSE	FALSE	Protein of unknown function DUF688
Nitab4.5_0005786g0020	5.8632	10.754	6.8699	5.2574	0.9011	1.0219	1.5248	3.0526	3.2571	2.2157	5.3574	3.3838	2.4728	1.3229	0.9702	3.0817	2.1685	2.5922	3.2636	1.6628	1.4617	2.4131	5.321	5.5647	2.8236	2.472	1.6307	3.2264	2.8397	3.6123	2.6505	4.4875	1.242	1.1142	3.1669	1.1745	TRUE	FALSE	FALSE	TRUE	TRUE	FALSE	FALSE	FALSE	FALSE	Glutaredoxin, Thioredoxin-like fold, Glutaredoxin-like, plant II
Nitab4.5_0007063g0010	1.7226	3.4009	2.5816	0.6932	18.0687	7.6717	17.1059	3.5856	4.1742	3.2498	2.8153	0.3204	0	2.5421	7.6657	12.2077	0.3898	2.0157	4.0724	0	0.1761	2.7252	0.4421	0.9148	3.6279	1.1525	0.7374	1.802	1.0444	0.6569	6.3764	4.5579	0.5457	1.6024	0.9217	0.8417	TRUE	TRUE	TRUE	TRUE	FALSE	FALSE	FALSE	FALSE	FALSE
Nitab4.5_0000040g0270	4.5619	4.977	5.5172	9.0689	2.194	2.3429	2.3611	5.3273	4.1006	4.8584	7.8571	8.0834	13.4358	3.1834	2.8576	4.2086	5.1463	4.4504	4.5363	21.1276	17.9586	7.7182	4.1556	6.122	3.9488	11.917	6.569	8.3191	8.8233	10.0497	2.861	2.2689	6.0948	5.9627	8.097	6.1903	TRUE	FALSE	FALSE	TRUE	FALSE	FALSE	FALSE	FALSE	FALSE	Zinc finger C2H2-type/integrase DNA-binding domain, Zinc finger, C2H2, Zinc finger, C2H2-like
Nitab4.5_0000297g0010	7.4291	12.1307	7.39	5.5185	5.9646	3.3918	4.1482	3.0014	5.2566	2.2305	7.169	6.805	3.5891	10.7792	7.2214	9.5636	5.4306	2.4647	5.3755	3.0466	3.3534	6.9589	6.5586	6.6586	4.4483	3.0322	2.5331	4.2808	5.6167	5.5268	10.0439	12.3031	6.0531	1.97	2.5551	2.5842	TRUE	FALSE	FALSE	FALSE	FALSE	FALSE	FALSE	FALSE	FALSE	Peroxidases heam-ligand binding site, Peroxidase, active site, Haem peroxidase, plant/fungal/bacterial, Plant ascorbate peroxidase, Haem peroxidase
Nitab4.5_0000722g0020	0.9239	1.1185	0.9104	1.0608	10.7162	11.6141	8.4067	3.3499	4.012	3.1611	0.4875	1.1128	0.0524	9.2882	6.819	10.4022	4.7356	4.9896	3.9856	0.3163	0.2283	0.8238	1.9753	0.9043	2.706	3.8918	2.6728	0.4965	0.5615	2.1131	7.7984	8.3043	3.5539	2.2735	2.5705	2.5877	TRUE	TRUE	TRUE	TRUE	TRUE	TRUE	FALSE	FALSE	FALSE	Disease resistance protein, NB-ARC, P-loop containing nucleoside triphosphate hydrolase
Nitab4.5_0003496g0010	1.3946	1.9577	1.409	1.2102	4.8863	5.6939	6.783	2.3024	3.1701	2.7	1.5304	1.4242	0.4603	4.0915	4.2142	4.1067	3.2159	2.9004	3.5895	0.6386	0.7399	2.3247	4.2081	2.1658	2.9281	3.7418	3.6966	2.277	1.9383	2.2439	2.8216	3.254	2.5936	2.9072	4.394	2.335	TRUE	TRUE	TRUE	FALSE	FALSE	FALSE	FALSE	FALSE	FALSE	Ornithine/DAP/Arg decarboxylase, Orn/DAP/Arg decarboxylase 2, pyridoxal-phosphate binding site, Orn/DAP/Arg decarboxylase 2, N-terminal, Arginine decarboxylase, Alanine racemase/group IV decarboxylase, C-terminal, Orn/DAP/Arg decarboxylase 2, C-terminal, Orn/DAP/Arg decarboxylase 2, conserved site
Nitab4.5_0003470g0060	62.721	99.8153	56.3722	44.0887	120.213	124.207	147.087	58.281	76.4007	55.6241	46.8921	54.6336	37.3331	121.406	139.754	157.949	65.3418	61.6971	73.1127	28.0062	35.8355	92.3009	87.1299	103.803	59.1096	55.9982	49.4447	38.2542	33.4398	41.1862	159.714	140.051	64.549	48.8332	43.2255	37.6543	TRUE	FALSE	FALSE	FALSE	FALSE	FALSE	FALSE	FALSE	FALSE	O-fucosyltransferase, plant, GDP-fucose protein O-fucosyltransferase
Nitab4.5_0003316g0020	6.0316	4.9218	2.8339	1.6701	20.2061	13.0455	21.3887	3.1329	11.7127	10.074	0.8478	2.5583	0.508	5.4593	5.2793	5.4166	1.105	2.278	2.9954	0	0.9599	2.6108	3.841	3.1164	3.9819	3.1248	2.3369	0.9277	1.47	0.917	3.2293	2.8435	1.0305	0.2811	1.433	1.7131	TRUE	FALSE	FALSE	TRUE	FALSE	FALSE	FALSE	FALSE	FALSE	Derlin
Nitab4.5_0007642g0020	5.544	6.3063	2.7721	3.1148	27.2559	14.6185	16.53	7.5366	10.6819	9.3244	2.5205	4.2499	1.2666	3.316	6.2587	9.679	2.1567	3.1792	3.3258	1.5268	1.6163	3.3957	2.0964	2.3576	4.789	7.4807	4.0072	2.7071	2.4371	1.6821	4.7257	3.2319	1.9712	1.2991	0.9304	1.4721	TRUE	FALSE	FALSE	TRUE	TRUE	FALSE	FALSE	FALSE	TRUE	Uncharacterised conserved protein UCP037471, Cytochrome b561/ferric reductase transmembrane, DOMON domain
Nitab4.5_0004880g0010	112.82	74.4756	59.1553	19.2526	109.99	59.244	92.7148	32.8528	48.4055	76.831	38.854	20.8176	20.7649	36.7645	31.807	28.6337	31.5033	50.5485	34.615	26.7882	20.3642	27.2061	29.0427	22.0065	22.2988	16.1418	9.104	30.14	23.8087	25.8406	29.1871	41.7206	14.5263	16.4816	14.7006	6.924	TRUE	FALSE	FALSE	TRUE	FALSE	FALSE	TRUE	FALSE	FALSE	AP2/ERF domain, DNA-binding domain
Nitab4.5_0000341g0070	18.5171	21.9185	15.5048	14.7698	17.1005	12.3445	15.4378	13.4455	17.1882	11.7266	13.0199	12.0755	8.1225	13.874	16.254	27.6453	9.1539	11.4407	11.9332	9.2755	6.0653	14.8099	8.8612	10.8912	15.249	13.3289	9.504	11.7582	11.0233	10.599	15.0601	11.7666	10.2863	6.1615	14.1661	10.4127	TRUE	FALSE	FALSE	FALSE	FALSE	FALSE	FALSE	FALSE	FALSE
Nitab4.5_0002195g0010	12.4872	16.1772	8.9619	7.7053	3.6546	7.1789	5.5219	4.0615	5.2591	2.9832	6.9822	7.1844	1.8552	5.624	5.1669	6.8361	2.8477	7.6361	4.8056	4.0837	3.7054	5.2792	4.9156	6.2294	5.3677	8.1445	7.193	5.7384	4.6233	7.3733	3.0732	1.6612	3.8978	8.4063	11.7574	4.1407	TRUE	FALSE	FALSE	FALSE	FALSE	FALSE	FALSE	FALSE	FALSE	Xyloglucan endo-transglycosylase, C-terminal, Beta-glucanase, Glycoside hydrolase, family 16, Xyloglucan endotransglucosylase/hydrolase, Glycoside hydrolase, family 16, active site, Concanavalin A-like lectin/glucanases superfamily, Concanavalin A-like lectin/glucanase, subgroup
Nitab4.5_0015933g0010	0.6709	0.4306	0.0723	0	1.1572	0.066	0.2857	1.3186	3.144	3.0912	0	0.1031	0	1.7916	3.3634	6.1906	1.8231	9.8069	2.6927	0	0	0.3109	0.2342	0.6559	1.3385	2.9514	3.3443	0	0	0	6.3536	1.2152	1.6511	1.8649	1.4446	0.5606	TRUE	FALSE	FALSE	FALSE	TRUE	TRUE	FALSE	FALSE	FALSE	Pectin lyase fold/virulence factor, Glycoside hydrolase, family 28, Pectin lyase fold
Nitab4.5_0003786g0020	33.9992	20.548	24.7593	10.8804	55.7657	32.2712	38.6279	27.5135	58.1125	49.9119	20.0268	14.856	2.2399	15.8795	41.2869	40.3833	8.3484	27.1647	33.6557	2.794	3.8928	20.3679	4.1988	8.6283	31.1256	25.7537	6.7278	16.2576	5.9311	11.0767	23.0397	11.6572	4.5111	2.7689	10.607	7.6056	TRUE	TRUE	FALSE	TRUE	FALSE	FALSE	FALSE	FALSE	FALSE	Terpene synthase, N-terminal domain, Terpene synthase, metal-binding domain, Terpenoid synthase, Terpenoid cyclases/protein prenyltransferase alpha-alpha toroid
Nitab4.5_0003785g0030	7.8509	13.6671	11.8054	15.8978	10.1749	4.3692	9.7804	15.6378	13.7003	10.2261	17.8237	14.3216	32.7634	11.7419	8.1786	14.1781	15.6193	16.7624	21.2901	27.5457	33.1823	14.7813	16.8722	15.2864	15.4602	24.5536	23.0246	20.4531	19.0035	25.305	12.3678	12.7149	24.9152	10.6448	18.672	14.2451	TRUE	FALSE	FALSE	TRUE	FALSE	FALSE	FALSE	FALSE	FALSE	Multi antimicrobial extrusion protein
Nitab4.5_0002356g0020	0.9244	0.9703	0.7445	0.4801	6.7246	3.4997	5.3277	8.4588	8.4281	6.1433	0.9176	2.0262	3.5739	4.0351	2.2334	3.2074	4.1464	5.9474	5.0255	3.1681	2.0705	2.9384	3.0461	2.8146	4.6038	6.743	6.1055	0.9873	0.9932	1.1786	3.102	2.259	3.1346	6.5667	4.6428	4.8831	TRUE	TRUE	TRUE	FALSE	FALSE	FALSE	FALSE	FALSE	FALSE	Multi antimicrobial extrusion protein
Nitab4.5_0000476g0150	7.1395	9.2026	5.2406	6.3604	6.2276	3.1179	4.813	5.4397	4.8045	3.3329	5.2131	5.3404	4.0081	6.4443	5.9933	7.2124	6.3792	5.9803	5.287	2.9726	2.5136	5.8948	7.0448	5.7026	4.7767	6.4007	5.6243	3.8481	3.7066	5.8103	6.3867	10.0582	5.7586	3.8219	4.8957	2.0718	TRUE	FALSE	FALSE	FALSE	FALSE	FALSE	FALSE	FALSE	FALSE	Tubby C-terminal-like domain, LURP1-like domain
Nitab4.5_0001159g0160	18.9016	13.6815	15.937	10.013	38.3799	23.6689	39.2946	15.2542	28.2617	27.4369	13.2953	11.3415	2.4483	4.9069	15.6779	15.0009	6.8525	14.0589	12.0713	4.1519	5.2126	11.1624	4.6014	8.4289	16.3834	12.4491	6.6075	12.9471	8.2418	9.0337	6.5452	5.0823	4.2096	3.5994	7.3883	7.7325	TRUE	TRUE	FALSE	TRUE	FALSE	FALSE	FALSE	FALSE	FALSE	Lipase, class 3
Nitab4.5_0002050g0070	14.4435	9.0319	5.5445	4.959	8.6156	3.4025	6.9716	3.7306	4.3643	11.015	4.222	8.9536	2.6169	3.5423	2.8967	2.1318	1.4197	1.9671	2.0987	1.3461	2.0253	6.6564	3.2443	5.1902	0.8292	1.8093	2.2635	3.789	2.7254	6.8198	2.1077	6.4707	5.0334	1.224	1.3754	1.0732	TRUE	FALSE	FALSE	FALSE	FALSE	FALSE	TRUE	FALSE	FALSE	Uncharacterised protein family UPF0114
Nitab4.5_0001812g0010	2.5274	6.177	5.4112	19.2466	5.1828	3.4741	3.0828	13.5341	14.2932	8.3436	10.2185	7.7752	23.1706	10.6613	8.0901	16.0113	10.1464	17.5456	16.0959	20.3559	26.4981	10.6476	8.9346	10.6751	6.2731	17.7736	23.5085	10.1556	23.9734	13.446	20.4787	19.5364	29.3631	5.015	20.9289	7.0354	TRUE	FALSE	FALSE	TRUE	FALSE	FALSE	FALSE	FALSE	FALSE	Zinc finger, C2H2, Zinc finger, C2H2-like
Nitab4.5_0010533g0010	14.3896	16.052	17.845	13.9816	26.1467	14.9731	14.78	27.3275	27.763	21.3582	14.3627	12.6806	6.8409	11.9151	9.3089	13.026	17.2765	20.9337	16.4418	9.404	8.5723	10.6855	10.4708	9.5955	18.7328	20.9507	16.6563	8.9432	12.6448	9.4544	16.1874	18.0488	7.7105	8.2905	10.919	9.8344	TRUE	FALSE	FALSE	FALSE	FALSE	FALSE	FALSE	FALSE	FALSE	Cytochrome c-like domain, Cytochrome c domain, Cytochrome c, class IA/ IB
Nitab4.5_0000776g0030	17.9977	26.7337	18.1885	13.2172	18.1055	9.4545	14.0612	17.1075	17.2313	12.7073	14.6568	12.7919	9.2705	17.4317	15.4433	18.2622	17.2296	12.315	17.3895	8.6287	11.8448	18.9414	16.8956	16.9893	13.1211	10.2859	11.3566	12.5342	12.1826	8.8014	21.3847	28.0656	12.201	9.4519	7.4492	8.1875	TRUE	FALSE	FALSE	FALSE	FALSE	FALSE	FALSE	FALSE	FALSE
Nitab4.5_0001748g0050	10.6576	12.2356	11.3765	6.1611	3.7547	2.3301	1.4735	2.057	7.7072	4.1066	14.5387	3.2037	2.5605	3.5494	3.8713	4.1294	10.3345	3.4371	6.2335	1.6582	2.2094	4.6061	3.8103	5.8258	10.8442	3.4634	3.5108	5.2679	3.7274	3.6918	4.862	5.826	4.3075	5.0772	5.7418	3.6835	TRUE	TRUE	FALSE	FALSE	FALSE	FALSE	FALSE	FALSE	FALSE	Heavy metal-associated domain, HMA
Nitab4.5_0002138g0030	15.9049	25.7792	14.6261	14.1558	20.296	11.5412	11.153	14.2439	17.5085	11.052	13.7854	11.9798	9.5854	19.6227	16.4137	20.1635	16.4784	14.5795	15.6471	8.713	8.6623	12.8802	10.6913	10.6933	14.8636	14.2448	11.8521	9.7633	10.7163	13.2813	21.5053	25.9692	12.4257	7.2787	11.7368	5.9217	TRUE	FALSE	FALSE	FALSE	FALSE	FALSE	FALSE	FALSE	FALSE	Protein of unknown function DUF247, plant
Nitab4.5_0008196g0010	7.6073	9.6016	6.9206	5.2678	18.4392	12.3363	16.4712	10.7796	20.355	18.1291	7.4104	6.0066	2.5891	9.6463	14.2004	22.8747	8.1588	13.3492	15.2981	2.7574	3.0642	8.3301	5.8871	6.8862	12.8476	13.8006	6.7201	6.8347	4.1075	5.1203	13.9771	11.0686	6.5303	4.7915	8.3055	5.5248	TRUE	TRUE	FALSE	FALSE	FALSE	FALSE	FALSE	FALSE	FALSE
Nitab4.5_0001456g0210	27.3988	20.3358	26.2622	12.5332	9.8966	11.0903	11.0009	11.2045	6.8891	6.5774	22.4637	9.7254	8.0961	8.1565	6.3474	10.0846	7.9976	7.072	9.2428	8.8729	10.0774	5.1307	8.7501	7.2969	5.687	7.1991	6.4303	10.026	22.4943	21.4086	8.8928	15.4115	5.8805	4.4155	4.981	4.163	TRUE	FALSE	FALSE	FALSE	FALSE	FALSE	FALSE	FALSE	FALSE
Nitab4.5_0005624g0020	1.4969	1.5802	1.2186	0.1255	3.6702	3.3164	4.4642	0.9525	3.1283	2.0264	0.895	1.2787	0.1832	1.7983	3.7838	4.8736	0.8305	0.8912	1.7443	0	0.0319	1.1476	1.0128	1.5745	2.0967	0.709	0.452	0.1867	0.2451	0.1599	4.7115	1.4018	0.4962	0.1047	0.531	0.5624	TRUE	TRUE	FALSE	FALSE	FALSE	FALSE	FALSE	FALSE	FALSE	Protein of unknown function DUF241, plant
Nitab4.5_0000657g0010	35.4273	17.0982	25.1157	9.312	122.083	92.3357	103.942	24.4259	50.0042	45.2347	10.8834	8.4233	1.858	15.2929	34.9139	43.483	4.8314	16.8616	25.0649	3.7637	4.2787	12.452	1.6997	7.1363	16.9026	13.8854	5.0398	10.4588	5.6649	12.8278	12.613	7.6137	3.396	3.3066	9.302	4.9624	TRUE	FALSE	FALSE	TRUE	TRUE	FALSE	FALSE	FALSE	FALSE	Terpenoid synthase, Polyprenyl synthetase-related, Polyprenyl synthetase
Nitab4.5_0003838g0090	20.8389	8.9339	10.1187	5.1424	15.8258	16.8418	18.035	3.4274	3.2734	5.418	6.8465	20.4073	3.5133	9.6894	15.4757	11.8859	2.6823	2.8286	2.4385	4.2587	3.4306	10.7669	8.0295	6.0057	2.2995	3.4144	3.6549	4.1874	4.1148	4.6344	6.0448	8.626	3.263	1.5944	2.2023	2.3148	TRUE	TRUE	FALSE	FALSE	FALSE	FALSE	FALSE	FALSE	FALSE	Annexin repeat, Annexin, plant
Nitab4.5_0000365g0240	7.3579	9.662	5.2483	5.4001	10.9987	10.2895	8.2908	10.3253	12.4694	11.3785	5.5339	5.2606	4.5141	6.5058	6.4488	12.6962	7.02	7.2091	6.3039	2.392	3.6635	6.7762	8.7914	7.841	7.8955	7.3074	6.5674	5.8691	4.0404	5.7465	8.1118	8.5789	8.8254	5.3939	5.6045	5.8828	TRUE	FALSE	FALSE	FALSE	FALSE	FALSE	FALSE	FALSE	FALSE	NAD(P)-binding domain
Nitab4.5_0002966g0070	39.4389	54.0198	24.935	19.3937	5.8769	6.2249	6.6385	4.7538	5.5078	5.0187	22.8024	14.421	15.8941	6.0746	5.5529	9.4895	10.2478	3.7239	5.9209	11.9879	6.0068	9.1725	8.9572	11.9002	8.2825	5.8147	4.4432	14.8983	11.3232	16.9476	7.2041	7.7432	2.6862	8.4946	6.5505	5.7155	TRUE	FALSE	FALSE	FALSE	FALSE	FALSE	FALSE	FALSE	FALSE	Leucine rich repeat 4, Concanavalin A-like lectin/glucanase, subgroup, Protein kinase domain, Protein kinase-like domain, Serine/threonine- / dual specificity protein kinase, catalytic domain, Serine/threonine-protein kinase, active site, Protein kinase, ATP binding site, Leucine-rich repeat, Leucine-rich repeat-containing N-terminal, type 2, Leucine-rich repeat, typical subtype
Nitab4.5_0002920g0050	1.1283	0.8682	0.1707	0.1161	22.6327	0.9269	13.2225	11.6498	3.3262	14.5456	0	0	0	0	0	0	0	0	0	0	0	0	0	0	0	0	0	0	0	0	0.0543	0	0.057	0	0	0	TRUE	FALSE	FALSE	TRUE	FALSE	FALSE	TRUE	FALSE	FALSE	DNA-binding WRKY
Nitab4.5_0000565g0160	48.6914	60.6498	41.7974	34.429	66.4597	43.8882	56.8264	51.75	58.6513	57.6601	30.9315	41.0979	25.6329	62.8043	62.4529	74.4745	54.5117	42.1742	58.0383	20.9896	33.3983	54.6927	51.2731	48.9615	51.6083	40.373	40.8137	26.9646	30.884	26.2604	77.0567	92.9265	44.6014	31.2166	31.171	32.1179	TRUE	FALSE	FALSE	FALSE	FALSE	FALSE	FALSE	FALSE	FALSE	Pectinesterase inhibitor domain, Pectin lyase fold, Pectinesterase, active site, Pectin lyase fold/virulence factor, Pectinesterase, catalytic
Nitab4.5_0002372g0020	0.7804	0.4194	1.1997	0.0977	3.6416	2.8496	3.843	1.0639	2.202	1.1689	0.0966	0.3674	0.0433	0.4092	0.3099	0.9435	0.1187	0.4734	0.3783	0	0.0567	0.5519	0.162	0.0423	0.5006	0.5983	0.1613	0.3205	0.0244	0.2685	0.1367	0.2523	0.0402	0.103	0.2513	0.0295	TRUE	FALSE	FALSE	TRUE	FALSE	FALSE	FALSE	FALSE	FALSE	C2H2- zinc finger protein family, Trihelix transcription factor GT3, Myb-like domain
Nitab4.5_0000601g0080	2.9132	4.0027	3.4754	2.9218	22.4869	11.3664	14.9047	10.4263	13.7224	19.7173	2.4738	0.9412	0.2963	6.9943	3.2598	9.2789	9.3211	11.4262	15.0066	1.5008	0.7156	3.0425	3.7783	4.3257	11.1867	7.621	15.6547	1.1479	1.8523	2.1988	4.5668	4.2743	2.9394	5.3238	6.4851	6.576	TRUE	FALSE	FALSE	TRUE	FALSE	FALSE	FALSE	FALSE	FALSE	HAD-like domain, Phospholipid/glycerol acyltransferase
Nitab4.5_0009593g0010	18.8308	24.6069	18.6314	7.8072	76.5835	99.5646	109.906	16.2563	35.0988	19.6017	19.9452	10.1508	4.4295	44.9544	53.8928	60.93	8.8526	16.2591	21.5002	3.8856	4.0323	26.0137	6.9855	12.7026	18.5388	19.1001	7.941	9.7041	5.9469	6.3387	42.4373	24.8181	8.9336	8.539	10.7469	11.4836	TRUE	FALSE	FALSE	TRUE	TRUE	FALSE	FALSE	FALSE	FALSE	Myb domain, SANT/Myb domain, Homeodomain-like
Nitab4.5_0001433g0070	10.0317	12.3026	8.2694	1.9363	13.6672	13.4145	15.4562	7.6503	11.419	6.2822	7.0216	4.9117	2.015	8.2069	13.7912	16.0435	2.8832	3.8709	6.036	2.9155	1.0022	19.3474	8.0595	11.6924	6.2932	4.6212	4.5435	4.0892	2.1479	4.6792	15.0802	5.8188	4.6939	1.9358	5.2808	4.5686	TRUE	FALSE	FALSE	FALSE	FALSE	FALSE	FALSE	FALSE	FALSE	Zinc finger, RING/FYVE/PHD-type, Zinc finger, RING-type, Cellulose synthase, RING-type zinc finger, Cellulose synthase
Nitab4.5_0006861g0010	8.4212	7.3297	7.2829	2.3401	76.1015	63.2293	67.421	8.4661	15.9341	13.1036	5.68	3.6177	0.4408	12.7591	23.621	39.2793	1.6927	6.6299	14.6923	0.0893	0.9124	9.3158	1.0074	3.2757	8.6766	5.802	2.5045	2.7622	0.9158	2.2554	14.1761	5.3751	1.316	1.4307	3.6533	1.4461	TRUE	TRUE	FALSE	TRUE	TRUE	FALSE	FALSE	FALSE	FALSE	Serine/threonine-protein kinase, active site, Protein kinase domain, Protein kinase, ATP binding site, Protein kinase-like domain, Concanavalin A-like lectin/glucanase, subgroup, Serine-threonine/tyrosine-protein kinase catalytic domain, Serine/threonine- / dual specificity protein kinase, catalytic domain, Malectin-like carbohydrate-binding domain
Nitab4.5_0000565g0170	9.9622	12.0118	8.2197	9.4519	14.9295	5.8463	10.0524	12.4096	14.6101	9.063	7.5349	9.7635	3.3148	9.6257	9.9957	13.2745	8.7009	7.6221	9.0103	3.6817	4.8106	10.1556	4.9464	7.8491	9.6205	9.5228	8.2385	9.5082	5.5539	4.7546	8.3477	13.491	6.9441	2.1629	4.4583	3.3957	TRUE	TRUE	FALSE	FALSE	FALSE	FALSE	FALSE	FALSE	FALSE	F-box domain, 4Fe-4S ferredoxin, iron-sulphur binding, conserved site
Nitab4.5_0000380g0160	36.845	31.2805	29.5828	10.6471	120.41	104.411	118.35	31.9361	55.7339	49.3092	18.3586	8.3072	3.5269	23.5752	54.2886	71.3521	8.416	21.254	37.7951	4.9072	3.7928	14.9411	3.9253	10.161	23.9573	22.6644	8.3775	14.2162	5.871	12.989	29.1506	8.8013	3.8481	4.2851	15.3913	6.395	TRUE	FALSE	FALSE	TRUE	TRUE	FALSE	FALSE	FALSE	FALSE	NAC domain, Peptidase M20
Nitab4.5_0007030g0050	4.8221	10.2513	2.9446	3.5539	12.1568	8.2891	7.8973	9.4283	8.795	8.357	3.4268	4.4132	2.5949	11.433	7.5278	15.6414	5.3817	7.7754	6.8503	2.1677	2.5764	5.3249	3.8892	4.5606	5.7204	6.5864	7.9149	3.6825	2.685	2.916	6.6222	8.9132	5.7737	3.6453	6.4326	3.58	TRUE	FALSE	FALSE	FALSE	TRUE	FALSE	FALSE	FALSE	FALSE	Leucine-rich repeat, NB-ARC, Disease resistance protein, P-loop containing nucleoside triphosphate hydrolase
Nitab4.5_0009908g0010	8.3031	9.5503	7.3419	5.5579	9.6621	5.7139	6.674	8.0992	6.3828	5.4904	5.0793	6.423	4.0812	7.7367	7.9407	8.8877	6.71	4.8227	8.3717	3.801	4.7121	5.4943	6.2302	5.5088	5.521	7.3371	4.8259	5.7715	5.8746	5.3848	7.8901	10.5924	5.4577	2.2684	3.8773	2.4868	TRUE	FALSE	FALSE	FALSE	FALSE	FALSE	FALSE	FALSE	FALSE	Thioredoxin-like fold, Thioredoxin domain, Thioredoxin, conserved site, Thioredoxin
Nitab4.5_0006332g0050	0.9351	0.6146	0.5019	1.5069	2.3332	4.1582	4.3789	3.661	3.4865	2.3913	0.9464	0.8753	2.6878	2.5793	0.9822	3.4708	1.9404	2.1263	2.4199	3.4333	2.2422	1.7929	2.3274	2.822	2.4925	1.7937	2.5788	2.2247	1.2809	1.6921	2.2953	1.469	2.346	2.4206	2.7938	2.3186	TRUE	FALSE	FALSE	FALSE	FALSE	FALSE	FALSE	FALSE	FALSE
Nitab4.5_0003037g0110	21.4594	16.238	12.105	13.8386	52.9894	37.4373	52.8006	29.739	42.0523	37.0675	10.6715	7.4482	5.0828	16.1676	9.0659	16.0906	7.1945	14.4549	13.0554	5.548	4.4152	13.1598	6.1538	8.5385	13.9581	13.8066	10.1097	13.4607	6.1534	8.0729	10.2476	10.6347	4.325	4.1909	11.3025	5.5406	TRUE	FALSE	FALSE	TRUE	FALSE	FALSE	TRUE	FALSE	FALSE	Leucine-rich repeat, Leucine-rich repeat-containing N-terminal, type 2, Leucine-rich repeat, typical subtype, Serine/threonine-protein kinase, active site, Protein kinase-like domain, Leucine rich repeat 4, Protein kinase domain, Concanavalin A-like lectin/glucanase, subgroup, Serine/threonine- / dual specificity protein kinase, catalytic domain
Nitab4.5_0001582g0100	24.3299	34.8339	19.1207	16.9443	19.5366	11.3506	11.5458	11.8158	15.8428	9.9954	18.0567	14.1688	16.1975	18.3256	13.1528	16.8209	16.581	13.1553	14.9704	10.8442	7.8979	12.3785	15.665	13.9089	14.4671	13.4097	10.0216	11.6971	12.7506	13.4759	16.348	25.5364	12.7319	7.4846	12.9393	7.1466	TRUE	FALSE	FALSE	FALSE	FALSE	FALSE	FALSE	FALSE	FALSE	Methylenetetrahydrofolate reductase, Eukaryotic-type methylenetetrahydrofolate reductase
Nitab4.5_0001427g0060	88.2546	143.527	84.6844	74.295	180.085	186.138	212.578	74.9127	103.455	60.3225	75.5881	76.2486	55.0778	136.22	143.459	168.059	73.5453	67.6294	98.7919	39.8904	37.1772	137.143	60.9163	94.5097	71.5179	91.057	72.72	76.5245	54.1557	79.7501	135.892	143.822	72.0747	52.2883	68.2386	45.2652	TRUE	FALSE	FALSE	FALSE	FALSE	FALSE	FALSE	FALSE	FALSE	Protein kinase domain, Serine/threonine- / dual specificity protein kinase, catalytic domain, Protein kinase, ATP binding site, Serine/threonine-protein kinase, active site, Protein kinase-like domain
Nitab4.5_0001269g0020	49.9042	70.2045	44.7718	34.6923	63.1668	33.6533	45.9894	44.481	52.3627	52.2843	38.374	41.8155	21.2648	52.1479	46.9389	64.0143	36.4598	35.7212	42.6085	22.0499	21.6317	51.3201	19.4576	37.0805	38.2263	41.0018	28.7089	28.2745	21.0696	15.8739	59.7299	43.3455	25.6902	12.1011	22.8591	17.2559	TRUE	FALSE	FALSE	FALSE	FALSE	FALSE	FALSE	FALSE	FALSE	Homeobox, conserved site, Homeodomain-like, Helix-turn-helix motif, Homeobox domain, Leucine zipper, homeobox-associated
Nitab4.5_0000034g0110	61.7024	48.7867	40.8571	19.9276	92.5305	73.5865	71.6743	36.3668	71.6557	62.6459	35.8508	24.9398	8.0684	27.0855	57.3882	67.6627	17.6499	33.9462	48.0295	7.6737	9.9171	31.4858	8.486	15.0066	45.2782	36.3113	14.4955	30.6015	10.7484	11.8712	39.4187	21.9499	11.7553	5.3094	21.4543	11.7633	TRUE	FALSE	FALSE	TRUE	FALSE	FALSE	FALSE	FALSE	FALSE	Myb domain, SANT/Myb domain, Homeodomain-like
Nitab4.5_0009844g0020	71.0092	48.4575	32.9699	28.6464	25.2366	16.2773	26.0981	10.0299	9.115	21.8928	31.0366	56.4901	16.4708	11.6051	8.9348	9.2199	7.5228	7.618	10.4246	11.5416	8.7712	43.5861	15.8576	18.6721	6.7139	8.7207	11.2212	34.2703	24.1077	57.1592	7.0058	20.8593	11.0653	8.4582	14.67	5.4348	TRUE	TRUE	TRUE	FALSE	TRUE	FALSE	FALSE	FALSE	FALSE
Nitab4.5_0001643g0040	5.8062	9.1602	5.3014	4.0074	10.305	6.1317	9.7174	7.0037	9.0765	6.2826	4.9218	5.5133	2.7987	8.7904	11.4405	11.1279	5.1138	4.8982	6.1119	1.7061	3.3287	7.6585	5.4964	5.37	6.5979	6.7888	6.7113	4.4579	3.5573	2.5864	10.1826	10.0863	5.0734	1.3045	3.5014	2.4712	TRUE	FALSE	FALSE	FALSE	FALSE	FALSE	FALSE	FALSE	TRUE	Protein kinase domain, Leucine-rich repeat, Protein kinase-like domain, Leucine-rich repeat-containing N-terminal, type 2, Protein kinase, ATP binding site
Nitab4.5_0011052g0020	51.0808	50.7015	49.7527	45.6409	29.7554	51.7433	44.1633	38.9028	44.7796	39.4714	34.9552	41.5944	12.5328	41.1494	52.8842	44.7426	35.6081	35.1996	44.3028	23.4268	31.1241	56.6801	49.8961	47.2075	47.3347	59.566	50.0021	40.945	29.3823	45.7729	40.3239	36.5476	32.3806	46.6548	54.0661	48.0844	TRUE	FALSE	FALSE	FALSE	FALSE	FALSE	FALSE	FALSE	FALSE	Phox/Bem1p
Nitab4.5_0005453g0010	17.2054	16.7165	11.5634	7.5934	24.4865	22.169	23.8514	16.2812	20.032	21.0162	9.0982	12.8415	5.6149	11.7727	16.9741	18.4677	9.6228	12.289	12.0944	6.0686	7.3836	13.4909	5.8923	8.0521	14.0333	11.889	11.3082	9.2759	5.7316	5.9999	14.2118	11.962	8.2818	5.2884	7.7597	6.2938	TRUE	FALSE	FALSE	TRUE	FALSE	FALSE	FALSE	FALSE	FALSE	Phospholipase/carboxylesterase/thioesterase
Nitab4.5_0017907g0010	18.6876	7.4086	5.2677	4.1586	15.3338	7.2834	8.6809	7.7514	7.5912	23.5466	1.6469	5.1998	1.7152	3.7762	2.7867	4.9383	2.7244	3.7549	3.2158	2.1747	2.5713	4.2659	17.1473	7.2633	3.5598	2.3686	4.1975	4.0477	2.6077	2.305	2.8979	3.28	2.8098	1.7957	2.4984	1.4889	TRUE	FALSE	FALSE	FALSE	TRUE	TRUE	TRUE	FALSE	FALSE	P-loop containing nucleoside triphosphate hydrolase
Nitab4.5_0008329g0040	73.0235	189.425	77.8155	53.2472	119.036	107.307	171.101	61.8608	85.1837	56.852	86.1792	48.8594	41.67	174.545	203.004	222.29	62.6208	47.8775	85.5766	29.864	49.6399	139.777	102.293	137.813	56.3523	52.8666	43.5449	75.5208	48.5629	50.1411	192.444	149.284	112.311	37.9689	38.6153	39.5677	TRUE	FALSE	FALSE	FALSE	FALSE	FALSE	FALSE	FALSE	FALSE	Protein of unknown function DUF538
Nitab4.5_0000755g0140	6.9408	14.6072	9.5542	10.0824	4.896	1.8423	3.0229	5.8708	5.0638	3.7949	11.0158	8.077	1.8287	5.0253	4.8518	7.6358	5.1755	4.5254	6.3794	4.2138	3.0135	9.9527	3.4617	7.3866	3.8681	3.4349	4.6506	6.1367	4.4054	3.605	6.3829	8.0617	2.8149	2.2539	2.2597	1.23	TRUE	TRUE	FALSE	TRUE	FALSE	FALSE	FALSE	FALSE	FALSE	F-box domain, Leucine-rich repeat, cysteine-containing subtype
Nitab4.5_0003484g0020	17.2349	8.5042	6.2276	4.7079	35.8485	32.5508	42.972	23.3589	25.5132	51.0173	2.117	10.8692	1.6597	7.2906	11.1124	16.5445	5.3844	10.6941	6.8773	2.6602	3.5713	9.8341	22.9332	13.464	7.8799	8.7295	9.1136	2.5789	2.7371	3.3242	7.6091	7.076	5.9098	7.061	9.2411	5.4613	TRUE	FALSE	FALSE	TRUE	FALSE	TRUE	TRUE	FALSE	FALSE	Serine/threonine-protein kinase, active site, Protein kinase, ATP binding site, Protein kinase-like domain, Calcium/calmodulin-dependent/calcium-dependent protein kinase, Protein kinase domain, Serine/threonine- / dual specificity protein kinase, catalytic domain, NAF/FISL domain, NAF domain
Nitab4.5_0001417g0090	0.8135	1.5714	0.5867	0.3411	7.701	0	3.4393	6.0281	10.4478	6.3835	0.0753	0.364	0	0.7275	0.2933	2.0079	0.3839	0.4031	0.8791	0	0	0.5978	0.06	1.207	1.273	0.4921	0.4463	0.5666	0.2919	0.1873	2.2095	0.6627	0	0.6231	0.0858	0.3133	TRUE	TRUE	TRUE	FALSE	FALSE	FALSE	FALSE	FALSE	FALSE	Ribonuclease H domain, Ribonuclease H-like domain
Nitab4.5_0000244g0350	13.7137	29.7163	12.8035	2.3572	69.0741	42.8332	71.6512	11.4561	22.9237	14.1964	12.1198	6.8829	2.3128	28.4537	45.7558	100.465	5.0096	11.7135	23.9598	1.2811	1.0193	24.5984	5.9759	23.5516	10.4614	8.8443	6.1151	5.2697	1.2914	4.9607	47.0559	8.972	4.7612	1.0833	3.7855	3.4859	TRUE	FALSE	FALSE	FALSE	FALSE	FALSE	FALSE	FALSE	FALSE	NAC domain
Nitab4.5_0006663g0020	4.0378	5.8985	3.6145	1.948	6.0893	1.7416	4.4983	4.417	5.7542	4.1506	2.7882	2.2181	1.6349	3.004	3.8688	8.6103	2.6839	3.0594	3.43	0.9951	1.1987	4.0337	3.4713	3.12	3.2009	2.5396	3.4414	2.6121	0.9125	2.4618	4.5264	2.7175	2.3802	1.5341	3.2052	2.9928	TRUE	FALSE	FALSE	FALSE	FALSE	FALSE	FALSE	FALSE	FALSE	Prephenate dehydratase, Prephenate dehydratase, conserved site
Nitab4.5_0000123g0220	18.6362	29.4975	12.5282	10.6263	26.8906	31.9595	34.184	11.7821	14.8896	7.5859	12.4158	11.5845	4.4641	13.4511	12.9871	20.8791	3.1302	6.6345	4.7352	5.9364	6.9587	21.6884	7.2961	14.4919	7.878	7.137	6.5858	15.4832	5.8731	7.0246	21.2243	14.1742	8.9988	3.7439	3.9574	3.6057	TRUE	FALSE	FALSE	FALSE	FALSE	FALSE	FALSE	FALSE	FALSE	Peptidase C1A, papain, Cysteine peptidase, histidine active site, Proteinase inhibitor I29, cathepsin propeptide, Cysteine peptidase, asparagine active site, Peptidase C1A, papain C-terminal, Cysteine peptidase, cysteine active site
Nitab4.5_0004445g0080	23.1541	25.1531	27.2684	14.3957	89.7761	52.3487	59.2016	41.9854	43.9431	40.0225	19.7553	16.6371	8.9204	17.0987	28.0657	36.4199	17.0667	34.044	35.1766	9.6649	10.5505	24.2361	9.6819	12.5799	28.2166	32.8822	24.3208	12.8748	11.7477	13.5305	20.5405	24.4517	13.1696	8.8375	18.5632	10.681	TRUE	FALSE	FALSE	TRUE	FALSE	FALSE	FALSE	FALSE	FALSE	Leucine-rich repeat-containing N-terminal, type 2, Leucine-rich repeat
Nitab4.5_0001360g0220	4.0069	6.6691	8.1643	24.0817	6.9779	4.5759	5.027	35.9267	22.5169	12.7347	16.5419	8.2701	27.9211	15.917	12.2456	14.3679	19.3246	48.4781	33.6521	27.3522	32.6204	15.3436	13.5722	12.8282	14.0934	42.2585	39.1829	14.3865	27.5151	10.7498	22.4889	17.9883	30.5768	14.6754	33.5794	10.8288	TRUE	FALSE	FALSE	TRUE	FALSE	FALSE	FALSE	FALSE	FALSE	Protein kinase, ATP binding site, Serine/threonine-protein kinase, active site, Protein kinase domain, Concanavalin A-like lectin/glucanase, subgroup, Serine/threonine- / dual specificity protein kinase, catalytic domain, Protein kinase-like domain
Nitab4.5_0011716g0010	13.6542	13.0262	7.937	2.3327	22.3485	17.9882	16.8003	10.9938	15.5319	14.8227	4.4765	4.1598	1.971	6.435	7.7252	12.5201	6.3287	4.8629	4.2591	2.9566	2.9382	6.9346	1.3481	4.4256	7.8004	3.0698	2.6924	2.657	1.2316	1.1909	8.2143	7.3468	3.4089	1.3179	1.7847	1.4212	TRUE	FALSE	FALSE	TRUE	FALSE	FALSE	TRUE	FALSE	FALSE	Concanavalin A-like lectin/glucanases superfamily, SPla/RYanodine receptor SPRY
Nitab4.5_0004394g0050	1.2383	1.1682	1.0265	1.0912	1.2775	1.1191	1.4678	2.5622	2.6391	1.9628	0.2441	0.4347	0.0559	1.9867	1.5345	2.0014	2.0741	3.3483	1.404	0.3906	0.1633	1.5666	1.1641	1.7682	1.7544	2.1811	4.0822	0.3247	0.699	1.0334	1.6886	1.6012	1.3684	1.983	2.4126	1.8261	TRUE	FALSE	FALSE	FALSE	FALSE	FALSE	FALSE	FALSE	FALSE	Protein of unknown function DUF1005
Nitab4.5_0004665g0010	237.327	332.623	286.125	213.423	606.432	653.131	408.725	257.077	227.127	260.798	242.817	174.013	101.124	393.507	378.058	343.961	149.332	134.441	136.8	83.9708	156.044	202.052	170.668	289.969	132.892	119.546	201.484	145.405	174.475	252.4	475.179	499.987	186.541	92.1522	91.1615	93.982	TRUE	FALSE	FALSE	TRUE	FALSE	FALSE	FALSE	FALSE	FALSE	NUDIX hydrolase domain, NUDIX hydrolase domain-like, NUDIX hydrolase, conserved site
Nitab4.5_0000410g0370	2.4373	3.8498	2.9857	1.5928	1.0309	0.229	0.6848	0.6041	0.8561	0.9342	2.3195	2.3357	0.774	2.0447	2.1475	2.2286	1.6516	0.7387	1.2855	0.5934	0.9475	1.0322	4.0195	3.5312	1.3244	1.2513	0.853	1.345	1.8051	1.9826	2.7004	3.41	1.8313	0.2881	1.0084	0.6865	TRUE	FALSE	FALSE	TRUE	FALSE	FALSE	FALSE	FALSE	FALSE	Auxin-induced protein, ARG7
Nitab4.5_0003458g0010	6.8459	7.8315	4.6122	2.9368	37.2295	22.7094	30.5954	5.7187	10.7419	7.5089	6.0561	5.8498	0.6583	10.6974	12.3548	20.142	2.3712	5.7411	9.2221	1.041	1.4882	7.4345	1.3167	2.8678	6.0728	6.9379	3.0251	2.0485	1.9506	2.3674	9.5652	5.3085	1.593	1.505	3.6291	1.9523	TRUE	TRUE	FALSE	TRUE	TRUE	FALSE	FALSE	FALSE	FALSE	Serine/threonine- / dual specificity protein kinase, catalytic domain, Serine/threonine-protein kinase, active site, Leucine rich repeat 4, Protein kinase-like domain, Leucine-rich repeat, Protein kinase domain
Nitab4.5_0011256g0010	19.0498	32.8156	18.13	13.8651	39.4776	22.6369	33.277	29.4266	33.0221	28.0693	12.5135	16.54	13.5669	38.4249	39.5952	54.1788	14.6033	20.6594	20.6013	8.5436	10.9264	19.5605	11.295	17.904	23.0185	19.3947	17.4327	16.2763	10.8556	13.8075	35.871	37.9985	21.9747	8.3913	13.4876	9.8596	TRUE	FALSE	FALSE	FALSE	TRUE	FALSE	FALSE	FALSE	FALSE	Phloem protein 2-like
Nitab4.5_0007575g0020	24.4031	29.4832	21.4543	13.9731	13.8506	10.2338	12.8487	5.1747	9.3131	5.7359	17.3964	13.3413	12.0155	16.0383	19.1947	22.6791	7.6425	5.9874	9.6769	7.2419	11.6142	13.6975	8.7243	11.8374	6.6835	4.8622	4.4966	15.8129	14.0586	9.7236	19.5732	16.7123	8.5635	2.7325	4.2747	3.1715	TRUE	FALSE	FALSE	FALSE	FALSE	FALSE	FALSE	FALSE	FALSE	Armadillo-type fold, Armadillo-like helical, U box domain, Zinc finger, RING/FYVE/PHD-type
Nitab4.5_0013228g0020	10.0516	14.482	8.3321	4.7314	32.8424	26.3391	25.7765	14.8701	24.5548	20.1525	6.0006	8.2948	2.6612	15.2018	25.3824	43.4534	6.7228	12.0599	12.7956	2.0585	4.1786	12.0285	4.3325	8.269	11.9348	13.4945	11.9177	3.0695	3.4686	3.2446	29.7399	16.3266	6.2821	3.3607	6.5004	5.2413	TRUE	FALSE	FALSE	TRUE	TRUE	FALSE	FALSE	FALSE	FALSE
Nitab4.5_0001299g0090	5.0811	9.1999	6.0792	2.6709	19.3342	11.5365	13.0567	8.5788	10.8319	7.5691	2.7055	4.7953	3.2809	20.6434	22.7309	28.3502	11.2665	6.5051	9.4999	1.4489	3.1821	10.3111	9.806	9.7571	8.2612	5.2369	7.275	2.7555	2.379	2.1958	22.0567	20.9791	10.9387	4.3454	3.4107	5.5112	TRUE	FALSE	FALSE	FALSE	TRUE	FALSE	FALSE	FALSE	FALSE	HAD-like domain, P-type ATPase, phosphorylation site, Calcium-transporting P-type ATPase, N-terminal autoinhibitory domain, Cation-transporting P-type ATPase, N-terminal, P-type ATPase, A domain, Cation-transporting P-type ATPase, P-type ATPase, transmembrane domain, Cation-transporting P-type ATPase, C-terminal, P-type ATPase, cytoplasmic domain N
Nitab4.5_0001019g0080	8.1688	10.1212	8.8765	6.1474	7.0748	8.0466	9.2263	4.9193	8.1684	7.0372	6.0963	5.0154	3.2982	3.5343	3.9478	8.0858	3.8172	3.7215	4.5623	2.7433	3.132	6.2876	2.7569	3.9563	5.4451	4.0889	3.2262	6.0832	3.7895	5.1197	6.0241	4.7926	2.3851	1.7666	4.2431	3.0852	TRUE	FALSE	FALSE	FALSE	FALSE	FALSE	FALSE	FALSE	FALSE
Nitab4.5_0000364g0040	0.333	0.1182	0.1099	0.1518	2.0341	0.8907	2.1835	2.1335	3.039	3.9666	0.5774	0.1239	0	0.2288	0.3939	0.8264	0.1552	0.6164	0.7156	0	0	1.0718	0.3059	0.0983	0.4203	0.5172	0.2121	0.0652	0.1144	0.4229	0.3598	0.0622	0.0712	0	0.4668	0.2497	TRUE	TRUE	TRUE	FALSE	FALSE	FALSE	TRUE	FALSE	FALSE	Cysteine-rich secretory protein, allergen V5/Tpx-1-related, CAP domain, Allergen V5/Tpx-1-related, conserved site
Nitab4.5_0002139g0010	37.706	38.1607	19.5263	16.7931	66.0827	56.1679	73.9513	40.0255	52.4221	51.1351	16.503	14.1618	8.5871	22.4929	26.8515	39.6028	14.6763	15.0122	19.3145	12.0089	12.8008	25.8616	14.5884	20.663	23.3886	19.9673	10.8947	24.7201	11.4194	10.9469	18.0453	18.0386	11.9744	8.0098	9.5396	13.3802	TRUE	FALSE	FALSE	TRUE	FALSE	FALSE	TRUE	FALSE	FALSE	NB-ARC, P-loop containing nucleoside triphosphate hydrolase, Powdery mildew resistance protein, RPW8 domain, Disease resistance protein
Nitab4.5_0001589g0010	2.5139	1.9146	1.6283	1.0417	3.9133	2.5131	7.2238	1.5446	5.5158	1.009	0.9448	1.4298	0	0	0	3.4124	0.9033	0.65	3.6415	0	0	1.4473	0	0.8632	2.7521	1.4497	0.231	0.6383	0.869	1.0942	0.7358	0.6288	0.1017	0.3219	0.6256	0.8799	TRUE	TRUE	TRUE	FALSE	FALSE	FALSE	FALSE	FALSE	FALSE	Homeodomain-like, Myb domain, SANT/Myb domain
Nitab4.5_0004813g0010	6.8552	6.1338	6.9342	3.0682	20.3103	17.3273	16.7605	8.9839	11.0391	9.2102	4.5635	4.2731	0.8785	6.1412	13.8609	18.0989	3.7318	4.8411	7.7442	0.8053	2.0715	5.805	1.6374	2.4601	7.5636	7.7443	3.6868	3.0003	3.0177	4.2525	10.3798	2.5759	2.3183	2.1164	2.9614	4.2663	TRUE	FALSE	FALSE	TRUE	TRUE	FALSE	FALSE	FALSE	FALSE	Cytochrome c oxidase subunit Vc
Nitab4.5_0000516g0110	15.8888	21.3484	16.0607	11.8143	51.1492	49.1863	60.1265	14.8731	18.4654	9.9231	11.7678	12.5128	5.5394	24.7308	43.3141	42.2471	4.3269	10.0344	11.5894	5.32	3.4264	23.6139	11.2476	14.3725	9.4701	12.7599	9.4226	16.229	7.5496	9.0621	25.8179	18.7106	5.0045	7.3221	11.9162	10.7864	TRUE	FALSE	FALSE	TRUE	FALSE	FALSE	FALSE	FALSE	FALSE	Glycoside hydrolase, family 31, Aldolase-type TIM barrel, Glycoside hydrolase family 31, N-terminal domain, Glycoside hydrolase, superfamily, Galactose mutarotase-like domain
Nitab4.5_0000303g0270	28.0171	24.2221	27.1148	24.6299	14.5681	14.0357	14.1985	18.8234	19.1213	17.3162	18.8383	11.6859	14.3635	13.0313	13.0203	11.1982	13.3315	16.6717	11.7145	14.342	10.5591	15.3493	14.2996	21.4282	14.5164	13.7871	12.7299	24.2817	15.3002	25.5177	15.0841	14.3041	12.1435	13.3474	15.217	13.2132	TRUE	FALSE	FALSE	FALSE	FALSE	FALSE	FALSE	FALSE	FALSE	Plant peroxidase, Peroxidase, active site, Haem peroxidase, plant/fungal/bacterial, Peroxidases heam-ligand binding site, Haem peroxidase
Nitab4.5_0000207g0410	61.925	46.8744	50.5209	16.3536	155.306	189.311	187.178	59.0388	85.8115	70.4472	45.951	18.7719	12.7147	45.6032	80.5851	117.825	18.0675	38.2844	58.7925	9.9086	9.4392	35.1316	9.3709	25.5469	45.7022	43.9164	21.7128	35.039	16.8325	20.5076	38.5682	22.0203	14.0638	14.6229	42.2011	32.89	TRUE	FALSE	FALSE	TRUE	TRUE	FALSE	FALSE	FALSE	FALSE	Rapid ALkalinization Factor
Nitab4.5_0008463g0020	6.2766	3.1177	1.6046	2.0536	5.0593	5.0172	6.2289	2.8334	3.2463	5.6246	2.6279	1.181	0.4482	1.5265	1.4886	3.3877	2.3269	2.3292	2.4347	0.5785	1.2648	1.5557	3.3602	3.6484	1.856	1.4256	0.6461	1.1514	1.5346	1.6979	1.6231	1.4947	1.3329	2.5239	1.6534	2.3166	TRUE	FALSE	FALSE	FALSE	FALSE	FALSE	TRUE	FALSE	FALSE	VQ
Nitab4.5_0003763g0030	364.78	378.54	250.257	277.553	6.881	8.6589	12.5654	7.5296	12.1794	39.0245	360.529	91.1822	72.6461	113.572	137.935	106.277	91.6093	72.8594	69.1386	49.0307	62.2032	56.6032	81.152	73.5526	44.6967	48.4002	19.265	300.53	153.063	278.312	270.118	198.275	101.731	29.5582	38.5794	10.45	TRUE	TRUE	TRUE	TRUE	FALSE	FALSE	FALSE	FALSE	FALSE
Nitab4.5_0000649g0230	4.3987	5.8605	2.457	5.0501	12.9219	17.1095	14.8924	18.7638	14.2166	20.1846	3.9179	2.8844	14.5981	7.1916	5.5332	11.1518	15.5789	18.9941	15.219	15.6433	13.8339	6.2405	3.7125	7.6355	18.9754	23.5926	17.6758	8.2139	7.6017	9.2629	8.8016	3.1908	10.637	20.1294	16.4907	14.1637	TRUE	TRUE	FALSE	TRUE	FALSE	FALSE	FALSE	FALSE	FALSE
Nitab4.5_0011213g0010	22.4302	25.6549	26.2649	9.3145	105.987	127.753	129.135	26.469	56.2735	45.6558	20.5943	13.6297	1.9603	52.9934	83.9497	115.838	12.5788	39.1774	55.443	1.1903	7.2822	43.5006	8.859	27.405	32.4328	28.6938	17.6155	15.2608	9.3579	9.1242	61.077	25.1266	13.2138	10.3022	23.746	20.1409	TRUE	FALSE	FALSE	TRUE	FALSE	FALSE	FALSE	FALSE	FALSE	General substrate transporter, Sugar/inositol transporter, Major facilitator superfamily domain, Major facilitator superfamily domain, general substrate transporter, Sugar transporter, conserved site
Nitab4.5_0003328g0020	59.2156	114.818	58.855	41.2106	54.8719	30.5389	51.8006	39.3731	43.5302	31.4141	55.3296	38.607	38.2297	133.864	110.167	99.0275	67.2504	40.1831	56.2595	21.1348	34.0545	64.0915	112.252	82.6137	48.6122	43.2521	36.5771	21.7471	38.2659	40.5219	105.915	168.817	80.3999	25.5498	34.9024	23.6527	TRUE	FALSE	FALSE	TRUE	FALSE	FALSE	FALSE	FALSE	FALSE	Cytochrome P450, E-class, group I, Cytochrome P450, Cytochrome P450, conserved site
Nitab4.5_0023821g0010	43.1657	49.5932	40.4935	46.1914	109.631	65.4762	71.8973	47.0595	58.4785	75.9534	46.8782	34.5107	13.0812	66.0721	40.0399	45.658	121.398	129.736	149.374	16.3612	6.6019	53.9954	43.6276	48.2279	114.606	40.8874	276.124	37.2101	41.7251	65.9411	40.5626	82.7665	35.0153	102.308	140.175	101.43	TRUE	TRUE	TRUE	FALSE	FALSE	FALSE	TRUE	FALSE	FALSE	Protein of unknown function DUF761, plant, Domain of unknown function DUF4408
Nitab4.5_0003079g0030	148.689	221.457	128.651	115.021	138.769	110.589	135.267	147.007	150.615	179.195	120.436	93.1468	87.4863	153.802	119.516	177.84	117.717	114.147	63.4399	64.8605	104.466	132.608	111.021	124.54	127.884	121.105	119.661	141.854	97.2121	112.834	165.309	187.205	147.852	79.9342	84.0729	79.5978	TRUE	FALSE	FALSE	FALSE	FALSE	FALSE	FALSE	FALSE	FALSE	Transcription factor GRAS
Nitab4.5_0000365g0130	2.897	1.5168	0.8562	0.5839	13.4061	8.3302	13.2368	5.4584	9.7605	12.8793	0.8696	1.2143	0.3761	2.8236	4.4594	6.2786	1.5652	2.0591	4.1338	0.0308	0.2379	1.4849	0.8517	0.6176	3.0349	2.3308	0.8745	1.2	0.3822	1.6251	2.7591	2.6179	0.8299	0.4558	1.5828	0.8489	TRUE	FALSE	TRUE	TRUE	TRUE	FALSE	TRUE	FALSE	FALSE	NAC domain
Nitab4.5_0013086g0010	7.5873	10.1753	6.3868	5.2976	9.5981	5.0113	7.3837	9.2092	7.1413	8.9918	5.5143	5.7697	4.7629	12.1087	10.1334	12.5026	10.7079	6.9671	9.0594	3.4131	3.7971	10.7629	9.351	13.3747	6.5169	9.3843	11.559	3.7131	3.5417	5.8449	13.9583	15.5764	11.9841	5.6311	7.5079	4.3004	TRUE	FALSE	FALSE	FALSE	FALSE	FALSE	FALSE	FALSE	FALSE	Acyl transferase/acyl hydrolase/lysophospholipase, Patatin/Phospholipase A2-related
Nitab4.5_0001151g0070	3.0913	8.5625	5.3902	2.1515	11.1034	6.8125	13.7915	4.8078	9.5464	5.0704	4.0774	2.8687	1.9942	7.7972	13.6495	20.7201	4.3679	5.5485	7.6733	1.0771	1.042	8.0896	5.7557	7.2021	5.5564	4.4245	3.699	5.1229	3.3716	6.2983	17.1394	8.2155	8.7921	3.1128	5.5766	3.2169	TRUE	FALSE	TRUE	FALSE	FALSE	FALSE	FALSE	FALSE	FALSE	Protein kinase domain, Concanavalin A-like lectin/glucanase, subgroup, Serine/threonine-protein kinase, active site, Protein kinase-like domain, Serine/threonine- / dual specificity protein kinase, catalytic domain, Protein kinase, ATP binding site
Nitab4.5_0002575g0010	6.8988	6.748	5.8661	4.2438	11.3222	8.211	10.1819	6.8951	11.1174	9.3384	4.3446	3.6478	2.5414	4.1076	5.393	6.9929	3.9837	5.687	6.319	2.8237	2.0314	4.7158	1.5141	4.3008	4.981	5.2966	5.1646	3.2319	1.8954	3.6586	5.8438	4.1498	2.8661	2.5794	3.5812	2.9122	TRUE	FALSE	FALSE	TRUE	FALSE	FALSE	FALSE	FALSE	FALSE	CDT1 Geminin-binding domain-like
Nitab4.5_0011581g0010	9.1699	14.8111	6.7509	5.0195	29.4389	20.7684	34.5042	13.1823	23.3481	16.7072	7.6196	5.9185	1.4571	12.0097	28.7832	38.106	5.8147	8.2039	13.3978	1.8549	2.9788	12.7779	4.2468	8.4366	12.7425	12.3749	8.245	6.047	2.9587	3.6582	21.3465	11.532	3.4901	3.042	5.7655	5.7142	TRUE	FALSE	FALSE	TRUE	TRUE	FALSE	FALSE	FALSE	FALSE	Leucine-rich repeat 2
Nitab4.5_0000792g0140	16.0012	19.0147	17.3853	15.7836	25.4778	12.9905	20.0652	16.9278	24.907	17.8246	13.2661	11.4818	7.6146	36.4561	32.752	50.2074	18.8961	22.8609	22.6255	6.1828	10.6562	14.7303	16.9931	19.3787	18.3221	19.5983	14.1166	13.8974	12.0214	12.0125	40.8047	26.4394	16.9172	12.6662	16.2914	9.3074	TRUE	FALSE	FALSE	FALSE	TRUE	FALSE	FALSE	FALSE	FALSE	Sterile alpha motif/pointed domain, Beta-lactamase-like, Sterile alpha motif domain, DNA repair metallo-beta-lactamase, Sterile alpha motif, type 1
Nitab4.5_0002797g0070	7.5621	8.1032	5.4521	2.8287	38.9676	35.5718	34.3561	5.6872	13.4094	9.556	4.4186	5.022	0.2617	12.6706	18.3242	25.0982	1.9835	4.9334	11.4989	1.4283	1.2073	7.4505	1.2625	3.6609	6.4662	6.3815	3.0202	3.2226	2.0732	2.6609	15.3829	6.5624	2.4841	1.7462	2.3135	2.5144	TRUE	FALSE	FALSE	TRUE	TRUE	FALSE	FALSE	FALSE	FALSE	Serine/threonine-protein kinase, active site, Protein kinase domain, Serine/threonine- / dual specificity protein kinase, catalytic domain, Gnk2-homologous domain, Protein kinase-like domain, Concanavalin A-like lectin/glucanase, subgroup
Nitab4.5_0005046g0010	27.2317	47.3836	32.2927	16.6921	29.7795	25.55	36.3669	37.0325	35.7517	23.06	29.5582	19.9437	14.4407	43.7437	41.1652	72.8127	17.1211	14.9258	15.1237	13.918	5.1672	26.0416	21.8099	35.0993	28.2977	14.6053	15.2098	35.8999	13.8941	32.4898	46.4089	33.5533	25.0078	13.7793	24.1399	13.006	TRUE	FALSE	TRUE	FALSE	FALSE	FALSE	FALSE	FALSE	FALSE
Nitab4.5_0000312g0110	11.892	9.794	11.8793	7.5187	1.3627	0.4943	2.5535	2.3603	3.6316	1.49	8.2894	9.2145	1.8896	1.9437	2.0539	2.4337	2.0215	3.8308	2.918	2.5304	2.2844	9.9732	1.8869	4.9488	4.4077	3.5769	2.2315	11.7274	4.3947	7.2685	1.9593	2.4041	1.5805	0.5847	2.8535	2.2034	TRUE	TRUE	TRUE	TRUE	TRUE	TRUE	FALSE	FALSE	FALSE	Cytochrome P450, Cytochrome P450, E-class, group I
Nitab4.5_0001213g0020	5.5095	6.562	2.9708	2.2149	16.9639	8.0194	10.5029	7.3902	12.3038	14.0231	2.8565	2.5265	1.1701	3.1593	5.3462	6.1118	2.4362	5.6606	6.0101	1.2466	1.0661	4.3216	0.9896	1.6224	5.2315	6.0606	2.5892	3.7019	1.8258	2.852	2.2021	3.299	1.2487	1.2001	3.3384	1.4454	TRUE	FALSE	FALSE	TRUE	FALSE	FALSE	FALSE	FALSE	FALSE	ATPase, AAA-type, core, AAA-type ATPase, N-terminal domain, AAA+ ATPase domain, P-loop containing nucleoside triphosphate hydrolase, ATPase, AAA-type, conserved site
Nitab4.5_0001383g0120	9.8085	16.2687	12.5342	8.951	11.599	13.4328	13.1071	13.6143	14.3555	9.9725	14.2208	11.0102	4.9733	12.3125	11.8857	17.6563	12.4912	13.1627	13.5686	5.4907	8.1404	13.7422	15.7832	18.8208	11.7495	16.862	10.0605	15.9927	10.3813	11.8105	15.1961	17.5918	13.911	8.8148	11.4533	11.6016	TRUE	FALSE	TRUE	FALSE	FALSE	FALSE	FALSE	FALSE	FALSE	Myc-type, basic helix-loop-helix (bHLH) domain
Nitab4.5_0001519g0130	10.0968	8.4533	10.3479	2.5788	59.2326	44.2327	52.1027	9.2101	17.9262	12.1899	7.5986	4.8716	0.2764	10.0183	21.8866	37.276	2.9484	9.7405	16.8553	0.3722	1.6122	10.3069	1.1646	4.3869	10.0177	6.9166	2.5043	3.0471	1.682	3.6479	17.8084	4.8772	1.2805	1.3918	4.3689	2.441	TRUE	TRUE	FALSE	TRUE	FALSE	FALSE	FALSE	FALSE	FALSE	Glycoside hydrolase, catalytic domain, Glycoside hydrolase, superfamily, Glycoside hydrolase, family 79
Nitab4.5_0004530g0060	4.0343	8.3496	4.945	2.5582	9.4018	15.9151	13.2689	3.576	9.4852	2.565	3.6926	2.015	1.1318	14.5025	6.8044	12.7164	3.9299	3.1768	5.1788	0.9821	0.5445	8.9452	3.5697	6.417	5.0382	2.1695	0.7801	4.0919	1.5988	3.961	11.9562	5.6581	2.4206	1.9915	1.5546	1.4395	TRUE	FALSE	FALSE	FALSE	FALSE	FALSE	FALSE	FALSE	FALSE	Alpha/beta hydrolase fold-1
Nitab4.5_0002344g0010	94.9386	245.101	82.4789	75.1867	117.09	84.0117	136.861	80.4682	106.709	73.4172	91.5051	63.9169	64.4206	198.278	165.319	228.937	85.4518	63.9678	88.7517	41.4149	63.5112	143.7	112.54	146.137	76.2025	58.423	56.1958	90.3368	53.4357	59.853	193.688	175.141	123.048	40.6578	37.8121	31.9864	TRUE	FALSE	FALSE	FALSE	FALSE	FALSE	FALSE	FALSE	FALSE	VQ
Nitab4.5_0008863g0010	2.1896	3.2313	3.1534	1.8694	3.5977	2.2291	2.541	2.4777	3.0769	2.0502	2.8217	2.7285	1.2825	2.1628	2.7979	2.7157	2.8412	2.8734	3.1843	1.5243	1.3954	2.6982	2.7593	2.5642	2.6941	4.3027	3.0491	2.5052	2.4824	2.907	2.7314	4.0211	2.7387	1.7544	2.7379	1.1691	TRUE	FALSE	TRUE	FALSE	FALSE	FALSE	FALSE	FALSE	FALSE	Phosphate-induced protein 1
Nitab4.5_0000368g0370	15.8284	19.2044	12.9322	7.0045	25.5908	14.8562	13.9351	21.1526	19.8915	22.8719	8.6889	9.2589	4.7998	17.8515	8.5931	14.7696	15.1095	10.4836	11.3402	6.7273	7.5923	10.7752	4.5636	7.6085	16.1691	8.3822	9.151	5.3838	4.4311	3.6546	12.9517	15.6909	8.5486	3.8714	3.3863	3.7964	TRUE	FALSE	FALSE	TRUE	FALSE	FALSE	FALSE	FALSE	TRUE	Pectinesterase inhibitor domain, Pectin lyase fold/virulence factor, Pectinesterase, active site, Pectinesterase, catalytic, Pectin lyase fold
Nitab4.5_0001347g0040	51.1566	100.43	45.6603	36.6929	20.73	23.7719	41.9337	10.3005	20.6931	13.1596	76.2024	21.7564	16.9864	97.3671	110.626	101.999	33.13	11.1207	34.8568	5.5044	13.1757	44.0067	92.7811	69.7769	23.0885	8.682	10.0384	32.4052	20.3694	23.1931	173.113	90.8969	36.8359	13.008	21.4808	20.4336	TRUE	TRUE	FALSE	TRUE	FALSE	FALSE	FALSE	FALSE	FALSE	Protein kinase-like domain, PAN-2 domain, Bulb-type lectin domain, Protein kinase domain, Protein kinase, ATP binding site, Apple-like, Serine/threonine-protein kinase, active site, Serine/threonine- / dual specificity protein kinase, catalytic domain, Concanavalin A-like lectin/glucanase, subgroup, S-locus glycoprotein
Nitab4.5_0004011g0010	31.224	45.8131	32.831	10.2251	45.424	36.1053	43.4512	22.849	22.3386	24.2012	13.1077	33.5765	9.9871	15.4762	29.4153	25.4644	3.8023	4.7368	6.8072	10.5028	9.8217	21.6571	10.7917	18.7438	6.1005	4.242	6.2888	7.5175	6.6382	2.7046	20.0404	28.4938	7.8838	1.455	3.083	3.4535	TRUE	FALSE	FALSE	TRUE	FALSE	FALSE	TRUE	FALSE	FALSE
Nitab4.5_0001200g0100	1.5112	0.0925	0.6112	1.2183	2.565	0.3755	1.2923	0.5878	2.0393	0.2001	1.1903	1.0487	0	0	0	0.2476	0.1396	0.0838	1.265	0	0	2.4059	1.3369	4.0711	0.4832	0.1944	0.2634	0.4798	0.1564	0.2894	0	0.0658	0	0	0.2759	0.481	TRUE	TRUE	TRUE	FALSE	TRUE	TRUE	FALSE	FALSE	FALSE	AP2/ERF domain, DNA-binding domain
Nitab4.5_0001423g0140	6.2702	3.0641	2.7902	1.2256	10.0987	3.3681	10.3462	8.8324	9.999	6.6452	1.4378	1.8874	0.4518	2.1181	2.687	5.189	1.4297	2.3882	1.642	0.7501	1.3833	1.5767	1.8458	2.2329	2.6426	1.5298	1.9146	1.1204	0.3041	0.5106	3.0765	1.1262	0.6545	1.1116	1.5081	1.5417	TRUE	FALSE	FALSE	TRUE	FALSE	FALSE	TRUE	FALSE	FALSE
Nitab4.5_0010853g0040	3.3063	5.9859	2.2769	1.4397	9.407	3.2065	4.949	5.1503	10.1133	8.0066	1.6441	2.4359	0.5081	5.081	4.6624	10.762	1.1674	3.7037	5.3338	0.6893	0.7839	6.0643	1.1849	3.1408	4.7747	4.4655	2.3163	1.8203	0.4847	1.2238	3.9558	4.6096	2.2606	0.6734	2.3189	1.042	TRUE	FALSE	FALSE	FALSE	FALSE	FALSE	FALSE	FALSE	FALSE	Aspartic peptidase domain, Aspartic peptidase
Nitab4.5_0000008g0320	59.1167	58.5406	38.2288	33.8661	51.2703	46.8537	58.6991	44.8845	74.5825	70.1689	34.9826	41.562	21.3726	44.4078	52.8183	86.2206	34.4316	47.3469	56.2074	20.5045	18.8776	65.2816	28.9039	46.0719	61.38	50.7396	38.3145	40.8843	21.2396	30.6269	57.0156	36.6198	31.7728	24.8866	45.8556	36.0055	TRUE	FALSE	FALSE	FALSE	FALSE	FALSE	FALSE	FALSE	FALSE	Late embryogenesis abundant protein, LEA-14
Nitab4.5_0014059g0010	41.1073	42.4628	31.8033	32.3883	43.4414	29.7067	31.3802	42.4201	48.0975	50.1372	26.7029	25.8209	20.1193	20.0858	25.3602	35.3361	24.3542	34.5089	34.1105	22.2349	17.8478	28.2234	15.8277	24.8269	37.4964	41.1142	38.4522	29.7606	20.4224	29.0685	23.3007	22.8859	17.2155	17.3417	30.6322	21.1784	TRUE	FALSE	FALSE	FALSE	FALSE	FALSE	FALSE	FALSE	FALSE
Nitab4.5_0009794g0010	68.2375	38.1562	25.179	30.5536	53.8271	40.4224	47.3061	61.1145	64.9355	82.4522	23.6779	16.0769	17.4909	14.2214	12.8661	19.2714	21.5989	56.5556	34.3215	18.4848	12.4226	14.4644	17.2047	17.2965	30.2607	47.6201	36.5004	26.7384	15.6128	23.4845	16.2547	17.549	8.9574	17.8372	34.6433	17.171	TRUE	FALSE	FALSE	TRUE	FALSE	FALSE	FALSE	FALSE	FALSE	Serine/threonine- / dual specificity protein kinase, catalytic domain, Protein kinase, ATP binding site, Protein kinase domain, Serine/threonine-protein kinase, active site, Protein kinase-like domain, Concanavalin A-like lectin/glucanase, subgroup
Nitab4.5_0010842g0010	1.3306	1.4862	1.7291	2.3778	1.3645	1.5279	1.5287	3.0599	2.8901	3.6849	1.972	3.9094	5.3235	0.6324	0.5164	0.7075	2.3473	3.1735	1.809	4.4143	3.4679	1.6415	2.1708	1.4563	2.9914	3.5528	2.6804	2.158	2.7858	2.5335	0.9443	1.3572	2.6558	2.0543	2.2424	2.135	TRUE	FALSE	FALSE	FALSE	TRUE	FALSE	FALSE	FALSE	FALSE	Sugar/inositol transporter, Major facilitator superfamily domain, Major facilitator superfamily domain, general substrate transporter, Sugar transporter, conserved site, General substrate transporter
Nitab4.5_0001648g0030	6.6538	3.2485	4.6308	1.7653	40.271	36.6005	50.3346	15.3543	21.0729	20.6891	3.763	2.1296	0.3008	1.7298	3.9883	7.5007	1.5462	5.4494	5.2666	0.2321	0.6192	6.6191	0.7896	0.8323	5.9447	6.0433	1.7647	3.889	0.6981	3.9544	0.4725	2.4847	1.3816	0.6549	4.8957	3.6309	TRUE	FALSE	TRUE	TRUE	FALSE	FALSE	FALSE	FALSE	FALSE	D-tyrosyl-tRNA(Tyr) deacylase, D-Tyr tRNAtyr deacylase-like domain
Nitab4.5_0005766g0040	14.6959	6.9376	2.3035	3.0145	97.8528	66.5545	57.474	47.9758	37.0373	67.6438	1.5929	1.1116	0.4877	13.1335	4.9802	20.2705	5.6908	8.9022	6.7133	0.9474	1.7523	1.6847	0.2721	2.5601	12.026	6.5305	4.4769	2.488	1.1539	1.6481	2.0566	5.2624	1.4109	2.6676	5.1798	5.8727	TRUE	FALSE	FALSE	TRUE	TRUE	FALSE	TRUE	FALSE	FALSE	Hypoxia induced protein, domain
Nitab4.5_0004448g0010	8.2643	6.0676	6.8679	3.0449	26.5674	14.514	18.8417	10.5584	13.9853	11.1737	2.8402	6.5705	0.7781	11.1545	8.4418	17.377	5.6547	3.9321	6.3866	1.3207	3.3287	11.0339	5.1707	7.34	5.8542	3.9486	5.8801	2.4148	1.472	1.1454	15.3276	8.01	4.646	0.9798	1.6995	2.2465	TRUE	FALSE	FALSE	TRUE	FALSE	FALSE	FALSE	FALSE	FALSE	SWEET sugar transporter
Nitab4.5_0000600g0050	11.6625	10.3603	9.9753	4.4353	18.6797	18.3567	18.1478	3.7538	8.7325	7.1042	5.928	5.1853	0.9871	4.9552	7.474	15.1125	2.2388	7.0276	9.4983	0.3842	2.8532	7.2175	1.3032	2.7465	5.1658	7.6896	1.4938	5.2325	1.7521	6.0992	2.1909	3.2855	1.6408	1.532	4.8706	2.2479	TRUE	FALSE	FALSE	TRUE	FALSE	FALSE	FALSE	FALSE	FALSE	Zinc finger, RING/FYVE/PHD-type, Armadillo-type fold, Armadillo-like helical, Armadillo, U box domain
Nitab4.5_0000256g0320	5.1931	5.6068	4.5768	3.2489	8.643	8.177	5.9899	7.7591	9.0346	6.5702	3.5896	4.7812	2.3064	6.5749	6.9431	7.5656	4.5829	6.0866	6.3741	2.6336	2.1046	6.297	2.5088	4.6544	6.321	5.7814	4.6729	2.192	2.5669	3.4591	3.8581	4.963	3.5265	3.2677	4.8359	4.246	TRUE	FALSE	FALSE	FALSE	FALSE	FALSE	FALSE	FALSE	FALSE
Nitab4.5_0001489g0010	3.2672	4.3824	2.7716	2.2175	11.5807	6.7628	8.3964	5.6545	5.2351	7.562	2.4177	2.9852	1.6369	8.1828	6.1627	8.3665	5.5075	4.8438	5.6869	1.1366	1.4412	2.8821	2.0246	2.1334	3.0425	7.8011	6.8107	1.4181	3.0602	2.2927	6.4605	9.9253	3.8113	2.2818	3.7183	2.2569	TRUE	FALSE	FALSE	TRUE	TRUE	TRUE	FALSE	FALSE	FALSE	GDP-fucose protein O-fucosyltransferase, O-fucosyltransferase, plant
Nitab4.5_0000028g0420	15.5912	18.2009	16.4575	10.8293	17.6047	7.8027	12.074	20.142	20.2889	21.2718	10.0579	15.4583	6.6618	7.6347	8.6103	16.3476	10.0833	12.1458	8.6903	7.9619	8.0932	14.4167	9.1145	11.4229	10.4832	11.1682	13.7226	9.8507	8.7231	7.5274	14.2551	12.2228	5.4912	4.8882	9.1392	5.6257	TRUE	FALSE	FALSE	FALSE	FALSE	FALSE	FALSE	FALSE	FALSE	Mannose-binding lectin
Nitab4.5_0000229g0010	1.743	1.8386	2.489	3.5873	2.8846	1.2409	1.4376	2.8778	2.9557	1.744	3.3208	5.7499	7.5706	1.3579	0.2844	1.7708	0.797	1.6266	1.0915	6.9782	7.1637	2.3773	1.474	1.295	1.6591	4.3332	3.4387	4.4435	4.6057	5.1679	1.7195	3.2539	2.0788	1.3691	1.3993	1.5353	TRUE	FALSE	FALSE	FALSE	FALSE	FALSE	FALSE	FALSE	FALSE	F-box domain
Nitab4.5_0009590g0010	1.8956	1.3243	0.6491	0.0812	3.0487	2.3829	6.4755	2.2362	1.3237	6.7139	0.0704	0.8349	0.059	0	0	0	0.1042	0.1182	0.164	0.0177	0	0.6702	3.7656	2.2827	0.1086	0.3215	0.2506	0	0	0.1625	0.0473	0.12	0	0.0543	0.4248	0.0534	TRUE	FALSE	FALSE	FALSE	TRUE	TRUE	TRUE	FALSE	FALSE	Protein kinase domain, Leucine-rich repeat, Protein kinase, ATP binding site, Concanavalin A-like lectin/glucanase, subgroup, Protein kinase-like domain, Serine/threonine-protein kinase, active site, Leucine-rich repeat, typical subtype, Serine/threonine- / dual specificity protein kinase, catalytic domain, Leucine rich repeat 4, Leucine-rich repeat-containing N-terminal, type 2
Nitab4.5_0004524g0010	2.243	2.9753	1.1986	1.0023	12.7577	8.7616	9.4013	3.7289	7.4739	7.9065	0.7034	0.7573	0.2199	2.5072	2.9281	7.8735	1.0699	2.7869	3.2095	0	0.4941	2.0563	0.3944	0.7196	2.4965	4.1555	2.3794	1.3994	0.9444	0.7459	1.3701	1.4318	0.8628	0.1579	1.4384	1.265	TRUE	FALSE	FALSE	TRUE	FALSE	FALSE	FALSE	FALSE	FALSE	Nucleotide-binding, alpha-beta plait, RNA recognition motif domain
Nitab4.5_0008312g0060	10.1469	23.4375	12.38	10.219	30.3764	13.6391	32.3918	15.2587	18.3853	20.7112	9.6052	9.307	7.118	23.2539	14.0639	20.4752	14.1886	10.2655	17.1543	4.6365	7.5739	22.9354	18.7316	22.3172	9.814	6.2772	10.0842	8.6584	7.0561	6.287	20.4119	27.2047	15.0741	5.4563	4.9648	4.7915	TRUE	FALSE	FALSE	FALSE	FALSE	FALSE	FALSE	FALSE	FALSE	Serine hydrolase FSH
Nitab4.5_0003417g0010	1021.27	951.05	739.506	852.413	266.483	264.829	296.507	330.452	350.989	330.851	780.891	564.979	554.441	455.976	476.154	509.794	355.613	439.267	453.384	416.541	388.264	417.967	301.356	355.267	499.688	839.287	660.218	804.606	636.876	728.734	484.772	546.674	278.858	290.748	519.454	269.296	TRUE	FALSE	FALSE	FALSE	FALSE	FALSE	TRUE	FALSE	FALSE	Cytochrome P450, Cytochrome P450, E-class, group I, Cytochrome P450, conserved site
Nitab4.5_0005554g0020	0.2342	0.6723	0.5643	0.0716	0.2514	0.8182	0.1942	0.3997	0.504	0.22	0	0.256	0	1.1469	0.1373	1.1135	0.6856	0.5053	1.2382	0	0.0676	0.7504	1.9241	0.833	0.4981	0.9668	0.7543	0.5986	0.1439	0.6118	0.6301	0.331	0.5433	0.9152	1.0989	0.6623	TRUE	FALSE	TRUE	FALSE	FALSE	FALSE	FALSE	FALSE	FALSE	TB2/DP1/HVA22-related protein
Nitab4.5_0002060g0060	15.2475	19.3737	12.4079	19.8436	11.8051	5.8369	6.623	10.5094	10.0715	10.2416	15.0922	13.2311	44.9332	15.1799	9.7538	23.2113	8.2857	8.4358	7.4781	30.5359	29.0369	9.2741	8.7151	12.4548	7.2442	10.3472	8.7816	14.2083	17.9285	17.2872	17.685	13.3255	12.88	6.6365	6.4526	4.6226	TRUE	TRUE	FALSE	FALSE	FALSE	FALSE	FALSE	FALSE	FALSE	Tetratricopeptide repeat, Thioredoxin-like fold, Tetratricopeptide-like helical, Thioredoxin domain, Tetratricopeptide repeat-containing domain
Nitab4.5_0000339g0010	25.4986	14.3259	9.7331	4.7484	67.7977	28.9803	34.2448	46.4952	44.5703	93.9765	7.1401	8.1033	4.8278	13.0015	8.2684	20.2339	18.3315	32.4349	28.1918	4.5268	4.976	4.1594	3.4555	4.731	23.4693	13.0923	8.0324	8.2018	4.7933	5.3929	19.683	16.4519	6.5788	9.9515	11.3529	6.6383	TRUE	FALSE	FALSE	TRUE	TRUE	TRUE	TRUE	FALSE	FALSE	DREPP family
Nitab4.5_0003412g0030	94.3549	70.3867	67.2835	54.1264	58.3335	68.5686	64.3465	76.0429	121.822	92.1954	45.6379	31.1629	19.8487	33.1185	57.3754	91.7591	37.3712	63.4803	55.9558	25.8335	24.1015	51.6406	23.8123	42.9041	87.3163	76.7434	47.2883	57.3261	23.5307	41.4963	62.7247	28.4732	17.2407	31.1394	50.7312	34.0039	TRUE	FALSE	FALSE	FALSE	FALSE	FALSE	FALSE	FALSE	FALSE	Sugar/inositol transporter, Major facilitator superfamily domain, general substrate transporter, Major facilitator superfamily domain, Sugar transporter, conserved site, General substrate transporter
Nitab4.5_0000630g0020	6.2525	9.5998	6.2614	7.3055	12.2705	12.7415	14.0004	17.841	19.219	13.3868	7.8749	6.7879	19.2137	17.0091	16.0499	19.3246	9.3565	13.7427	9.3272	17.8937	12.6621	7.7698	12.3059	12.0062	14.3387	15.4089	13.2151	8.8389	6.0288	9.4601	15.547	9.0979	12.7694	11.7038	11.5307	14.9151	TRUE	TRUE	FALSE	FALSE	FALSE	FALSE	FALSE	FALSE	FALSE	Triose-phosphate transporter domain
Nitab4.5_0003484g0110	26.4033	20.4613	23.9424	11.6925	37.8486	49.6132	50.7569	32.213	45.0709	44.5373	16.7342	15.3207	8.4918	35.2375	34.8402	39.5882	41.7453	56.9556	41.6388	7.0873	10.5266	21.0291	18.4173	21.458	29.8878	26.112	19.5031	14.8676	13.7731	11.0606	66.6423	31.6056	13.7945	31.8143	20.8912	18.6686	TRUE	FALSE	FALSE	TRUE	FALSE	FALSE	FALSE	FALSE	FALSE	Zinc finger, C2H2, Zinc finger, C2H2-like, Zinc finger C2H2-type/integrase DNA-binding domain
Nitab4.5_0005898g0020	13.3898	8.1571	6.4436	4.1211	23.5042	19.5604	18.5945	17.5253	26.1597	25.4745	5.2836	3.441	1.7304	2.1917	6.0268	9.5496	2.173	5.6751	6.4057	2.2579	1.8941	5.3105	1.2211	1.7407	7.6948	8.1255	4.2356	4.9115	2.1695	3.2106	3.0795	3.1209	2.0045	1.1059	4.5115	2.8686	TRUE	FALSE	FALSE	TRUE	FALSE	FALSE	TRUE	FALSE	FALSE	Expansin, RlpA-like double-psi beta-barrel domain, Expansin/pollen allergen, DPBB domain, Expansin, cellulose-binding-like domain, Barwin-like endoglucanase, Expansin/Lol pI
Nitab4.5_0000560g0040	13.6631	9.7226	5.152	6.9177	29.9981	10.3683	14.3087	20.6193	18.3653	23.1058	4.2556	9.3956	2.3261	3.8766	4.0167	7.8967	5.1211	6.8233	6.1782	2.2743	3.9739	4.5186	1.6073	3.5993	7.8773	7.8083	6.9774	4.9616	2.9432	4.0567	3.0856	4.8555	1.7527	1.4645	4.382	3.3467	TRUE	FALSE	FALSE	TRUE	FALSE	FALSE	TRUE	FALSE	FALSE	DNA-binding WRKY
Nitab4.5_0000136g0340	6.1862	14.5434	10.8447	15.9681	25.6019	11.2013	20.2663	20.7887	15.6412	17.2434	12.7048	15.414	31.6776	50.9849	23.7742	43.3552	21.342	22.6271	21.4054	25.1322	22.8717	23.6285	11.831	26.7937	18.852	33.7482	33.3997	16.8095	18.9153	19.2709	35.5596	42.535	30.196	21.1384	29.2307	18.4549	TRUE	FALSE	FALSE	FALSE	FALSE	FALSE	FALSE	FALSE	FALSE	Xyloglucan endo-transglycosylase, C-terminal, Beta-glucanase, Concanavalin A-like lectin/glucanase, subgroup, Concanavalin A-like lectin/glucanases superfamily, Xyloglucan endotransglucosylase/hydrolase, Glycoside hydrolase, family 16, active site, Glycoside hydrolase, family 16
Nitab4.5_0001371g0020	14.4417	17.314	14.5891	9.7713	3.8835	4.1147	3.3938	4.6555	6.8435	3.8305	14.8024	6.7244	4.267	7.0256	6.2528	7.2377	8.16	5.9919	6.8184	6.3309	6.1138	5.3745	9.9822	7.0441	6.1507	3.2805	3.9533	9.516	8.3653	7.9155	13.0902	7.0348	3.6435	3.3854	2.9903	3.3085	TRUE	FALSE	FALSE	TRUE	FALSE	FALSE	FALSE	FALSE	FALSE	Transcription factor GRAS
Nitab4.5_0000530g0040	48.9416	29.6872	17.6912	9.3022	123.535	38.3289	47.9914	69.3943	60.0533	98.8244	8.0558	23.1238	3.5973	10.8003	7.6804	29.2961	8.907	17.5803	15.592	4.3328	10.4325	8.6865	3.0948	7.6257	19.3186	18.149	14.2723	14.8758	6.4933	5.1615	10.6297	12.3338	3.7788	2.6502	6.6834	6.401	TRUE	FALSE	FALSE	TRUE	FALSE	FALSE	TRUE	FALSE	FALSE	Myc-type, basic helix-loop-helix (bHLH) domain
Nitab4.5_0011498g0010	8.2414	15.6664	8.7771	7.1931	2.9385	2.1241	2.919	4.4805	4.0577	2.5474	8.4815	6.3259	4.9339	5.7502	6.1035	10.6709	3.5037	3.6888	3.279	4.6123	2.3616	4.9399	6.7871	8.6473	3.5801	4.3543	1.9828	6.7575	4.1812	9.1633	6.862	8.537	3.233	1.909	2.9825	1.8812	TRUE	FALSE	FALSE	TRUE	FALSE	FALSE	FALSE	FALSE	FALSE	Lateral organ boundaries, LOB
Nitab4.5_0000786g0210	12.3036	31.9091	13.0918	5.6066	131.459	96.6737	117.618	15.5806	30.6803	20.8491	15.3433	4.1012	2.9108	46.4448	63.9054	131.794	5.414	11.8674	24.662	1.7141	1.4512	19.0348	5.4221	13.3563	11.222	5.7736	3.1529	9.6972	2.4679	3.8763	48.8663	16.4726	4.0437	1.3466	2.6746	4.222	TRUE	FALSE	FALSE	TRUE	TRUE	FALSE	FALSE	FALSE	FALSE	Protein kinase domain, EF-hand domain pair, EF-Hand 1, calcium-binding site, Serine/threonine-protein kinase, active site, EF-hand domain, Protein kinase-like domain, Protein kinase, ATP binding site, Serine/threonine- / dual specificity protein kinase, catalytic domain
Nitab4.5_0000394g0080	61.7896	107.679	80.3866	50.9188	20.2915	26.8445	30.8528	8.6134	13.6243	13.5566	76.1661	41.6521	39.874	77.0036	66.0739	70.4739	28.3789	11.4595	17.3965	19.4391	15.8546	28.0409	53.0413	46.2988	28.3673	19.9256	13.7177	64.9092	46.2236	58.3992	84.9529	65.7687	29.5718	15.1571	28.7446	14.6819	TRUE	FALSE	FALSE	FALSE	FALSE	FALSE	FALSE	FALSE	FALSE	Transcription factor GRAS
Nitab4.5_0000041g0370	1.3547	1.4907	0.7068	0.4577	4.9502	1.6598	3.0695	2.2822	5.1503	6.0831	1.3069	0.5341	0.1952	0.9912	1.7584	2.9038	0.4977	1.8117	2.9069	0.0823	0.2829	0.7188	0.4169	0.3738	0.891	1.4153	0.8185	0.5492	0.2506	0.5943	0.7464	0.463	0.3272	0.2566	0.3494	0.3564	TRUE	FALSE	FALSE	TRUE	TRUE	FALSE	TRUE	FALSE	FALSE	B3 DNA binding domain, DNA-binding pseudobarrel domain
Nitab4.5_0004240g0070	71.6632	97.6859	114.397	72.465	101.343	134.425	126.731	112.945	131.302	95.165	98.044	73.2495	41.3493	116.472	140.402	117.715	90.632	83.2758	87.8793	38.195	58.7349	95.7741	178.692	135.67	94.1956	105.388	77.5713	73.9115	73.4256	93.3611	162.612	127.797	89.971	86.824	73.9667	85.2697	TRUE	FALSE	FALSE	FALSE	FALSE	FALSE	FALSE	FALSE	FALSE	YABBY protein
Nitab4.5_0002415g0020	15.031	30.1501	18.653	11.1794	14.1515	17.5856	21.3168	8.9315	13.0436	7.8684	17.1998	11.4499	8.3554	25.4339	20.5678	25.7558	13.3751	5.711	9.8147	6.8167	4.9726	18.3523	29.1731	30.2218	14.6751	4.0579	6.6244	16.6362	10.1563	23.4416	32.6404	24.1197	24.4979	11.0938	13.6113	12.9318	TRUE	FALSE	TRUE	FALSE	FALSE	FALSE	FALSE	FALSE	FALSE	Zinc finger, C2H2, Zinc finger, C2H2-like, Zinc finger, AN1-type
Nitab4.5_0003113g0100	0.6497	0.3819	0.3938	0.1399	2.4427	2.8996	2.4341	0.7352	0.8884	0.8983	0.3646	0.4589	0	3.1694	0.7253	1.1256	1.0069	0.2845	0.773	0	0.0728	0.0809	0.4511	1.1865	1.1348	0.8042	0.5312	0	0	0	4.8171	1.308	0.8034	0.135	0.1876	0.0563	TRUE	TRUE	FALSE	TRUE	FALSE	FALSE	FALSE	FALSE	FALSE	Phosphate-induced protein 1
Nitab4.5_0007501g0020	1.1451	2.7455	2.3475	2.7371	1.7249	1.4099	2.0309	4.4335	3.1477	1.8781	3.2214	4.0434	5.9657	3.6637	1.7884	3.9643	3.7476	5.5777	4.1965	6.2876	5.2558	2.7962	3.5344	3.4813	3.6472	4.2105	4.6411	3.3989	3.8142	3.2906	3.9133	5.2953	4.6655	4.3494	1.8315	3.9416	TRUE	FALSE	FALSE	TRUE	FALSE	FALSE	FALSE	FALSE	FALSE	Glycosyl transferase, family 8
Nitab4.5_0004384g0060	41.062	42.7527	37.605	10.7893	149.57	197.946	213.61	51.5726	101.401	71.2979	31.8054	14.5428	4.1315	44.6222	75.3216	113.914	20.6519	33.1356	45.1143	10.8474	9.9383	44.3428	19.4648	22.0329	44.8667	32.4086	19.3159	24.0238	11.6358	17.8867	46.8207	18.2058	12.1943	9.9851	31.14	28.0779	TRUE	FALSE	FALSE	TRUE	FALSE	FALSE	FALSE	FALSE	FALSE	Pentatricopeptide repeat
Nitab4.5_0007682g0010	0.4965	1.584	0.5641	0.0443	8.6333	3.5787	4.4464	17.8001	17.4281	9.8092	0.0898	0.2372	0.0517	1.6515	1.1121	2.0735	0.9947	2.976	1.9587	0.2727	0.045	0.1991	0.3614	0.5402	1.6141	2.5327	1.266	0.1405	0	0.0719	1.2239	0.6125	0.7378	0.3884	0.455	0.148	TRUE	FALSE	FALSE	TRUE	TRUE	FALSE	TRUE	FALSE	TRUE	FAS1 domain
Nitab4.5_0000745g0170	21.7171	47.7088	28.5892	26.6151	53.0384	33.002	53.325	33.3007	32.8959	22.8616	20.0899	19.926	14.3395	57.0908	33.9279	37.0774	27.5594	18.3476	28.7924	10.9077	16.1334	43.1332	23.9553	47.9163	16.9302	15.3187	18.9084	22.4739	16.8356	14.1795	42.7102	49.4773	23.344	13.1191	10.9759	11.4488	TRUE	FALSE	FALSE	FALSE	FALSE	FALSE	FALSE	FALSE	FALSE	EF-hand domain, EF-hand domain pair, EF-Hand 1, calcium-binding site
Nitab4.5_0000108g0440	71.0764	97.833	78.2794	75.1077	50.0453	39.4583	53.1995	61.3381	51.6567	33.6126	70.0569	47.7433	44.3645	68.0641	67.5828	77.0936	56.4137	54.2852	65.5786	46.8547	39.0749	71.5312	58.25	66.5277	52.6839	62.8061	44.7525	53.7066	48.3125	44.7229	79.3157	75.2756	39.2595	36.9183	37.4966	36.1194	TRUE	FALSE	FALSE	FALSE	FALSE	FALSE	FALSE	FALSE	FALSE
Nitab4.5_0006144g0020	38.4297	46.0218	36.8949	16.2214	24.7084	40.4419	37.0747	30.4162	32.2945	25.0517	30.8312	28.1065	17.5876	47.9156	43.2757	40.6623	48.1267	29.1918	38.593	11.7555	21.6094	29.304	54.5328	36.802	32.6946	34.7398	25.2534	21.9786	25.7129	22.8845	66.2363	47.4927	37.6233	29.1873	18.5965	26.9577	TRUE	FALSE	FALSE	FALSE	FALSE	FALSE	FALSE	FALSE	FALSE
Nitab4.5_0009955g0060	39.09	41.6924	31.563	21.6842	72.2182	76.294	72.1098	53.8712	84.1923	80.4852	22.2151	27.868	14.3339	46.3017	51.1931	73.5521	40.0657	45.5767	50.3031	11.6656	15.5355	31.5402	26.4525	37.8926	45.0719	37.2103	33.9412	32.207	12.5039	15.2297	77.6641	30.3503	20.4939	30.28	29.9125	26.7816	TRUE	FALSE	FALSE	TRUE	FALSE	FALSE	FALSE	FALSE	FALSE	Pyridoxal phosphate-dependent transferase, major region, subdomain 1, Pyridoxal phosphate-dependent transferase, Serine hydroxymethyltransferase, Serine hydroxymethyltransferase, pyridoxal phosphate binding site, Pyridoxal phosphate-dependent transferase, major region, subdomain 2, WD40 repeat, conserved site
Nitab4.5_0001375g0170	3.6171	4.8197	4.6223	3.4872	4.662	4.6493	5.095	4.8781	4.992	3.2885	2.5829	4.2593	0.859	4.814	4.1743	7.8317	2.147	2.5328	4.0391	0.9175	2.3092	2.5154	7.2267	4.1154	3.4256	5.1322	2.7264	4.4425	3.9628	3.1997	6.8188	6.7092	4.2925	2.6494	2.5029	2.466	TRUE	FALSE	TRUE	FALSE	FALSE	FALSE	FALSE	FALSE	FALSE	Peptidase S54, rhomboid, Peptidase S54, rhomboid domain
Nitab4.5_0000532g0070	11.0147	15.4053	10.7486	4.8367	11.0651	7.0359	9.5078	2.5567	7.2166	4.7523	10.0603	6.3286	2.0246	6.0889	6.8635	19.0475	2.3619	3.5171	8.7854	1.8124	0.997	4.3949	0.5802	1.5555	5.2102	4.0217	1.2657	6.24	3.5815	5.7081	6.5345	3.7596	1.3166	0.2829	1.8856	0.8875	TRUE	FALSE	FALSE	TRUE	TRUE	FALSE	FALSE	FALSE	FALSE	Cas1p 10 TM acyl transferase domain
Nitab4.5_0000063g0080	0	0.6828	0.569	0.5974	0.2771	0.1919	0.4825	0.057	0.9476	0.2945	0.889	0.2743	0	1.5334	3.5776	6.7334	0.6088	1.6508	2.212	0	0	2.9281	1.2807	0.7697	0.5434	0.7762	0.93	0	0	0	1.5219	1.2207	0.8052	1.3864	0.4571	0.7825	TRUE	TRUE	FALSE	TRUE	FALSE	FALSE	FALSE	FALSE	FALSE	Protein kinase domain, Protein kinase, ATP binding site, Mitogen-activated protein (MAP) kinase, conserved site, Protein kinase-like domain, Serine/threonine- / dual specificity protein kinase, catalytic domain, Serine/threonine-protein kinase, active site
Nitab4.5_0006870g0010	1.7045	2.8557	1.8439	2.7394	4.339	3.7449	5.0581	3.0878	2.7833	2.0331	2.221	3.9047	7.1846	2.2117	1.9374	2.2467	3.5257	3.7486	3.1583	6.1782	4.4367	3.4327	2.2534	1.8199	5.8068	2.939	3.6819	3.1291	3.6828	3.9979	1.5615	2.0641	3.3302	3.011	3.8456	4.5668	TRUE	FALSE	FALSE	FALSE	FALSE	FALSE	FALSE	FALSE	FALSE	Zinc finger, B-box, CCT domain
Nitab4.5_0001427g0120	7.005	10.8415	7.3383	6.043	16.7099	19.2764	16.3037	8.0249	9.734	10.9415	7.3915	3.9649	4.4573	15.6922	10.5977	10.5767	15.3462	11.0138	12.1688	2.8097	4.107	5.9415	6.7871	7.2925	10.9386	7.8838	7.5984	4.5752	4.7276	5.347	11.2542	12.7217	6.8638	10.069	9.0142	5.4144	TRUE	FALSE	FALSE	TRUE	FALSE	FALSE	FALSE	FALSE	FALSE
Nitab4.5_0008249g0020	21.1147	20.9777	20.3173	10.2171	73.1612	58.2267	65.3269	30.4612	42.7197	30.1459	11.1223	13.0467	5.738	19.1268	23.3683	42.5727	10.8124	22.772	23.9009	8.1436	7.1763	11.6085	5.1491	6.3784	20.4019	16.7523	11.2074	12.7313	8.0178	8.6079	24.0136	15.2697	7.6743	3.8181	10.695	5.4655	TRUE	FALSE	FALSE	TRUE	TRUE	FALSE	FALSE	FALSE	FALSE
Nitab4.5_0000736g0050	20.6803	18.7323	16.6046	11.3083	23.6131	19.6609	26.1238	29.4297	46.2406	43.9859	10.5731	13.3199	6.1819	6.8411	10.8918	24.3658	7.0293	19.5257	20.7351	5.2878	4.1556	16.9708	5.0166	7.9351	17.5153	23.884	10.6433	12.1156	4.4516	9.5736	7.8811	6.9905	5.1079	6.9971	13.8948	9.2615	TRUE	FALSE	FALSE	FALSE	FALSE	FALSE	FALSE	FALSE	FALSE
Nitab4.5_0001591g0210	22.7042	27.4586	22.3786	17.8908	11.1714	10.8193	8.5136	19.2666	20.6098	15.6304	19.6609	13.3387	13.1896	7.8916	6.9448	9.2337	19.2707	26.103	17.9273	13.8619	5.5551	9.677	10.0971	9.8701	23.0205	22.427	14.4876	18.7102	13.0786	19.1004	10.7244	10.155	7.2338	9.2427	19.0708	8.8551	TRUE	FALSE	FALSE	FALSE	FALSE	FALSE	FALSE	FALSE	FALSE	Proton-dependent oligopeptide transporter family, Major facilitator superfamily domain, general substrate transporter
Nitab4.5_0014813g0010	0	3.9479	1.8189	0.0934	5.8541	5.408	5.6407	1.2868	5.8115	0.6496	1.9161	1.2717	0	6.4242	7.32	12.7755	0.207	4.1744	7.9765	0	0	11.6311	0.5239	2.7049	2.5023	4.0503	5.3561	0	0	0.1945	5.7487	5.6531	0.7107	0	1.1416	1.0387	TRUE	TRUE	FALSE	FALSE	FALSE	FALSE	FALSE	FALSE	FALSE	Inositol oxygenase
Nitab4.5_0006059g0060	0.122	0.2635	0.2262	0	8.0352	3.1123	4.703	1.8016	3.9283	2.7754	0.0585	0.1884	0	0.0651	0.1238	0	0.133	0.6221	0.9616	0	0	0	0.059	0.3322	1.1076	0.7429	0.5611	0.1141	0.057	0.0625	0	0.1909	0.1676	0.064	0.1973	0.0497	TRUE	FALSE	FALSE	TRUE	FALSE	FALSE	FALSE	FALSE	FALSE	Rossmann-like alpha/beta/alpha sandwich fold, Sulphate adenylyltransferase, ATP-sulfurylase PUA-like domain, Sulphate adenylyltransferase catalytic domain, PUA-like domain
Nitab4.5_0008587g0020	4.1452	3.7672	3.909	4.9554	3.9433	5.8008	3.7111	3.5085	3.6666	3.9944	5.3216	5.6805	10.4379	1.119	0.9234	1.6676	3.6945	4.3372	4.1588	13.4671	7.9222	0.8959	0.9724	0.7626	3.2566	5.3825	4.9378	6.5203	5.2042	4.1002	1.3419	1.1444	0.8047	2.1558	3.1965	1.9768	TRUE	FALSE	FALSE	TRUE	FALSE	FALSE	FALSE	FALSE	FALSE	Myo-inositol-1-phosphate synthase, NAD(P)-binding domain, Myo-inositol-1-phosphate synthase, GAPDH-like
Nitab4.5_0004507g0010	2.6204	3.1822	1.7507	0.6871	8.7216	3.9741	6.7052	1.0546	2.4638	3.0461	0.5571	1.7659	0.1272	3.0207	3.3282	4.9311	1.2569	0.8045	1.1033	0.3759	0.7022	2.1699	0.8044	0.6822	1.8336	0.7084	0.5402	1.2879	1.2051	0.3206	2.6375	2.2268	1.252	0.5348	0.4245	0.7925	TRUE	FALSE	FALSE	TRUE	FALSE	FALSE	FALSE	FALSE	FALSE	Zinc finger, RING-type, Zinc finger, RING/FYVE/PHD-type
Nitab4.5_0000508g0130	9.7695	0.5843	0.1686	0	80.5839	18.4531	15.3657	14.5212	7.5321	23.9285	0	0.2131	0	0	0.6041	0.3076	0	0.2263	0	0	0	0	0	0	0.3846	0.179	0.0874	0	0	0	0	0	0	0	1.059	0.2321	TRUE	FALSE	FALSE	TRUE	TRUE	FALSE	TRUE	FALSE	FALSE	Zinc finger protein 706
Nitab4.5_0006525g0010	115.593	24.4764	12.9519	4.817	410.965	287.953	763.035	232.72	220.896	786.077	1.3498	29.424	2.0408	1.9689	3.9283	4.1584	1.546	3.0262	1.977	2.8112	7.7565	8.5186	41.7837	32.6298	4.0091	5.9984	9.857	2.72	4.2273	3.8299	2.8006	2.0686	4.8997	4.3472	11.8444	3.4282	TRUE	FALSE	FALSE	TRUE	TRUE	TRUE	TRUE	FALSE	FALSE	Short-chain dehydrogenase/reductase SDR, NAD(P)-binding domain, Glucose/ribitol dehydrogenase, Short-chain dehydrogenase/reductase, conserved site
Nitab4.5_0000766g0010	4.6509	2.2873	2.8936	2.5634	4.5449	3.1396	2.702	7.899	11.4646	8.1916	1.863	3.2724	0.8935	0.9737	3.0952	3.8348	2.5409	5.6025	4.2942	1.2332	0.8464	1.9303	2.2757	1.3254	5.6995	3.8259	2.2664	1.9676	1.1918	1.6249	0.8245	1.4268	1.0189	1.769	3.7514	1.8253	TRUE	FALSE	FALSE	FALSE	FALSE	FALSE	FALSE	FALSE	FALSE	S-ribonuclease binding protein, SBP1, pollen, Zinc finger, RING/FYVE/PHD-type, Zinc finger, RING-type
Nitab4.5_0004251g0020	7.526	12.8347	6.7852	2.1371	52.3035	32.4905	58.1873	11.422	13.779	10.2903	6.7276	3.612	0.3823	13.8538	24.9718	33.4799	2.4677	6.2561	16.3975	1.3769	1.8349	7.9004	3.7214	3.3015	6.9103	5.9175	3.3425	3.8365	0.9641	3.1259	14.1607	9.1611	1.9518	1.6761	5.4222	5.1838	TRUE	FALSE	FALSE	TRUE	TRUE	FALSE	FALSE	FALSE	FALSE	PapD-like
Nitab4.5_0000716g0150	24.471	35.3809	25.977	21.7027	30.0686	31.9634	49.3389	31.0806	37.9075	32.3584	20.4574	19.6369	14.4498	43.9326	48.3096	49.8109	29.1919	25.9949	30.3897	9.7538	18.6492	27.0051	36.8972	39.9263	30.1199	26.4175	29.6968	27.7801	19.1093	23.4736	55.9124	33.5888	34.5086	33.5685	27.6635	27.0681	TRUE	FALSE	FALSE	FALSE	FALSE	FALSE	FALSE	FALSE	FALSE
Nitab4.5_0012157g0010	32.5361	42.3389	29.8587	26.3836	35.7069	21.4832	26.9577	31.3356	35.8957	34.1235	22.7174	32.5489	16.855	30.3239	31.5272	38.3937	20.6699	26.385	28.75	15.8586	18.0785	29.2279	12.7414	24.424	23.0379	27.9363	23.8413	20.265	19.1239	9.806	33.2093	32.1403	20.8739	9.3373	15.6074	10.4582	TRUE	FALSE	FALSE	FALSE	FALSE	FALSE	FALSE	FALSE	FALSE
Nitab4.5_0006291g0030	8.4224	8.7071	7.4887	4.5558	7.1494	9.1212	8.2599	3.9785	5.3369	4.2778	6.5799	4.6426	3.4283	10.5964	10.4305	11.5395	6.4593	4.5161	5.6711	3.801	4.5534	4.3258	8.0691	6.4074	5.6765	4.6485	3.2781	3.4996	3.7221	3.9422	11.6448	8.8905	5.5026	3.9702	5.2065	3.4659	TRUE	FALSE	FALSE	FALSE	FALSE	FALSE	FALSE	FALSE	FALSE
Nitab4.5_0005335g0030	25.3626	16.9186	35.2037	14.6146	3.2254	3.2533	3.3333	23.4506	31.4654	10.2686	17.5489	10.4478	3.5425	0.3958	1.3518	0.554	8.1505	17.8329	14.0517	10.3076	3.2302	7.7378	8.5178	5.875	18.0284	15.6361	7.2	17.2753	10.3421	17.9115	0.6614	1.9658	0.7367	7.8337	17.1433	5.6308	TRUE	FALSE	FALSE	TRUE	TRUE	TRUE	FALSE	FALSE	FALSE
Nitab4.5_0007342g0050	14.0604	12.2425	9.1863	6.7882	30.6307	24.9605	34.7655	6.5242	15.7752	15.0748	6.8957	9.7749	3.5913	10.4761	19.8131	17.4165	4.0619	9.6152	9.9515	2.2829	5.8264	7.2027	6.8491	6.8649	9.7181	10.0755	5.3995	8.3141	6.0456	12.895	10.7691	7.5196	4.4032	3.726	5.1854	4.8363	TRUE	FALSE	FALSE	TRUE	FALSE	FALSE	FALSE	FALSE	FALSE	BTB/POZ fold, Zinc finger, TAZ-type, BTB/POZ-like, BTB/POZ
Nitab4.5_0024190g0010	32.8771	22.8958	15.6712	10.6282	50.31	38.8078	49.4057	37.6054	62.7928	62.7149	9.2505	17.8276	5.4895	8.2911	7.2068	23.7476	9.3307	20.9072	19.6939	6.5723	6.1681	17.4845	6.3504	14.3754	26.2734	22.7669	10.7368	16.9664	4.5401	7.5913	4.2675	5.5073	2.9422	5.7453	14.3481	7.7238	TRUE	FALSE	FALSE	TRUE	FALSE	TRUE	FALSE	FALSE	FALSE	Serine/threonine-protein kinase, active site, Protein kinase domain, Protein kinase, ATP binding site, Protein kinase-like domain, Serine/threonine- / dual specificity protein kinase, catalytic domain
Nitab4.5_0004550g0060	15.5604	15.4868	11.8056	14.1649	15.4751	9.2025	12.337	9.365	10.934	9.0889	13.2021	8.596	7.5763	7.6364	8.4611	8.5065	9.8263	5.8072	5.6906	8.9351	5.4842	8.5094	8.1568	8.4721	6.4966	6.654	6.0683	12.3609	9.35	10.0204	10.3087	11.0073	6.0487	4.9266	6.4108	4.9697	TRUE	FALSE	FALSE	FALSE	FALSE	FALSE	FALSE	FALSE	FALSE	LURP1-like domain, Tubby C-terminal-like domain
Nitab4.5_0003076g0060	64.6731	59.2079	41.3579	46.4944	113.269	84.9445	120.314	81.2641	88.9862	89.3968	29.4707	23.9948	17.464	29.9893	51.5831	50.2008	25.4645	37.0762	54.5122	21.5444	19.2173	41.1074	20.9184	30.1846	44.3691	44.8953	25.0749	42.0101	23.1855	34.574	33.889	24.0727	15.0048	15.2937	45.2088	31.2473	TRUE	FALSE	FALSE	TRUE	FALSE	FALSE	TRUE	FALSE	FALSE	Hexapeptide transferase, conserved site, Serine acetyltransferase, N-terminal, Trimeric LpxA-like, Bacterial transferase hexapeptide repeat, Serine O-acetyltransferase
Nitab4.5_0000203g0030	24.9316	33.251	15.7707	12.3907	52.601	28.3932	42.9674	29.3706	43.1408	36.0891	9.4817	21.8792	14.2263	28.0728	19.7822	31.0808	19.2037	16.0649	19.419	8.1534	8.8589	27.7276	13.0528	21.7478	19.5364	21.4183	19.9758	10.0565	8.3394	6.3754	17.1486	36.1549	19.0861	6.9174	8.3776	7.4271	TRUE	FALSE	FALSE	FALSE	FALSE	FALSE	FALSE	FALSE	FALSE	Leucine-rich repeat, Concanavalin A-like lectin/glucanase, subgroup, Leucine-rich repeat-containing N-terminal, type 2, Protein kinase domain, Serine/threonine- / dual specificity protein kinase, catalytic domain, Serine/threonine-protein kinase, active site, Protein kinase, ATP binding site, Leucine rich repeat 4, Leucine-rich repeat, typical subtype, Protein kinase-like domain
Nitab4.5_0003676g0080	15.8627	21.8357	16.9821	13.5353	29.2656	11.0884	21.1965	18.5134	29.8282	19.805	11.8289	19.4973	7.3092	41.4302	34.1638	43.0049	19.7657	14.1544	19.5112	5.2411	9.3645	20.5082	24.1768	23.3557	16.7353	12.1578	14.7017	9.1173	6.6369	3.8441	54.3628	44.3319	19.2395	5.3515	4.6331	6.7157	TRUE	FALSE	FALSE	FALSE	FALSE	FALSE	FALSE	FALSE	FALSE	Heavy metal-associated domain, HMA
Nitab4.5_0001982g0050	27.3543	25.4683	13.5811	10.425	198.996	186.469	213.661	84.4251	120.81	195.905	10.3718	18.2865	11.2106	99.9078	118.16	190.204	55.1899	89.4244	79.4397	7.6266	5.5698	65.3509	82.9039	77.899	87.2773	39.0702	58.4635	10.5274	9.4686	10.9532	110.548	66.9843	51.8174	57.0391	66.8608	44.8223	TRUE	FALSE	FALSE	TRUE	FALSE	FALSE	FALSE	FALSE	FALSE
Nitab4.5_0003871g0010	0	0.3681	0.3437	0.2365	3.4409	0.6241	1.8284	1.4557	1.7941	1.9738	0.1181	0.3315	0	0.6823	0.8218	0.7828	0.5406	1.0593	0.8646	0	0	0.2664	0	0.4456	0.434	1.227	0.3563	0.1253	0.119	0.1266	0.3881	0.6516	0.5172	0.5271	0.2738	0.1083	TRUE	TRUE	TRUE	TRUE	FALSE	FALSE	FALSE	FALSE	FALSE	Leucine rich repeat 4, Leucine-rich repeat, Leucine-rich repeat-containing N-terminal, type 2
Nitab4.5_0006224g0030	27.6204	39.7077	17.165	12.4307	373.155	367.772	412.873	135.815	167.833	306.413	13.5304	31.7682	13.2338	167.547	126.353	210.534	102.33	121.529	100.516	8.3242	7.1494	61.8159	107.39	74.1619	119.331	46.8056	68.2833	15.6553	10.9029	18.3205	131.624	126.228	75.0087	79.3915	91.962	58.343	TRUE	FALSE	FALSE	TRUE	FALSE	FALSE	TRUE	FALSE	FALSE	Late embryogenesis abundant protein, LEA-14
Nitab4.5_0004396g0040	11.3841	16.3	10.4773	7.1058	61.8396	55.8372	66.3188	17.1323	25.6577	22.8691	8.0136	12.2048	3.1892	23.1785	34.9312	27.824	7.2785	14.3461	14.2704	4.791	4.5286	16.7857	5.2065	7.087	14.523	14.5629	9.9482	7.0329	6.082	7.5405	22.1827	20.008	7.3746	3.5133	8.9281	6.5872	TRUE	FALSE	FALSE	TRUE	TRUE	FALSE	FALSE	FALSE	FALSE
Nitab4.5_0002234g0090	2.1579	3.6094	1.3584	1.7037	1.7779	1.4331	1.076	0.9117	3.1425	2.6901	1.9824	0.9811	0.5988	1.098	2.1899	1.4979	1.4606	2.1738	1.4688	0.1091	0.7807	2.0328	1.2834	1.0242	2.489	1.63	2.4822	1.3335	0.6918	1.3618	1.4984	2.6466	1.0339	1.2024	1.4369	0.7379	TRUE	FALSE	FALSE	FALSE	FALSE	FALSE	FALSE	FALSE	FALSE	Adenosine/AMP deaminase domain
Nitab4.5_0001295g0090	16.869	42.99	16.9003	13.7055	86.9948	52.1825	76.2939	23.7908	38.4498	27.2858	17.1343	17.3784	10.6397	54.3918	72.3066	118.737	19.0812	17.8067	37.3273	4.4902	10.1042	36.8742	20.8275	36.1199	19.8305	19.6637	17.9303	13.6178	10.4867	11.1887	76.5987	53.1052	25.0916	10.04	10.8775	15.1548	TRUE	FALSE	FALSE	TRUE	TRUE	FALSE	FALSE	FALSE	FALSE	Heavy metal-associated domain, HMA
Nitab4.5_0003710g0010	8.2839	11.3051	9.9049	7.1211	5.0515	4.1984	4.5349	12.747	14.7762	7.4785	6.6627	3.3585	2.106	0.9403	0.9496	1.8082	1.8635	7.7436	5.1179	2.2495	0.9408	4.3891	0.4892	1.696	5.279	7.9798	2.6274	7.6395	2.761	5.6656	0.7637	0.7002	0.658	1.887	5.1703	1.3828	TRUE	FALSE	FALSE	FALSE	FALSE	TRUE	FALSE	FALSE	FALSE	P-loop containing nucleoside triphosphate hydrolase, Chromo domain/shadow, Chromo domain, Helicase, C-terminal, Chromo domain-like, Zinc finger, RING/FYVE/PHD-type
Nitab4.5_0000655g0030	23.5193	15.0872	13.9182	6.9849	89.3947	30.8358	60.7923	21.1305	53.4531	44.0539	6.7226	8.7753	4.8697	41.3649	39.6788	63.8264	28.2448	17.1056	23.1818	4.1234	6.6843	8.7118	9.4738	13.9059	21.5207	9.5211	8.6407	8.583	4.4228	5.1591	58.0248	28.9579	16.1429	12.1142	12.1278	13.792	TRUE	FALSE	FALSE	TRUE	TRUE	TRUE	TRUE	FALSE	FALSE
Nitab4.5_0000600g0080	28.6613	21.2716	17.6224	4.9032	19.6781	19.8603	18.8882	13.0497	19.883	14.9176	8.6391	6.7794	3.2432	6.8405	14.0632	21.5688	3.3581	7.7532	9.9128	6.7263	7.7498	9.0775	3.7678	9.6293	10.4491	13.8144	5.1907	13.9353	4.3007	11.3225	6.7942	6.6141	5.0874	2.4288	3.0672	4.7566	TRUE	FALSE	FALSE	TRUE	FALSE	FALSE	FALSE	FALSE	FALSE	NAD(P)-binding domain, Short-chain dehydrogenase/reductase SDR, Glucose/ribitol dehydrogenase, Polyketide synthase/Fatty acid synthase, KR
Nitab4.5_0000914g0180	29.7958	21.0027	19.72	11.6364	59.6711	38.2662	40.9438	37.8636	56.3129	53.245	12.1652	17.1924	4.7967	9.6829	18.7262	26.8818	9.9942	23.5934	27.2057	6.4027	6.5953	20.5808	4.5501	8.8008	26.2957	31.8948	14.3676	19.0853	6.9965	9.3539	10.9751	9.4504	5.2815	4.1637	12.9835	10.8395	TRUE	FALSE	FALSE	TRUE	FALSE	FALSE	FALSE	FALSE	FALSE	Ribonuclease H-like domain, Ribonuclease CAF1
Nitab4.5_0003064g0010	2.8226	3.9841	3.2277	2.8741	3.8365	2.0345	2.2347	2.3312	3.4276	3.0698	2.2958	3.2128	1.5718	1.78	1.7454	3.3162	2.4186	2.3104	2.29	1.738	1.007	2.087	0.8157	1.5576	2.6727	1.7211	1.8223	2.1883	2.3342	2.9759	1.7678	2.1164	1.3205	1.1648	1.8404	1.7578	TRUE	FALSE	FALSE	FALSE	FALSE	FALSE	FALSE	FALSE	FALSE	Late embryogenesis abundant protein, LEA-14
Nitab4.5_0000036g0030	8.1398	2.4263	1.1129	0.7565	10.4869	5.0455	7.5505	4.6073	4.3244	7.8416	0.6892	1.8626	0.9534	2.6488	1.8046	3.5265	1.1029	0.9302	1.2329	0.5194	0.6955	1.3289	6.3074	2.3755	1.3793	1.7901	1.5685	0.4841	0.4831	1.3019	3.2349	2.8693	0.9741	0.8021	0.8581	1.0422	TRUE	FALSE	FALSE	FALSE	FALSE	FALSE	TRUE	FALSE	FALSE	Development/cell death domain
Nitab4.5_0010290g0010	17.5288	16.3555	8.276	11.1171	12.9379	6.8623	7.6534	10.4119	12.0574	14.1865	7.7968	9.406	7.7306	3.4166	3.2507	6.1917	6.4717	7.1894	6.6128	6.0764	7.1002	4.2462	4.6643	4.3164	7.958	9.4542	6.6078	9.3801	8.5011	8.8824	2.3809	5.7113	3.2187	2.6742	3.8487	2.7858	TRUE	FALSE	FALSE	FALSE	FALSE	FALSE	FALSE	FALSE	FALSE	SGNH hydrolase-type esterase domain, Lipase, GDSL
Nitab4.5_0005080g0020	5.7691	5.0413	1.8117	0.6712	5.1524	4.468	3.7177	3.2542	2.5108	4.6933	2.4945	0.7675	0	0	1.4228	1.9759	0.7286	1.2758	0.8629	0.1784	0.3772	0.2678	0	0.122	1.1399	0.5923	0.3659	2.2695	0.3202	1.2752	0.1281	0.0413	0.3645	0.4129	1.1611	0.6226	TRUE	FALSE	FALSE	TRUE	FALSE	FALSE	FALSE	FALSE	FALSE
Nitab4.5_0004465g0100	7.4552	5.2343	4.5308	4.229	24.4148	26.6371	22.265	9.9357	12.7978	14.0081	4.7359	2.0793	0.992	11.3831	4.1767	14.3132	7.8249	6.0475	7.5968	1.2107	1.8186	2.3202	0.6892	3.3134	8.3631	5.6782	6.9511	3.4316	1.9855	2.5745	7.3726	8.2681	2.7165	2.2078	4.0774	5.7192	TRUE	FALSE	FALSE	TRUE	TRUE	FALSE	FALSE	FALSE	FALSE	Ferrochelatase, active site, Ferrochelatase
Nitab4.5_0002896g0020	12.3917	15.3722	13.6669	9.1927	11.0103	6.1247	7.5801	15.8074	14.0926	9.9533	8.59	3.1151	2.9923	10.177	7.0303	13.4961	10.1645	7.4518	8.4323	7.3467	6.2398	5.4579	8.4233	9.1707	8.4827	9.7677	7.863	8.9134	5.4421	10.9398	13.69	11.6149	9.2937	5.9651	7.1612	5.5572	TRUE	FALSE	FALSE	FALSE	FALSE	FALSE	FALSE	FALSE	FALSE	Uncharacterised conserved protein UCP037471, Cytochrome b561/ferric reductase transmembrane, DOMON domain
Nitab4.5_0005845g0030	3.3661	2.352	3.0647	2.2442	2.3976	2.1097	1.615	3.5122	4.1544	3.0826	2.0003	2.2327	1.7231	1.8351	0.5725	1.299	2.7394	2.5863	1.977	1.0396	1.0017	2.5172	1.9062	2.5139	2.7719	3.1649	3.5528	2.6389	1.7355	2.0312	2.7106	4.4252	2.1292	1.4295	2.2848	1.6472	TRUE	FALSE	FALSE	FALSE	TRUE	FALSE	FALSE	FALSE	FALSE	UDP-glucuronosyl/UDP-glucosyltransferase
Nitab4.5_0001239g0170	15.2663	15.2513	8.938	2.3898	52.4793	16.7326	25.0948	12.2149	25.0959	23.3638	8.085	7.1047	1.4795	9.5797	12.1389	33.777	4.4261	9.0274	20.0171	1.6573	2.5497	10.7989	1.4156	5.9165	11.1901	9.9362	5.4506	5.0341	2.674	2.9424	15.9025	8.2305	2.831	0.8719	3.5465	2.2833	TRUE	FALSE	FALSE	TRUE	FALSE	FALSE	FALSE	FALSE	FALSE	PGG domain, Ankyrin repeat-containing domain
Nitab4.5_0006787g0030	3.964	10.5713	3.3288	2.1942	0.6704	0.4275	0.6803	0.9748	1.053	0.9931	3.6098	2.5697	1.9125	2.4928	1.1782	4.4631	1.4351	0.3129	1.2383	1.1624	0.5783	1.533	0.7532	0.9329	0.7119	0.4234	0.5764	2.4941	2.9599	2.9752	2.1102	4.1257	0.9531	0.3467	0.9137	0.4228	TRUE	FALSE	FALSE	FALSE	FALSE	FALSE	FALSE	FALSE	FALSE	Amino acid transporter, transmembrane
Nitab4.5_0002859g0040	1.4754	0.8931	2.0219	1.9825	6.8416	9.6803	11.4544	3.7417	3.8026	3.121	1.5661	11.6096	5.3276	8.5556	8.3417	7.3764	2.8517	3.9552	2.6965	6.9463	8.9559	2.9874	5.7692	4.9241	4.5195	3.3071	3.9166	1.1318	1.3524	1.4169	4.3937	3.6471	9.9595	6.2617	5.999	7.263	TRUE	FALSE	TRUE	FALSE	FALSE	FALSE	FALSE	FALSE	FALSE	DNA-binding WRKY
Nitab4.5_0001468g0070	92.1249	99.6534	71.6444	27.4598	218.947	172.588	197.28	81.9004	155.637	116.678	53.3536	45.7457	27.0069	84.3504	149.447	256.93	18.7429	68.383	103.39	11.8439	22.5128	84.8813	31.9618	64.5464	88.4508	72.5782	55.7245	50.4172	27.6402	28.8333	141.509	77.9893	32.0535	15.1801	37.9235	26.2176	TRUE	FALSE	FALSE	TRUE	FALSE	FALSE	FALSE	FALSE	FALSE	Major facilitator superfamily domain, general substrate transporter, Nodulin-like
Nitab4.5_0002130g0010	70.4331	30.4905	51.3332	22.4845	250.309	219.62	189.014	99.8906	84.9536	164.014	43.9754	37.0401	12.3159	53.2639	33.5644	43.3714	115.693	92.86	87.4735	21.1094	24.7374	26.2649	22.5151	24.1297	57.0287	33.229	65.0542	17.6064	19.479	15.8539	82.7082	57.6073	47.7061	69.9521	47.927	37.542	TRUE	FALSE	FALSE	TRUE	FALSE	TRUE	TRUE	FALSE	FALSE	Serine/threonine- / dual specificity protein kinase, catalytic domain, Concanavalin A-like lectin/glucanase, subgroup, Leucine-rich repeat, Protein kinase, ATP binding site, Protein kinase domain, Leucine-rich repeat, typical subtype, Leucine-rich repeat-containing N-terminal, type 2, Leucine rich repeat 4, Protein kinase-like domain, Serine/threonine-protein kinase, active site
Nitab4.5_0002328g0020	7.0417	7.4131	5.5852	5.6985	53.6329	63.5504	74.629	70.0337	91.579	113.253	6.6536	8.5246	24.1865	9.938	6.8946	16.7792	24.8973	36.0644	26.8614	20.0328	14.3235	20.0265	11.4321	14.1246	34.8807	20.8029	20.6195	17.1633	7.499	7.9648	12.9469	11.0888	17.0397	22.8795	31.0556	27.014	TRUE	TRUE	FALSE	TRUE	FALSE	FALSE	TRUE	FALSE	FALSE	Thioredoxin-like fold, Protein of unknown function DUF1223
Nitab4.5_0004010g0080	11.1761	16.3036	9.6971	6.8773	4.6512	6.1354	4.0809	2.7457	4.2204	3.2717	8.4445	5.6924	5.0282	10.2863	7.0997	7.0367	5.5702	1.594	4.5564	3.9089	4.2755	5.3537	7.0885	8.7621	3.2522	1.8285	2.9569	5.9252	6.1303	6.8588	9.8388	10.2528	5.9297	1.4008	3.7887	1.9768	TRUE	FALSE	FALSE	FALSE	FALSE	FALSE	FALSE	FALSE	FALSE	Protein of unknown function DUF1645, plant
Nitab4.5_0005034g0040	36.7248	40.1355	41.7305	23.4828	38.3505	55.7974	52.3751	40.4282	42.4717	41.9497	32.0722	22.1299	18.3319	47.1767	55.9621	51.7567	33.5239	29.3752	34.1148	14.2336	24.7696	33.5754	46.5866	47.0689	37.9573	29.8094	27.663	35.3181	28.1591	25.7858	64.7645	40.3644	39.2425	36.9066	26.8939	39.801	TRUE	FALSE	FALSE	FALSE	FALSE	FALSE	FALSE	FALSE	FALSE	Mediator complex, subunit Med31
Nitab4.5_0001607g0050	2.6254	4.2635	3.5293	2.0533	1.705	2.3791	3.4327	3.0715	2.9538	3.2678	2.1374	1.3365	0.4474	0.6233	1.6487	1.6757	0.6315	0.6987	1.3275	1.3653	0.6353	3.0105	1.748	3.4986	1.3837	1.4558	1.3025	5.604	1.6619	2.3355	0.4419	0.4202	0.6661	0.7904	1.4217	1.256	TRUE	FALSE	TRUE	FALSE	FALSE	TRUE	FALSE	FALSE	FALSE	Protein kinase, ATP binding site, Protein kinase-like domain, Protein kinase domain, Serine/threonine-protein kinase, active site, Serine/threonine- / dual specificity protein kinase, catalytic domain
Nitab4.5_0001331g0180	21.2478	25.998	12.8391	8.9335	12.7143	5.1903	4.8275	11.7004	13.7845	15.0223	10.8721	8.5562	11.2299	12.7094	5.8003	13.5403	11.6908	13.1068	13.7185	6.0551	6.8494	12.4007	7.5259	12.8904	11.114	15.272	11.3158	12.6383	6.265	11.162	10.4116	13.2727	7.9116	7.8094	10.575	6.2386	TRUE	FALSE	FALSE	FALSE	FALSE	FALSE	FALSE	FALSE	FALSE	Zinc finger, RING/FYVE/PHD-type, Zinc finger, RING-type
Nitab4.5_0016624g0010	8.0594	6.6158	6.7519	6.1681	9.2594	8.009	8.2666	14.8183	10.5915	7.8579	4.8118	6.8059	3.7698	5.0845	5.6319	4.5867	9.6557	10.9091	6.3391	2.7955	3.9111	6.7439	5.3308	7.0066	11.4947	11.8134	10.4379	6.427	5.1543	7.4647	6.4003	5.9133	6.7189	8.3595	6.9114	6.121	TRUE	FALSE	FALSE	FALSE	FALSE	FALSE	FALSE	FALSE	FALSE	Concanavalin A-like lectin/glucanase, subgroup, Protein kinase domain, Protein kinase-like domain, Serine/threonine-protein kinase, active site, Legume lectin domain, Concanavalin A-like lectin/glucanases superfamily, Serine/threonine- / dual specificity protein kinase, catalytic domain, Protein kinase, ATP binding site
Nitab4.5_0001105g0180	20.9639	20.3502	16.2987	8.4021	44.6273	41.0491	41.1584	20.8993	38.5267	35.3492	19.5303	14.5832	4.6472	26.5538	45.5136	82.7144	13.9203	26.7483	36.5097	4.6262	6.0741	27.9434	13.549	14.7602	30.8401	39.8626	16.074	13.503	5.6354	12.0858	38.2684	16.0127	9.9439	10.8811	20.1609	16.6689	TRUE	FALSE	FALSE	FALSE	FALSE	FALSE	FALSE	FALSE	FALSE	Alpha/beta hydrolase fold-1
Nitab4.5_0005144g0010	2.2303	0.9106	2.1072	0.6092	6.3174	3.0865	4.2847	1.3652	3.1124	4.6374	0.465	0.5152	0	0.6655	1.7974	2.032	0.5448	1.0734	2.2679	0.0644	0.3036	1.2507	0.8407	1.7908	1.0232	0.711	0.3463	0.5547	0.0453	0.5289	0.4621	0.6074	0.491	0	0.1414	0.5266	TRUE	FALSE	FALSE	FALSE	FALSE	FALSE	FALSE	FALSE	FALSE	Protein of unknown function DUF668, Protein of unknown function DUF3475
Nitab4.5_0009507g0010	51.8589	37.2261	35.6177	18.9984	101.139	72.429	95.925	54.457	76.6819	61.5146	24.8155	15.2727	11.1011	17.411	37.1719	68.0121	12.0714	29.0012	32.8136	12.1373	9.6731	18.6331	6.2872	11.8789	35.4713	25.5061	15.8343	28.7276	8.9718	17.1345	25.7259	13.2412	7.5404	9.8134	15.1233	12.6948	TRUE	FALSE	FALSE	TRUE	TRUE	FALSE	FALSE	FALSE	FALSE	NUDIX hydrolase, conserved site, NUDIX hydrolase domain-like, NUDIX hydrolase domain
Nitab4.5_0004243g0050	16.3555	21.2518	16.5529	12.2574	9.6884	6.5516	6.5178	8.2296	8.152	4.5009	13.5038	12.5726	9.8882	9.0977	6.4682	8.3534	10.0483	6.0789	6.4501	10.2616	8.2522	7.2966	11.2885	10.2206	8.2868	6.169	8.8417	10.1054	11.8106	15.8475	9.4469	15.6314	8.1242	4.9079	7.501	5.3139	TRUE	FALSE	FALSE	FALSE	FALSE	FALSE	FALSE	FALSE	FALSE	Zinc finger, RING-type, Zinc finger, RING/FYVE/PHD-type
Nitab4.5_0010287g0020	17.9477	18.3861	14.4887	12.7251	23.3353	20.8406	21.3067	15.6842	19.5586	17.414	13.441	9.4778	5.1884	13.6633	27.3205	24.6845	9.515	10.4062	9.7508	6.831	9.7537	19.6472	13.7659	16.0455	11.2487	12.3088	7.9267	12.7335	9.3806	9.457	21.6994	9.0651	9.0299	8.5188	8.0413	7.4257	TRUE	FALSE	FALSE	FALSE	FALSE	FALSE	FALSE	FALSE	FALSE	Tetratricopeptide repeat-containing domain, Tetratricopeptide-like helical
Nitab4.5_0000153g0200	8.0234	7.2336	5.7229	3.4875	14.8217	9.2002	12.4315	13.9938	16.3049	18.0037	2.8447	7.1187	0.6167	2.9394	6.2543	8.5195	2.5657	5.6937	5.2741	1.4063	2.5007	9.554	1.8514	3.6953	8.1957	10.2646	7.1267	3.5562	2.2326	2.8335	3.5309	2.39	1.4919	0.7293	3.6619	2.7004	TRUE	FALSE	FALSE	FALSE	FALSE	FALSE	FALSE	FALSE	FALSE
Nitab4.5_0001884g0060	1.0712	3.8483	2.6566	1.6291	19.0932	13.6939	10.9075	3.8008	2.5124	4.0762	1.4455	0.6535	1.0494	16.074	7.7267	15.3148	19.9403	14.6897	25.9103	0	0.4952	4.0062	5.0031	5.6466	8.1793	25.9409	18.642	1.976	2.874	4.6883	12.1034	14.036	7.1172	7.5006	10.9574	4.736	TRUE	FALSE	TRUE	TRUE	FALSE	FALSE	TRUE	FALSE	FALSE	Like-Sm (LSM) domain, Mechanosensitive ion channel MscS, Mechanosensitive ion channel MscS-like, plants/fungi
Nitab4.5_0008587g0010	0.6124	0.8254	0.3452	0.9664	1.5639	1.0619	1.1092	1.0644	1.798	1.4163	0.6869	1.1327	1.9187	1.336	0.6251	1.6291	1.5199	1.308	1.1915	1.9923	1.2925	1.4307	1.4168	0.9551	1.29	1.7612	1.6308	1.2707	1.0043	1.133	0.8781	0.8115	1.184	1.3978	0.9309	1.1954	TRUE	FALSE	FALSE	FALSE	FALSE	FALSE	FALSE	FALSE	FALSE	CO/COL/TOC1, conserved site, Tify
Nitab4.5_0000185g0230	4.7905	2.5339	3.2214	1.5913	2.2882	3.7437	3.098	2.8083	2.01	1.5929	1.71	2.8653	0.7832	4.8307	8.5093	7.4794	3.8734	1.8591	3.5812	0.7128	1.4374	3.2796	5.0184	5.48	2.6733	2.6405	2.4026	3.6313	1.5417	2.6962	6.9324	2.8627	2.7103	5.6985	4.9071	4.1635	TRUE	FALSE	FALSE	FALSE	FALSE	FALSE	FALSE	FALSE	TRUE
Nitab4.5_0003289g0030	61.7293	86.5524	56.3783	36.7945	121.222	110.192	136.127	65.3601	100.652	72.6733	42.4616	43.2175	23.9424	89.3339	138.679	206.264	55.87	68.0036	80.9032	22.8771	29.6486	96.9818	49.4364	108.313	70.5154	83.376	60.6732	40.3381	27.1857	23.8493	148.389	64.8713	36.9596	34.9857	55.1138	43.4266	TRUE	FALSE	FALSE	FALSE	FALSE	FALSE	FALSE	FALSE	FALSE	Protein kinase domain, Concanavalin A-like lectin/glucanase, subgroup, Serine/threonine-protein kinase, active site, Leucine-rich repeat, Protein kinase-like domain, Leucine rich repeat 4, Leucine-rich repeat-containing N-terminal, type 2, Serine/threonine- / dual specificity protein kinase, catalytic domain, Protein kinase, ATP binding site, Leucine-rich repeat, typical subtype
Nitab4.5_0002017g0040	9.4663	10.9729	8.3418	5.5115	51.5825	44.2939	48.6875	12.5548	17.3289	14.7063	8.4105	6.1303	3.2587	11.2848	26.6421	23.2367	6.0108	8.9797	10.2191	3.0265	3.2155	13.245	3.4645	5.4753	8.1606	9.794	7.4471	6.6754	4.0394	6.9144	12.3111	10.7494	3.8216	3.62	5.6806	5.6976	TRUE	FALSE	FALSE	TRUE	TRUE	FALSE	FALSE	FALSE	FALSE
Nitab4.5_0002356g0060	47.1001	5.8371	6.3533	3.3112	25.3777	13.635	22.0931	6.7217	5.8432	38.4065	1.9562	4.5643	1.8433	0.8496	1.899	2.5803	1.0579	1.0671	0.7364	0.7426	4.0813	4.5601	21.3231	6.9222	1.2275	0.9257	1.1543	0.7396	2.1146	0.4172	1.2068	1.7519	0.8309	0.6905	0.6928	0.7369	TRUE	FALSE	FALSE	FALSE	TRUE	TRUE	TRUE	FALSE	FALSE	Glyoxalase-like domain
Nitab4.5_0001317g0070	40.0463	34.6477	34.3676	16.1438	171.543	111.144	109.007	98.5561	115.377	172.28	16.1223	41.3192	11.9907	43.2761	69.3778	83.147	30.1505	61.7875	57.5462	11.1337	19.5379	29.6073	25.6087	36.4889	69.6709	64.9411	46.1178	27.5556	16.0757	19.9182	68.7993	49.7485	36.4691	18.8567	30.6923	25.3338	TRUE	FALSE	FALSE	TRUE	FALSE	FALSE	FALSE	FALSE	FALSE	Patatin/Phospholipase A2-related, Acyl transferase/acyl hydrolase/lysophospholipase
Nitab4.5_0007718g0030	9.232	11.8577	8.0071	4.9342	6.4883	3.4658	4.0576	6.5894	8.7191	7.367	8.2102	7.1384	4.322	4.8164	4.0433	4.0895	4.9032	8.2725	7.5621	3.9419	3.8239	4.5997	2.3959	2.6804	7.6222	5.6331	4.5503	5.9059	5.4895	4.2395	5.207	6.4822	1.9579	2.7415	4.6435	2.5355	TRUE	FALSE	FALSE	FALSE	FALSE	FALSE	FALSE	FALSE	FALSE	Glycoside hydrolase, family 16, Concanavalin A-like lectin/glucanases superfamily, Concanavalin A-like lectin/glucanase, subgroup
Nitab4.5_0000452g0050	3.5296	5.3616	3.3095	2.2766	2.2136	2.0228	4.3718	1.2881	2.1677	1.925	5.6161	2.1378	1.1148	3.867	10.2388	7.4417	2.6936	0.9213	2.5879	0.5563	0.92	3.4055	4.2081	3.6574	1.676	1.5819	1.4442	2.937	0.7358	1.4126	5.2259	4.2972	3.5259	1.2792	1.8213	3.2377	TRUE	TRUE	FALSE	FALSE	FALSE	FALSE	FALSE	FALSE	FALSE
Nitab4.5_0001731g0020	13.2413	7.157	5.4249	4.4897	39.4641	48.8132	50.1795	12.4344	30.7675	22.0363	5.2729	3.8394	0	9.8515	15.2003	19.3013	4.1662	12.824	16.4256	0.2887	1.9724	10.8496	1.2761	3.3019	12.3384	12.3128	4.0337	5.289	1.0757	3.6722	6.8864	2.0726	2.7475	2.7683	6.2537	5.3219	TRUE	FALSE	FALSE	TRUE	FALSE	FALSE	FALSE	FALSE	FALSE
Nitab4.5_0010630g0010	42.5296	26.6414	33.6456	14.6794	156.256	123.411	121.027	94.3279	102.303	152.56	13.4902	49.6354	10.6717	37.8487	53.2471	55.943	26.8559	57.4263	50.0473	11.3219	15.1676	34.2716	31.7292	38.4609	79.8507	46.6713	46.2331	26.4054	13.6008	16.929	43.7618	42.1402	33.1789	23.5252	32.6216	35.8932	TRUE	FALSE	FALSE	TRUE	FALSE	FALSE	FALSE	FALSE	FALSE	Late embryogenesis abundant protein, LEA-14
Nitab4.5_0016738g0010	68.6954	66.4164	58.0698	44.5422	53.5621	52.0064	52.799	62.3411	67.6125	67.1963	43.2516	43.2609	29.8808	23.1727	30.12	34.5952	31.0981	35.7791	32.2921	33.7213	30.5725	50.8017	20.5126	31.6842	36.9618	31.5018	28.1449	43.5223	26.9677	22.5434	28.7984	26.2992	15.8837	18.7098	23.533	22.5931	TRUE	FALSE	FALSE	FALSE	FALSE	FALSE	FALSE	FALSE	FALSE	Transcription factor, MADS-box
Nitab4.5_0000804g0160	45.9195	29.9599	24.3651	25.4005	76.0779	49.276	43.7756	34.3596	38.2858	37.9391	15.3283	17.0485	9.0726	20.4149	21.2466	49.3358	8.4101	25.377	26.5845	12.6296	16.549	19.0186	18.9767	17.4932	20.2103	31.8709	21.7252	16.4951	14.0172	19.0792	25.2644	19.0272	14.0777	9.0362	14.3672	6.1844	TRUE	FALSE	FALSE	TRUE	FALSE	FALSE	FALSE	FALSE	FALSE
Nitab4.5_0002322g0160	10.0319	9.9082	8.9716	9.0893	6.0399	5.5209	3.4974	9.8548	7.9464	11.2139	9.1802	3.9677	3.3288	2.7851	2.9394	3.7572	6.8507	7.7279	6.7022	5.0793	3.6726	3.9708	8.6795	6.8511	6.1568	5.3679	5.3993	9.4261	6.8945	6.1669	2.4919	4.7894	4.0214	6.2823	7.6314	3.7928	TRUE	FALSE	FALSE	FALSE	TRUE	FALSE	FALSE	FALSE	FALSE	HAD-like domain, Pyrimidine 5-nucleotidase
Nitab4.5_0000008g0460	3.7001	3.4233	2.0537	0.6177	8.6924	2.5141	5.4047	3.3987	6.2091	4.7049	1.8038	1.9821	0.2806	1.3524	1.7483	4.8554	0.9963	3.0992	3.7307	0.4462	0.6416	4.3709	0.9868	1.1451	2.9605	2.872	1.6058	1.2388	0.2436	0.8572	2.7576	1.6167	1.0844	0.158	0.8761	0.4809	TRUE	FALSE	FALSE	FALSE	FALSE	FALSE	FALSE	FALSE	TRUE	Tat binding protein 1-interacting
Nitab4.5_0000357g0180	0.3675	0.5173	0.5107	0.6017	0.3157	0.2058	0.2546	0.3274	0.7098	0.9217	0.8687	0.7835	1.4837	1.1089	1.4534	2.84	0.6059	0.5433	0.3885	1.6407	1.806	0.8753	1.2585	0.941	0.4799	0.8483	0.6741	1.2421	1.1897	0.5009	1.7309	2.1742	2.7228	0.6201	0.3833	0.4684	TRUE	FALSE	FALSE	TRUE	FALSE	FALSE	FALSE	FALSE	FALSE	Concanavalin A-like lectin/glucanases superfamily, Xyloglucan endotransglucosylase/hydrolase, Concanavalin A-like lectin/glucanase, subgroup, Glycoside hydrolase, family 16, Glycoside hydrolase, family 16, active site, Xyloglucan endo-transglycosylase, C-terminal
Nitab4.5_0000723g0210	4.6965	4.3929	4.1921	3.1071	8.6769	2.8679	4.0011	4.8876	6.0584	4.5779	2.9052	3.3551	0.9756	1.3619	1.5061	2.4737	2.276	2.9406	2.2447	1.5987	1.8807	2.281	0.6855	1.205	2.4967	2.987	2.9022	4.4894	1.6601	2.0038	1.0109	1.9851	1.1853	0.6997	1.8432	1.3721	TRUE	FALSE	FALSE	TRUE	FALSE	FALSE	FALSE	FALSE	FALSE	Myb/SANT-like domain
Nitab4.5_0000272g0010	21.2563	20.9798	18.486	13.9049	57.3494	42.4295	57.4744	28.6341	36.7047	28.9074	14.8398	10.8094	7.4502	24.4085	22.8902	46.8563	10.8742	25.4701	23.5579	6.8783	8.9555	13.9889	5.8991	10.3386	21.6435	18.6402	11.4646	14.4667	7.9811	8.56	20.1475	14.2348	10.0802	6.2935	15.4987	9.7312	TRUE	FALSE	FALSE	TRUE	TRUE	FALSE	FALSE	FALSE	FALSE	Protein of unknown function DUF1005
Nitab4.5_0003878g0070	3.2394	3.426	5.2766	7.298	5.6337	5.8625	4.2219	8.8867	6.371	5.3411	4.621	7.5916	9.5535	4.8894	1.9002	3.9446	6.6517	7.4391	7.7881	11.9734	7.4614	3.3098	3.242	3.9382	7.4621	9.2274	10.6834	7.3454	5.3431	9.3883	3.7743	4.3104	4.8286	10.2572	9.5163	7.5606	TRUE	FALSE	FALSE	FALSE	FALSE	FALSE	FALSE	FALSE	FALSE	DNA-binding WRKY
Nitab4.5_0002462g0050	9.1751	14.2788	13.2736	10.1062	37.0787	37.4369	33.0743	27.7326	19.9435	20.5227	8.3794	26.1217	35.9723	34.4721	23.4103	32.1282	23.1484	23.2251	27.4039	31.9224	21.5575	21.3176	29.0052	23.8289	20.1588	23.7334	29.2864	8.4386	13.0584	15.6771	20.0389	26.7984	26.2086	20.0657	22.062	24.4311	TRUE	FALSE	TRUE	FALSE	FALSE	FALSE	FALSE	FALSE	FALSE	Peptidase S8, subtilisin-related
Nitab4.5_0001082g0080	8.5438	5.1066	5.75	2.8125	5.4558	5.1371	5.0756	4.2184	5.8879	5.482	3.3569	5.6586	2.9331	2.2482	3.806	4.2734	3.4241	2.9024	2.9923	2.8483	2.7428	3.5893	7.2902	5.5378	3.5167	2.2343	2.3083	2.6478	3.7212	3.5379	2.2933	5.2326	3.0921	2.7895	3.5028	3.7432	TRUE	FALSE	FALSE	FALSE	FALSE	FALSE	FALSE	FALSE	FALSE	F-box domain, Phloem protein 2-like
Nitab4.5_0004475g0010	0.4389	0.7648	0.3692	0.4935	6.6797	4.2027	5.9723	1.7242	1.7693	1.4875	0.6181	0.6608	0	0.4992	1.3974	3.2256	0.2609	1.2923	2.1583	0	0.0469	2.4128	0.1414	0.7084	1.6522	1.1169	0.6415	0.2339	0.0927	0.1498	1.2812	0.5566	0	0.0513	0.5325	0.5583	TRUE	TRUE	FALSE	FALSE	FALSE	FALSE	FALSE	FALSE	FALSE
Nitab4.5_0008337g0040	9.719	18.0505	12.3998	3.6407	16.7963	12.3192	16.797	2.136	7.8571	3.393	9.152	4.0724	3.2111	16.084	45.9745	54.5529	6.5251	8.3615	20.6008	1.9406	3.0511	11.7679	7.0975	6.7426	7.4394	6.3431	4.6345	4.0907	4.8419	4.1085	37.7833	18.6694	6.2257	1.0496	3.5918	1.3928	TRUE	FALSE	FALSE	FALSE	TRUE	FALSE	FALSE	FALSE	FALSE	Transferase, Chloramphenicol acetyltransferase-like domain
Nitab4.5_0009499g0020	7.3038	14.5132	7.6314	0.9522	41.8488	30.5584	52.4053	10.7035	24.7965	12.4824	4.8414	3.5971	0.0639	9.6157	21.4104	38.9377	4.2573	7.3304	13.1862	1.0298	1.453	14.6517	2.188	11.7429	5.6248	8.674	3.0046	3.82	0.4753	1.4841	15.1473	4.9392	1.7592	1.2992	3.5123	3.4207	TRUE	FALSE	FALSE	FALSE	FALSE	FALSE	FALSE	FALSE	FALSE	DNA-binding pseudobarrel domain, B3 DNA binding domain, Aux/IAA-ARF-dimerisation, Auxin response factor
Nitab4.5_0000879g0010	16.9313	14.6794	11.8912	4.4529	47.2435	34.1227	39.6704	21.0152	32.4823	32.1801	10.8908	9.1593	5.5686	24.1276	31.0744	49.5456	11.9802	19.9307	25.3925	4.2586	5.4046	11.8862	8.6895	8.8065	18.2509	23.2276	9.926	8.0707	5.7134	6.5238	32.0775	15.89	8.6421	5.5351	9.6521	9.0748	TRUE	FALSE	FALSE	TRUE	TRUE	FALSE	FALSE	FALSE	FALSE	Protein kinase-like domain, Leucine rich repeat 4, Serine/threonine- / dual specificity protein kinase, catalytic domain, Protein kinase domain, Serine/threonine-protein kinase, active site
Nitab4.5_0000786g0240	5.6484	20.3773	9.3479	2.8709	104.119	88.6513	113.453	7.7117	18.2391	10.3917	13.5863	3.2945	2.3583	59.0878	49.262	108.855	4.4116	6.249	14.8401	0.9841	0.3737	10.4778	3.9441	8.4303	7.0506	2.7116	1.9567	8.8108	2.704	5.4367	44.3812	12.6372	2.5655	1.3359	1.4911	1.938	TRUE	FALSE	FALSE	TRUE	TRUE	FALSE	FALSE	FALSE	FALSE	Cytochrome P450, Cytochrome P450, E-class, group I, Single-stranded nucleic acid binding R3H, Cytochrome P450, conserved site
Nitab4.5_0016396g0010	1.2354	0.5119	0.0305	0	40.571	3.6645	39.5263	22.9784	8.3374	29.682	0	0	0	0	0	0	0	0.0178	0	0	0	0.1384	2.7009	1.1727	0	0	0.1223	0.1163	0.186	0.0754	0	0	0.1779	0	0.238	0.0447	TRUE	FALSE	FALSE	TRUE	TRUE	TRUE	TRUE	FALSE	FALSE	Trypsin-like cysteine/serine peptidase domain
Nitab4.5_0005947g0020	6.5105	5.6908	6.1482	3.4452	8.9461	5.1179	7.557	3.4655	5.7322	4.2184	4.6861	3.6345	2.5203	5.4531	6.495	7.3244	3.5566	3.4428	6.0566	3.0695	2.8844	5.0268	3.3528	5.5388	5.2714	5.0995	3.702	4.0809	4.5694	3.0837	6.3837	5.8428	3.6703	1.5603	2.2432	1.002	TRUE	FALSE	FALSE	FALSE	FALSE	FALSE	FALSE	FALSE	TRUE
Nitab4.5_0004782g0030	24.7188	47.7744	37.936	18.0442	19.0143	17.2315	22.0501	11.6251	17.3812	8.5009	26.6012	22.5869	18.763	46.7917	53.8806	44.3317	29.9857	12.0654	27.0389	13.1709	12.5469	31.0689	46.5479	38.1537	19.5238	10.6376	12.8792	14.1811	18.6159	17.9949	58.6435	61.2028	25.534	11.2563	13.5053	13.019	TRUE	FALSE	FALSE	TRUE	FALSE	FALSE	FALSE	FALSE	FALSE	Glutamate/phenylalanine/leucine/valine dehydrogenase, C-terminal, NAD(P)-binding domain, Glutamate/phenylalanine/leucine/valine dehydrogenase, dimerisation domain, Glutamate/phenylalanine/leucine/valine dehydrogenase, Glutamate dehydrogenase
Nitab4.5_0000151g0280	0.4651	0.0341	0.3136	0.2146	1.8873	0.1122	0.77	0.4045	0.8849	0.8597	0.1359	0.1227	0	0	0.2998	0.0692	0.0782	0.0318	0.0804	0	0	0.498	0	0.0965	0.0933	0.1747	0	0	0	0	0.0366	0.0707	0.0993	0.0378	0.0734	0	TRUE	TRUE	FALSE	FALSE	FALSE	FALSE	FALSE	FALSE	FALSE	Phosphotransferase KptA/Tpt1
Nitab4.5_0000105g0380	10.649	7.2243	9.1613	5.2635	13.6078	7.7867	14.4309	10.1896	18.2663	10.714	7.3168	9.1556	3.7374	6.6353	7.9326	10.8787	5.3807	7.8616	15.46	2.8093	2.8113	15.4074	5.7407	9.1293	12.8358	9.5821	6.6022	7.6875	4.445	4.765	6.2753	8.5992	4.6188	4.5393	7.9816	4.5476	TRUE	FALSE	FALSE	FALSE	FALSE	FALSE	FALSE	FALSE	FALSE
Nitab4.5_0004122g0070	22.5982	40.3579	29.4877	20.3152	16.4434	9.7695	16.6182	12.4486	11.9918	7.1182	23.7134	26.0222	17.2862	20.4081	16.0987	24.3105	12.0143	8.7788	14.4089	15.5136	7.3146	21.59	16.0148	16.7993	10.2256	10.9926	9.9216	20.816	17.5348	28.0355	25.5264	26.3809	11.9879	6.9025	14.7795	8.0797	TRUE	FALSE	FALSE	FALSE	FALSE	FALSE	FALSE	FALSE	FALSE	Protein kinase-like domain, Leucine-rich repeat-containing N-terminal, type 2, Leucine-rich repeat, typical subtype, Protein kinase domain, Serine-threonine/tyrosine-protein kinase catalytic domain, Serine/threonine- / dual specificity protein kinase, catalytic domain, Concanavalin A-like lectin/glucanase, subgroup, Leucine-rich repeat
Nitab4.5_0011519g0020	13.4505	1.4523	0.312	0.096	128.243	87.8534	141.692	49.3743	17.0899	142.705	0.4291	1.0286	0.2336	1.0296	0.0978	1.4018	0.4259	1.6677	0.8485	0.1899	0.2355	0.5244	4.2182	3.5778	0.3377	1.3515	3.8678	0.182	0.1432	0.1757	0.0899	0.1962	0	0.5274	0.8134	0.3158	TRUE	FALSE	FALSE	TRUE	FALSE	TRUE	TRUE	FALSE	FALSE	Membrane-bound transcription factor site-2 protease, PDZ domain, Peptidase M50
Nitab4.5_0000414g0010	12.4365	4.8031	7.6935	2.3806	47.8925	52.8196	67.0633	22.0906	42.9927	45.8978	4.6955	2.8986	0.643	3.0918	10.8628	14.9471	3.1141	7.5106	14.1789	0.2644	1.51	4.8625	1.8097	1.0858	14.0278	6.3096	2.9	6.8305	0.7066	4.5032	4.7952	2.3245	0.3423	4.8675	6.6939	5.1536	TRUE	FALSE	FALSE	TRUE	FALSE	FALSE	FALSE	FALSE	FALSE	Lipoxygenase, C-terminal, Lipoxygenase, conserved site, PLAT/LH2 domain, Lipoxygenase, Lipoxygenase, domain 3, Lipoxygenase, plant, Lipase/lipooxygenase, PLAT/LH2, Lipoxygenase, iron binding site
Nitab4.5_0001237g0010	13.632	11.6009	10.3799	7.0857	23.9427	15.0315	21.3316	13.1836	24.9003	22.3096	7.6217	5.4413	2.1959	1.2634	3.7254	9.111	2.2998	8.3986	13.9714	1.2846	2.3878	6.1743	1.6223	3.6758	9.0154	9.564	3.4955	10.4014	2.539	5.2662	0.7332	2.2716	0.4652	2.0478	5.3133	2.6119	TRUE	FALSE	FALSE	TRUE	FALSE	TRUE	FALSE	FALSE	FALSE	Alpha crystallin/Hsp20 domain, HSP20-like chaperone
Nitab4.5_0007288g0010	75.3736	73.9375	68.3099	49.1598	8.3505	11.6947	9.9631	29.1386	36.1246	18.3638	45.7057	16.3065	23.818	12.8012	15.1983	19.1124	25.7732	35.5534	23.0739	34.7697	7.905	25.253	11.3315	18.1191	34.5452	39.5269	19.651	66.652	33.8511	45.8368	10.8994	13.9781	8.0702	17.4653	27.9355	16.253	TRUE	FALSE	FALSE	FALSE	FALSE	FALSE	FALSE	FALSE	FALSE	Serine-threonine/tyrosine-protein kinase catalytic domain, Leucine-rich repeat, Protein kinase-like domain, Protein kinase domain, Leucine-rich repeat-containing N-terminal, type 2
Nitab4.5_0000290g0040	28.1324	25.7881	24.1817	16.6202	13.8328	8.8577	12.6893	8.8155	10.131	8.669	16.8125	14.5655	13.8436	9.815	14.9821	20.9101	5.9017	4.0767	7.1605	13.1756	9.9648	10.5812	8.0191	14.0462	6.7378	8.2068	5.1347	17.2115	11.7531	15.2424	14.4328	16.6518	7.277	3.0967	3.1523	2.1978	TRUE	FALSE	FALSE	FALSE	FALSE	FALSE	FALSE	FALSE	FALSE
Nitab4.5_0003328g0010	1.3628	2.9757	0.7501	0.5357	0.4109	0.6234	0.7267	0.233	0.4357	0.5135	0.7753	0.7486	0.4471	0.0884	0.7045	1.8998	1.1231	0.6966	0.674	0	0	2.2472	1.2014	0.7807	0.785	0.8355	0.9221	0.8778	0.6494	1.9874	0.7702	0.5535	0.8266	1.1067	1.9449	1.0482	TRUE	FALSE	TRUE	FALSE	FALSE	FALSE	FALSE	FALSE	FALSE
Nitab4.5_0002257g0060	35.6166	26.8599	23.4844	18.6688	32.8726	35.1802	40.8424	36.86	41.2356	33.8163	22.0294	16.2091	10.4648	10.5748	15.8458	26.1959	9.4358	30.445	20.0866	12.6149	10.1326	19.5394	10.0263	12.1785	24.2296	24.952	14.5846	25.2973	11.6732	18.6249	9.7815	8.6151	8.1082	12.8174	19.3732	17.8852	TRUE	FALSE	FALSE	TRUE	FALSE	FALSE	FALSE	FALSE	FALSE	Six-bladed beta-propeller, TolB-like, Strictosidine synthase, conserved region
Nitab4.5_0000212g0250	0.3508	1.8655	0.5542	0.7166	0.4971	0.5076	1.5309	1.266	1.4639	1.3007	0.5094	0.1795	0.0808	2.1958	1.566	3.2034	2.1484	3.6208	2.7333	0.073	0.2919	1.3023	1.8638	1.7756	1.1355	2.3494	1.2318	0.5384	0.5478	0.8417	1.8934	2.4637	1.3257	2.3157	1.0469	0.5792	TRUE	FALSE	FALSE	FALSE	FALSE	FALSE	FALSE	FALSE	FALSE
Nitab4.5_0005385g0020	45.281	35.3365	38.7093	24.8051	151.559	107.928	151.526	50.8895	84.004	73.3907	24.8976	15.586	2.1865	19.6271	36.7488	48.1207	8.5788	28.2855	42.0003	5.3429	7.7073	25.1434	1.1755	7.8706	29.6106	20.7945	7.5495	31.1564	9.5386	22.2012	11.5191	6.7712	3.1872	3.9941	20.6364	13.5402	TRUE	FALSE	FALSE	TRUE	FALSE	FALSE	FALSE	FALSE	FALSE	DNA-binding WRKY
Nitab4.5_0000856g0090	90.714	101.418	62.1372	72.3754	67.6331	49.0884	54.4453	77.159	80.6597	79.9501	58.1203	58.3613	44.4396	34.6017	36.7049	55.3616	36.6976	69.0043	59.9475	51.4913	31.3876	63.2283	28.2893	50.9841	63.6212	77.287	67.1972	63.8997	48.1699	63.9354	35.2949	34.9619	29.6164	32.5608	58.4837	41.7401	TRUE	FALSE	FALSE	FALSE	FALSE	FALSE	FALSE	FALSE	FALSE	Protein of unknown function DUF679
Nitab4.5_0000284g0080	18.2452	15.9646	13.5452	16.0154	34.5807	17.9547	22.0204	19.6347	26.3362	19.1824	12.3467	19.7101	5.4068	7.6455	13.1993	19.9378	10.2186	13.3718	15.9264	6.7339	6.7659	15.6527	6.1999	11.4923	14.4528	15.3668	11.8477	11.4806	8.4825	5.565	13.668	11.4641	4.7153	4.5189	6.8374	4.7937	TRUE	TRUE	FALSE	FALSE	FALSE	FALSE	FALSE	FALSE	FALSE	Ankyrin repeat-containing protein At2g01680, Ankyrin repeat, Ankyrin repeat-containing domain, Caskin/Ankyrin repeat-containing protein, PGG domain
Nitab4.5_0007223g0040	26.2039	34.6805	25.8337	21.6626	15.406	10.6573	20.1901	14.8563	14.19	10.1395	22.7891	21.1318	11.4984	32.5289	28.4244	27.3657	25.9365	17.5949	24.109	15.4288	16.0883	20.8325	22.9575	36.9207	15.2063	15.1027	11.6599	12.2399	18.67	12.0358	38.3648	48.2056	22.0011	9.5558	9.7434	6.3063	TRUE	FALSE	FALSE	FALSE	FALSE	FALSE	FALSE	FALSE	FALSE	Non-haem dioxygenase N-terminal domain, Oxoglutarate/iron-dependent dioxygenase, Isopenicillin N synthase-like
Nitab4.5_0007882g0010	356.497	185.054	114.31	113.443	178.716	126.275	150.468	249.262	257.083	369.988	82.223	92.8125	51.5234	13.2692	36.074	65.3569	40.3152	106.668	86.2362	75.7695	36.1006	81.2875	22.8748	46.9954	117.826	109.418	75.3635	150.084	48.6811	72.5992	14.4237	9.2873	10.1396	29.6939	63.6736	37.9715	TRUE	FALSE	FALSE	TRUE	FALSE	TRUE	TRUE	FALSE	FALSE	Metallothionein, family 15, plant
Nitab4.5_0010008g0010	17.5527	24.2595	13.8123	13.2767	38.3441	18.3941	37.4054	31.4138	23.8214	30.2439	9.896	9.3495	10.0744	27.5384	19.5623	19.3773	18.4105	18.4506	16.6185	6.9467	12.4388	21.9301	20.7294	20.2989	13.4396	21.974	18.7198	8.2254	11.2436	9.9591	20.4636	33.6837	26.2492	14.555	16.4099	13.4288	TRUE	FALSE	FALSE	FALSE	FALSE	FALSE	FALSE	FALSE	FALSE	Cytochrome P450
Nitab4.5_0001497g0010	5.7239	11.9594	9.064	6.3145	15.1329	8.4118	14.4212	11.6595	10.9704	9.2592	9.0094	5.5232	3.8317	24.2961	16.1199	18.4013	11.7611	7.3748	10.3928	2.8026	5.5324	13.1694	14.6749	13.7786	7.8124	8.562	9.0069	6.2879	5.8425	3.969	22.4006	24.6715	14.1544	4.8222	7.5823	5.4293	TRUE	FALSE	FALSE	FALSE	FALSE	FALSE	FALSE	FALSE	FALSE	Amino acid transporter, transmembrane
Nitab4.5_0002251g0110	81.3909	43.3542	33.2409	23.3693	105.642	110.063	105.747	62.9179	84.1309	77.7153	25.4403	24.4576	6.2464	12.0885	20.0672	57.3691	15.3985	26.3131	33.3134	6.1693	12.55	27.3064	2.2761	24.6776	32.044	25.2376	15.0865	40.1341	11.3728	12.5526	19.8192	9.7108	5.9111	4.2612	18.515	16.3135	TRUE	FALSE	FALSE	TRUE	FALSE	FALSE	FALSE	FALSE	FALSE	UDP-glucuronosyl/UDP-glucosyltransferase
Nitab4.5_0003430g0060	3.1519	1.7381	2.965	2.0228	1.7009	2.0548	1.8413	1.7388	2.1473	2.9281	0.4569	0.3764	0.5379	0.8259	1.83	1.9451	1.7264	5.3498	2.0001	0.2656	0.2728	0.3444	2.7387	0.5763	4.5264	6.9826	1.089	1.2293	0.9427	2.0237	0.3979	0.4086	0.2799	4.1923	2.5456	1.336	TRUE	FALSE	FALSE	FALSE	FALSE	FALSE	FALSE	FALSE	FALSE	Aspartic peptidase, active site, Aspartic peptidase domain, Aspartic peptidase
Nitab4.5_0009174g0010	70.0468	120.01	76.3888	65.1699	60.5337	43.3363	60.4057	47.192	44.5971	31.8674	77.8702	76.9767	55.4687	147.928	139.143	140.703	53.7343	29.6505	48.7773	38.2159	42.4373	80.4494	102.988	98.321	49.5963	26.0327	35.811	52.6819	62.6581	61.1704	145.102	183.066	99.4063	19.6651	30.095	26.0499	TRUE	FALSE	FALSE	FALSE	FALSE	FALSE	FALSE	FALSE	FALSE	Zinc finger, NHR/GATA-type, Zinc finger, GATA-type
Nitab4.5_0001129g0070	4.6404	3.8548	2.5848	2.8488	5.4483	3.7145	3.6226	7.5517	6.204	7.3043	2.7472	3.3285	0.9841	0.8463	2.8615	3.0344	1.215	2.8279	2.017	1.4563	1.5342	2.0952	1.4463	2.5678	3.2106	3.1617	4.2203	2.7424	1.6821	1.6329	1.423	1.4962	1.8708	1.3447	2.9428	1.7804	TRUE	FALSE	FALSE	FALSE	FALSE	FALSE	FALSE	FALSE	FALSE	Protein-tyrosine phosphatase, active site, Protein-tyrosine phosphatase, dual specificity phosphatase, eukaryotic, Protein-tyrosine phosphatase, SIW14-like
Nitab4.5_0003866g0010	1.1328	0.086	0.2859	0	0.7717	1.0045	1.1895	0.4649	1.0176	1.8174	0	0	0	0	0	0.6221	0.0907	0.0763	0	0	0	0.443	1.6435	0.2353	0.2128	0.1133	0.1784	0	0	0	0.0812	0.2448	0.3134	0	0.1914	0	TRUE	FALSE	FALSE	FALSE	FALSE	FALSE	FALSE	FALSE	FALSE
Nitab4.5_0000037g0290	60.9219	105.11	22.8278	34.3798	160.076	58.1868	255.923	92.4235	97.1345	200.182	13.273	18.8824	14.9082	32.456	51.4574	78.0449	14.0982	49.7082	31.1647	9.5077	12.7911	48.1759	19.9213	22.4057	17.9633	52.8006	90.6942	22.7042	12.656	18.7346	33.8389	31.884	55.2854	26.4349	51.0039	24.2886	TRUE	FALSE	FALSE	TRUE	FALSE	FALSE	FALSE	FALSE	FALSE	Pyridoxal phosphate-dependent transferase, Orn/Lys/Arg decarboxylase, C-terminal, Pyridoxal phosphate-dependent transferase, major region, subdomain 2, Orn/Lys/Arg decarboxylase, major domain, Pyridoxal phosphate-dependent transferase, major region, subdomain 1
Nitab4.5_0003904g0010	32.5114	9.3946	7.1914	3.0076	219.848	48.7756	148.051	91.6896	94.5	233.572	1.3665	3.4337	2.155	1.7597	3.5888	7.3979	3.127	9.589	3.8505	2.062	3.2217	2.3216	1.6053	9.8098	11.3507	3.2601	9.8915	3.3608	1.6155	1.2141	2.9901	6.3644	4.325	3.7985	6.795	2.8227	TRUE	FALSE	FALSE	TRUE	FALSE	FALSE	TRUE	FALSE	FALSE
Nitab4.5_0002564g0050	1.0154	1.3269	1.2244	1.6777	2.7282	1.6603	2.0709	2.952	2.578	1.7447	1.5943	1.9247	2.9828	2.576	1.3318	2.9914	2.7395	2.0765	2.4505	2.6222	2.5884	1.6528	1.8044	0.7575	3.0913	3.033	3.5415	1.9376	2.1405	1.9676	2.763	4.4098	3.1147	1.4952	1.6496	1.9119	TRUE	FALSE	FALSE	FALSE	FALSE	TRUE	FALSE	FALSE	FALSE	Nucleic acid-binding, OB-fold
Nitab4.5_0000291g0030	9.7147	19.7156	8.5014	3.8497	13.1885	8.8632	10.7583	3.8799	6.7624	3.992	5.9328	4.0368	4.7609	13.6701	12.6663	19.9371	3.4715	2.4389	6.0118	4.6687	2.5298	10.3471	4.0918	7.5223	5.1224	3.6525	3.0964	6.4096	2.4975	4.0252	10.4953	11.2369	5.8462	1.1407	2.8448	2.2386	TRUE	FALSE	FALSE	FALSE	FALSE	FALSE	FALSE	FALSE	FALSE	Leucine-rich repeat, Leucine-rich repeat, typical subtype, Leucine rich repeat 4
Nitab4.5_0002824g0090	17.1462	13.1666	11.8176	11.0573	14.8654	11.3054	11.2218	22.8723	25.6968	33.4598	11.4109	11.4659	4.0844	5.6492	9.0889	11.0663	13.8748	27.0051	19.3828	4.9715	6.0335	9.5777	3.0772	5.0513	18.0678	12.705	11.7327	10.3501	6.2264	3.7894	10.2767	7.2369	3.8556	6.7568	9.7936	5.7287	TRUE	FALSE	FALSE	FALSE	FALSE	FALSE	FALSE	FALSE	FALSE	PMR5 N-terminal domain, PC-Esterase
Nitab4.5_0000691g0170	4.503	7.1202	6.2726	4.9785	10.4621	7.6785	6.5055	4.0313	5.1102	6.1487	5.3132	4.6595	2.8199	7.112	4.7813	7.5032	4.863	3.3248	3.9066	3.6028	2.9442	3.6938	5.7659	4.614	5.1656	4.7169	4.1499	4.9135	4.6967	6.3095	7.4854	9.085	7.6881	3.8183	2.8008	4.0503	TRUE	FALSE	FALSE	FALSE	FALSE	FALSE	FALSE	FALSE	FALSE	EF-hand domain, EF-hand domain pair, EF-Hand 1, calcium-binding site
Nitab4.5_0008467g0010	3.1047	3.4012	3.97	3.2684	3.6367	4.1683	2.7877	4.3176	5.7557	4.2285	2.8102	2.5326	1.7611	1.5545	3.0177	2.1006	2.9143	4.0902	3.9103	0.9916	1.8634	2.1929	1.9101	1.9803	4.0825	3.984	3.4152	2.7136	1.9	2.5717	1.801	2.4413	1.4029	3.6358	2.2957	1.5956	TRUE	FALSE	FALSE	FALSE	FALSE	FALSE	FALSE	FALSE	FALSE	CRIB domain
Nitab4.5_0007949g0030	27.9928	53.9988	19.6181	16.1614	37.0433	27.7173	39.4982	17.0179	27.845	21.5701	22.1494	16.2963	20.14	47.769	54.8936	72.2373	20.3891	13.6527	21.7866	10.7701	9.6422	25.2184	32.3505	37.3794	19.0781	13.5182	12.7196	18.0694	11.762	17.8164	72.643	55.139	27.0883	7.2772	10.3821	7.1421	TRUE	FALSE	FALSE	FALSE	FALSE	FALSE	FALSE	FALSE	FALSE	Thioredoxin domain, Thioredoxin-like fold, Rossmann-like alpha/beta/alpha sandwich fold, Phosphoadenosine phosphosulphate reductase, Adenosine 5'-phosphosulphate reductase, Thioredoxin-independent 5'-adenylylsulphate reductase
Nitab4.5_0006166g0030	11.1598	7.9157	4.9567	4.4402	10.1906	4.8522	4.4912	6.7132	7.7171	8.0015	4.2413	6.2812	2.9674	1.6555	1.4353	1.6438	3.3487	4.2527	4.6189	4.0213	2.8014	2.5308	1.607	1.9354	4.6402	5.0524	4.0282	5.0304	3.3112	4.7774	1.0303	3.7194	1.4262	1.6378	3.1308	1.6511	TRUE	FALSE	FALSE	TRUE	FALSE	FALSE	FALSE	FALSE	FALSE	Ubiquitin domain, Ubiquitin supergroup, Protein kinase-like domain, Phosphatidylinositol 3-/4-kinase, catalytic domain
Nitab4.5_0003968g0020	32.539	24.4744	20.6892	20.3794	83.5566	67.7121	105.957	28.7025	50.3771	39.014	21.6396	13.4608	3.3227	15.3727	29.3022	36.3505	12.5928	18.4895	33.6454	7.2997	6.6092	24.3091	3.4497	16.0092	23.6019	16.9166	12.4963	27.2583	10.4522	11.9143	18.3194	14.4634	4.2975	7.3086	15.3732	13.9378	TRUE	FALSE	FALSE	TRUE	FALSE	FALSE	FALSE	FALSE	FALSE	Serine-threonine/tyrosine-protein kinase catalytic domain, Protein kinase-like domain, Domain of unknown function DUF1221, Protein kinase domain
Nitab4.5_0008773g0020	8.1996	3.2083	2.31	1.5839	22.7712	30.2435	25.8602	11.8308	22.6457	21.5895	2.4878	1.8887	0.9205	4.7163	3.2463	5.4337	8.1871	9.6344	18.4367	0	1.5996	2.772	5.9231	4.4445	17.98	10.7931	10.2486	0.3681	0.3796	0	2.2196	6.5169	2.2983	4.4712	7.957	7.0462	TRUE	FALSE	FALSE	TRUE	FALSE	FALSE	FALSE	FALSE	FALSE	C2 domain
Nitab4.5_0001921g0030	2.891	10.3265	3.7172	1.1838	26.6497	43.1249	46.8607	3.8514	16.3633	6.7473	2.9961	2.985	0.6574	20.3126	32.7795	50.8805	2.2387	2.6359	5.8489	0.4243	0.592	7.8104	11.5776	5.4782	4.7323	1.8587	0.9167	4.806	0.1297	2.1629	28.8668	7.0276	3.6132	2.1124	2.4992	2.8426	TRUE	FALSE	FALSE	TRUE	FALSE	FALSE	FALSE	FALSE	FALSE	Glycosyl transferase, family 8
Nitab4.5_0000111g0160	38.3933	22.2807	22.3902	15.0536	155.588	165.12	149.973	35.89	42.931	53.9182	19.8008	32.3109	7.5365	45.133	58.0575	59.7966	13.1041	22.7341	22.3926	14.2151	13.0052	37.7921	26.0302	35.0221	29.8558	18.5639	17.2616	19.0052	9.8735	20.5171	23.9533	29.0361	16.7781	16.9282	23.8433	24.1075	TRUE	FALSE	FALSE	TRUE	FALSE	FALSE	FALSE	FALSE	FALSE
Nitab4.5_0005721g0060	28.6287	33.4346	20.9888	17.5171	31.8454	29.1612	33.0544	30.9145	27.0445	34.0656	14.502	28.7519	8.7743	36.4944	26.6569	38.2507	27.3946	20.1262	24.2594	9.8702	20.1339	40.8856	19.3812	29.5861	20.1554	30.0458	35.5569	18.9673	17.2525	20.3362	30.7523	38.655	28.5486	17.2741	26.9661	16.2092	TRUE	FALSE	FALSE	FALSE	FALSE	FALSE	FALSE	FALSE	FALSE	Disease resistance protein, NB-ARC, P-loop containing nucleoside triphosphate hydrolase
Nitab4.5_0000875g0110	5.5409	6.683	5.6972	6.1916	10.7018	5.8604	6.8472	11.0102	11.598	11.0125	5.5375	9.1622	21.0973	28.0962	18.5419	31.8521	20.6569	22.1866	14.7279	11.1157	10.7835	12.1743	11.2411	13.5862	13.6499	12.1707	18.1138	4.5999	7.5846	4.2936	39.2058	20.3429	17.3651	14.4376	13.1958	10.6545	TRUE	FALSE	TRUE	FALSE	FALSE	FALSE	FALSE	FALSE	FALSE	Tetraspanin/Peripherin, Tetraspanin
Nitab4.5_0000985g0020	62.4751	59.1107	48.3379	51.3609	122.526	108.397	106.664	69.8687	101.614	129.48	40.1364	35.3348	18.632	69.5094	74.5327	100.366	65.8627	74.4278	98.948	24.7728	27.1535	39.3072	21.5784	36.0191	119.085	60.5076	114.737	35.3904	25.1276	19.9748	76.9178	52.8205	30.6451	40.8653	60.7775	72.9253	TRUE	FALSE	FALSE	TRUE	TRUE	FALSE	FALSE	FALSE	FALSE
Nitab4.5_0006867g0010	37.7092	82.4156	38.5993	33.3599	41.0667	18.7295	24.5312	34.601	37.4187	21.8901	34.2264	30.3495	28.4532	40.3418	30.6875	40.6624	39.0713	33.0375	39.9056	24.0784	19.3413	38.3946	23.9233	30.6575	34.114	29.1432	27.294	24.7406	26.227	29.5729	35.1351	68.956	28.5599	12.2927	25.0386	11.4299	TRUE	FALSE	FALSE	FALSE	FALSE	FALSE	FALSE	FALSE	FALSE	Uncharacterised protein family Cys-rich
Nitab4.5_0008781g0030	5.8594	7.369	11.5116	13.9582	1.9217	2.4509	3.1402	5.7616	5.2452	2.3284	16.2813	10.8648	24.5866	5.7494	3.8621	4.3896	11.9983	6.6509	8.394	26.6216	23.5416	7.1925	11.1902	9.7265	9.4475	13.5138	5.6862	10.041	15.7057	18.5657	5.6348	4.812	10.7606	8.3304	9.2281	9.8004	TRUE	FALSE	FALSE	TRUE	TRUE	FALSE	TRUE	FALSE	FALSE	Kinesin-like protein, Armadillo-like helical, Kinesin, motor domain, Armadillo, Armadillo-type fold, P-loop containing nucleoside triphosphate hydrolase, Kinesin, motor region, conserved site
Nitab4.5_0002152g0030	33.0363	36.5843	26.9287	17.0004	44.4403	42.7147	50.1423	40.6515	70.3585	60.2414	23.5849	24.5174	12.7547	37.1694	41.6115	75.1531	22.8511	37.9992	43.7924	14.6734	12.6385	35.0737	20.3384	33.2153	50.2787	46.5049	29.2876	22.6058	12.0467	21.5866	47.6763	31.857	26.5782	17.4056	47.1172	25.5174	TRUE	FALSE	FALSE	FALSE	FALSE	FALSE	FALSE	FALSE	FALSE	AT hook, DNA-binding motif, Domain of unknown function DUF296
Nitab4.5_0000803g0030	14.2802	14.2741	10.1652	5.6122	24.5285	13.6489	21.5672	23.1179	30.2703	26.3912	7.619	7.3435	7.1583	11.4198	7.1715	18.0785	11.1964	17.3134	12.7062	5.746	3.4102	8.0889	7.9356	6.4522	17.9827	14.8449	15.5816	8.4281	3.9023	7.524	12.6454	9.2009	3.9909	7.4424	9.5905	6.3834	TRUE	FALSE	FALSE	TRUE	FALSE	FALSE	FALSE	FALSE	FALSE	Prephenate dehydratase, Prephenate dehydratase, conserved site, ACT domain
Nitab4.5_0003850g0040	19.9367	13.4859	14.3238	6.9846	4.4194	7.4143	6.4948	2.7011	4.7623	11.2455	8.6721	10.9166	5.1683	3.942	1.7575	2.1002	2.992	4.3111	2.9496	6.1036	2.0983	6.6028	4.9606	5.4927	4.5548	2.5658	2.6677	12.7613	4.5953	8.935	3.6073	1.9959	2.3238	6.4749	7.1178	3.9734	TRUE	FALSE	FALSE	FALSE	FALSE	FALSE	FALSE	FALSE	FALSE	Protein kinase domain, Protein kinase-like domain
Nitab4.5_0007380g0020	0.4057	3.0127	1.4783	6.7265	0.4761	2.0332	1.2005	1.3236	2.6371	1.4608	3.2785	1.9344	8.425	10.6709	7.4307	10.1812	12.0343	12.8698	12.9449	8.3563	6.832	8.3181	9.7272	12.5409	8.0116	6.6746	12.6532	3.9334	3.156	2.3963	8.1285	7.2092	21.4122	8.3177	12.0663	10.1975	TRUE	FALSE	FALSE	TRUE	FALSE	FALSE	TRUE	FALSE	FALSE	Uncharacterised protein family UPF0114
Nitab4.5_0000957g0130	2.0257	0.663	0.8329	0.7484	5.583	3.945	3.586	1.045	2.7952	4.5482	0.722	0.5728	0.1183	0.8153	1.0498	0.9448	0.1231	0.8275	0.4933	0.1087	0.1048	0.1735	0	0	1.416	0.1328	0.3718	0.2969	0.2596	0.056	0.1118	0.2694	0.2537	0.1533	0.2387	0.2834	TRUE	FALSE	FALSE	TRUE	TRUE	FALSE	FALSE	FALSE	FALSE
Nitab4.5_0004078g0010	1.4772	2.0726	1.1893	1.7618	2.6118	3.9314	3.2632	5.31	2.8901	3.2949	2.094	1.6885	5.5771	2.4192	2.2806	4.3618	4.382	4.6706	3.1782	4.0467	4.6282	3.5343	3.2581	3.2625	3.4548	5.1669	3.7573	1.6936	3.0246	1.8451	3.4359	2.7363	2.7119	3.0525	4.3644	3.2894	TRUE	FALSE	FALSE	FALSE	FALSE	FALSE	FALSE	FALSE	FALSE	Thaumatin, Thaumatin, conserved site
Nitab4.5_0000600g0060	12.4813	10.5959	10.5959	3.9264	14.119	13.7457	15.2392	8.1733	14.6045	11.9534	6.6572	4.6324	0.8474	5.0431	11.6674	12.3765	2.7131	11.3658	16.2566	1.3173	2.7391	10.5113	1.0663	3.8396	7.2899	18.606	4.3285	2.7528	4.9894	4.5996	5.3222	5.5951	3.5245	0.4886	6.4793	2.9681	TRUE	FALSE	FALSE	FALSE	FALSE	FALSE	FALSE	FALSE	FALSE	Rhodanese-like domain
Nitab4.5_0012647g0010	45.5166	33.4212	30.8085	22.2596	195.188	138.884	132.154	66.4142	75.2911	104.79	21.2761	35.6675	18.9283	33.4452	28.6494	37.7131	28.2089	27.7421	26.8451	19.1985	18.5475	19.63	22.2804	21.4445	31.1473	18.7369	20.9283	18.1549	16.1611	11.6624	44.1073	42.1754	20.1642	12.5522	12.5511	14.1027	TRUE	FALSE	FALSE	TRUE	FALSE	FALSE	TRUE	FALSE	FALSE
Nitab4.5_0003402g0050	0.8099	0.9535	0.9406	2.978	0.5303	0	0.209	0.7469	0.8629	0.7379	4.1316	2.0012	10.1552	1.0302	0.4938	0.6174	1.0183	2.7095	2.2694	10.2122	1.9387	8.2485	1.3238	3.4061	1.961	4.2134	3.9334	11.3572	6.1611	6.4535	0.4823	0.8984	2.2349	2.1657	5.3452	2.1891	TRUE	FALSE	FALSE	TRUE	TRUE	FALSE	TRUE	FALSE	FALSE	Pentatricopeptide repeat, Tetratricopeptide-like helical
Nitab4.5_0006648g0020	2.0344	1.9894	2.752	2.8336	4.2005	4.2379	4.7826	5.1817	4.5004	3.2678	3.3216	3.3005	5.7342	10.4853	7.8152	8.7543	7.7459	6.4376	4.7356	5.3937	5.6806	3.1473	3.703	6.4278	5.3604	4.2011	6.5901	3.8885	5.2185	3.965	15.4343	9.191	8.7484	9.6144	7.6255	6.9967	TRUE	FALSE	FALSE	FALSE	FALSE	TRUE	FALSE	FALSE	TRUE	Basic-leucine zipper domain
Nitab4.5_0003309g0050	8.7212	5.6499	7.3628	5.4663	9.1173	11.7212	9.4357	1.4329	2.3278	6.0986	6.7751	3.0408	1.8761	16.1215	9.6191	11.7427	6.7261	4.2519	6.2477	2.0839	2.048	3.8901	3.1959	4.6152	6.5105	1.9355	3.6013	2.5367	3.2836	4.7484	10.2369	10.4395	3.3936	5.7065	2.9713	4.6723	TRUE	FALSE	FALSE	TRUE	TRUE	FALSE	FALSE	FALSE	FALSE	BTB/POZ fold, BTB/POZ-like, WD40-repeat-containing domain, Potassium channel tetramerisation-type BTB domain, WD40/YVTN repeat-like-containing domain
Nitab4.5_0000446g0040	6.1138	30.6192	6.2284	1.2923	7.3118	1.0867	8.1722	6.7108	6.7315	3.1975	4.065	7.6109	1.6879	12.3154	28.02	49.5622	6.4378	7.8914	20.9868	0.8916	2.6869	27.4105	10.9316	19.5889	7.3559	7.534	4.734	3.7138	1.6764	1.5496	19.1188	10.6919	2.5845	0.9965	0.7828	1.8945	TRUE	FALSE	FALSE	TRUE	FALSE	FALSE	FALSE	FALSE	FALSE
Nitab4.5_0001615g0010	8.3861	4.0877	6.1865	2.0602	3.3695	1.7056	2.7161	5.3534	9.9302	7.686	5.1677	3.3488	1.3189	1.1999	2.2329	3.1792	1.9187	4.0562	6.3941	1.4342	1.9754	2.8471	0.8371	1.6969	5.9746	4.5874	1.7827	3.3073	1.5783	2.0377	1.7658	1.2981	1.3107	0.96	2.8573	1.5473	TRUE	FALSE	FALSE	FALSE	FALSE	FALSE	FALSE	FALSE	FALSE
Nitab4.5_0010535g0030	3.653	2.5372	2.9769	5.8412	4.5917	3.2427	4.283	4.03	5.1356	4.5997	6.3295	4.8023	6.4627	3.5063	1.9039	2.3626	5.3525	4.0227	3.2158	8.1831	9.569	4.792	3.8651	2.0467	5.1685	5.3311	4.4322	4.8333	5.6885	5.4439	1.8106	2.7544	4.2597	3.7691	5.4422	4.9474	TRUE	FALSE	FALSE	FALSE	FALSE	FALSE	FALSE	FALSE	FALSE	Serine/threonine-specific protein phosphatase/bis(5-nucleosyl)-tetraphosphatase, Phosphoesterase domain
Nitab4.5_0004685g0090	28.0237	22.7007	15.9471	8.5288	70.3668	53.9287	67.9336	36.5098	48.0193	43.0279	18.5542	18.4265	7.9759	40.4121	63.7621	106.129	16.6253	28.1441	42.7762	7.1643	5.285	38.5541	14.1492	24.0465	36.6264	44.5457	21.9214	14.7175	8.6134	13.8275	50.7768	21.569	13.6026	14.0914	29.4476	23.9563	TRUE	FALSE	FALSE	TRUE	TRUE	FALSE	FALSE	FALSE	FALSE	Translation initiation factor SUI1, Eukaryotic translation initiation factor SUI1
Nitab4.5_0013465g0010	9.7037	14.5327	9.7267	1.5835	81.357	71.6151	91.837	9.5351	35.1001	21.1824	9.8196	5.2922	0.6224	21.2317	58.8508	84.2995	3.7462	10.4943	25.0232	1.409	1.873	24.649	5.2219	15.4626	10.5677	8.4579	3.5229	5.572	1.8241	5.346	48.2586	8.2421	5.404	2.2822	5.059	4.3071	TRUE	FALSE	FALSE	TRUE	FALSE	FALSE	FALSE	FALSE	FALSE	APO domain
Nitab4.5_0001576g0120	41.8193	19.4307	17.7427	19.4735	23.3101	16.0132	25.6661	20.6365	30.1024	39.8345	16.4601	11.8031	9.2372	9.8278	11.8452	13.5048	15.5005	16.6856	13.804	12.8052	9.3109	19.3561	35.0662	22.9066	16.2411	11.5703	12.2748	22.5476	9.0056	19.0858	10.7444	8.2105	7.8505	22.0303	24.3086	14.0943	TRUE	FALSE	FALSE	FALSE	TRUE	TRUE	TRUE	FALSE	TRUE
Nitab4.5_0001632g0010	0.7768	1.4244	1.2688	1.0809	2.7846	1.2223	2.0294	2.9033	1.9456	1.9363	1.1245	1.001	3.3938	2.0269	1.4056	2.8583	2.021	1.3845	1.3376	2.8709	3.1152	0.97	1.7939	1.3231	2.1521	2.2852	2.6545	0.8144	1.4139	0.6142	2.1859	1.3807	1.7273	0.8028	1.1827	1.3376	TRUE	TRUE	TRUE	FALSE	FALSE	FALSE	FALSE	FALSE	FALSE	U box domain, Armadillo-like helical, Zinc finger, RING/FYVE/PHD-type, Armadillo-type fold
Nitab4.5_0006343g0010	2.6187	7.7911	3.755	2.9012	5.6522	4.1412	7.5654	5.7925	6.3375	4.4555	3.3223	3.4766	1.7767	6.485	4.9851	11.2514	5.2451	3.1102	5.1197	2.2026	2.0795	5.5916	5.3277	7.3686	4.008	3.977	3.4515	2.6728	2.8962	2.3932	11.1474	8.3669	5.7649	3.0527	5.3911	3.9421	TRUE	FALSE	FALSE	FALSE	FALSE	FALSE	FALSE	FALSE	FALSE
Nitab4.5_0005596g0030	239.486	321.504	286.042	222.158	166.001	305.681	298.617	165.331	188.364	175.072	252.915	185.672	125.559	264.442	236.694	262.796	237.073	189.571	247.66	114.742	180.012	338.364	393.018	386.462	214.847	168.781	180.173	242.151	163.471	173.106	327.902	226.121	261.205	267.625	181.918	236.69	TRUE	FALSE	FALSE	FALSE	FALSE	FALSE	FALSE	FALSE	FALSE	Major intrinsic protein, conserved site, Aquaporin-like, Major intrinsic protein
Nitab4.5_0004629g0020	76.8833	62.0379	58.6868	27.6156	264.284	174.259	179.502	80.3415	134.708	103.482	40.7354	37.537	18.8512	66.6145	95.6235	144.142	24.2095	78.9476	85.9663	20.1347	17.4328	44.7264	14.2977	24.2509	72.5919	78.0645	29.2302	37.5584	17.8476	33.2471	66.6506	48.2914	19.3045	12.0407	37.1762	20.0599	TRUE	FALSE	FALSE	TRUE	TRUE	FALSE	FALSE	FALSE	FALSE	FAS1 domain
Nitab4.5_0000337g0210	1.2977	4.1628	1.4496	0.5124	7.1696	6.6892	6.5453	1.3646	0.6752	0.4738	1.4761	0.7805	0.309	4.2336	1.555	3.4648	0.567	0.1362	0.964	0.373	0.3041	2.1821	0.2225	1.3883	0.9047	0.4948	0.1917	1.0319	0.8752	0.5329	0.9252	1.5597	1.4245	0.1871	0.2159	0.4104	TRUE	FALSE	FALSE	TRUE	FALSE	FALSE	FALSE	FALSE	FALSE	COBRA, plant
Nitab4.5_0006230g0010	21.4899	20.0804	13.7588	12.2983	35.6333	34.8102	37.5943	18.4698	34.6518	37.4451	14.8506	12.4088	7.7743	23.3209	30.3199	53.0025	14.3109	17.304	28.308	6.1455	6.4324	24.8434	19.9689	16.2017	21.6916	28.5157	15.8715	17.3393	7.4883	10.8111	33.1722	18.3315	12.4301	7.8823	18.4694	8.4839	TRUE	FALSE	FALSE	FALSE	FALSE	FALSE	FALSE	FALSE	FALSE
Nitab4.5_0000125g0010	1.1436	1.1666	0.7757	0	10.6293	0.7519	0.9924	11.3818	14.0346	6.2971	0	0.4172	0	1.3153	0.6259	0.0257	0.7865	3.8295	1.4905	0	0	2.8012	0	1.0543	1.5609	0.2262	1.9626	2.3349	0.8549	2.8111	0	0.5858	1.2433	0.9537	0.3515	0.1642	TRUE	FALSE	TRUE	FALSE	FALSE	FALSE	FALSE	FALSE	FALSE	Alpha/beta hydrolase fold-3
Nitab4.5_0021741g0010	45.0151	11.924	17.0357	14.6866	54.5255	43.9321	50.0174	19.7509	20.8959	45.639	9.5165	19.1723	7.2538	15.8381	14.2833	13.2627	15.3279	14.3256	11.3459	8.2903	9.4195	10.449	45.0076	24.5522	13.3165	18.5905	16.8086	6.8323	11.424	11.5936	11.7118	10.7721	14.2788	19.8295	19.7855	19.8716	TRUE	FALSE	FALSE	FALSE	FALSE	TRUE	FALSE	FALSE	FALSE	Protein kinase-like domain, Protein kinase domain, Serine/threonine- / dual specificity protein kinase, catalytic domain, Protein kinase, ATP binding site
Nitab4.5_0022090g0010	3.9455	2.8166	4.7068	2.5533	32.9593	23.9839	26.5884	4.3368	2.4914	6.522	2.9059	5.0112	1.0966	17.6447	9.7975	13.087	1.9715	2.0906	1.7073	0.8603	1.861	0.6215	1.0844	1.5229	1.8295	1.7335	1.9326	1.8025	2.3044	1.1796	8.5105	10.4848	1.8891	1.0725	1.2215	1.1862	TRUE	TRUE	FALSE	TRUE	TRUE	TRUE	FALSE	FALSE	FALSE	Proteinase inhibitor I3, Kunitz legume, Pentatricopeptide repeat, CDT1 Geminin-binding domain-like, Tetratricopeptide-like helical, Kunitz inhibitor ST1-like
Nitab4.5_0012967g0020	0.1779	0.4662	0.1806	0.1727	0.3086	0	0.1467	0.1826	0.0942	0.2267	0.0645	0.2462	0	0.9499	0.6834	2.1512	0.2562	0.1206	0.2122	0.0337	0	0.4055	0.4413	0.6013	0.2069	0.1368	0.1216	0	0.1186	0.1847	0.6857	1.6438	0.4748	0.0356	0	0.0382	TRUE	FALSE	FALSE	FALSE	FALSE	FALSE	FALSE	FALSE	FALSE	Protein kinase domain, Bulb-type lectin domain, Serine-threonine/tyrosine-protein kinase catalytic domain, Concanavalin A-like lectin/glucanase, subgroup, Apple-like, Serine/threonine- / dual specificity protein kinase, catalytic domain, S-locus glycoprotein, Protein kinase-like domain, PAN-2 domain, Serine/threonine-protein kinase, active site
Nitab4.5_0002629g0030	107.282	194.341	118.143	75.046	26.2658	19.1808	33.1019	12.9731	15.5079	11.285	126.06	57.6479	66.4407	92.1256	90.0226	93.4024	41.016	12.0904	36.1014	46.7271	31.5553	53.724	64.3565	69.1082	28.6721	15.3668	15.881	72.9546	62.7117	81.2495	115.731	121.598	46.0095	11.1017	22.5035	21.0136	TRUE	FALSE	FALSE	TRUE	FALSE	FALSE	FALSE	FALSE	FALSE	Glycoside hydrolase, family 16, Xyloglucan endo-transglycosylase, C-terminal, Concanavalin A-like lectin/glucanase, subgroup, Xyloglucan endotransglucosylase/hydrolase, Concanavalin A-like lectin/glucanases superfamily
Nitab4.5_0003309g0070	6.8825	3.7604	5.7487	2.2137	3.8881	6.0142	5.306	5.7312	3.4329	5.0286	3.3078	0.748	0.9432	3.9516	1.8916	3.2836	2.2569	1.7128	2.3227	1.0096	2.1877	0.7876	2.5117	0.8967	1.3147	1.4384	1.6515	5.0984	9.2855	4.7672	1.5913	2.4281	4.2211	2.0462	0.9556	1.7653	TRUE	FALSE	TRUE	TRUE	FALSE	FALSE	TRUE	FALSE	FALSE
Nitab4.5_0007096g0030	7.9397	6.9857	5.0158	6.4948	6.3192	2.0513	2.1819	10.6738	8.8577	6.0879	4.6271	3.3787	2.7404	4.0128	2.453	1.822	5.0121	7.6039	5.0222	2.2004	1.8635	3.7152	2.9966	3.2762	7.058	7.3137	4.1853	3.2717	3.5462	4.7798	3.2339	4.1009	1.2297	2.2503	5.9841	2.7808	TRUE	FALSE	FALSE	FALSE	FALSE	FALSE	FALSE	FALSE	FALSE
Nitab4.5_0009049g0020	1.124	1.5796	1.4284	2.0461	2.4386	1.4248	1.4551	2.5451	2.3725	1.4975	1.4127	2.1777	3.7776	2.4181	1.3595	1.859	3.7439	2.8294	2.9594	2.7373	2.9447	1.6657	3.3276	3.1691	2.7084	4.9883	4.254	1.9411	2.0665	1.3145	3.0895	5.0194	3.7415	2.3031	2.2554	2.75	TRUE	FALSE	FALSE	FALSE	FALSE	FALSE	TRUE	FALSE	FALSE	Actin cross-linking, Protein of unknown function DUF569
Nitab4.5_0005135g0010	7.8867	9.1768	4.4364	3.2303	31.5974	15.3258	23.8832	5.9768	11.8376	8.0205	3.9926	5.3307	0.7877	4.3289	6.9147	14.0104	2.4056	3.3444	6.5055	1.4271	1.9064	6.8637	0.429	3.3273	4.8476	6.7661	3.7051	4.8218	1.2793	2.834	2.2215	4.3719	1.651	1.4064	2.5657	3.0096	TRUE	FALSE	FALSE	TRUE	FALSE	FALSE	FALSE	FALSE	FALSE	NAC domain
Nitab4.5_0008213g0060	8.6432	9.4753	6.9986	5.7135	9.5969	5.2007	6.6434	7.0579	10.6211	6.6997	7.1211	8.2482	3.1489	5.281	5.036	7.3369	6.2173	5.1747	6.4488	2.814	4.6261	5.8479	2.9051	5.2911	6.1869	5.1529	4.8857	5.225	4.7401	3.8937	6.0587	10.6411	4.6752	0.8265	3.3904	1.2321	TRUE	FALSE	FALSE	FALSE	FALSE	FALSE	FALSE	FALSE	TRUE	Proteinase inhibitor I3, Kunitz legume, Kunitz inhibitor ST1-like
Nitab4.5_0000091g0300	3.7219	3.4183	8.2105	13.6517	10.6989	7.3426	17.088	4.8961	3.4201	1.7962	17.1347	31.7848	19.0119	10.4378	8.7835	7.7445	3.2736	6.3729	4.4307	33.4338	21.0768	30.4664	6.9012	13.8793	4.4126	9.1032	6.7682	17.416	16.3328	25.0874	2.9639	15.3211	18.8821	6.506	10.7755	11.4984	TRUE	FALSE	FALSE	FALSE	FALSE	FALSE	FALSE	FALSE	FALSE	Ceramide glucosyltransferase
Nitab4.5_0001109g0030	3.338	6.8901	6.2203	11.0775	5.496	4.0766	5.2098	7.0077	3.742	3.7384	12.2528	7.0092	17.9145	7.9645	6.8046	5.5049	10.8859	8.1663	9.0796	14.4487	24.2738	14.2258	21.4125	13.4938	6.0419	17.7479	12.1857	15.0992	15.5311	20.5748	5.6739	8.3106	23.6366	12.284	16.9839	22.0737	TRUE	FALSE	FALSE	TRUE	TRUE	FALSE	TRUE	FALSE	FALSE	Proton-dependent oligopeptide transporter family, Major facilitator superfamily domain, general substrate transporter
Nitab4.5_0004639g0030	18.4213	25.7016	11.4657	10.4981	35.7596	27.7266	31.5	11.7327	12.5654	16.938	9.4505	5.1275	11.0823	38.4271	33.1919	55.6266	17.0855	13.8927	15.3353	6.8558	8.3623	9.8353	17.2383	10.2469	11.1516	11.2394	11.2493	7.7645	9.0385	8.1598	38.2591	36.2259	22.2505	8.1123	11.3982	5.8215	TRUE	FALSE	FALSE	TRUE	TRUE	TRUE	FALSE	FALSE	FALSE	Glycosyl transferase, family 8
Nitab4.5_0006179g0020	10.7156	4.2835	5.3834	2.343	19.5489	12.966	17.1908	7.7215	15.8239	17.5532	2.4911	3.3016	1.6753	0.9003	2.0131	3.5474	1.6883	4.1956	5.1955	1.8443	2.274	3.6392	2.0851	3.1118	6.0322	4.1557	1.4637	2.9727	1.8542	2.4838	1.0642	1.6052	1.165	1.0046	1.9905	2.342	TRUE	FALSE	FALSE	TRUE	FALSE	TRUE	TRUE	FALSE	FALSE	Zinc finger, GATA-type, Zinc finger, NHR/GATA-type
Nitab4.5_0000209g0210	0.7669	0.5781	0.5229	0.1006	3.5033	2.1532	3.9644	1.7131	3.031	1.7978	0.2825	1.1339	0.0393	0.149	0.6759	0.8252	0.5674	0.4655	2.1883	0.0782	0.0378	2.6467	2.2862	2.6029	1.0597	1.1769	0.4361	0.4121	0.4297	0.3926	0.8643	0.6456	0.1095	0.0816	0	0.248	TRUE	TRUE	FALSE	FALSE	TRUE	TRUE	FALSE	FALSE	TRUE	Zinc finger, B-box
Nitab4.5_0000191g0040	44.0586	38.0086	34.3154	28.7872	56.372	52.5643	64.4696	40.5188	53.3469	54.7162	25.5066	23.9883	13.1159	13.7638	26.733	43.1216	15.5704	28.7824	36.3809	14.9441	15.9667	20.5415	7.2876	14.3486	37.0199	31.7267	20.3115	30.3192	16.8813	16.6799	18.7388	13.9088	9.3253	10.1126	18.2773	14.343	TRUE	FALSE	FALSE	TRUE	FALSE	FALSE	FALSE	FALSE	FALSE	Aspartic peptidase domain, Aspartic peptidase, Aspartic peptidase, active site
Nitab4.5_0000208g0240	8.1933	6.7517	5.141	2.1374	30.0475	30.0478	30.2642	10.8554	9.8195	19.0576	1.2008	6.3184	0.9829	7.5849	10.1037	14.0409	3.147	2.0418	2.1143	1.628	2.9046	5.6182	8.9067	13.4061	3.8084	1.6743	1.9264	0.9174	1.3983	1.2343	10.3762	7.7825	4.7006	2.1241	1.487	1.9646	TRUE	FALSE	FALSE	TRUE	FALSE	FALSE	TRUE	FALSE	FALSE	Nucleoside phosphatase GDA1/CD39
Nitab4.5_0010222g0050	0	0	0	0	0.2293	0.0715	0.7413	1.8861	1.6311	0.7512	0	0	0.1712	0.1569	0.0594	0.2082	0.0994	0.5517	0.1569	0.1429	0.2768	0.4473	0.2857	0.3476	0.1137	1.1727	0.3924	0	0.1365	0.502	0.2715	0.9038	0.3856	0.1894	0	0.4856	TRUE	TRUE	FALSE	FALSE	FALSE	FALSE	FALSE	FALSE	FALSE	AP2/ERF domain, DNA-binding domain
Nitab4.5_0000902g0350	1.1848	2.0087	2.6505	3.4345	0.702	0.6527	0.5649	1.7002	1.633	1.3293	3.3663	2.2206	5.2689	2.1343	1.7092	1.471	5.2845	4.1763	4.2525	4.421	5.4634	2.4952	1.4816	1.7987	3.2286	4.9902	4.2126	3.2048	3.1675	1.9066	2.1104	2.4828	4.2907	2.1343	3.1106	2.9028	TRUE	FALSE	FALSE	TRUE	FALSE	FALSE	TRUE	FALSE	FALSE	Sugar transporter, conserved site, Sugar/inositol transporter, Major facilitator superfamily domain, General substrate transporter, Major facilitator superfamily domain, general substrate transporter
Nitab4.5_0008664g0030	7.8396	12.2392	10.0287	5.6428	12.3433	11.0603	12.9439	10.2672	16.9594	11.4827	6.336	4.9653	4.207	5.8565	3.4388	7.9896	6.5101	5.7208	6.2949	2.736	4.4535	6.868	1.1995	4.3634	6.2196	4.6843	5.3473	5.5983	3.0946	4.9386	7.5112	7.2612	7.4339	3.9397	5.2106	3.9272	TRUE	FALSE	FALSE	TRUE	FALSE	FALSE	TRUE	FALSE	FALSE	AAA-type ATPase, N-terminal domain, ATPase, AAA-type, core, AAA+ ATPase domain, P-loop containing nucleoside triphosphate hydrolase, ATPase, AAA-type, conserved site
Nitab4.5_0003620g0010	2.9281	1.6084	1.7052	1.2936	11.2555	5.2277	7.0858	2.9696	4.6605	6.5756	1.0763	1.832	0.4456	2.2526	4.5825	5.9474	2.3291	3.6351	3.6402	0.6752	0.7143	3.4583	1.0211	1.9013	3.473	2.8312	1.5659	1.0979	0.628	0.6649	2.4091	1.554	0.8374	0.8722	1.7937	1.5376	TRUE	FALSE	FALSE	TRUE	FALSE	FALSE	FALSE	FALSE	FALSE	Serine/threonine-protein kinase, active site, Protein kinase domain, Protein kinase-like domain
Nitab4.5_0001381g0100	2.099	2.7055	2.2532	1.889	5.3106	1.8325	2.6589	2.4566	3.3588	2.6226	1.59	2.2838	1.0093	2.3207	3.1871	4.4296	1.5216	2.0029	1.9072	0.8157	1.2323	2.2445	1.7007	1.9438	2.0488	2.4111	2.3875	1.6294	0.9616	1.7429	2.9101	3.3643	1.353	0.4047	1.228	0.6782	TRUE	FALSE	FALSE	FALSE	FALSE	FALSE	FALSE	FALSE	TRUE	Zinc finger, RING/FYVE/PHD-type, Zinc finger, RING-H2-type
Nitab4.5_0010771g0010	2.8153	4.2863	3.3475	3.0684	6.2203	5.792	6.2503	6.8938	8.5464	5.64	4.6448	4.1666	7.4965	6.0601	2.9496	4.3487	4.9642	5.4786	6.3068	6.2349	8.6527	4.4893	4.9209	6.0245	6.6816	6.4073	3.6872	5.4411	4.8689	5.4286	4.116	4.6426	3.5029	6.9403	7.8979	5.6255	TRUE	FALSE	FALSE	FALSE	FALSE	FALSE	FALSE	FALSE	FALSE	Protein of unknown function DUF616
Nitab4.5_0005990g0020	4.4186	8.5858	5.8039	2.4034	13.6894	15.9509	19.754	2.238	11.0905	2.0981	6.2552	4.2898	0	3.9479	9.4361	18.754	2.163	3.0408	6.8883	0.8639	0	8.9559	0.7189	1.7833	3.893	2.2946	1.1098	4.32	1.7442	3.032	2.6827	1.699	0.3591	0.1458	1.3825	2.0625	TRUE	TRUE	FALSE	FALSE	FALSE	FALSE	FALSE	FALSE	FALSE
Nitab4.5_0002740g0110	37.9248	20.9148	18.9237	15.7277	77.2781	35.9084	46.5261	68.6585	75.6698	91.0224	16.0849	25.8441	8.0056	12.9461	11.0172	28.1259	16.9599	28.4359	23.9624	10.9527	8.6602	10.6672	3.5247	9.8227	43.0597	19.0717	29.0906	14.1685	9.2612	6.5985	12.3114	12.3291	6.4518	9.2143	15.2247	14.3568	TRUE	FALSE	FALSE	TRUE	FALSE	FALSE	TRUE	FALSE	FALSE	Major intrinsic protein, conserved site, Major intrinsic protein, Aquaporin-like
Nitab4.5_0000303g0030	0	0.0224	0	0.042	0.2705	0.0236	0.2171	0.1673	0.4926	0.2028	0.0616	0.4525	0.4751	0.392	0.2887	0.7942	0.1362	0.0362	0.027	0.1432	0.332	0.0306	0.432	0.4071	0.1807	0.2111	0.083	0.0352	0.1642	0.0164	0.947	0.4203	0.4436	0.079	0	0.1505	TRUE	FALSE	FALSE	FALSE	FALSE	FALSE	FALSE	FALSE	FALSE	Zinc finger, RING/FYVE/PHD-type, Zinc finger, RING-type
Nitab4.5_0008213g0050	21.8976	20.1461	15.1309	11.3587	23.1713	5.3108	10.3629	17.1297	18.6661	16.4611	10.8858	16.8655	6.3303	13.8974	8.785	14.5172	15.013	11.4569	14.711	6.4431	8.7123	10.9916	5.7453	7.2778	12.1686	10.5279	12.3844	6.3052	10.9103	4.6474	10.3876	31.0267	9.2058	4.1648	6.9095	3.8072	TRUE	FALSE	FALSE	FALSE	FALSE	FALSE	FALSE	FALSE	FALSE	CAP domain, Cysteine-rich secretory protein, allergen V5/Tpx-1-related, Allergen V5/Tpx-1-related, conserved site, Ves allergen
Nitab4.5_0003818g0060	3.1031	1.8724	1.0781	0.5578	11.4841	8.1747	13.5694	5.8003	12.3266	14.8093	1.7794	1.931	0.261	0.5541	2.1307	2.9292	1.081	4.0474	3.9773	0.3032	0.1281	1.7042	0.2621	0.1834	4.3861	4.8027	0.9502	2.5948	0.6117	1.622	0.6811	1.158	0.3594	0.4276	1.9605	0.5565	TRUE	FALSE	TRUE	TRUE	FALSE	FALSE	FALSE	FALSE	FALSE
Nitab4.5_0000566g0200	21.9537	48.3224	53.656	30.3776	32.3217	31.5298	41.7152	29.4094	38.8328	32.8868	30.307	53.0121	130.538	61.6814	69.4596	53.3617	48.747	34.6671	57.3003	109.286	92.4741	123.833	65.721	71.3151	40.0489	86.9161	76.9528	53.1859	49.6559	58.4474	80.6786	67.0288	125.992	64.1098	60.3752	47.2421	TRUE	TRUE	FALSE	TRUE	FALSE	FALSE	TRUE	FALSE	FALSE	Lipase, GDSL, SGNH hydrolase-type esterase domain
Nitab4.5_0005954g0010	14.8233	11.8298	14.5627	18.2158	4.1694	3.1526	2.7082	7.4129	10.0869	6.7874	17.9951	17.389	30.8082	5.2006	2.7653	7.222	5.7578	6.4312	5.9538	37.3776	26.1746	7.0291	3.9365	6.4778	5.6398	13.2613	9.8545	17.0204	16.9229	23.1447	5.1396	5.852	6.0612	4.0048	7.9419	5.7722	TRUE	FALSE	FALSE	FALSE	FALSE	FALSE	FALSE	FALSE	FALSE	Aromatic-ring hydroxylase-like, Monooxygenase, FAD-binding
Nitab4.5_0001456g0110	33.5459	25.149	24.7981	25.0468	52.6775	41.6935	56.9849	26.593	46.4284	26.8197	31.513	17.2437	10.3946	17.7513	36.3254	47.8452	24.5172	24.8161	35.6613	9.987	9.047	30.8599	11.1468	23.7334	27.6036	17.1072	13.8057	24.7689	16.9598	12.4816	24.2344	18.1965	8.4323	11.3822	19.693	14.8774	TRUE	FALSE	FALSE	TRUE	FALSE	FALSE	FALSE	FALSE	FALSE
Nitab4.5_0001432g0150	1.1675	2.1909	2.1708	1.9151	3.7389	4.58	2.9892	4.9754	6.0995	6.4538	1.6954	2.0951	3.5027	5.1765	2.9666	5.4073	3.8417	6.2515	4.1574	4.1196	4.7424	2.1597	3.2843	3.4823	5.0257	5.7232	4.4469	2.4383	2.5535	4.2354	4.9768	4.1083	3.1576	5.7021	4.9668	5.809	TRUE	TRUE	FALSE	FALSE	FALSE	FALSE	FALSE	FALSE	FALSE	Calmodulin binding protein-like
Nitab4.5_0000650g0260	91.4752	93.6313	72.9888	39.0426	150.729	93.2896	142.445	131.181	187.584	210.764	70.7516	61.1993	55.046	224.304	175.848	250.58	181.493	150.987	188.428	31.5171	50.9425	76.1984	111.859	113.256	128.053	115.39	105.793	53.0455	52.8113	37.1017	281.825	227.405	188.969	108.278	98.3646	84.4938	TRUE	FALSE	FALSE	FALSE	FALSE	TRUE	FALSE	FALSE	FALSE	Gibberellin regulated protein
Nitab4.5_0005570g0030	4.9159	3.6029	4.6983	5.6487	9.2339	3.9844	10.6655	11.3715	8.7085	8.3434	4.5318	4.7155	1.5657	8.3672	7.0557	7.7096	4.3839	6.1056	5.2821	1.7574	3.0531	4.8781	6.6576	6.5214	9.3054	8.5389	8.952	4.3835	4.7021	3.9696	5.9266	10.0163	6.7483	4.2751	3.7908	4.4577	TRUE	TRUE	TRUE	FALSE	FALSE	FALSE	FALSE	FALSE	FALSE
Nitab4.5_0000303g0300	0.0876	0.1346	0.2994	0.7496	1.0629	1.33	1.0967	1.4441	0.8281	0.8035	0.3432	0.2804	0.8315	1.5488	0.9818	1.0886	0.3835	0.7434	0.3741	1.5494	0.8254	1.4854	1.6676	0.8498	0.7815	0.694	0.544	0.4306	0.0789	0.243	0.2152	0.6828	0.2371	0.7292	1.2971	0.3879	TRUE	FALSE	FALSE	FALSE	FALSE	TRUE	FALSE	FALSE	FALSE	Powdery mildew resistance protein, RPW8 domain, P-loop containing nucleoside triphosphate hydrolase, Disease resistance protein, AAA+ ATPase domain, NB-ARC
Nitab4.5_0011709g0020	29.2822	13.6329	9.7669	7.9492	26.0713	26.6491	27.1265	34.8074	45.2657	27.7008	7.3744	6.3496	4.4016	24.7628	32.1232	46.8781	12.3481	33.564	15.0771	1.958	5.6719	4.8292	1.9293	2.959	16.7713	14.5495	9.4439	6.7887	3.2685	5.1596	36.4258	10.784	8.0126	10.5221	9.8619	1.7242	TRUE	FALSE	FALSE	TRUE	TRUE	TRUE	FALSE	FALSE	FALSE	Cyclin A/B/D/E, Cyclin-like, Cyclin, N-terminal, Cyclin, C-terminal domain
Nitab4.5_0002248g0050	13.0772	12.7582	11.227	11.8368	14.1389	8.2636	11.622	18.4467	18.8626	18.6199	14.1891	17.4948	28.0064	12.7485	7.0516	16.0312	8.5308	20.572	11.9913	29.3363	26.9073	12.7276	5.7098	10.5726	15.2146	18.0717	20.7687	20.7412	14.3844	17.0228	9.6588	10.1264	10.4613	14.3316	18.0425	20.2173	TRUE	FALSE	FALSE	FALSE	FALSE	FALSE	FALSE	FALSE	FALSE
Nitab4.5_0004352g0010	3.1378	4.3331	2.6337	3.7164	5.8045	3.6225	5.8861	4.0492	5.6958	4.5461	4.0842	4.4742	1.7165	5.2563	4.7525	8.5263	4.5414	6.1342	5.8147	1.3389	2.2366	5.2217	4.6828	5.0156	4.0913	7.295	7.0569	2.5578	3.2616	3.5763	6.5106	4.491	5.0283	3.6088	5.1011	3.3918	TRUE	TRUE	FALSE	FALSE	FALSE	FALSE	FALSE	FALSE	FALSE	Protein kinase domain, Protein kinase, ATP binding site, Protein kinase-like domain, Serine/threonine-protein kinase, active site, Serine/threonine- / dual specificity protein kinase, catalytic domain
Nitab4.5_0002137g0130	9.6279	7.7742	5.8322	3.4897	22.118	38.2392	22.264	12.3663	10.1285	20.9356	3.5661	4.6962	3.1871	11.8275	13.8004	17.7866	5.4921	6.919	5.0323	1.7167	3.7068	4.7293	12.4603	7.9665	6.5547	10.9739	8.3755	2.9513	3.6764	4.2561	18.0428	6.8333	7.5546	4.9386	4.3088	4.137	TRUE	FALSE	FALSE	TRUE	FALSE	FALSE	FALSE	FALSE	FALSE	NPH3 domain
Nitab4.5_0001357g0110	3.799	1.5878	1.7989	0.6536	1.9656	1.4974	0.7144	2.9375	4.7252	6.1488	0.6383	1.1029	0.0507	0.369	0.1273	0.8944	0.1415	0.6521	2.0825	0.1217	0.6505	0.7203	0.7327	0.6229	2.0957	0.812	0.6443	1.1205	0.4245	0.7231	0.0632	0.1595	0.3408	0.4183	0.5509	0.3463	TRUE	FALSE	FALSE	FALSE	FALSE	FALSE	FALSE	FALSE	FALSE	Protein kinase domain, Concanavalin A-like lectin/glucanase, subgroup, Protein kinase-like domain
Nitab4.5_0004384g0050	13.8869	18.3431	13.5218	4.4861	96.198	108.067	121.966	21.4538	37.1817	27.4605	9.394	6.9228	0.8879	29.0299	57.5706	105.961	3.2449	16.4269	29.9287	1.6834	4.6451	18.516	4.2835	13.5022	15.7422	15.8452	8.9893	9.7068	5.2271	8.7223	45.4265	10.4744	7.8804	4.4782	13.6463	15.5421	TRUE	FALSE	FALSE	TRUE	TRUE	FALSE	FALSE	FALSE	FALSE
Nitab4.5_0005939g0020	49.1122	38.4509	32.2258	13.7379	96.1043	74.2555	82.0274	39.3043	70.3418	60.1973	22.4828	17.0435	10.4878	18.8408	36.1567	64.6019	13.2787	26.9154	39.8842	9.9765	9.7737	23.2635	7.713	10.9102	35.409	27.6667	13.7372	25.3222	8.3092	12.9783	26.5857	15.2256	7.0469	4.3975	18.4099	10.2766	TRUE	FALSE	FALSE	TRUE	FALSE	FALSE	FALSE	FALSE	FALSE	Cytochrome P450, conserved site, Cytochrome P450, Cytochrome P450, E-class, group I
Nitab4.5_0001800g0010	6.3966	6.2177	5.8421	7.7378	12.3584	18.0445	13.057	14.7366	16.7653	9.6483	9.5708	8.4669	14.8835	10.8024	8.2707	10.8778	20.0055	15.8676	16.3434	15.6254	12.8095	10.9895	23.5124	15.2595	15.8209	17.5917	16.2297	12.5347	9.9864	14.8178	9.0539	5.38	12.7058	27.2443	26.4739	25.5505	TRUE	FALSE	FALSE	FALSE	FALSE	TRUE	FALSE	FALSE	TRUE	Histidine phosphatase superfamily, clade-1, Phosphoglycerate/bisphosphoglycerate mutase, active site
Nitab4.5_0006232g0010	69.8074	27.4122	25.9961	19.5113	69.6643	48.8975	58.2785	30.8294	37.6098	65.0105	12.0872	20.9434	12.1115	8.7833	16.4248	11.6485	5.212	9.2689	6.5502	16.6137	16.9633	24.6645	61.3879	27.4717	6.2768	10.7966	8.3869	14.8919	10.1534	11.6866	7.1314	9.7284	4.3309	5.1759	8.6096	7.9004	TRUE	FALSE	FALSE	FALSE	TRUE	TRUE	TRUE	FALSE	FALSE
Nitab4.5_0000094g0020	22.9408	28.733	19.2166	14.6978	8.101	4.5373	8.4544	24.5707	20.7739	18.8972	17.7695	11.1417	16.2484	19.0696	9.2172	24.1604	18.0556	24.3536	22.6713	11.6692	8.2219	19.5213	18.3137	25.7701	20.5609	33.2049	27.3847	13.0843	12.3675	18.6043	18.1822	20.7931	16.7716	14.8656	20.6365	12.6822	TRUE	FALSE	FALSE	TRUE	FALSE	FALSE	FALSE	FALSE	FALSE
Nitab4.5_0004905g0010	8.825	7.7671	3.769	2.0233	6.0214	4.2643	4.4868	6.5409	8.4446	11.697	6.1223	3.7467	2.3617	7.1543	7.9406	10.1693	5.0433	7.9083	6.6013	2.0422	3.0784	5.4917	4.4389	4.8598	6.0672	5.5492	3.8216	4.3717	2.7067	3.774	7.7942	5.0633	2.9928	3.3273	7.5295	4.3946	TRUE	FALSE	FALSE	FALSE	FALSE	FALSE	FALSE	FALSE	FALSE
Nitab4.5_0003771g0040	12.9146	14.7174	17.2504	9.3258	25.9134	33.8612	37.5473	19.2152	21.6757	18.6886	10.4906	16.8884	4.9751	20.6636	36.3523	36.0278	10.0309	17.9769	16.2274	8.0593	6.9036	20.901	9.8443	16.1136	16.0362	15.0983	16.7711	11.9465	7.0193	8.7745	25.7425	20.8895	11.0881	10.1683	11.6317	11.8768	TRUE	FALSE	FALSE	FALSE	FALSE	FALSE	FALSE	FALSE	FALSE	AP2/ERF domain, DNA-binding domain
Nitab4.5_0003040g0080	18.0426	13.4208	11.8882	5.1378	16.9908	16.928	15.521	13.1314	22.5527	20.667	9.7627	8.6585	3.464	8.5223	19.4376	22.7025	4.8083	9.9572	13.0848	4.5969	4.1102	18.0828	7.5933	11.7969	11.4493	9.91	7.1449	6.0504	4.9154	7.3409	13.2276	5.6347	3.3251	2.2856	7.1476	10.9439	TRUE	FALSE	FALSE	FALSE	FALSE	FALSE	FALSE	FALSE	FALSE	Germin, manganese binding site, RmlC-like cupin domain, Cupin 1, RmlC-like jelly roll fold, Germin
Nitab4.5_0004924g0030	22.7229	54.4541	24.8492	20.1679	12.1175	9.9393	14.8053	13.0378	14.8745	7.8968	22.051	20.2158	21.3319	38.581	30.2941	51.2674	18.6485	12.2971	14.7868	15.122	14.2275	27.679	32.5077	32.4553	13.6846	9.9274	11.227	20.151	14.6834	27.8318	38.4622	41.1886	27.7432	8.3206	11.2632	9.7227	TRUE	FALSE	FALSE	TRUE	FALSE	FALSE	FALSE	FALSE	FALSE	Phloem protein 2-like
Nitab4.5_0002909g0010	5.8999	3.2098	1.609	2.2069	18.1499	8.1276	10.1052	9.4371	9.221	14.9522	1.2457	2.5604	1.0116	0.7603	0.294	1.5403	1.9502	1.7317	1.7188	0.5814	1.3773	1.639	1.0661	1.2196	1.2142	2.2012	1.4326	2.1478	1.1532	0.8273	0.3524	0.8033	0.7349	0.305	1.1646	0.9375	TRUE	FALSE	FALSE	TRUE	FALSE	FALSE	TRUE	FALSE	FALSE	Zinc finger, Dof-type
Nitab4.5_0000603g0060	12.5045	31.5847	11.0995	7.0105	14.5604	5.3503	11.4168	11.0868	11.166	8.3632	8.3329	14.3168	9.1926	26.698	14.7469	18.7783	13.2206	7.2524	13.1067	4.8416	7.163	20.4814	11.5442	17.6686	10.6501	10.8958	10.0681	3.7835	6.0637	7.0565	21.7213	46.5055	19.2179	3.0394	3.4624	3.5407	TRUE	FALSE	FALSE	FALSE	FALSE	FALSE	FALSE	FALSE	TRUE
Nitab4.5_0007193g0030	16.6777	15.0226	11.1847	7.4532	28.2214	13.0134	15.4046	11.8253	17.0186	16.587	8.4319	11.2769	4.4307	4.2473	9.1463	12.1886	3.6795	8.9224	10.358	5.5424	2.6085	9.1886	2.1558	5.7688	10.2536	11.176	6.4343	10.3945	5.9507	6.0317	6.1895	7.9032	2.2165	1.6186	3.8513	2.8573	TRUE	FALSE	FALSE	TRUE	FALSE	FALSE	FALSE	FALSE	TRUE	Glutathione S-transferase, C-terminal, Glutathione S-transferase, N-terminal, Thioredoxin-like fold, Glutathione S-transferase, C-terminal-like
Nitab4.5_0007252g0020	17.5843	5.7125	5.3914	4.8035	23.3697	9.678	13.6901	29.9154	37.7826	60.1213	3.8138	8.3539	4.3785	6.0322	3.8755	7.9306	5.9155	9.5185	6.7678	2.9927	3.5669	4.3198	6.2468	5.7183	9.2955	6.4028	7.6653	5.1095	3.2902	2.7957	4.8404	6.5623	3.6117	4.1515	5.4767	3.2955	TRUE	FALSE	FALSE	TRUE	FALSE	FALSE	TRUE	FALSE	FALSE
Nitab4.5_0006416g0010	5.1512	5.3311	5.0571	6.9684	6.618	3.9079	5.8408	17.4122	15.9508	12.5784	4.3968	10.2319	17.1828	3.4725	3.5467	5.6982	5.8406	13.5461	7.6219	20.425	8.9244	10.8255	3.135	5.5119	13.4549	14.0893	15.1882	12.5009	5.6223	6.7759	2.6368	5.1894	4.1517	5.6702	6.3383	5.0501	TRUE	FALSE	FALSE	FALSE	FALSE	FALSE	FALSE	FALSE	FALSE	Lateral organ boundaries, LOB
Nitab4.5_0000436g0170	0.176	0.2693	0.1924	0	0.2357	0.2254	0	0.6923	0.4212	0.4063	0.1624	0	0	0.6603	3.5729	2.2367	0.9743	0.899	0.8552	0	0	0	0.0722	0.3167	0.7266	0.6139	0.1761	0	0.0709	0	3.0535	1.143	0.4971	0.4324	0.0797	0.6918	TRUE	FALSE	FALSE	FALSE	TRUE	FALSE	FALSE	FALSE	FALSE	Expansin, cellulose-binding-like domain, Barwin-like endoglucanase, RlpA-like double-psi beta-barrel domain, Expansin/Lol pI, Expansin/pollen allergen, DPBB domain
Nitab4.5_0000993g0110	28.7517	45.5426	41.5983	24.1107	27.446	19.4177	26.6466	17.7525	24.6153	12.5361	31.0307	21.1013	18.4326	59.3606	56.8028	49.2569	40.352	15.4486	29.6456	12.9044	18.3959	32.1849	45.5955	38.681	23.1149	13.0798	12.3586	16.3853	17.2058	16.3028	76.1117	72.8222	27.5835	13.2191	12.6035	12.8976	TRUE	FALSE	FALSE	FALSE	FALSE	FALSE	FALSE	FALSE	FALSE	SGNH hydrolase-type esterase domain, Lipase, GDSL
Nitab4.5_0001787g0030	24.764	25.3088	25.86	26.4905	30.9569	22.3221	22.4254	22.5411	31.5378	23.7389	39.0679	24.7786	79.5356	29.5432	19.4646	19.0905	23.6424	20.6682	29.0542	43.326	44.3549	28.1625	29.2181	28.4861	23.0241	13.7034	18.4373	41.8642	40.9289	46.4241	25.1158	23.2301	25.3738	19.4667	17.096	21.9642	TRUE	FALSE	FALSE	FALSE	FALSE	FALSE	FALSE	FALSE	FALSE	Reverse transcriptase zinc-binding domain
Nitab4.5_0000015g0100	3.4349	4.3041	6.9468	7.1553	3.6278	2.6375	1.5151	2.3295	4.1606	2.38	7.2268	6.817	11.0164	2.2794	1.9948	2.231	2.2966	2.9136	2.6724	9.2188	13.4729	1.9688	2.9335	2.2088	2.3834	3.4481	2.7124	7.0042	9.9687	8.4712	2.8344	3.4773	3.9759	3.3745	3.1315	2.6935	TRUE	FALSE	FALSE	FALSE	FALSE	FALSE	FALSE	FALSE	FALSE
Nitab4.5_0000491g0080	10.797	10.5052	15.0408	12.8388	10.8775	10.7818	10.5837	6.049	4.2247	3.6886	14.3747	21.9007	29.3041	12.3447	6.2191	5.3966	6.1727	6.467	7.2225	32.1277	23.3208	8.3784	6.5048	6.6804	6.4413	5.4639	7.4168	11.34	19.5312	20.7341	6.1993	11.42	7.2492	5.1805	5.2719	6.802	TRUE	FALSE	FALSE	FALSE	FALSE	FALSE	FALSE	FALSE	FALSE	Gamma thionin, Gamma Purothionin, Knottin, scorpion toxin-like
Nitab4.5_0000555g0130	11.8017	10.6778	6.5244	2.6139	37.8676	20.985	30.1016	7.6829	16.1867	12.3977	6.457	7.1757	1.068	8.8474	12.3194	18.6217	3.5442	11.2379	8.2955	0.7416	5.6582	5.4247	5.6421	6.2609	6.4904	6.5798	4.0762	3.8542	3.5629	5.7178	13.0081	7.4111	5.0459	1.6854	3.4612	3.2789	TRUE	FALSE	FALSE	TRUE	FALSE	FALSE	FALSE	FALSE	FALSE	EF-Hand 1, calcium-binding site, EF-hand domain, EF-hand domain pair
Nitab4.5_0003343g0050	10.5733	12.5984	7.9202	6.7631	25.8822	26.7848	30.4825	16.668	20.545	20.5164	7.7878	8.0111	5.9296	18.0076	19.6951	32.9672	10.8009	11.2976	15.068	3.0449	4.0739	18.9687	7.7514	9.4758	13.3218	13.8357	10.6635	8.6984	4.269	7.7876	24.2505	13.4574	10.1965	8.2581	6.9252	5.7838	TRUE	FALSE	FALSE	TRUE	FALSE	FALSE	FALSE	FALSE	FALSE	UDP-glucuronosyl/UDP-glucosyltransferase
Nitab4.5_0003330g0020	2.6897	3.9038	2.9151	1.6129	18.6679	8.5409	12.1859	9.7542	11.4439	13.5507	1.2471	1.6386	0.9734	7.6656	11.3506	12.9838	3.6523	3.1264	5.4107	0.3389	1.4657	3.581	8.6098	7.2078	5.8069	4.8805	1.4514	0.7611	1.8126	1.0218	8.9991	8.2987	5.7621	5.1384	4.4698	3.8976	TRUE	FALSE	FALSE	FALSE	FALSE	FALSE	TRUE	FALSE	FALSE	Myb domain, SANT/Myb domain, Homeodomain-like
Nitab4.5_0000062g0200	4.4386	5.2518	3.7206	4.4182	10.1157	10.1232	14.2247	8.0594	9.0567	10.0599	5.3685	9.2032	13.9444	19.9338	13.7518	24.1585	11.2188	10.4295	14.4283	7.184	10.7731	10.0497	13.7005	12.6052	11.1893	9.9927	9.6719	8.7947	6.5034	7.9665	18.2148	11.0992	12.0114	14.0785	16.5739	9.3443	TRUE	FALSE	FALSE	FALSE	FALSE	FALSE	FALSE	FALSE	FALSE	Bulb-type lectin domain
Nitab4.5_0001030g0140	4.8417	5.2494	6.3931	2.511	4.4974	2.7134	4.3094	3.25	5.745	5.2366	4.2793	3.1804	2.3479	3.878	3.7245	8.4818	3.1471	3.5977	3.0699	2.1372	2.2435	3.4844	2.4341	3.7716	4.3004	2.5962	2.233	3.324	3.543	3.1708	4.7513	4.3872	1.9528	3.4336	4.4286	1.6182	TRUE	FALSE	FALSE	FALSE	FALSE	FALSE	FALSE	FALSE	FALSE	Alpha crystallin/Hsp20 domain, HSP20-like chaperone, BON domain
Nitab4.5_0001591g0020	65.9457	60.5598	89.4489	69.0145	18.2552	10.112	7.718	32.497	27.3401	14.7352	62.3449	18.148	24.0714	6.4144	3.8447	4.9541	39.4556	36.9285	25.8606	36.7378	10.4426	16.1395	11.304	12.6567	39.3647	38.4692	32.0896	53.8347	38.2589	36.1714	4.6343	12.6599	6.6753	12.2311	25.084	18.1095	TRUE	FALSE	FALSE	FALSE	TRUE	FALSE	FALSE	FALSE	FALSE	Protein kinase-like domain, Serine-threonine/tyrosine-protein kinase catalytic domain
Nitab4.5_0006565g0010	1.9949	2.0775	1.1064	0.5902	3.2943	2.2036	6.9465	1.0787	3.5688	0.9179	1.9054	1.7198	0	0.699	1.0001	2.7743	0.5233	1.3618	3.2717	0	0.1747	4.0367	0.5896	2.2162	1.4857	0.9138	0.4176	1.3739	0.5751	0.7635	0.0284	0.7441	0	0	0.391	0.936	TRUE	TRUE	FALSE	FALSE	FALSE	TRUE	FALSE	FALSE	FALSE	DNA-binding WRKY
Nitab4.5_0000967g0080	25.4678	36.8852	31.9707	21.0967	25.514	71.5736	86.3958	34.7065	54.9562	41.039	25.2632	29.9019	12.1011	78.7652	100.607	84.9252	43.1781	31.603	41.1504	8.4318	13.8433	46.2897	119.806	79.6611	43.1329	41.5736	36.0024	36.1734	14.626	28.1313	73.5663	51.6102	42.7757	46.3771	36.2085	54.8452	TRUE	FALSE	FALSE	FALSE	FALSE	FALSE	FALSE	FALSE	FALSE	Cytochrome P450, E-class, group IV, Cytochrome P450, Cytochrome P450, conserved site
Nitab4.5_0003585g0030	6.8557	10.4001	6.6215	2.4096	48.6336	36.6635	43.7988	8.1623	11.792	7.1401	4.3121	3.7457	1.6293	17.3871	19.637	39.3589	2.5255	3.6992	8.588	2.2439	2.3475	6.2292	3.1712	3.0763	6.6249	3.6725	1.8183	5.2846	2.8763	3.5443	10.8322	5.9183	2.3552	1.8565	2.6177	5.2491	TRUE	FALSE	FALSE	TRUE	TRUE	FALSE	FALSE	FALSE	FALSE	Heat shock protein Hsp90, N-terminal, Heat shock protein Hsp90 family, Histidine kinase-like ATPase, ATP-binding domain, Heat shock protein Hsp90, conserved site
Nitab4.5_0002806g0050	64.8205	53.7213	49.454	36.7635	136.746	101.478	154.694	55.3603	90.7952	73.5753	48.2661	35.4961	15.5827	55.3364	103.599	105.823	49.7043	53.9944	78.0173	16.2714	25.5241	55.2756	25.3673	44.5782	50.7087	40.9107	22.7995	41.7646	28.3432	20.5515	96.2952	42.6144	18.6729	24.8374	32.3227	33.8295	TRUE	FALSE	FALSE	TRUE	FALSE	FALSE	FALSE	FALSE	FALSE
Nitab4.5_0001177g0010	20.7712	18.7782	15.38	5.6135	36.718	24.9319	29.2189	21.9313	33.3793	29.8784	10.1796	8.195	3.9779	5.489	11.9685	23.9351	6.3691	13.4863	19.5745	5.4028	4.7534	12.6615	2.7889	7.5872	17.3195	13.828	6.3952	12.8834	4.1933	6.0513	7.1681	5.6097	4.0322	3.242	9.9232	3.6146	TRUE	FALSE	FALSE	TRUE	FALSE	FALSE	FALSE	FALSE	FALSE	Chlorophyll a/b binding protein domain
Nitab4.5_0001288g0220	5.4604	2.4635	4.1585	2.3128	10.4003	5.0588	7.0187	5.164	8.3258	8.6457	3.537	2.5199	0.9297	0.7636	1.1563	1.5652	0.989	1.8778	4.0744	0.8865	0.7102	2.2611	0.4599	0.5666	3.3465	2.7277	0.406	2.1359	1.8803	1.96	0.6025	0.9697	0.3422	0.7349	1.4517	1.2641	TRUE	FALSE	FALSE	TRUE	FALSE	FALSE	FALSE	FALSE	FALSE	Domain of unknown function DUF1336
Nitab4.5_0012444g0010	2.3574	2.8014	2.4198	2.2701	5.1941	2.8509	4.1673	2.9977	5.5924	4.3525	2.8276	1.7409	8.6144	5.5891	2.9229	5.3741	2.83	3.7804	3.1132	7.2772	4.4121	2.6802	3.1805	5.7223	3.3121	3.3003	4.1703	3.9085	2.7361	3.2414	4.2997	4.1404	3.7309	4.7373	2.9029	3.5153	TRUE	TRUE	FALSE	FALSE	FALSE	FALSE	FALSE	FALSE	FALSE	Ribulose-phosphate binding barrel, Vitamin B6 biosynthesis protein, Aldolase-type TIM barrel
Nitab4.5_0009641g0030	3.9284	5.7823	3.7997	2.7057	14.0268	7.0724	12.3489	5.285	6.8314	6.4518	2.8528	3.5191	2.0368	2.9316	4.8234	6.8532	2.2323	4.3694	4.1315	1.6361	2.3808	4.6689	2.8738	2.4267	4.3912	5.5803	3.1212	2.3233	1.8994	2.768	3.6463	5.3082	2.5271	1.7393	3.3949	2.0453	TRUE	FALSE	FALSE	TRUE	FALSE	FALSE	FALSE	FALSE	FALSE	Terpene synthase, N-terminal domain, Terpene synthase, metal-binding domain, Terpenoid cyclases/protein prenyltransferase alpha-alpha toroid, Terpenoid synthase
Nitab4.5_0011844g0010	0.5223	1.4989	0.1853	0.3129	0.9498	0.0937	0.3447	1.3287	0.8186	0.8796	0.2671	0.4573	0.0612	0.7002	0.3754	1.7258	0.2921	0.0821	0.5872	0	0.0645	0.3973	0.3047	0.5031	0.5793	0.4203	0.5813	0.2109	0	0	2.3193	1.0949	0.2824	0.3944	0.1419	0.2302	TRUE	FALSE	FALSE	FALSE	FALSE	FALSE	FALSE	FALSE	FALSE	Peptidase C48, SUMO/Sentrin/Ubl1
Nitab4.5_0000576g0040	10.5965	16.0535	4.8646	2.8946	18.2619	19.373	18.495	4.4253	4.9497	4.4762	8.2264	5.757	4.852	14.2394	12.6022	17.7556	10.6937	6.2023	14.543	2.9176	1.5833	14.3693	6.263	5.7308	4.9844	8.4457	13.8721	8.9517	5.1294	8.7105	11.2523	12.7655	5.637	11.669	8.3249	10.1424	TRUE	FALSE	FALSE	FALSE	FALSE	FALSE	FALSE	FALSE	FALSE	Major facilitator superfamily domain, general substrate transporter, Proton-dependent oligopeptide transporter family, PTR2 family proton/oligopeptide symporter, conserved site
Nitab4.5_0001784g0010	2.8206	2.464	3.0259	2.7655	2.9541	1.4374	1.886	3.5132	5.5262	3.4792	2.4235	1.5954	1.0454	0.9224	0.8717	1.4548	1.7482	3.5161	2.9651	1.2099	0.644	1.9421	0.7126	0.74	4.1341	5.2635	1.9082	2.6404	1.6214	2.7205	0.5058	0.6821	0.8139	1.2451	3.2651	1.5331	TRUE	FALSE	FALSE	FALSE	FALSE	FALSE	FALSE	FALSE	FALSE
Nitab4.5_0000838g0140	1.8082	2.0531	1.7502	0.7474	4.0246	1.919	4.4052	1.6409	2.6403	2.8151	0.8124	1.7892	0.2731	0.9039	2.2951	3.779	1.0298	0.8534	1.0261	0.8277	0.7066	1.7437	1.4823	1.7433	1.1381	1.265	1.3116	0.8945	0.7871	1.0064	1.926	1.1039	0.7978	1.213	0.9218	0.5371	TRUE	FALSE	FALSE	FALSE	FALSE	FALSE	FALSE	FALSE	FALSE
Nitab4.5_0003726g0010	6.6862	7.806	10.3805	5.9648	24.5808	27.4623	26.663	22.667	13.7482	15.3936	4.7875	21.6956	22.6699	18.8356	15.2572	22.2962	12.5996	17.8712	16.0004	22.0224	18.6445	15.0423	16.0935	12.9221	14.288	16.2915	13.2748	5.4889	5.8109	7.1646	12.4286	17.5664	15.2418	13.7605	11.0146	9.9288	TRUE	FALSE	TRUE	FALSE	FALSE	FALSE	FALSE	FALSE	FALSE	Protein kinase, ATP binding site, Protein kinase domain, Protein kinase-like domain
Nitab4.5_0006473g0010	0.5171	0.8141	0.4061	0.4444	1.7089	1.5637	1.0275	2.8208	1.8248	2.1785	1.4926	0.9847	2.1809	0.9317	2.1172	2.2646	1.7149	1.9038	2.3782	1.6001	2.7354	0.8416	2.8536	1.3884	2.1193	1.5275	1.607	1.2422	0.9844	0.8858	2.4523	1.6134	1.764	0.8342	1.1217	1.1533	TRUE	FALSE	FALSE	FALSE	FALSE	FALSE	FALSE	FALSE	FALSE	Serine/threonine- / dual specificity protein kinase, catalytic domain, Protein kinase, ATP binding site, Protein kinase domain, Protein kinase-like domain
Nitab4.5_0013820g0010	5.8393	6.6664	6.8642	5.51	10.4859	7.0171	9.5803	9.3372	10.0939	9.0806	5.2601	6.2823	2.2118	5.2847	8.4521	9.355	4.9685	7.9808	7.1171	4.4119	2.5719	7.467	3.9503	6.0238	8.0719	7.6704	6.9507	6.811	4.779	6.191	8.3043	6.4364	4.1604	3.0342	7.8316	4.1969	TRUE	FALSE	FALSE	FALSE	FALSE	FALSE	FALSE	FALSE	FALSE	Zinc finger, RING/FYVE/PHD-type, U box domain, Armadillo-type fold, Armadillo-like helical
Nitab4.5_0002108g0050	5.104	5.5256	4.5506	2.7737	16.1758	9.4688	12.5449	10.3319	12.9639	14.884	3.1978	4.1423	1.8531	4.4141	5.2658	5.6531	4.7208	9.0903	8.4973	2.0755	2.2985	4.1087	1.5434	2.5317	6.5814	4.9336	2.7599	3.6414	2.3205	1.7159	6.3566	3.7366	2.603	2.2309	3.32	2.254	TRUE	FALSE	FALSE	TRUE	FALSE	FALSE	TRUE	FALSE	FALSE	Drug/metabolite transporter
Nitab4.5_0002824g0030	1.7082	1.0826	1.1021	0.3031	5.4119	2.2751	5.62	0.7816	1.1645	0.324	0.3391	0.5989	0	0.5918	1.1902	2.3614	0.0191	0.2435	0.8993	0	0.0586	1.273	0.026	0	0.1707	0.3603	0.0879	0.1828	0	0.6612	0.7102	0.5323	0.0559	0.0642	0.1334	0.6807	TRUE	FALSE	FALSE	FALSE	FALSE	FALSE	FALSE	FALSE	FALSE	Pectinesterase inhibitor domain
Nitab4.5_0000271g0180	6.3132	7.6092	8.6019	4.4271	4.1204	6.5697	2.6677	2.3498	3.6537	3.0651	7.4689	4.0097	2.7025	7.4853	6.2637	7.3563	7.6694	2.4283	5.9812	1.3802	3.3011	3.0444	8.2085	9.2157	3.8155	3.1378	3.8069	3.7753	3.8321	6.0652	12.6885	10.4443	5.3921	1.8507	2.3666	1.7964	TRUE	FALSE	FALSE	FALSE	FALSE	FALSE	FALSE	FALSE	FALSE	Protein of unknown function DUF581
Nitab4.5_0002588g0020	468.257	431.954	369.871	407.399	98.1729	78.732	93.7043	194.054	171.294	97.2261	394.77	308.44	266.981	195.639	240.848	264.227	176.765	266.117	243.153	244.012	158.105	164.662	153.055	153.431	276.53	411.782	361.482	460.842	355.151	343.596	183.507	203.112	116.014	172.623	317.149	133.85	TRUE	FALSE	FALSE	FALSE	FALSE	FALSE	TRUE	FALSE	FALSE
Nitab4.5_0002452g0020	18.1659	33.5728	17.7814	15.092	62.3572	49.9127	68.0547	23.0954	34.6941	16.6209	16.9392	17.5845	10.2504	27.3764	25.9392	51.6978	16.8553	17.9553	32.7148	11.1203	4.2815	33.843	14.3183	23.5667	24.8706	20.9063	13.7	27.5909	11.8161	27.9278	23.2381	20.9656	16.5807	8.7082	16.2063	13.6706	TRUE	FALSE	TRUE	TRUE	FALSE	FALSE	FALSE	FALSE	FALSE	Small GTPase superfamily, Rho type, P-loop containing nucleoside triphosphate hydrolase, Ran GTPase, Small GTPase superfamily, Ras type, Small GTPase superfamily, Rab type, Small GTPase superfamily, Small GTP-binding protein domain
Nitab4.5_0013813g0010	3.3612	4.6091	4.4412	4.2269	2.0444	1.9495	3.0486	2.9575	5.2011	1.8685	7.0681	2.3173	1.9543	4.0188	3.7577	2.6054	2.5447	4.5845	2.9502	1.2126	1.2764	4.6939	3.9971	3.2242	2.6631	3.9742	2.1774	3.0845	2.1682	3.3596	4.4056	4.6598	2.3272	3.1836	4.0829	1.983	TRUE	TRUE	FALSE	FALSE	FALSE	FALSE	FALSE	FALSE	FALSE
Nitab4.5_0004974g0060	0.5581	1.8567	0.2286	0.1749	1.0139	0.4627	0.6241	0.6072	0.2775	0.5103	0.2364	0.0544	0.0341	0.6397	0	0.2979	0.4031	0.255	0.1151	0.0143	0.1716	0.3247	0.2384	0.2797	0.4004	0.4785	0.3744	0.185	0.1172	0.2545	0.7953	0.3524	0.1717	0.3249	0.5232	0.1066	TRUE	FALSE	FALSE	FALSE	FALSE	FALSE	FALSE	FALSE	FALSE	Zinc finger, C2H2
Nitab4.5_0007728g0020	27.64	26.649	17.7424	18.7798	2.4236	1.5862	3.5044	1.2461	1.6913	2.3596	14.7605	6.5523	6.7141	3.1908	1.4585	6.1391	2.6861	0.9167	2.2379	7.0222	2.3023	2.5604	4.5765	4.6441	1.2199	3.084	2.7617	21.0315	9.7088	37.325	0.4011	2.7542	2.3818	1.2523	1.673	1.897	TRUE	FALSE	TRUE	FALSE	FALSE	FALSE	FALSE	FALSE	FALSE	EF-Hand 1, calcium-binding site, EF-hand domain, EF-hand domain pair
Nitab4.5_0000866g0020	5.6521	4.3757	5.1476	3.1952	54.0898	37.5769	11.2507	19.9357	21.2853	30.986	2.1095	1.2708	0.5509	6.499	4.6411	26.0214	1.0065	4.9088	1.6084	0.7575	1.0016	0.8096	2.4169	1.1556	8.4068	3.0536	16.0305	2.0879	4.186	2.8547	11.7307	3.1822	1.6463	1.0898	1.7184	0.5049	TRUE	FALSE	FALSE	TRUE	TRUE	FALSE	FALSE	FALSE	TRUE	Serine/threonine-protein kinase, active site, Protein kinase domain, Protein kinase-like domain, NAF/FISL domain, Serine/threonine- / dual specificity protein kinase, catalytic domain, Protein kinase, ATP binding site, NAF domain, Calcium/calmodulin-dependent/calcium-dependent protein kinase
Nitab4.5_0006391g0020	16.2624	9.1583	7.5946	8.0454	53.7944	20.4447	31.9937	25.183	30.0248	49.0333	3.6281	11.6124	3.3045	8.95	10.4668	18.2915	6.4712	11.711	9.9683	4.2597	4.6026	10.2333	18.5841	7.5075	11.6183	11.209	22.7885	4.3979	3.8381	2.6644	6.5974	10.0063	5.4534	5.2644	6.0518	4.3695	TRUE	FALSE	FALSE	TRUE	FALSE	FALSE	FALSE	FALSE	FALSE	Cytochrome P450, Cytochrome P450, conserved site, Cytochrome P450, E-class, group I
Nitab4.5_0006999g0060	2.2404	1.6682	1.5585	0.9172	2.2145	1.5661	1.2807	2.2798	2.1848	0.9272	1.4826	1.0834	0.7324	2.041	1.7418	3.5682	1.5495	2.8321	1.9565	0.7031	0.3385	0.9757	0.4504	0.6587	1.8302	2.3757	1.9463	1.2042	1.1986	1.2192	2.8232	1.2427	0.8456	0.8362	1.5467	0.568	TRUE	FALSE	FALSE	TRUE	TRUE	FALSE	FALSE	FALSE	FALSE	Drug/metabolite transporter
Nitab4.5_0006014g0030	36.8862	25.9469	24.1033	7.379	66.3179	46.7483	57.7109	50.1829	84.7036	72.6681	17.0653	17.2341	7.1626	9.0158	19.1813	34.1423	12.1769	26.2966	30.1599	6.0172	9.9536	19.0503	3.7625	10.1992	39.3553	31.5603	17.9714	21.8444	6.7743	10.1219	10.66	8.6075	5.1864	6.4913	19.8061	11.7417	TRUE	FALSE	FALSE	TRUE	FALSE	FALSE	FALSE	FALSE	FALSE	Rapid ALkalinization Factor
Nitab4.5_0002105g0060	26.9028	20.8454	15.8462	7.8615	52.8124	50.1266	57.133	18.2206	34.3007	39.2764	14.8855	13.7447	4.4486	18.1044	42.3627	33.4915	6.7159	12.177	18.4385	8.0804	7.3712	21.954	7.8094	6.7857	16.9571	15.3789	10.8669	18.507	8.9101	14.2221	15.1605	10.7819	7.2186	6.4588	10.6813	8.3425	TRUE	FALSE	FALSE	TRUE	FALSE	FALSE	FALSE	FALSE	FALSE	JmjC domain, F-box domain, Protein kinase-like domain
Nitab4.5_0011186g0030	59.4423	63.9858	57.1967	42.4917	60.8612	129.541	130.901	80.8379	89.9875	84.4242	54.2157	40.0486	32.4959	99.6296	111.493	120.793	76.5568	73.054	73.9618	23.6753	33.806	67.8207	125.648	97.235	75.2291	76.1936	72.6746	60.0515	35.7412	43.8812	118.113	72.3207	81.661	90.9605	77.1599	77.4584	TRUE	FALSE	FALSE	FALSE	FALSE	FALSE	FALSE	FALSE	FALSE	DNA glycosylase, Helix-turn-helix, base-excision DNA repair, C-terminal, HhH-GPD domain
Nitab4.5_0007944g0010	7.7455	3.4969	3.5629	1.7221	13.8746	4.9522	6.4544	6.2742	14.1652	11.6704	2.9979	3.0637	1.2407	1.8869	2.7808	4.9412	2.5761	5.1762	6.3332	0.9824	1.9202	2.6418	1.1604	2.1072	6.3244	10.4469	2.356	3.4112	1.8235	2.3538	0.6048	1.787	1.3306	1.574	3.151	1.8062	TRUE	FALSE	FALSE	TRUE	FALSE	FALSE	FALSE	FALSE	FALSE
Nitab4.5_0000044g0310	15.0446	9.9939	9.4763	1.7806	8.5031	2.429	6.2234	4.6201	10.523	6.4365	6.078	6.1886	1.9995	1.1324	3.7034	7.8797	1.2917	2.8393	4.1855	1.6124	2.3947	6.4007	0.6346	3.9325	6.1694	5.6836	1.9258	5.2903	1.3007	2.5408	1.4258	2.3927	1.5116	0.5815	0.7931	0.9631	TRUE	FALSE	FALSE	FALSE	FALSE	FALSE	FALSE	FALSE	TRUE
Nitab4.5_0007624g0050	3.3417	4.1006	4.0185	8.5514	8.5266	8.7225	8.2655	9.2809	10.4398	8.0627	4.2274	5.47	9.2685	8.9637	4.4904	7.7415	2.9421	12.0689	8.9887	11.1501	11.3484	7.5632	7.0563	8.491	6.9058	10.2208	14.7154	7.3757	6.5541	10.249	4.902	5.0124	8.6314	9.6144	13.3099	12.0084	TRUE	FALSE	FALSE	FALSE	FALSE	FALSE	FALSE	FALSE	FALSE	Leucine-rich repeat-containing N-terminal, type 2, Leucine-rich repeat, Leucine rich repeat 4, Leucine-rich repeat, typical subtype
Nitab4.5_0001924g0010	4.1847	1.8435	1.1676	1.8826	2.1898	1.7296	2.2259	0.7547	1.9238	1.1534	2.439	0.7391	0	0.3032	0.6545	1.2721	0.3162	0.5126	1.737	0	0.2631	0.7598	2.057	0.7284	1.8851	0.2126	0.096	3.512	0.5735	0.7177	0.9969	0.2424	0	0	0.3514	0.1764	TRUE	FALSE	FALSE	FALSE	FALSE	FALSE	FALSE	FALSE	FALSE	Protein of unknown function DUF581
Nitab4.5_0001061g0090	0	0	0	0.0779	0.2465	4.1919	0.9074	0.664	0.7597	0.9146	0.0465	0.2893	0.1268	0.0844	0	0	0.2357	0.3758	0.1693	0.1475	0.0599	0.0676	0.2802	0.5308	0.5129	0.1937	0.4478	0.1304	0.0197	0	0.1744	0	0.1868	0.1432	0.0859	0.4968	TRUE	FALSE	FALSE	FALSE	FALSE	FALSE	FALSE	FALSE	FALSE	Amine oxidase
Nitab4.5_0011008g0020	58.047	58.9271	53.5154	42.7044	59.2832	49.2947	53.7535	103.91	82.1733	67.5936	41.669	47.392	24.3736	30.2702	57.1156	60.8687	32.5006	55.7467	49.46	23.1547	29.2623	73.2868	22.0917	38.1085	58.782	62.0789	45.3838	50.9417	28.8209	30.7418	34.4932	24.3989	18.9559	24.9554	34.6607	30.1383	TRUE	FALSE	FALSE	FALSE	FALSE	TRUE	FALSE	FALSE	FALSE	Cytochrome P450, Cytochrome P450, E-class, group I, Cytochrome P450, conserved site
Nitab4.5_0000090g0160	15.7374	11.64	11.0388	6.8079	8.6223	9.5343	9.1775	19.3599	18.1266	15.4568	9.0179	8.3848	5.6401	14.0221	10.5822	9.5291	16.6574	20.5721	14.2681	5.9848	5.3146	9.0876	22.8164	11.6465	12.597	9.8768	7.6736	5.1521	5.1433	2.2054	15.8392	11.5907	9.2264	9.6741	6.8682	5.3984	TRUE	FALSE	FALSE	FALSE	FALSE	FALSE	FALSE	FALSE	FALSE	DNA-binding WRKY
Nitab4.5_0000136g0100	408.336	244.653	285.483	282.187	554.39	495.033	417.277	311.451	373.043	695.153	281.198	159.289	140.344	446.769	310.837	311.414	710.879	916.479	675.807	148.878	148.477	224.265	178.628	215.852	565.795	433.907	503.775	114.778	231.247	162.044	388.103	340.506	249.036	591.157	452.158	368.648	TRUE	FALSE	FALSE	TRUE	FALSE	FALSE	FALSE	FALSE	FALSE	Protein kinase domain, Protein kinase-like domain, Protein kinase, ATP binding site, Serine/threonine-protein kinase, active site, Serine/threonine- / dual specificity protein kinase, catalytic domain
Nitab4.5_0007815g0080	1.7445	1.127	1.3311	0.829	10.3162	9.0727	14.8483	1.2349	2.762	0.9864	2.1159	1.8749	0	1.3503	1.6911	2.2827	0.1604	1.275	4.4775	0	0.2475	4.3839	0.3514	1.7822	1.1998	0.9927	0.4481	0.9154	0.4811	0.8955	0.6717	0.9799	0	0.8547	0.8708	0.9444	TRUE	TRUE	FALSE	FALSE	FALSE	FALSE	FALSE	FALSE	FALSE	Auxin-induced protein, ARG7, Major intrinsic protein, Aquaporin-like
Nitab4.5_0013740g0020	16.7634	17.333	11.694	12.6844	49.2239	39.2593	45.1591	25.9457	37.2364	27.9514	11.2762	14.9395	8.6044	23.3104	30.9192	38.8044	14.9071	19.8228	23.8706	8.2548	6.7093	22.0666	12.3685	18.2875	26.4579	27.7114	18.9586	13.5955	6.7549	13.595	26.0652	20.3491	12.9539	14.306	17.3494	15.661	TRUE	FALSE	FALSE	TRUE	FALSE	FALSE	FALSE	FALSE	FALSE	Ovate protein family, C-terminal
Nitab4.5_0003656g0060	1.6099	1.2215	2.6023	1.7288	3.2545	3.4074	4.6004	2.2062	2.7146	2.5047	3.1318	4.2261	4.111	5.021	3.5818	4.1359	4.3184	3.1528	5.2956	4.3406	6.7073	1.8246	2.1936	3.564	2.8166	1.5904	2.3072	1.8689	3.6239	3.559	5.2771	6.1051	4.8045	3.2445	3.3105	2.373	TRUE	FALSE	FALSE	FALSE	FALSE	FALSE	FALSE	FALSE	FALSE
Nitab4.5_0001699g0070	0.3985	0.7269	0.9754	0.7022	0.8055	1.2149	1.7065	0.8794	1.4223	0.0967	1.0565	0	0	0.3097	0.2256	0	0.3246	1.3989	1.0612	0	0	0.9637	0	0.1336	1.6689	0.2726	0	0.3417	1.4236	0.2399	0	0.21	0.6305	0.6345	0.8098	1.2144	TRUE	TRUE	TRUE	FALSE	FALSE	FALSE	FALSE	FALSE	FALSE	Domain of unknown function DUF125, transmembrane
Nitab4.5_0000568g0260	26.7371	24.9313	29.2705	28.1131	6.1968	3.3812	3.9366	11.6963	9.7785	5.9717	22.69	8.4233	10.9443	3.9513	2.5073	5.2393	11.3181	12.8095	7.8901	15.3466	6.2124	6.2931	2.7165	4.2653	10.5448	9.8556	8.577	16.0225	12.7731	11.9751	5.5134	6.0951	3.9451	3.4757	6.907	5.1874	TRUE	FALSE	FALSE	FALSE	FALSE	FALSE	FALSE	FALSE	FALSE	Ribosomal protein L2 domain 2, Translation protein SH3-like domain, Nucleic acid-binding, OB-fold, Translation elongation factor P/YeiP, central, Translation elongation factor, KOW-like
Nitab4.5_0002827g0080	18.1404	10.6693	21.2493	6.9552	192.274	185.574	132.684	160.945	150.107	219.882	7.077	28.8989	3.238	81.6342	99.5492	95.1285	12.2597	53.1594	23.9645	2.9029	6.8066	6.9875	7.2093	11.9633	49.5097	25.1283	74.7292	9.6266	7.202	13.3898	73.6928	67.7858	13.6517	19.217	25.6466	15.4842	TRUE	FALSE	FALSE	TRUE	TRUE	TRUE	TRUE	FALSE	FALSE	BTB/Kelch-associated, Galactose-binding domain-like, BTB/POZ fold, BTB/POZ-like, BTB/POZ, Farnesoic acid O-methyl transferase, Coagulation factor 5/8 C-terminal type domain
Nitab4.5_0007011g0010	15.8357	9.8512	6.1526	6.6145	19.1632	11.0008	16.639	24.1038	28.4485	24.1247	5.0728	8.7464	3.1588	1.2242	1.1985	2.8492	4.134	6.5772	7.1044	3.6916	3.8925	5.2389	1.3012	4.9835	9.6241	8.7804	7.4586	9.3536	2.6357	5.2696	0.7919	1.2128	1.2971	2.367	5.2998	3.8296	TRUE	FALSE	FALSE	TRUE	TRUE	TRUE	TRUE	FALSE	FALSE	Guanylyl cyclase
Nitab4.5_0012502g0010	11.9767	12.0387	14.1771	5.6004	16.3613	9.3087	18.2975	11.3933	16.4291	14.9176	13.6254	8.9192	6.5021	7.2624	7.2335	10.94	10.9808	10.5319	8.6957	2.6251	6.5484	4.5777	3.6493	5.3169	5.8847	6.7764	5.2316	5.9652	4.0415	5.0796	16.3685	13.1134	5.5005	5.0432	6.6825	4.3725	TRUE	FALSE	FALSE	TRUE	FALSE	TRUE	TRUE	FALSE	FALSE	Nucleic acid-binding, OB-fold, Elongation factor P, C-terminal, Translation elongation factor P/YeiP, conserved site
Nitab4.5_0000022g0300	79.2948	62.2526	55.0538	29.9383	102.82	61.1056	81.1259	58.8589	96.361	89.8687	32.2874	49.2719	16.9329	22.6055	33.0591	71.6342	23.0736	48.1577	53.0444	21.814	17.7995	53.3341	9.0251	24.4284	55.2246	52.5832	30.2247	43.038	19.3999	20.5355	30.9658	23.5201	11.3763	9.4756	29.8466	23.6618	TRUE	FALSE	FALSE	TRUE	FALSE	FALSE	FALSE	FALSE	FALSE	C2 domain, Armadillo, Armadillo-type fold, Armadillo-like helical
Nitab4.5_0013137g0020	52.394	47.8988	40.9239	25.5341	198.216	135.456	155.643	69.3646	109.751	92.2266	31.8316	29.7296	18.7626	58.08	77.9764	112.183	23.8921	70.9118	71.5959	20.7872	15.8325	36.9404	13.3766	19.8112	65.8368	67.834	37.4173	32.0556	19.3758	28.1397	51.8574	42.4091	20.1457	17.3313	34.6991	21.814	TRUE	FALSE	FALSE	TRUE	TRUE	FALSE	FALSE	FALSE	FALSE	Senescence/spartin-associated
Nitab4.5_0000325g0050	15.3853	13.4711	11.5433	10.0485	74.6884	66.9617	72.4401	33.7565	31.5897	44.7579	8.9347	8.8258	6.4807	24.7142	33.7637	38.6002	13.8818	20.4599	23.128	5.4294	8.3952	15.0256	14.776	18.5867	19.1118	24.4889	19.9639	6.2462	8.6025	5.4903	40.2131	21.7506	13.1884	14.1269	18.0001	19.5215	TRUE	FALSE	FALSE	TRUE	FALSE	FALSE	FALSE	FALSE	FALSE	Protein kinase-like domain
Nitab4.5_0006866g0010	11.3283	11.3333	14.4662	9.2357	13.8012	9.2883	10.0601	8.3549	11.3611	10.4215	13.108	6.8739	6.3523	9.9536	8.4515	8.581	11.4322	13.1247	16.315	5.7447	3.1015	5.5321	9.002	8.9111	14.1475	9.5798	21.4453	5.5417	9.214	11.1945	7.7807	14.1143	3.2058	5.5988	8.6887	7.6715	TRUE	FALSE	FALSE	FALSE	FALSE	FALSE	FALSE	FALSE	FALSE	Aquaporin-like, Major intrinsic protein
Nitab4.5_0000556g0150	4.6013	5.3325	6.3841	2.2681	5.1079	8.7832	7.6444	8.7146	7.3617	5.4725	4.2482	2.5358	1.2004	10.3846	6.6434	5.7623	5.6196	6.8752	7.1727	1.3346	3.365	5.3368	6.8659	6.3807	4.6925	5.9446	6.2261	4.454	2.2166	2.0345	5.4588	6.5068	4.0579	3.8224	3.3879	4.1523	TRUE	FALSE	FALSE	FALSE	FALSE	FALSE	FALSE	FALSE	FALSE
Nitab4.5_0019106g0010	0.5054	0.576	0.4645	0.7297	2.8265	3.412	2.9725	3.7278	3.281	3.7269	0.7518	0.9269	1.4878	1.4577	1.1383	1.963	1.8196	2.899	3.2868	1.684	1.2567	1.5377	2.2343	2.6752	2.2183	2.0808	3.7744	1.1739	1.2452	1.0294	0.8955	1.7245	3.0924	1.796	3.2953	2.0547	TRUE	FALSE	FALSE	FALSE	FALSE	FALSE	FALSE	FALSE	FALSE	Metallothionein, family 15, plant
Nitab4.5_0002097g0010	0.4141	0.4948	0.1974	0.0387	1.3808	0.0741	1.5365	0.3798	0.5233	0.3219	0.6989	0.0695	0	0	0.0205	0	0	0	0.1547	0	0	0.3502	1.1381	1.3648	0.0697	0.1621	0	0.4117	0.0764	0	0	0	0	0	0	0	TRUE	TRUE	FALSE	FALSE	TRUE	TRUE	FALSE	FALSE	FALSE	DNA glycosylase/AP lyase, DNA glycosylase/AP lyase, catalytic domain, Ribosomal protein S13-like, H2TH, DNA glycosylase/AP lyase, H2TH DNA-binding
Nitab4.5_0001223g0090	1.7095	0.7167	0.8832	0.3398	2.9713	0.9491	1.3724	1.3649	2.5559	2.5976	0.2692	0.8105	0.1234	0.1307	0.3292	0.3848	0.2604	0.7834	0.7224	0.1863	0.3621	0.4579	0.1231	0.1919	0.9489	0.8573	0.2998	0.5179	0.2307	0.5666	0.0592	0.293	0.1632	0.1188	0.4114	0.1646	TRUE	FALSE	FALSE	TRUE	FALSE	FALSE	FALSE	FALSE	FALSE	Senescence regulator S40
Nitab4.5_0000006g0100	33.7618	12.7067	4.5906	2.3893	117.107	75.689	78.793	59.2681	45.0776	103.345	1.6094	2.2903	3.4941	17.0683	11.607	32.5594	8.668	34.8326	9.1707	2.5647	1.0373	0.8349	7.1854	3.2315	17.8523	38.4324	19.2261	1.4602	0.8534	1.5143	11.0912	2.9481	0.7854	11.8826	7.3694	2.3677	TRUE	FALSE	FALSE	TRUE	TRUE	FALSE	FALSE	FALSE	FALSE	AP2/ERF domain, DNA-binding domain
Nitab4.5_0000452g0110	96.0464	199.337	92.0833	68.6899	118.059	99.9695	196.222	98.6107	148.193	131.35	112.986	56.4931	59.4192	278.017	264.158	319.933	115.835	83.4993	127.24	29.963	28.8744	156.452	192.597	196.546	116.853	68.7688	57.054	145.028	46.2322	110.826	392.841	123.923	75.2888	71.3868	82.9001	77.028	TRUE	FALSE	FALSE	FALSE	FALSE	FALSE	FALSE	FALSE	FALSE	Myb domain, Homeodomain-like, SANT/Myb domain
Nitab4.5_0000699g0050	5.2887	3.6181	6.4604	2.5156	2.9993	3.6176	2.5701	2.0418	1.81	2.6414	4.4094	1.7818	1.7184	3.748	2.87	1.6135	4.1408	5.2149	3.722	0.6604	2.3861	0.7802	1.6229	1.6261	1.3567	1.1716	1.3709	1.3737	2.107	3.9117	4.5247	4.419	1.8368	2.6643	1.9948	1.0599	TRUE	FALSE	FALSE	FALSE	FALSE	FALSE	FALSE	FALSE	FALSE	NADH:ubiquinone oxidoreductase, ESSS subunit
Nitab4.5_0002279g0110	0.0822	0.094	0.0953	0	0.1806	0.1112	0.4263	0.0489	0.5259	0.7368	0.1935	0	0	0.3962	0.2493	0.7292	0.7631	1.2793	1.0938	0	0	0	0.0396	0.1082	0.0802	0.1847	0.0586	0.1219	0.1912	0	1.8223	0.3551	0.5075	0.4059	0.2989	0.0708	TRUE	FALSE	TRUE	FALSE	FALSE	TRUE	FALSE	FALSE	FALSE	Galactose oxidase, beta-propeller, Kelch repeat type 1
Nitab4.5_0009025g0030	26.4678	11.5612	15.5496	2.2152	16.6576	26.3529	25.0565	11.4631	20.7189	54.5164	11.7654	1.0858	1.9063	28.0629	15.0934	7.6149	69.9467	56.5373	48.7468	2.2856	3.3563	2.8434	4.676	2.6549	23.9991	7.2039	6.3193	4.3896	6.2005	2.1935	62.996	23.8288	10.2697	36.4551	19.4241	8.5086	TRUE	FALSE	FALSE	TRUE	TRUE	TRUE	FALSE	FALSE	FALSE	UAA transporter
Nitab4.5_0000092g0120	2.3529	3.5707	3.2685	1.3102	5.84	1.8437	4.1644	2.8809	5.801	3.7666	2.406	3.4343	0.6701	2.5399	4.8695	6.1682	2.8152	3.2775	3.8102	1.332	1.3026	3.8967	2.133	2.6609	4.4799	3.4245	2.6722	2.015	0.9434	2.0157	3.12	3.1768	1.6848	0.957	1.8346	1.2799	TRUE	FALSE	FALSE	FALSE	FALSE	FALSE	FALSE	FALSE	FALSE	Protein kinase-like domain, Serine/threonine-protein kinase, active site, Protein kinase, ATP binding site, Protein kinase domain, Serine/threonine- / dual specificity protein kinase, catalytic domain
Nitab4.5_0000222g0080	2.5137	3.9842	2.0834	0.5926	7.9285	5.3752	7.7393	6.7018	5.8969	3.481	0.5701	1.8738	0.579	0.6819	0.8704	3.2693	1.078	1.0268	1.5817	0.5051	0.8062	2.7162	0.558	2.5089	1.8549	2.0575	2.2684	0.9946	0.5608	0.9039	2.106	0.4904	0.9325	0.3066	0.8198	1.2107	TRUE	FALSE	FALSE	TRUE	FALSE	FALSE	FALSE	FALSE	FALSE	Bifunctional inhibitor/plant lipid transfer protein/seed storage helical domain, Plant lipid transfer protein/Par allergen
Nitab4.5_0003394g0060	3.1963	1.0411	1.4545	1.7249	1.7718	1.1007	1.033	3.9243	3.9904	3.9133	0.8897	1.3514	0.407	0.3432	0.0437	0.3567	0.5548	1.2169	0.7756	0.5247	0.5014	0.8594	0.2714	0.459	1.5646	2.2087	1.2323	2.1521	0.8632	0.5325	0.1116	0.0945	0.2638	0.6892	1.0676	0.4617	TRUE	FALSE	FALSE	FALSE	FALSE	TRUE	FALSE	FALSE	FALSE	SPX, N-terminal
Nitab4.5_0004874g0010	9.3941	36.0541	14.0138	7.0982	95.5577	105.84	97.5727	6.8353	16.4785	6.4213	21.7819	4.4703	4.9686	73.106	85.2559	145.489	5.1115	4.7973	13.4579	1.7224	1.1147	13.7884	5.6507	12.1297	7.6921	1.9587	1.9201	17.556	3.74	9.4071	75.2943	28.2483	4.6784	2.2414	2.8161	1.3006	TRUE	FALSE	FALSE	TRUE	TRUE	FALSE	FALSE	FALSE	FALSE	Wall-associated receptor kinase galacturonan-binding domain
Nitab4.5_0000901g0090	0.2889	2.8954	0.3891	0.1358	5.1243	1.9728	4.231	1.0029	1.6541	0.6661	0.413	0.7224	0.1587	2.6899	2.0492	5.4068	0.0427	0.3607	1.4969	0	0	1.5374	1.1253	0.5729	1.2322	0.5067	0.1773	0.9464	0.5454	0.2941	1.7296	1.214	0.9969	0	0.2354	1.0374	TRUE	FALSE	FALSE	FALSE	FALSE	FALSE	FALSE	FALSE	FALSE
Nitab4.5_0000396g0010	372.653	628.317	358.031	293.402	357.941	385.177	455.642	323.027	314.13	408.38	327.007	229.404	286.491	378.057	193.33	275.593	342.114	354.846	392.039	191.003	170.667	335.167	170.243	191.113	287.93	465.385	295.475	389.431	237.646	361.555	264.793	384.826	246.58	253.061	291.454	171.857	TRUE	FALSE	FALSE	FALSE	FALSE	FALSE	FALSE	FALSE	FALSE
Nitab4.5_0009985g0020	12.8243	41.701	22.0216	16.1717	27.8903	20.6632	28.3889	20.0048	21.7253	11.4625	16.8021	16.3701	13.7428	37.9117	25.3464	36.3253	22.9303	14.3039	16.3963	7.4539	14.3693	36.8008	21.1338	40.8779	15.0867	13.5728	16.083	9.8176	12.0216	17.9638	27.5314	41.249	27.8428	10.7724	10.4137	10.1323	TRUE	FALSE	FALSE	FALSE	FALSE	FALSE	FALSE	FALSE	FALSE	Senescence regulator S40
Nitab4.5_0005755g0020	4.2375	10.9173	6.713	2.5458	54.8921	52.9955	50.8921	3.3061	9.6287	3.5281	6.2708	1.965	1.0522	10.466	11.1102	28.5599	2.002	4.2957	8.3512	1.3109	1.8098	8.1526	1.4586	2.0729	4.2236	2.612	1.0495	2.7776	1.4286	0.9913	7.1093	4.2647	3.0687	1.4317	1.4974	2.4999	TRUE	FALSE	FALSE	TRUE	TRUE	FALSE	FALSE	FALSE	FALSE	RNA recognition motif domain, Nucleotide-binding, alpha-beta plait
Nitab4.5_0000467g0070	2.7378	2.0787	2.1531	1.9159	3.3361	1.2553	2.1482	4.9486	5.1151	5.2118	1.5804	1.8251	1.0928	1.8295	1.6111	3.6184	2.7047	3.2529	2.4218	0.5365	1.6089	1.4463	1.0989	1.2035	2.0442	2.9733	3.0785	1.9925	1.5263	1.3234	2.6564	3.3915	3.0664	0.8691	1.4455	0.8718	TRUE	FALSE	FALSE	FALSE	FALSE	TRUE	FALSE	FALSE	FALSE
Nitab4.5_0011832g0010	17.6734	13.0546	14.7995	8.352	5.759	4.6568	5.3075	6.8987	10.1591	3.7519	9.6826	12.7984	8.161	12.568	12.3736	9.9477	4.1392	4.9675	4.3027	5.4006	6.4981	5.5846	17.5982	13.809	5.9497	4.3144	3.9211	6.7906	7.2744	7.2259	12.6314	12.8226	7.1821	1.0422	2.7349	2.662	TRUE	FALSE	FALSE	TRUE	FALSE	FALSE	FALSE	FALSE	FALSE	Aminotransferase-like, plant mobile domain
Nitab4.5_0003280g0030	1.2018	2.2069	1.1119	1.3751	1.9498	1.4004	3.4225	7.8876	6.8542	6.2275	2.5145	1.3561	5.0424	4.9235	2.0522	3.7471	5.9188	7.8165	5.2831	3.5642	4.7762	2.0853	2.4499	2.1978	4.1016	10.3358	10.3883	3.1585	1.9725	2.2427	3.3876	3.54	6.572	4.7257	4.1212	4.2788	TRUE	FALSE	FALSE	FALSE	FALSE	FALSE	FALSE	FALSE	FALSE
Nitab4.5_0009623g0010	5.4083	6.1906	3.2497	2.5969	21.6126	14.9863	18.5835	7.2372	9.3695	7.5561	2.2614	3.4461	1.6878	5.6924	6.6095	9.4077	1.3301	3.1088	3.5818	2.0414	2.147	5.0847	2.7987	3.3916	4.4959	5.364	2.2976	3.0561	1.5805	3.1742	5.933	4.2555	2.3096	1.2567	3.3404	2.4796	TRUE	FALSE	FALSE	TRUE	FALSE	FALSE	FALSE	FALSE	FALSE	Sulphate transporter
Nitab4.5_0007250g0010	16.5244	22.4339	18.7839	15.4616	19.777	8.9744	16.9034	17.8498	18.2645	15.3413	12.5235	35.0228	7.2361	9.5413	8.5938	14.5219	8.9324	15.6431	10.0076	9.0528	5.1081	22.0371	6.3342	10.0319	12.2122	13.647	15.0485	11.6941	10.3051	11.7893	13.2833	18.2818	6.3611	3.1663	10.157	5.0324	TRUE	TRUE	FALSE	FALSE	FALSE	FALSE	FALSE	FALSE	FALSE	Auxin efflux carrier
Nitab4.5_0000586g0010	5.5407	6.2481	3.1602	3.7009	19.031	8.7811	18.633	12.4845	24.2505	16.6513	3.24	3.7741	2.042	5.3378	5.1105	11.2773	3.1759	7.0711	7.8367	1.649	1.3067	5.1896	1.9953	5.5789	8.44	8.1913	4.2359	2.9382	1.512	3.2639	4.6959	2.842	2.0731	1.7064	4.1002	3.4271	TRUE	FALSE	FALSE	TRUE	FALSE	FALSE	TRUE	FALSE	FALSE	Leucine-rich repeat-containing N-terminal, type 2, Leucine-rich repeat, Leucine-rich repeat, typical subtype
Nitab4.5_0000006g0480	1.115	2.0826	1.5039	0.8279	7.74	3.2287	5.4617	3.5609	4.7954	5.6676	0.7743	0.9312	0.3112	2.069	2.3182	4.6221	0.67	2.1438	1.4146	0.2134	0.4945	1.3595	0.6026	1.2343	1.7171	1.4417	0.9756	1.4819	0.2844	0.4566	3.1464	1.4487	1.0521	0.3345	1.0211	0.0959	TRUE	FALSE	FALSE	TRUE	FALSE	FALSE	TRUE	FALSE	FALSE
Nitab4.5_0004334g0030	4.1848	3.0877	1.3723	1.821	4.9654	3.2997	5.1202	5.9033	4.5853	4.3405	0.7578	1.813	0.9477	0.3139	1.1818	2.312	0.7713	1.5583	1.4951	0	0.6194	0.488	0.7337	0.8146	1.476	2.0835	2.1414	2.0009	0.8989	1.0106	1.1587	0.3863	0.6304	0.6173	0.8522	1.1228	TRUE	FALSE	FALSE	TRUE	FALSE	FALSE	FALSE	FALSE	FALSE	Yippee/Mis18
Nitab4.5_0009032g0020	223.9	275.988	188.961	156.202	276.458	265.03	298.542	171.608	194.87	218.836	139.721	179.634	161.514	269.317	300.136	337.256	155.494	108.618	105.339	95.5453	95.3793	116.911	352.139	233.81	169.053	129.571	165.037	114.171	102.275	119.753	303.744	220.558	235.383	119.264	111.01	146.25	TRUE	FALSE	FALSE	FALSE	FALSE	FALSE	FALSE	FALSE	FALSE	SGNH hydrolase-type esterase domain, Lipase, GDSL
Nitab4.5_0000926g0150	47.779	52.456	24.3875	25.2866	20.5417	5.0654	11.5799	18.8956	34.5289	43.2015	29.7074	24.8565	13.8857	9.9191	6.454	12.7978	7.9014	27.11	15.3126	11.0827	5.1188	25.5882	5.3769	8.5021	7.8939	13.2992	11.3816	28.2357	9.6763	36.5006	8.21	14.4045	11.2912	9.9811	21.2509	4.274	TRUE	FALSE	FALSE	FALSE	FALSE	FALSE	FALSE	FALSE	FALSE	Plastocyanin-like, Cupredoxin
Nitab4.5_0001439g0100	75.0676	353.824	93.4987	44.9494	110.571	90.9944	148.458	50.1852	92.2515	40.3933	94.3465	71.6277	82.6384	484.295	497.961	553.202	138.728	44.8485	156.63	18.9635	41.1225	195.372	324.188	250.554	104.409	57.402	73.882	55.6157	49.4191	74.9672	567.475	413.108	198.929	35.6985	41.4828	34.3769	TRUE	FALSE	FALSE	TRUE	FALSE	FALSE	FALSE	FALSE	FALSE	Myc-type, basic helix-loop-helix (bHLH) domain, Transcription factor MYC/MYB N-terminal
Nitab4.5_0001134g0020	11.1171	12.3704	15.3727	2.6538	43.8907	49.1663	45.2664	13.0865	25.1912	19.8401	5.9702	6.5785	2.0634	14.7276	35.4313	51.3944	6.9291	19.9092	25.9503	3.3627	3.9236	19.1465	4.6053	9.5349	12.1556	12.8253	8.4978	8.2049	3.6158	4.2695	22.9325	7.1216	6.1404	4.1227	14.1848	10.2813	TRUE	FALSE	FALSE	TRUE	FALSE	FALSE	FALSE	FALSE	FALSE	O-methyltransferase, family 2, Caffeate O-methyltransferase (COMT) family, Winged helix-turn-helix DNA-binding domain
Nitab4.5_0000048g0080	67.3921	44.3938	21.8425	14.9743	191.716	115.623	99.2497	106.551	75.3293	117.574	11.3104	23.8332	8.9748	37.3277	29.0707	82.6686	20.5539	26.7418	23.9152	15.6827	18.9964	7.8442	3.7822	19.74	25.7053	19.0172	16.4453	18.8855	9.4358	17.4368	27.935	31.0994	13.1096	15.6932	13.6323	18.4614	TRUE	FALSE	FALSE	TRUE	TRUE	FALSE	TRUE	FALSE	FALSE	Chloramphenicol acetyltransferase-like domain, Transferase
Nitab4.5_0001892g0050	3.4904	6.1941	2.7968	2.971	6.1352	3.0462	4.5859	3.8763	3.7187	2.8473	1.9015	3.3586	1.8067	5.3525	3.9523	6.5692	4.0519	3.8076	2.8473	2.0078	2.7265	5.489	3.5093	5.2698	4.4344	2.6328	3.3173	2.4881	2.1403	1.9416	3.9667	6.3885	4.6272	1.9824	2.1415	2.3144	TRUE	FALSE	FALSE	FALSE	FALSE	FALSE	FALSE	FALSE	FALSE
Nitab4.5_0006767g0010	32.5103	25.8584	13.1517	8.4461	83.6589	86.4154	93.2854	36.6158	61.9014	49.2387	12.0176	12.9583	2.7329	12.5203	36.8736	67.36	6.1082	14.3256	24.4808	2.6058	6.3316	20.2357	1.8	10.2731	25.2621	18.1736	11.0189	15.9117	3.3265	8.7074	20.062	8.5943	3.7642	2.4675	12.3656	10.4067	TRUE	FALSE	FALSE	TRUE	FALSE	FALSE	FALSE	FALSE	FALSE	HAD hydrolase, subfamily IA, HAD-like domain, HAD-superfamily hydrolase, subfamily IA, REG-2-like
Nitab4.5_0003828g0030	34.6343	68.5664	23.8039	18.7721	24.725	17.0448	19.7329	14.5236	18.3449	13.2437	21.1344	17.0606	27.7086	49.0617	38.5703	58.158	27.2423	14.7832	20.9391	13.0436	11.9269	25.4638	28.3781	27.8457	24.1594	14.8539	15.8052	19.2781	16.1361	20.6928	44.4105	47.4242	25.7108	6.8474	17.3908	5.1959	TRUE	FALSE	FALSE	FALSE	FALSE	FALSE	FALSE	FALSE	FALSE	Plant disease resistance response protein
Nitab4.5_0001793g0130	3.8107	5.4238	5.4488	4.1197	12.5697	12.4136	21.2098	19.3043	23.2497	18.7835	2.6492	5.5477	1.5599	8.0648	8.0183	11.3059	6.4219	13.8586	12.8879	2.964	1.3169	8.3494	4.1756	8.4265	16.5279	14.3341	10.304	6.8819	2.3611	4.1323	5.9854	6.3169	5.5102	6.5136	10.182	7.5446	TRUE	FALSE	FALSE	TRUE	FALSE	FALSE	FALSE	FALSE	FALSE	Protein of unknown function DUF581
Nitab4.5_0002469g0080	32.8284	19.1693	22.0231	21.539	83.0792	44.8076	37.9606	55.0385	53.4345	79.0437	19.3189	34.1184	9.8265	25.8194	22.1287	31.5564	30.9948	40.7543	32.08	15.9164	13.4562	18.286	10.9295	14.3269	45.0794	36.944	40.1405	14.3734	13.5385	12.6412	20.9528	20.896	14.3782	17.686	24.3765	14.1754	TRUE	TRUE	FALSE	TRUE	FALSE	FALSE	FALSE	FALSE	FALSE	Leucine-rich repeat, Protein kinase domain, Serine/threonine- / dual specificity protein kinase, catalytic domain, Concanavalin A-like lectin/glucanase, subgroup, Serine/threonine-protein kinase, active site, Leucine-rich repeat, typical subtype, Leucine-rich repeat-containing N-terminal, type 2, Protein kinase-like domain, Protein kinase, ATP binding site
Nitab4.5_0000734g0030	7.1611	1.7886	4.809	1.916	8.9781	10.6901	6.6317	3.2393	3.6518	4.6124	1.8542	2.2125	0.6647	2.2743	5.3599	5.1139	1.6252	1.8408	2.3523	1.1347	2.095	4.6001	2.7523	2.4235	3.4712	1.7547	1.0279	2.1224	1.4948	2.0996	1.4182	2.1774	2.2969	2.3314	1.4065	2.6864	TRUE	FALSE	FALSE	TRUE	FALSE	FALSE	FALSE	FALSE	FALSE
Nitab4.5_0002758g0040	76.3565	47.9009	17.9957	12.7012	196.157	124.811	112.413	96.308	68.1732	104.667	11.7266	18.8986	7.9751	49.596	31.4843	83.5874	22.1047	31.0382	23.2772	11.2937	22.6959	5.4824	3.774	16.4195	33.2312	17.4301	16.4914	13.808	9.1819	19.8164	40.4642	29.9281	12.5624	12.6642	10.5392	14.9611	TRUE	FALSE	FALSE	TRUE	TRUE	TRUE	TRUE	FALSE	FALSE	Cation/H+ exchanger
Nitab4.5_0000164g0180	37.992	26.5917	21.8595	21.3292	103.688	69.9237	100.385	54.549	72.272	67.7631	15.7151	11.7173	1.9821	1.6343	8.0714	11.9328	4.751	19.9575	21.6665	7.574	5.4982	14.1114	1.4374	3.9774	19.0678	13.1716	4.6063	23.26	7.8613	17.6227	2.6298	3.1132	1.9867	2.9709	12.2483	5.9041	TRUE	FALSE	FALSE	TRUE	FALSE	FALSE	TRUE	FALSE	FALSE	Domain of unknown function DUF630, Domain of unknown function DUF632
Nitab4.5_0011065g0010	10.4245	6.5952	3.4491	2.5535	17.5606	5.3881	7.6588	15.8179	14.571	24.2517	3.328	5.6137	3.4332	7.6134	4.4049	6.9952	9.0477	10.5986	7.6122	1.6819	2.8718	2.6343	7.4169	4.7977	5.9134	6.1772	5.868	1.4001	1.8098	1.6558	10.3295	14.1458	5.8111	3.9041	3.3865	2.336	TRUE	FALSE	FALSE	FALSE	FALSE	FALSE	TRUE	FALSE	FALSE	Proteinase inhibitor I3, Kunitz legume, Kunitz inhibitor ST1-like
Nitab4.5_0009939g0010	25.1799	21.6513	18.071	14.3589	22.3821	10.3101	17.6902	32.3497	34.2805	29.7254	13.0192	13.8353	8.966	6.2447	5.1855	12.7804	9.1011	21.1913	17.4758	10.6657	7.5769	15.4867	5.1885	9.3484	18.7757	25.9129	19.5123	17.5351	8.1433	12.1078	6.3214	5.2492	2.6498	9.394	16.0258	8.8238	TRUE	FALSE	FALSE	FALSE	FALSE	TRUE	FALSE	FALSE	FALSE	Lipase, class 3
Nitab4.5_0007792g0010	0.9842	0.7877	0.8322	0.8918	11.016	12.6514	12.5023	21.3425	29.051	24.9282	1.4267	1.1263	2.0634	13.1971	15.4625	15.3435	42.7089	32.6649	32.8372	2.5863	1.5639	19.8704	22.3315	24.0186	32.2059	19.2727	28.5383	1.6285	1.0561	2.0042	13.7922	12.9675	26.7959	39.317	34.0991	32.2543	TRUE	FALSE	FALSE	FALSE	FALSE	FALSE	FALSE	FALSE	FALSE	GAGA-binding transcriptional activator
Nitab4.5_0002579g0040	2.0149	3.849	3.4141	2.328	8.0163	3.9378	4.4239	3.3398	3.0864	3.575	2.2148	1.2958	0.8503	2.0402	1.51	5.7943	2.0166	2.159	4.0365	0.6008	1.6085	0.8465	0.2613	0.8842	2.0984	2.4129	1.2047	1.4038	1.731	2.3259	1.5602	1.7761	1.2989	0.4461	1.1041	0.6784	TRUE	FALSE	FALSE	TRUE	TRUE	FALSE	FALSE	FALSE	FALSE
Nitab4.5_0000483g0140	53.2014	46.9358	43.399	29.6088	22.9749	20.6214	25.69	37.8934	70.1167	37.3387	29.2319	24.617	14.4735	15.7931	27.4092	45.9819	23.9199	37.196	38.8117	19.5939	15.7389	34.3906	14.2363	27.2238	63.5728	41.1674	22.0001	34.2611	13.1104	24.6738	31.6161	16.0882	8.9692	16.6388	33.9509	23.426	TRUE	FALSE	FALSE	FALSE	FALSE	FALSE	FALSE	FALSE	FALSE	Drug/metabolite transporter
Nitab4.5_0000272g0190	31.7738	26.2441	15.2685	4.0383	73.0137	82.9359	83.6644	47.509	82.5178	83.6137	15.1043	6.6636	8.8445	33.351	26.5362	28.1351	45.2024	84.7679	68.4657	3.7851	5.9004	6.5111	5.8722	6.9917	40.6397	22.1548	8.0686	13.7573	5.8747	3.8186	39.7741	28.0589	14.7262	29.0101	22.7866	6.6605	TRUE	FALSE	FALSE	TRUE	TRUE	TRUE	FALSE	FALSE	FALSE	Transcription factor, MADS-box
Nitab4.5_0009011g0010	84.061	161.434	113.5	77.1121	70.1116	56.3472	66.0443	53.2081	62.3022	38.8184	99.306	60.1873	73.1538	187.394	169.648	140.735	121.248	56.3848	90.4107	44.8587	57.636	88.6591	147.994	120.139	72.9744	49.4812	50.0792	54.5406	76.3607	76.935	217.337	228.81	116.916	50.789	61.6868	42.7226	TRUE	FALSE	FALSE	TRUE	FALSE	FALSE	FALSE	FALSE	FALSE	Glutathione S-transferase, C-terminal-like, Thioredoxin-like fold, Glutathione S-transferase, N-terminal
Nitab4.5_0001569g0160	0.1349	0.2121	0.293	0	9.9793	0.7029	11.1701	0.7153	0.8683	0.3098	0.0758	0	0	4.5763	3.9255	2.0631	0.1722	0.1351	0.445	0	0	0.2152	0.367	0.5192	0	0.4988	0.32	0	0	0	6.8837	11.7123	0.1353	0	0.1717	0	TRUE	FALSE	FALSE	TRUE	FALSE	TRUE	FALSE	FALSE	FALSE
Nitab4.5_0000906g0010	6.8753	6.891	6.4679	4.9949	21.0156	8.9935	11.0694	30.5767	19.6733	19.456	3.8863	6.1172	2.818	8.1607	3.7623	6.0618	3.9458	5.3417	4.1309	2.1862	4.4953	3.8365	2.7747	3.0702	3.7241	5.0771	4.168	4.0411	3.1558	4.1419	6.6256	10.5917	2.9441	1.5965	1.7568	2.0852	TRUE	FALSE	FALSE	TRUE	FALSE	FALSE	TRUE	FALSE	FALSE	Uncharacterised protein family UPF0497, trans-membrane plant
Nitab4.5_0003313g0020	7.327	7.1189	6.0216	5.2599	6.79	4.6686	5.1984	9.9466	10.3777	6.8848	3.2786	9.1018	2.6964	4.4149	4.8763	2.042	4.5677	5.3775	5.1506	2.6746	2.4973	9.472	3.7496	7.2436	4.9423	3.5765	8.6001	4.9024	3.1969	3.0188	7.2913	4.5328	3.6077	2.3796	3.7946	5.5027	TRUE	FALSE	FALSE	FALSE	FALSE	FALSE	FALSE	FALSE	FALSE	B3 DNA binding domain, DNA-binding pseudobarrel domain, Auxin response factor
Nitab4.5_0001385g0120	0.0623	0	0	0.1616	2.1979	1.9999	0.9451	1.244	1.2394	0.446	0	0.128	0.1728	0.2021	0.4168	0.4298	0.4903	0.1663	0.6695	0.3242	0.534	0.1593	0.7362	0.2057	0.5917	0.5158	0.442	0.3761	0.0622	0.1683	0.4279	0.1294	0.5183	1.5097	0.4516	1.2173	TRUE	FALSE	FALSE	TRUE	FALSE	FALSE	FALSE	FALSE	FALSE
Nitab4.5_0004288g0010	55.5959	15.7753	7.3125	6.0441	208.446	144.812	195.91	94.6326	72.608	263.753	0.8754	14.1516	5.8634	8.122	4.1583	8.2015	3.4905	14.4265	4.5559	2.1912	5.1905	3.3574	15.5642	7.3698	5.3173	14.4483	15.4691	2.3383	2.9114	5.6224	7.7451	5.6491	6.5091	6.7646	8.0812	4.3737	TRUE	FALSE	FALSE	TRUE	FALSE	FALSE	TRUE	FALSE	FALSE	SANT domain, Homeodomain-like, Myb domain, plants, SANT/Myb domain, Myb domain
Nitab4.5_0001861g0160	1066.69	722.395	472.921	383.038	1713.41	1829.12	1839.26	1191.52	1452	2210.45	515.474	328.401	378.172	1043.36	694.931	1061.75	1066.55	1283.78	1052.28	269.278	401.929	449.948	573.577	523.864	816.092	676.625	625.921	481.032	369.007	307.234	1236.3	692.581	559.397	1043.92	817.944	533.312	TRUE	FALSE	FALSE	TRUE	FALSE	FALSE	TRUE	FALSE	FALSE	Cytochrome P450, Cytochrome P450, E-class, group I, Cytochrome P450, conserved site
Nitab4.5_0000874g0170	34.8394	11.1858	3.8804	1.6476	117.199	93.3993	54.7683	48.7208	33.5457	38.2515	1.3066	6.3032	0.0725	19.1477	10.881	31.2631	6.3411	5.2873	3.529	0.686	4.6892	0.2057	2.2803	4.1496	12.2238	2.5062	3.8917	1.2863	0.9633	2.5799	9.4345	12.3689	4.4647	5.0033	2.3328	3.7362	TRUE	FALSE	FALSE	TRUE	TRUE	FALSE	TRUE	FALSE	FALSE	Ribosomal protein S28e, Nucleic acid-binding, OB-fold
Nitab4.5_0004234g0080	23.7618	8.1905	7.978	3.0642	50.8194	30.809	44.1525	8.0425	21.595	44.5717	3.9171	5.3715	3.4595	1.7472	6.6203	6.908	1.9811	1.3556	1.351	0.9007	3.415	17.3847	74.6927	18.0407	2.3756	1.725	1.1879	2.2722	1.1361	1.8788	4.5449	3.3612	1.279	0.8867	1.7781	3.4673	TRUE	FALSE	FALSE	FALSE	TRUE	TRUE	TRUE	FALSE	FALSE	Isopenicillin N synthase-like, Oxoglutarate/iron-dependent dioxygenase, Non-haem dioxygenase N-terminal domain
Nitab4.5_0002885g0070	2.3805	1.7075	2.2569	1.5234	7.5433	1.722	2.8495	3.6263	4.659	4.3657	1.2682	3.0348	0.5602	0.8759	0.6061	1.4096	1.8663	1.2573	0.82	0.9166	0.8262	0.8424	0.6445	0.8879	1.4137	0.8319	1.2481	1.8878	1.1843	0.5579	1.0802	1.5115	1.0093	0.5638	0.6531	0.4725	TRUE	FALSE	FALSE	TRUE	FALSE	FALSE	TRUE	FALSE	FALSE	Uncharacterised protein family UPF0497, trans-membrane plant
Nitab4.5_0001059g0040	4.4854	9.4591	2.9192	2.1932	9.9344	9.3856	11.369	8.0411	7.9566	12.4551	3.3436	4.9843	2.4049	6.4055	6.4062	11.3379	6.0512	6.1016	7.681	1.6752	2.5855	3.822	6.8151	4.4614	5.5937	9.9253	6.6078	3.5761	1.5542	2.3286	13.1545	13.2419	8.7689	3.1149	2.5779	3.1102	TRUE	FALSE	FALSE	FALSE	FALSE	FALSE	FALSE	FALSE	FALSE	Protein of unknown function DUF1005
Nitab4.5_0006409g0050	1.3603	1.5879	1.1981	2.1307	2.806	3.5728	2.7074	2.6914	3.2641	3.1014	2.3174	1.8084	3.0095	2.4346	1.68	2.8958	1.9925	1.5257	1.6475	3.9686	4.0019	2.5268	3.0039	2.2157	3.1427	2.6551	2.2631	2.7147	1.7654	4.2197	2.3941	1.3781	4.0271	2.1849	2.821	2.2657	TRUE	FALSE	FALSE	FALSE	FALSE	FALSE	FALSE	FALSE	FALSE	Sulfiredoxin, ParB/Sulfiredoxin
Nitab4.5_0003298g0060	6.2367	2.1424	3.5091	2.3366	6.5701	4.5203	3.471	7.9863	9.7098	11.8181	2.0777	1.441	0.9272	0.4983	0.7885	2.5755	2.2178	7.6325	3.1762	1.7534	0.8087	2.629	1.9211	1.6208	4.4278	6.2018	4.1167	2.9935	1.3525	3.8848	0.4121	0.5177	0.8388	2.3154	2.523	2.0914	TRUE	FALSE	FALSE	FALSE	FALSE	TRUE	FALSE	FALSE	FALSE	AP2/ERF domain, DNA-binding domain
Nitab4.5_0001344g0020	56.2516	85.3256	47.3241	45.7242	113.959	47.3267	52.2118	56.2348	46.9782	43.9972	34.8567	67.6187	28.0239	64.0297	34.1661	58.3434	52.616	34.5843	43.0026	24.3986	36.8809	39.3479	34.3548	41.6378	30.7979	39.7467	44.4174	17.4239	35.195	36.0886	48.4263	129.273	57.2941	16.2168	20.7926	12.1276	TRUE	FALSE	FALSE	FALSE	FALSE	FALSE	FALSE	FALSE	FALSE	Alpha/beta hydrolase fold-3
Nitab4.5_0006029g0020	3.889	5.3359	3.2358	3.1021	3.1735	1.4479	3.0882	3.8664	4.1279	2.1352	3.313	2.4721	1.9777	6.6045	7.2375	10.007	5.1263	3.0463	3.7248	1.4573	2.5212	3.0461	4.9731	7.4344	5.0001	4.7537	3.9186	1.6712	2.9285	2.6668	10.337	9.9786	8.6928	2.9445	2.536	2.2826	TRUE	FALSE	FALSE	TRUE	FALSE	FALSE	FALSE	FALSE	FALSE	UDP-glucuronosyl/UDP-glucosyltransferase
Nitab4.5_0001423g0120	23.7195	27.5298	12.7519	5.8655	38.6833	14.1931	27.7257	33.1492	35.5778	30.0579	7.1127	9.3722	4.2886	6.7744	6.0133	15.6643	8.1323	7.7555	8.9238	7.5561	4.5075	14.1945	1.6686	11.354	10.0528	7.0213	9.2171	10.0592	5.8616	3.8152	5.7706	6.0844	1.3495	1.6193	3.6635	5.8087	TRUE	FALSE	FALSE	TRUE	FALSE	FALSE	TRUE	FALSE	FALSE	Tetratricopeptide-like helical
Nitab4.5_0005030g0030	12.9175	14.1171	6.4849	7.2925	29.1201	14.1002	15.1812	20.4532	18.9782	24.3544	5.9805	9.5578	7.1844	17.161	10.4219	20.4023	13.551	11.6318	12.4299	4.737	5.758	7.4717	7.5348	9.9392	15.7414	10.3844	12.6277	6.8817	4.4143	6.7378	11.5113	16.9731	10.189	7.9447	13.3037	7.9049	TRUE	FALSE	FALSE	TRUE	FALSE	FALSE	FALSE	FALSE	FALSE	Clathrin light chain
Nitab4.5_0009945g0020	27.2165	67.4038	28.5065	27.8002	42.9172	14.2124	25.7324	32.6789	34.1696	22.6416	25.9144	29.052	22.2044	76.0842	47.9932	68.0866	33.0035	25.6308	31.1359	17.5067	21.1319	43.6451	27.8496	36.8525	26.8462	23.5334	27.3649	22.3545	24.8097	18.903	49.2988	84.8624	41.3536	10.3727	17.5796	9.9594	TRUE	FALSE	FALSE	FALSE	FALSE	FALSE	FALSE	FALSE	FALSE	Organic solute transporter Ost-alpha
Nitab4.5_0001562g0060	3.4025	2.1689	1.9497	0.9601	1.3898	0.5645	0.7224	3.6837	5.2397	6.4998	1.0141	1.6348	0.1839	0.1765	0.3723	0.7282	0.7628	1.2231	2.4074	0.1789	0.7541	0.7225	0.0258	0.1297	2.4607	1.8109	0.633	0.8711	0.589	0.5281	0.2179	0.3156	0.1062	0.2705	1.3253	0.2432	TRUE	FALSE	FALSE	FALSE	FALSE	FALSE	FALSE	FALSE	FALSE
Nitab4.5_0007701g0010	20.9948	31.3838	18.985	20.4447	2.7611	4.9184	4.1342	11.1441	17.4693	13.0403	23.3073	14.6494	9.5152	3.5145	4.4773	4.2644	11.5169	13.1865	13.7138	9.3225	6.6607	15.4076	4.286	5.7546	9.9555	10.5545	8.9206	12.0523	8.0622	16.502	2.4416	5.7394	7.2446	8.8847	22.0101	8.3498	TRUE	FALSE	FALSE	TRUE	TRUE	FALSE	FALSE	FALSE	FALSE	Tryptophan synthase, beta chain, conserved site, Tryptophan synthase, beta chain, Tryptophan synthase beta chain/beta chain-like, Tryptophan synthase beta subunit-like PLP-dependent enzymes superfamily
Nitab4.5_0002418g0010	3.5113	3.4332	2.9802	1.216	14.2715	16.2143	22.8151	3.2813	2.4211	5.2353	1.9676	3.2122	0.6008	3.5661	13.085	11.6623	1.3534	1.8576	2.1431	1.4218	0.6379	8.7285	8.815	3.2089	2.0017	3.8037	2.558	1.4499	0.4894	1.5783	6.4436	5.1858	1.3088	2.4264	2.9781	2.9105	TRUE	FALSE	FALSE	FALSE	FALSE	FALSE	FALSE	FALSE	FALSE	Lipase, class 3
Nitab4.5_0006979g0020	17.2888	34.5133	13.9095	17.3526	20.5594	16.1366	24.3901	14.006	13.3526	9.0935	14.3041	13.1199	11.8901	33.7335	28.5513	39.5336	16.7651	10.871	15.6471	12.3018	10.0521	17.3405	13.2177	18.5233	13.6671	10.7387	14.7899	17.8034	10.5184	20.2384	29.7809	28.2786	18.4849	9.4986	9.4505	10.6438	TRUE	FALSE	FALSE	FALSE	FALSE	FALSE	FALSE	FALSE	FALSE	Cyclophilin-like peptidyl-prolyl cis-trans isomerase domain, Cyclophilin-type peptidyl-prolyl cis-trans isomerase, conserved site, Cyclophilin-type peptidyl-prolyl cis-trans isomerase
Nitab4.5_0000008g0010	1.574	2.7833	2.5504	2.2745	4.1227	4.5771	4.5459	5.4476	3.2796	4.1894	3.2152	1.9762	5.8697	5.0215	1.992	5.3434	3.1578	4.8496	3.6831	5.4979	8.8945	4.5932	2.1576	3.6872	3.8477	3.5707	4.2544	4.4692	4.1759	3.4371	1.9974	2.349	5.909	2.8248	5.536	4.3133	TRUE	FALSE	FALSE	FALSE	FALSE	FALSE	FALSE	FALSE	FALSE	Protein of unknown function DUF247, plant
Nitab4.5_0002149g0010	19.2424	12.3509	12.3794	6.6267	22.8512	9.7232	14.6794	37.3097	29.0608	31.1626	7.2457	7.4653	6.4863	9.8999	10.3851	18.2281	13.1012	27.9122	19.9419	5.5093	7.333	10.4635	5.9271	6.5988	22.2328	14.2412	23.6589	7.0726	6.1668	1.9496	9.2171	12.7059	11.023	9.6417	16.2271	11.4891	TRUE	FALSE	FALSE	FALSE	FALSE	FALSE	FALSE	FALSE	FALSE	Protein of unknown function DUF247, plant
Nitab4.5_0000238g0020	18.2429	15.3367	15.2999	9.2235	53.1019	73.4096	77.0001	32.8341	40.6182	42.3752	12.5804	8.4717	4.5068	5.6005	17.1238	13.4028	9.7317	10.104	16.7696	6.1508	4.3026	16.7217	3.6872	8.8405	14.6518	15.5105	7.2346	15.8005	5.4728	7.3967	11.2622	5.8593	3.3211	5.1804	7.2712	6.523	TRUE	FALSE	FALSE	TRUE	FALSE	FALSE	TRUE	FALSE	FALSE	Peptidase S28
Nitab4.5_0004904g0010	18.0578	24.4832	14.0022	9.1399	48.0944	32.3423	45.8688	22.711	39.4194	37.4668	13.4306	19.1839	4.1922	18.9723	26.955	45.3878	11.3196	19.9606	27.9124	3.8747	9.4072	27.7961	8.5637	22.4622	22.8753	18.4985	17.3196	15.7896	7.2047	8.2031	24.5032	15.0546	8.5742	5.1951	12.7071	20.4279	TRUE	FALSE	FALSE	FALSE	FALSE	FALSE	FALSE	FALSE	FALSE
Nitab4.5_0004122g0040	11.1468	10.0148	7.9327	6.7261	13.4959	12.1483	10.4601	11.6809	13.5358	16.304	6.4921	12.8927	3.4247	7.72	9.8932	15.4747	8.9415	8.1318	9.1745	4.8272	5.5226	10.6002	6.1816	9.7628	10.6063	9.9505	10.5811	6.6593	3.7178	2.7677	10.0239	8.1566	4.4338	5.0678	6.279	6.243	TRUE	FALSE	FALSE	FALSE	FALSE	FALSE	FALSE	FALSE	FALSE	UDP-glucuronosyl/UDP-glucosyltransferase
Nitab4.5_0005084g0020	11.5773	10.723	11.1901	5.3482	12.5912	10.7084	10.6386	11.1627	14.3958	9.5403	6.9736	8.3139	3.8798	11.9678	13.0601	24.2865	8.1126	7.1867	8.972	4.0728	7.42	9.2506	5.4565	8.1881	10.3827	11.8384	8.5313	7.6837	5.128	4.5849	16.8059	10.2608	5.0781	3.3321	5.2899	5.5691	TRUE	FALSE	FALSE	FALSE	FALSE	FALSE	FALSE	FALSE	FALSE	AMP-binding, conserved site, AMP-dependent synthetase/ligase, AMP-binding enzyme C-terminal domain
Nitab4.5_0000693g0040	5.1569	5.6363	4.6917	5.1692	5.4979	3.7319	6.6345	5.0593	5.9054	2.3731	5.3396	4.936	2.7768	5.3685	5.3299	6.0469	4.5602	1.9827	4.0237	2.2428	2.0627	4.5144	3.7135	3.9186	4.0143	4.8601	3.1079	5.3049	4.5194	2.6808	6.0836	6.0618	2.598	1.4992	2.1681	1.924	TRUE	TRUE	FALSE	FALSE	FALSE	FALSE	FALSE	FALSE	FALSE	Barwin, Barwin-like endoglucanase, RlpA-like double-psi beta-barrel domain
Nitab4.5_0000295g0120	4.2649	3.6474	3.1321	3.964	2.7192	3.1099	3.5592	4.3962	6.2709	3.6653	3.7837	2.6485	1.5579	0.7774	0.8929	1.349	2.2616	3.0904	3.2336	1.8157	1.0171	2.2045	0.7323	1.1498	2.8035	3.093	1.7611	4.6645	1.922	3.0646	0.4707	1.2697	0.6436	1.8186	1.9216	1.5606	TRUE	FALSE	FALSE	TRUE	FALSE	FALSE	FALSE	FALSE	FALSE	PAR1
Nitab4.5_0000119g0120	7.6907	1.1849	0.8388	0.2474	3.2373	0.3336	1.2911	1.0261	1.7273	5.0664	0.2488	1.6418	0	0	0	0	0	0.1155	0	0.0639	0.1247	0.0628	0.8116	0.2374	0	0	0.1213	0.1385	0.1541	0.1323	0	0.018	0.1205	0	0.0709	0	TRUE	FALSE	FALSE	FALSE	TRUE	FALSE	TRUE	FALSE	FALSE	Mitochodrial transcription termination factor-related
Nitab4.5_0001480g0020	17.8487	14.3582	14.4444	12.2067	40.5764	31.7759	33.4346	21.0081	26.3236	20.8587	11.7245	11.5555	5.7263	13.0803	17.7613	19.6659	11.0245	15.8816	11.9601	8.7151	8.5472	11.0501	4.4656	9.1432	12.1057	15.5355	16.9324	12.5429	8.9608	6.47	17.9259	11.8753	7.1678	5.307	9.6242	6.33	TRUE	FALSE	FALSE	TRUE	FALSE	FALSE	FALSE	FALSE	FALSE	Major facilitator superfamily domain, general substrate transporter, PTR2 family proton/oligopeptide symporter, conserved site, Proton-dependent oligopeptide transporter family
Nitab4.5_0007585g0030	2.8591	5.6288	3.0501	1.788	7.0334	2.2173	3.2568	5.3562	6.5112	4.2439	1.702	3.6758	0.9508	4.673	5.1337	14.8737	2.1375	3.4101	2.3958	2.1427	0.8886	3.7636	4.6013	4.8446	3.8071	4.6672	3.9911	3.4534	1.1267	3.4674	6.1695	6.5738	3.0055	1.208	1.7779	1.6023	TRUE	FALSE	FALSE	FALSE	FALSE	FALSE	FALSE	FALSE	FALSE	FAD linked oxidase, N-terminal, FAD-binding, type 2, CO dehydrogenase flavoprotein-like, FAD-binding, subdomain 2
Nitab4.5_0009898g0030	0.4214	0.5791	0.7796	0.9982	0.8722	0.4815	0.958	0.8052	0.802	0.9088	1.2813	0.813	2.256	2.3255	1.4464	0.7423	2.5655	1.4278	2.0201	1.2417	1.5393	1.6445	3.0246	2.9291	1.1356	1.8148	1.3518	1.7799	1.1052	1.7754	2.3815	1.55	2.4553	2.6436	2.8708	2.4195	TRUE	FALSE	FALSE	TRUE	FALSE	FALSE	FALSE	FALSE	TRUE	Glutathione S-transferase, N-terminal, Glutathione S-transferase, C-terminal-like, Thioredoxin-like fold
Nitab4.5_0001503g0100	1.5017	1.4998	1.5503	2.6076	2.2317	1.1675	1.0404	2.6602	2.4208	2.3288	1.9738	2.609	3.2727	0.8994	0.4691	1.1072	2.0828	3.5726	2.8717	3.4307	3.1137	0.8717	1.47	1.4897	2.1784	3.1011	2.3678	2.3571	3.1966	1.5048	0.9575	1.1143	1.3849	1.7336	1.7211	1.2549	TRUE	FALSE	FALSE	FALSE	FALSE	FALSE	FALSE	FALSE	FALSE	Sodium/calcium exchanger membrane region
Nitab4.5_0000805g0010	2.0629	2.3369	1.6901	1.4818	1.6166	1.8736	1.9927	1.9944	1.4321	1.5895	1.7859	1.6726	0.9386	1.7005	1.5233	2.014	1.4668	1.4833	1.4253	1.0815	0.8904	1.0923	1.3909	1.2789	1.7735	1.9127	1.4062	0.3684	0.9139	0.3269	2.1161	2.5396	1.5664	1.2166	0.5567	1.0734	TRUE	FALSE	FALSE	FALSE	FALSE	FALSE	FALSE	FALSE	FALSE	HAD-like domain, Phospholipid/glycerol acyltransferase
Nitab4.5_0008467g0020	9.2896	6.3914	3.2556	3.0055	17.5459	14.7237	12.6707	11.1334	11.5307	20.2181	1.7004	5.8437	2.3526	3.6908	5.4494	6.1078	3.4409	4.0626	3.6044	2.3857	3.2508	2.6763	7.0246	5.1165	3.1594	5.5637	5.9268	1.4661	1.7412	2.1115	4.1895	5.1322	3.2346	3.1573	3.6394	2.2794	TRUE	FALSE	FALSE	TRUE	FALSE	FALSE	TRUE	FALSE	FALSE
Nitab4.5_0001270g0170	24.4064	36.0145	14.9457	17.1751	38.2563	48.4904	47.8537	26.3402	34.5109	20.6102	16.6522	15.9162	10.2733	31.8809	36.0034	41.9589	6.5065	12.8667	15.8462	8.251	9.4231	36.6434	8.5887	16.3611	18.5135	23.3381	16.9928	23.211	11.8906	18.7429	41.0231	21.1729	13.4244	10.2504	9.2439	8.9392	TRUE	FALSE	FALSE	FALSE	FALSE	FALSE	FALSE	FALSE	FALSE	AMP-binding, conserved site, AMP-dependent synthetase/ligase
Nitab4.5_0000313g0110	1.794	3.0811	1.5923	2.6238	3.4855	3.123	2.6365	1.8538	3.1935	3.4498	2.2836	4.2273	5.0769	4.6402	4.7513	6.634	2.8532	2.6471	2.9648	3.7281	4.885	3.3204	5.6002	5.6837	3.309	3.2671	3.2417	3.3041	2.4701	3.3651	3.8534	5.3831	5.0454	2.8754	2.3052	3.7505	TRUE	FALSE	FALSE	FALSE	FALSE	FALSE	FALSE	FALSE	FALSE	ADP/ATP carrier protein, Major facilitator superfamily domain, general substrate transporter
Nitab4.5_0003419g0010	4.1083	7.6709	3.2199	2.346	6.7505	3.6123	7.1031	4.5531	8.2648	6.4402	2.6788	2.8143	0.8986	2.8721	5.8021	8.8787	2.1582	2.0461	4.3765	1.6944	1.9731	4.5699	1.6717	2.4265	3.5264	2.3527	2.5455	3.4232	1.5629	1.1885	2.7709	2.6637	0.8589	1.0313	1.001	1.3263	TRUE	FALSE	FALSE	FALSE	FALSE	FALSE	FALSE	FALSE	FALSE	ABC transporter type 1, transmembrane domain, AAA+ ATPase domain, ABC transporter, conserved site, ABC transporter-like, P-loop containing nucleoside triphosphate hydrolase, ABC transporter, transmembrane domain
Nitab4.5_0012888g0010	17.0602	23.7962	14.7202	12.8876	12.7002	4.0646	7.5683	12.8357	13.7828	13.6749	15.0298	11.0702	9.1569	10.2467	7.7371	10.1836	9.8594	13.981	15.3457	9.4047	7.1535	10.2139	4.353	6.1457	11.3301	11.3248	8.9233	12.1576	10.3487	10.0102	10.1032	15.2861	5.6088	4.3025	9.3242	3.8822	TRUE	FALSE	FALSE	FALSE	FALSE	FALSE	FALSE	FALSE	FALSE	DNA glycosylase, Methyladenine glycosylase
Nitab4.5_0002160g0040	0.5319	0.5617	0.8532	0.5107	0.7882	1.4089	1.7384	0.9259	0.8187	0.9149	0.452	0.5467	0.0808	0.4748	0.5457	1.4362	1.2904	1.4882	0.7174	0	0.2708	1.0772	0.1754	1.7591	0.4276	1.1298	1.054	0.4198	0.746	0.8498	0.7368	0.8769	0.5399	0.4191	0.7671	0.782	TRUE	FALSE	TRUE	FALSE	FALSE	FALSE	FALSE	FALSE	FALSE	Heavy metal-associated domain, HMA
Nitab4.5_0002441g0010	32.313	31.2116	37.6049	27.8852	17.0343	18.6565	18.4742	30.087	32.9616	19.1687	29.4299	15.3607	17.1224	18.5537	20.7095	30.807	22.2655	40.7175	28.7754	18.9833	7.7873	21.8836	14.9659	20.9244	35.4284	54.893	29.311	30.5643	14.4628	29.9701	21.6533	16.8986	8.4228	16.9238	28.0002	19.6526	TRUE	FALSE	FALSE	FALSE	FALSE	FALSE	FALSE	FALSE	FALSE	Protein of unknown function DUF1645, plant
Nitab4.5_0000214g0080	10.9018	8.7025	6.1196	2.0221	13.5117	2.8933	8.6829	4.6999	11.0638	10.5887	6.6215	4.668	0.3942	0.7481	2.1822	6.2497	0.9003	3.5028	7.3654	0.8736	1.4865	4.1471	0.294	1.1985	4.5383	6.3877	1.3533	4.4327	1.1443	2.7454	0.8762	1.051	0.0772	0.3799	2.071	0.7433	TRUE	FALSE	FALSE	FALSE	FALSE	FALSE	FALSE	FALSE	FALSE
Nitab4.5_0012787g0010	3.5064	2.3984	2.8568	2.5332	10.1992	4.8519	8.1253	2.6117	6.1066	3.2392	2.0989	2.5268	0.4985	5.9655	5.3826	5.5165	1.4246	2.1937	5.2457	0.4172	1.1079	6.9816	1.4129	1.4266	3.1697	4.6399	1.9796	1.7862	0.771	2.0402	4.4002	4.1997	1.1663	0.499	1.289	0.6259	TRUE	FALSE	FALSE	FALSE	FALSE	FALSE	FALSE	FALSE	FALSE	Anticodon-binding, Glycyl-tRNA synthetase, alpha2 dimer, Aminoacyl-tRNA synthetase, class II (G/ H/ P/ S), conserved domain, Aminoacyl-tRNA synthetase, class II, Glycyl-tRNA synthetase/DNA polymerase subunit gamma-2
Nitab4.5_0000500g0060	548.173	559.578	523.609	349.316	542.141	571.67	625.917	231.062	334.509	329.417	490.4	242.992	303.193	645.318	693.577	546.021	513.138	210.838	338.607	194.395	285.785	327.598	499.868	439.375	373.213	251.178	242.713	442.224	373.234	399.934	870.976	579.68	442.175	413.221	362.257	346.714	TRUE	FALSE	FALSE	FALSE	FALSE	FALSE	FALSE	FALSE	FALSE	S-adenosylmethionine decarboxylase, core, S-adenosyl-l-methionine decarboxylase leader peptide, S-adenosylmethionine decarboxylase, S-adenosylmethionine decarboxylase subgroup, S-adenosylmethionine decarboxylase, conserved site
Nitab4.5_0001984g0010	3.432	4.1669	5.4153	5.2454	5.2807	6.8322	5.634	11.2517	8.7635	7.1667	4.3235	3.7532	1.814	2.7923	3.9854	4.9528	6.8759	13.3035	6.4236	1.8618	2.9246	2.946	5.181	5.2861	7.6928	6.6659	5.526	4.3639	3.8042	3.8468	3.2206	2.9071	2.8165	6.4935	7.3377	4.8934	TRUE	TRUE	FALSE	FALSE	FALSE	FALSE	FALSE	FALSE	FALSE	Glucose-6-phosphate dehydrogenase, C-terminal, Glucose-6-phosphate dehydrogenase, Glucose-6-phosphate dehydrogenase, active site, NAD(P)-binding domain, Glucose-6-phosphate dehydrogenase, NAD-binding
Nitab4.5_0005755g0010	20.8555	40.2629	16.2311	3.8227	66.3336	42.0145	53.5437	14.7406	26.9059	17.5885	14.9281	8.7151	12.1694	49.6363	42.4742	79.2793	7.4002	6.6629	12.4065	4.8613	2.4747	14.4422	13.0213	18.0923	9.599	5.8062	3.0708	8.7885	2.8281	4.9661	64.7916	24.8825	11.683	4.2898	4.3152	3.54	TRUE	FALSE	FALSE	TRUE	TRUE	FALSE	FALSE	FALSE	FALSE	NUDIX hydrolase domain-like, NUDIX hydrolase domain, NUDIX hydrolase, conserved site
Nitab4.5_0004685g0030	8.7137	14.0021	10.4299	7.7331	29.4597	17.4588	19.0126	18.6325	18.1029	12.7142	8.1782	8.4198	6.2455	13.6177	17.3828	23.3002	7.481	9.9704	10.7303	5.2696	5.183	8.6285	3.8022	5.7164	10.0604	9.6321	10.0588	8.108	4.8099	5.6097	17.1325	14.8752	6.7333	4.3712	7.2007	3.7937	TRUE	FALSE	FALSE	TRUE	TRUE	FALSE	FALSE	FALSE	FALSE	Transcription factor GRAS, Transcriptional factor DELLA, N-terminal
Nitab4.5_0005082g0030	17.8599	16.8193	9.8242	10.4814	9.2442	5.7702	10.9088	12.1875	17.1342	15.6175	10.3464	13.1338	6.887	7.6724	9.4763	13.1184	9.2424	10.0697	13.1832	10.0509	5.1579	13.4781	8.6619	11.6363	16.3559	12.7075	11.4345	11.2942	7.4349	9.0942	8.6874	8.1033	6.8239	5.1809	10.6514	10.9009	TRUE	FALSE	FALSE	FALSE	FALSE	FALSE	FALSE	FALSE	FALSE	Spermidine/spermine synthases family
Nitab4.5_0000737g0120	57.3427	67.8366	43.9705	80.8531	124.276	75.6094	85.2647	64.591	86.4595	94.2267	51.2428	44.9593	23.7055	94.1046	106.686	101.748	53.6952	28.2919	44.9025	19.2326	35.6704	35.7899	108.164	86.3989	45.1473	30.6518	32.3747	52.4899	39.8504	44.7514	112.317	193.623	83.4004	19.5965	17.9792	19.582	TRUE	TRUE	FALSE	FALSE	FALSE	FALSE	TRUE	FALSE	FALSE	Plant lipid transfer protein/Par allergen, Bifunctional inhibitor/plant lipid transfer protein/seed storage helical domain
Nitab4.5_0005717g0010	12.6025	12.6613	8.9809	4.248	22.9759	13.8644	18.4246	22.6991	30.4098	26.73	5.3213	8.4613	3.1519	10.5495	12.4366	18.8359	9.6987	19.7791	21.1675	5.1456	4.4665	15.1369	3.7878	7.1648	17.141	18.4559	11.1386	6.7087	3.9753	4.9408	14.3457	7.254	5.9086	4.3257	12.7339	8.1016	TRUE	FALSE	FALSE	FALSE	FALSE	FALSE	FALSE	FALSE	FALSE	Glycosyl hydrolase family 32, C-terminal, Glycosyl hydrolase, five-bladed beta-propellor domain, Concanavalin A-like lectin/glucanases superfamily, Glycoside hydrolase, family 32, Glycosyl hydrolase family 32, N-terminal
Nitab4.5_0000716g0020	0	0.6177	0	0.035	0.0168	0	0	0.1073	0.0417	0	0.2483	0.175	0	0.3438	0.3738	0.1074	0.4695	0.0982	0.5538	0	0	0.0394	0.0358	0.412	0.1468	0.0547	0.1308	0.037	0.0704	0	0.7445	0.9423	0.6692	0.0779	0	0	TRUE	FALSE	FALSE	TRUE	FALSE	FALSE	FALSE	FALSE	FALSE	Phenylalanine ammonia-lyase, shielding domain, Fumarase/histidase, N-terminal, L-Aspartase-like, Phenylalanine ammonia-lyase, Phenylalanine/histidine ammonia-lyases, active site, Aromatic amino acid lyase
Nitab4.5_0008755g0010	0.4889	0.8037	1.0746	0.1175	7.3087	5.1885	5.7142	3.9131	5.4344	6.3722	0.65	0.1355	0.1391	2.8884	3.2951	4.1132	5.1529	9.0328	4.4614	0	0.121	0.2347	3.2326	0.669	6.0609	2.2487	1.3978	0.1595	2.0413	0.4944	1.896	0.6446	1.6368	5.4538	2.8684	2.5437	TRUE	FALSE	TRUE	TRUE	FALSE	FALSE	FALSE	FALSE	FALSE	Kelch repeat type 2, Kelch-type beta propeller
Nitab4.5_0005669g0020	5.0554	5.8994	2.7886	1.7734	32.0123	26.2104	26.0956	5.4723	7.9894	7.1512	2.5707	3.9839	1.7317	13.1318	16.654	15.7993	4.0206	3.0932	3.5355	2.2267	2.2692	8.0783	6.0457	3.6299	3.7044	2.7879	2.5125	2.1834	1.6833	2.4072	10.0539	7.2001	4.7776	2.7195	1.7752	2.9082	TRUE	FALSE	FALSE	TRUE	TRUE	FALSE	TRUE	FALSE	FALSE	Ferredoxin reductase-type FAD-binding domain, Riboflavin synthase-like beta-barrel, Ferric reductase transmembrane component-like domain, FAD-binding 8, Ferric reductase, NAD binding, Cytochrome b245, heavy chain
Nitab4.5_0010531g0010	8.9638	8.1053	5.7943	5.3677	51.4253	40.9474	36.8372	30.821	28.604	33.9141	3.3398	5.8876	3.6435	32.6682	29.2223	26.59	27.5273	18.6142	17.3734	2.4617	4.6278	6.0257	16.3314	14.2524	17.0677	9.4137	10.8324	4.0823	3.8894	3.1765	34.5006	30.1725	14.4228	10.3945	8.0458	10.2137	TRUE	FALSE	FALSE	TRUE	TRUE	FALSE	TRUE	FALSE	FALSE	Glycoside hydrolase, family 17, Glycoside hydrolase, catalytic domain, Glycoside hydrolase, superfamily
Nitab4.5_0015544g0010	3.3974	1.5305	1.795	0.7417	6.1937	4.7328	4.6147	3.7787	5.9739	7.8319	1.1742	1.8289	0.2016	0.2712	0.5309	1.3483	0.4827	1.731	1.6649	0.5809	0.9619	0.8276	0.9464	0.5724	2.1719	1.6918	0.9028	1.189	0.3804	0.5806	0.617	0.4713	0.4077	0.4972	1.3445	0.7915	TRUE	FALSE	FALSE	TRUE	FALSE	FALSE	TRUE	FALSE	FALSE
Nitab4.5_0002510g0010	10.945	9.9164	9.6093	9.3665	16.0241	15.11	21.5684	24.0396	37.8553	24.49	7.1482	6.4515	5.0171	9.3303	12.0167	20.1085	15.2283	20.8158	20.1825	4.939	4.7931	14.949	9.3537	15.4847	25.8578	22.9057	18.2418	9.4678	4.1744	8.2493	14.4599	9.8583	6.3813	9.7881	19.0177	11.5399	TRUE	FALSE	FALSE	FALSE	FALSE	FALSE	FALSE	FALSE	FALSE	UDP-glucuronosyl/UDP-glucosyltransferase
Nitab4.5_0001752g0090	38.3985	39.6291	33.9565	24.7435	29.1985	27.8803	36.0771	31.7993	35.8011	33.2444	25.7105	28.8513	17.2478	15.3486	20.783	20.5845	18.135	18.6043	18.8192	20.3323	18.0879	28.8751	15.5295	17.4558	21.3221	14.7613	15.1271	26.2361	17.2848	15.4176	25.8527	16.6316	7.231	10.7746	13.4714	9.4837	TRUE	FALSE	FALSE	FALSE	FALSE	FALSE	FALSE	FALSE	FALSE
Nitab4.5_0000048g0140	43.8708	36.4935	28.205	23.6678	40.7113	35.7084	44.7642	36.0172	36.7372	61.9358	23.1393	36.4141	19.7319	23.2616	42.2862	43.0736	26.354	24.0424	22.8201	16.0303	20.7803	32.1645	26.6773	34.6033	21.1606	27.0749	26.5477	21.5597	16.3493	13.3853	40.5806	24.736	17.6793	17.6401	20.4913	19.7986	TRUE	FALSE	FALSE	FALSE	FALSE	FALSE	FALSE	FALSE	FALSE	PAR1
Nitab4.5_0005367g0010	28.815	24.5011	25.4687	16.2955	12.841	8.2372	9.1128	14.186	15.9723	16.2589	15.0998	33.5235	12.8058	16.2422	18.1009	28.8943	12.9551	19.1291	16.3185	11.5115	11.3713	29.5896	9.5215	21.4092	22.2033	17.2556	24.1902	16.2554	12.5809	10.3074	21.8646	17.692	9.5364	5.5409	14.1804	10.4143	TRUE	FALSE	FALSE	TRUE	FALSE	FALSE	FALSE	FALSE	FALSE	Zinc/iron permease, fungal/plant, Zinc/iron permease
Nitab4.5_0001366g0040	9.4549	9.0556	7.054	6.6842	8.2166	17.5885	18.2052	11.8005	13.6318	9.8687	7.2035	4.8308	2.9361	9.799	18.7316	23.4225	9.4044	10.5285	12.0841	2.567	4.0933	8.2335	17.617	14.2002	9.9668	9.9578	7.5118	10.3689	5.7974	5.8439	18.602	8.0118	14.5327	12.3897	8.1026	12.4249	TRUE	FALSE	FALSE	FALSE	FALSE	FALSE	FALSE	FALSE	FALSE	Aldehyde dehydrogenase, conserved site, Aldehyde dehydrogenase domain, Aldehyde/histidinol dehydrogenase, Aldehyde dehydrogenase, C-terminal, Aldehyde dehydrogenase, N-terminal
Nitab4.5_0011515g0010	6.0564	3.2978	3.2869	2.895	10.0578	6.9909	5.7707	5.8036	10.6825	9.5688	2.7818	3.016	1.6894	1.1882	1.6865	1.4991	2.0675	3.0716	3.401	1.8673	1.9169	0.9829	0.9643	0.8809	3.9726	3.4252	1.8438	3.1167	1.9893	1.2754	1.2581	0.8023	0.9905	0.9503	2.4568	1.6637	TRUE	FALSE	FALSE	TRUE	FALSE	FALSE	TRUE	FALSE	FALSE	Ammonium transporter AmtB-like domain, Ammonium transporter, Ammonium transporter, conserved site
Nitab4.5_0007888g0030	3.394	5.6172	4.6917	7.1832	6.6631	7.2168	5.9925	9.2329	6.9746	8.3339	5.4686	5.484	7.3568	2.2981	1.8467	1.9351	8.4395	11.4651	8.1271	13.2056	10.9244	4.5136	4.5477	4.0488	6.0648	8.8189	10.3923	8.4263	4.2075	6.8885	2.0187	2.1786	4.2432	10.4603	10.7735	6.5497	TRUE	FALSE	FALSE	FALSE	TRUE	FALSE	FALSE	FALSE	FALSE	Thaumatin, Thaumatin, conserved site
Nitab4.5_0004471g0060	4.1942	6.5725	2.6226	1.8375	22.7616	7.3084	12.7604	11.5468	17.9739	15.8236	1.7621	3.3171	0.4163	2.9672	3.6691	14.6277	2.6508	5.5181	7.287	0.6429	1.2266	6.0828	0.3718	2.8014	5.2844	5.7114	2.8869	2.5776	0.9541	0.3886	3.0967	1.3671	1.7733	0.4213	1.5866	1.6075	TRUE	FALSE	FALSE	TRUE	FALSE	FALSE	FALSE	FALSE	FALSE	Lipase, GDSL, SGNH hydrolase-type esterase domain
Nitab4.5_0000639g0100	4.683	11.1252	5.7196	11.9731	12.2543	7.4273	7.1877	10.0733	10.9069	12.0053	10.8644	13.2861	20.0709	22.77	12.5494	26.1212	15.5215	20.8422	20.4999	13.9053	11.3901	18.5146	10.7032	13.0566	16.1579	19.193	18.6834	15.7677	10.1733	11.639	16.3108	23.1655	17.1026	14.1304	14.485	16.1316	TRUE	FALSE	FALSE	FALSE	FALSE	FALSE	FALSE	FALSE	FALSE	NUDIX hydrolase domain-like, NUDIX hydrolase domain, Nudix hydrolase 6-like
Nitab4.5_0021182g0010	28.1408	10.7561	9.0436	5.4836	35.8851	21.0206	25.5351	16.6254	20.9534	42.5201	3.7643	13.1558	3.7071	3.0729	6.5611	9.672	2.5542	5.12	3.6898	4.0333	7.3697	11.5673	29.6054	9.6704	2.8876	5.9122	5.4429	3.1225	3.2752	2.0953	3.1634	5.1477	3.0691	2.3549	3.8583	2.4763	TRUE	FALSE	FALSE	FALSE	TRUE	TRUE	TRUE	FALSE	FALSE	Serine/threonine- / dual specificity protein kinase, catalytic domain, Protein kinase domain, Protein kinase-like domain, Protein kinase, ATP binding site
Nitab4.5_0008832g0010	12.0921	6.6715	5.1826	2.8931	30.4927	14.8188	10.283	7.2214	12.3815	15.1534	4.1661	6.0231	0.902	4.23	3.2056	8.8854	5.9817	4.6181	6.6556	1.0815	3.0581	3.7556	0.3787	2.5341	9.7397	5.1446	4.3104	4.4307	1.0601	2.0743	2.6052	5.3927	0.894	1.423	3.1248	2.8449	TRUE	FALSE	FALSE	TRUE	FALSE	FALSE	FALSE	FALSE	FALSE	RWP-RK domain, ICP0-binding domain of Ubiquitin-specific protease 7, AP2/ERF domain, DNA-binding domain
Nitab4.5_0006137g0020	1.3518	0.8977	0.7486	1.0416	6.0994	5.1435	5.3064	8.0425	11.2224	8.6054	0.9051	1.4048	1.9392	3.289	2.1204	3.836	4.4998	4.4966	3.9365	2.4526	2.4796	3.2333	1.8353	3.2923	6.2647	5.4149	5.7926	1.9672	1.1232	1.2749	2.0185	1.5274	3.5396	4.0718	4.9945	4.0177	TRUE	FALSE	FALSE	FALSE	FALSE	FALSE	FALSE	FALSE	FALSE	Lipase, GDSL, SGNH hydrolase-type esterase domain
Nitab4.5_0002694g0020	80.7694	81.6621	61.5215	31.8439	77.2447	133.938	128.443	82.6441	137.42	193.144	53.2911	12.3501	23.641	151.809	101.933	126.472	175.044	186.34	146.681	20.8839	30.1581	14.9833	21.7061	16.9281	86.047	68.5344	27.5046	43.5496	33.1474	24.2591	221.782	107.039	88.0289	93.314	69.1187	35.5525	TRUE	FALSE	FALSE	TRUE	TRUE	TRUE	FALSE	FALSE	FALSE	Pectinesterase inhibitor domain
Nitab4.5_0003080g0010	12.7717	12.7188	12.0033	7.1374	23.4026	16.7936	26.0762	24.1786	24.4588	21.2288	10.3183	11.3959	6.3247	14.7255	18.5897	21.4078	10.6062	17.1181	14.0867	5.2483	8.3579	12.1158	5.9783	11.208	17.2618	13.2101	9.4472	10.8793	6.0855	6.7806	12.6396	13.2699	8.9988	8.2439	11.935	11.6084	TRUE	FALSE	FALSE	TRUE	FALSE	FALSE	FALSE	FALSE	FALSE	Glutathione S-transferase, N-terminal, Glutathione S-transferase, C-terminal-like, Thioredoxin-like fold
Nitab4.5_0004184g0020	21.8356	20.3788	32.7725	32.884	19.9194	30.5659	30.4906	15.3635	10.5022	7.0196	42.5547	33.0097	56.6915	28.4766	22.7453	18.4422	35.8326	26.4312	25.7573	58.9899	45.5305	22.2943	29.3792	23.3894	29.4376	25.4817	28.7573	33.5761	46.5447	40.8951	23.5373	23.7621	31.4552	31.8374	45.927	35.9578	TRUE	FALSE	FALSE	FALSE	FALSE	FALSE	TRUE	FALSE	FALSE	Metridin-like ShK toxin, Prolyl 4-hydroxylase, alpha subunit, Oxoglutarate/iron-dependent dioxygenase
Nitab4.5_0001128g0030	9.6891	4.2348	1.8441	1.8714	31.9754	18.6305	14.975	9.0224	12.0134	29.9755	1.4285	0.8563	0	3.8986	1.1397	3.7329	2.8316	2.3557	2.3346	0.6976	0.5755	0	0	0.5821	3.8056	2.8978	2.2839	1.1686	0.6098	0.6145	0.2955	2.8699	0.1729	0.4946	1.5994	1.7546	TRUE	FALSE	FALSE	TRUE	TRUE	FALSE	FALSE	FALSE	FALSE	DNA glycosylase, Methyladenine glycosylase
Nitab4.5_0021816g0010	7.049	3.1032	3.5613	4.2416	11.2281	1.9218	4.4161	3.9216	3.5465	7.8476	2.9831	6.8238	0.1665	0.6063	1.1236	2.6889	1.026	0.9933	0.59	0.3829	1.9239	2.5956	1.5561	1.6418	2.2586	2.1632	1.9096	3.8314	3.3229	0.527	2.7316	1.9194	1.6353	0.9435	0.4211	0.9371	TRUE	FALSE	FALSE	FALSE	FALSE	FALSE	FALSE	FALSE	FALSE	Shikimate kinase/Threonine synthase-like 1, P-loop containing nucleoside triphosphate hydrolase, Shikimate kinase, conserved site
Nitab4.5_0000341g0010	3.0204	4.4956	4.2832	2.996	3.046	1.5771	3.6497	1.072	1.1687	1.4555	2.8817	3.1642	2.7318	3.5622	4.3674	3.1501	1.9193	1.6441	1.7976	1.4713	0.8673	2.6543	3.7618	1.9126	1.7935	2.1533	1.2133	1.5215	3.2509	4.0872	2.8831	4.7685	3.0344	2.188	2.3328	1.5662	TRUE	FALSE	FALSE	FALSE	FALSE	FALSE	FALSE	FALSE	FALSE	Phosphoenolpyruvate carboxylase, active site, Phosphoenolpyruvate carboxylase, Pyruvate/Phosphoenolpyruvate kinase-like domain, Phosphoenolpyruvate carboxylase, bacterial/plant-type
Nitab4.5_0000201g0130	36.9343	10.5173	12.839	13.5886	39.1705	51.3043	52.3515	23.4451	26.5905	39.6583	9.6027	12.7088	7.8947	11.8498	10.596	12.3659	19.211	15.36	19.0589	12.0326	6.2366	14.9597	16.7793	25.0504	13.645	15.3186	17.6541	13.9263	9.068	6.4862	10.2387	10.5193	12.2343	20.6631	25.1806	20.2409	TRUE	FALSE	FALSE	TRUE	FALSE	FALSE	FALSE	FALSE	FALSE	Multi antimicrobial extrusion protein
Nitab4.5_0002836g0040	7.3363	6.4123	4.0335	3.2174	8.8953	6.4544	7.2401	3.4116	4.1861	3.393	3.0616	3.4994	1.3459	3.4627	2.6527	4.8693	1.6571	3.0135	1.6928	1.5024	1.5959	3.2582	0.2339	1.6058	3.0832	2.9115	1.1858	4.5246	0.5894	3.5057	1.9313	2.6218	1.3657	0.5059	1.2206	1.4638	TRUE	FALSE	FALSE	TRUE	FALSE	FALSE	FALSE	FALSE	FALSE	Lipase/lipooxygenase, PLAT/LH2, Longin-like domain, Embryo-specific 3
Nitab4.5_0000357g0200	5.4949	1.7376	3.76	1.9894	2.9657	3.3943	2.3594	2.6218	7.3302	8.4053	2.3952	1.5812	0.1616	0.7795	0.0555	1.3707	0.5479	2.4676	5.514	0.266	0.3429	1.1339	0	0.493	4.0344	1.9905	0.7404	2.9371	0.343	1.1727	0	0.0143	0.0828	0.0938	1.528	0.821	TRUE	FALSE	FALSE	FALSE	FALSE	TRUE	FALSE	FALSE	FALSE	AP2/ERF domain, DNA-binding domain
Nitab4.5_0006324g0010	2.2581	2.9089	3.1872	4.4629	5.3053	2.9073	1.8027	11.1626	7.6788	6.85	3.7242	2.7775	5.3544	2.0865	1.3653	2.3993	7.4472	11.3217	9.6518	6.94	6.6666	2.5068	2.8929	2.5567	6.7349	8.0396	7.6934	3.7365	4.037	3.0456	2.3448	3.4909	5.0508	4.5427	7.7842	3.2688	TRUE	FALSE	FALSE	FALSE	FALSE	FALSE	FALSE	FALSE	FALSE	Zinc/iron permease, Zinc/iron permease, fungal/plant
Nitab4.5_0006091g0010	22.4102	16.3242	8.8479	5.6641	88.5662	73.6207	58.7348	26.9168	32.562	58.937	11.5205	6.711	6.5465	33.9089	26.9159	29.3217	18.5268	23.2621	21.6645	5.2072	7.4851	6.5263	6.4714	12.2739	13.9455	11.6929	7.7084	11.3894	8.5544	8.9907	29.1679	28.2316	13.0468	19.1633	10.4837	7.9416	TRUE	FALSE	FALSE	TRUE	TRUE	TRUE	TRUE	FALSE	FALSE	Sugar isomerase (SIS)
Nitab4.5_0005743g0010	3.039	1.4233	0.6692	0.5922	9.8439	18.9928	10.4762	5.1403	9.7644	21.3648	0.3656	0	0.1813	0.8609	0.2934	2.8781	1.6809	2.0649	3.1037	0.2108	0.1385	1.4098	2.0317	0.7311	2.373	5.0856	3.8752	0.3117	0	0	1.5138	0.7389	1.1389	2.36	1.5314	1.2266	TRUE	FALSE	FALSE	TRUE	FALSE	FALSE	FALSE	FALSE	FALSE	L-Aspartase-like, Phenylalanine ammonia-lyase, Phenylalanine ammonia-lyase, shielding domain, Phenylalanine/histidine ammonia-lyases, active site, Aromatic amino acid lyase, Fumarase/histidase, N-terminal
Nitab4.5_0008283g0010	0.8043	0.8127	0.9107	1.5609	1.8729	1.2445	1.6751	4.0557	3.902	4.4425	0.8538	0.9697	3.4161	1.6194	2.0642	4.2001	1.5023	2.9452	1.6822	1.8999	1.8559	1.67	2.157	2.0862	1.7122	3.2713	3.665	1.3667	1.3558	1.0566	1.5659	0.901	2.6983	1.511	1.7121	1.759	TRUE	FALSE	FALSE	FALSE	FALSE	FALSE	FALSE	FALSE	FALSE	Zinc/iron permease, fungal/plant, Zinc/iron permease
Nitab4.5_0000270g0080	403.12	324.468	281.398	128.773	541.694	464.393	568.365	260.18	338.819	569.978	278.153	161.587	155.807	530.288	367.017	402.927	508.204	492.421	489.628	109.045	177.372	210.886	223.58	167.377	442.416	165.208	320.146	200.961	220.503	165.987	657.644	496.633	235.793	377.368	343.937	288.286	TRUE	FALSE	FALSE	TRUE	FALSE	FALSE	FALSE	FALSE	FALSE	Chloramphenicol acetyltransferase-like domain, Transferase
Nitab4.5_0001886g0040	1.9251	1.0498	1.5801	1.0038	4.5266	2.7924	1.7799	2.6374	3.8295	5.1408	1.1649	1.0124	0.4358	0.534	0.6193	0.4188	0.6989	1.8033	2.7032	0.4027	0.2005	1.1661	0.2638	0.2839	1.7412	1.442	0.3002	0.8777	0.2932	0.4318	0.2987	0.3326	0.3025	0.2348	0.9274	0.3693	TRUE	FALSE	FALSE	TRUE	FALSE	FALSE	FALSE	FALSE	FALSE
Nitab4.5_0005266g0020	27.4224	29.8299	34.9936	35.0211	111.427	57.3223	57.2086	66.3205	45.7947	51.988	24.0107	56.4946	9.2962	13.1449	26.7415	22.9399	19.8507	12.0807	22.148	10.0754	19.9148	30.8864	17.4624	35.6204	24.7414	17.4617	18.8491	29.9138	18.0208	18.1305	25.9078	25.6028	22.7204	5.5231	11.4411	14.387	TRUE	TRUE	FALSE	TRUE	FALSE	FALSE	TRUE	FALSE	FALSE	Serine/threonine- / dual specificity protein kinase, catalytic domain, Protein kinase domain, Protein kinase-like domain, Mitogen-activated protein (MAP) kinase, conserved site, Serine/threonine-protein kinase, active site, Protein kinase, ATP binding site
Nitab4.5_0000600g0110	5.1834	5.668	4.491	3.1415	7.0439	4.8188	5.0843	5.7991	7.2639	6.6758	4.001	4.2532	1.8053	3.385	4.2583	5.2286	2.2724	4.8646	5.9677	2.5199	1.7644	3.2054	1.3055	2.9311	4.7929	5.9337	3.1801	2.3222	2.4013	2.9577	5.9871	3.8934	1.2548	1.2113	2.9174	1.4099	TRUE	FALSE	FALSE	TRUE	FALSE	FALSE	FALSE	FALSE	FALSE	Major facilitator superfamily domain, Major facilitator superfamily, Major facilitator superfamily domain, general substrate transporter
Nitab4.5_0008421g0020	9.3211	9.5554	8.1484	3.9591	11.9991	13.4693	14.7481	12.4658	10.8133	11.3566	5.713	7.5291	2.9675	11.0124	16.4868	25.3228	8.0771	6.0166	10.3808	4.6864	4.0484	10.9738	7.6144	13.4371	9.4393	9.991	8.8633	4.5875	4.6977	2.7871	20.6645	10.8512	5.5817	5.7684	5.9243	9.5129	TRUE	FALSE	FALSE	FALSE	FALSE	FALSE	FALSE	FALSE	FALSE	Protein of unknown function DUF1645, plant
Nitab4.5_0011106g0010	73.4192	49.2637	55.5312	29.0315	78.1066	44.5834	50.2855	53.8	71.6718	63.042	36.6594	46.3651	14.1021	15.73	22.4697	39.5433	15.6414	35.0696	37.6039	26.4108	18.4519	44.8618	8.9492	20.3891	43.7656	40.5587	33.7963	45.2644	23.3269	22.5423	26.6604	19.5882	9.0588	6.3216	23.1783	16.0096	TRUE	FALSE	FALSE	FALSE	FALSE	FALSE	FALSE	FALSE	FALSE	FAD linked oxidase, N-terminal, CO dehydrogenase flavoprotein-like, FAD-binding, subdomain 2, FAD-binding, type 2
Nitab4.5_0001886g0060	3.92	5.9615	2.8286	2.4623	10.6622	3.6221	17.8922	8.1612	11.1464	10.3616	1.1069	3.3515	1.2102	5.7625	8.7599	10.9018	2.736	3.1557	3.8824	1.683	1.6015	7.9525	16.2601	10.8525	3.1725	2.3803	3.5586	1.7963	0.7252	1.458	10.5707	7.2176	4.7731	3.0917	2.1505	2.6058	TRUE	FALSE	FALSE	FALSE	FALSE	FALSE	TRUE	FALSE	FALSE	Ammonium transporter AmtB-like domain, Ammonium transporter, Ammonium transporter, conserved site
Nitab4.5_0000980g0290	134.609	34.776	11.7167	1.1355	149.396	153.065	192.8	169.937	67.4987	202.725	4.9723	21.2964	7.752	9.2585	2.3182	7.2684	10.7341	44.1798	29.1281	3.2023	2.0076	11.0521	2.9513	1.3789	41.3055	130.237	45.4311	52.8962	4.0786	16.4489	4.67	0.7846	0.3103	83.9855	11.7081	10.6605	TRUE	FALSE	FALSE	TRUE	FALSE	FALSE	FALSE	FALSE	FALSE	Phenylalanine ammonia-lyase, Fumarase/histidase, N-terminal, Aromatic amino acid lyase, Phenylalanine ammonia-lyase, shielding domain, Phenylalanine/histidine ammonia-lyases, active site, L-Aspartase-like
Nitab4.5_0001675g0050	4.2811	15.249	5.4742	0.6279	34.9035	14.6984	34.3538	4.1688	14.1965	3.7955	3.7338	3.0191	0.6064	10.6919	24.5724	62.4778	2.8465	3.3625	14.8427	0.3558	1.0452	13.0188	0.5547	8.4385	5.2424	2.6191	2.5641	2.6975	0.725	1.4964	20.0622	4.1271	0.6168	0.2143	0.9161	2.1204	TRUE	FALSE	FALSE	FALSE	FALSE	FALSE	FALSE	FALSE	FALSE
Nitab4.5_0006558g0010	0.0116	0.2402	0.0876	0.536	1.9014	1.7976	1.711	0.8637	0.7728	0.4662	0.4546	0.1853	0.5365	0.8837	0.9535	1.16	1.6725	0.4283	0.4545	0.5363	0.6482	0.8059	1.2835	0.6007	1.0117	0.9987	1.5539	0.3356	0.3277	0.3446	0.5257	2.2715	3.0682	0.4737	0.3465	0.504	TRUE	FALSE	FALSE	FALSE	FALSE	FALSE	FALSE	FALSE	FALSE	Cytochrome P450, Cytochrome P450, conserved site, Cytochrome P450, E-class, group I
Nitab4.5_0004163g0010	8.885	5.9034	4.7818	3.8783	15.638	18.3009	29.788	5.2946	5.5365	6.8234	2.09	9.4456	2.3092	2.9164	6.8745	4.3612	2.3763	4.114	2.2693	2.7691	2.4703	8.9213	18.7794	6.8311	2.9554	3.0598	2.4128	3.1552	3.645	4.5054	4.1759	4.576	4.2255	3.5073	4.2193	3.2481	TRUE	FALSE	FALSE	FALSE	TRUE	TRUE	FALSE	FALSE	FALSE	Sulphate transporter, Sulphate anion transporter, Sulphate anion transporter, conserved site, STAS domain
Nitab4.5_0000084g0310	12.0833	5.403	4.0064	4.7145	17.3165	17.8428	13.882	11.3759	9.7176	19.6052	2.1219	7.0114	1.986	1.7063	2.4752	3.2814	1.9675	2.4767	2.1205	2.6251	3.9415	2.7196	6.1746	3.553	2.775	3.3495	4.3692	2.5161	2.086	2.9683	1.8056	3.5422	3.063	2.1473	3.6513	1.886	TRUE	FALSE	FALSE	TRUE	FALSE	FALSE	TRUE	FALSE	FALSE	AP2/ERF domain, DNA-binding domain
Nitab4.5_0007098g0020	13.4786	6.7225	7.8035	8.1866	74.6441	60.9968	56.3319	66.6657	104.203	127.641	5.7456	6.5657	3.676	22.7958	23.3494	26.1377	38.4965	48.3235	41.9744	4.8556	4.7232	15.2958	9.4966	17.3733	56.1957	26.2083	57.233	8.2582	4.2299	3.6195	16.2886	15.6355	14.2035	19.6801	22.7161	26.2037	TRUE	FALSE	FALSE	TRUE	FALSE	FALSE	FALSE	FALSE	FALSE	Zinc finger, LIM-type, Ubiquitin interacting motif, Protein DA1 like
Nitab4.5_0004057g0010	52.106	59.4636	40.6239	33.4904	67.1347	68.8038	89.1026	41.7486	66.2691	48.4614	27.6304	31.0186	18.8709	26.8415	48.0844	76.3572	18.8698	45.4015	38.1233	18.3872	15.2472	51.4759	14.5408	31.5556	33.3284	38.2286	22.9208	56.3904	17.6747	22.5283	42.2485	22.9547	10.8015	16.4615	20.1576	12.0289	TRUE	FALSE	FALSE	FALSE	FALSE	FALSE	FALSE	FALSE	FALSE	UDP-glucuronosyl/UDP-glucosyltransferase
Nitab4.5_0001520g0080	3.7329	2.2287	2.3876	1.3104	6.9737	7.1656	5.83	7.4701	9.6808	9.8375	0.6656	1.1983	0	1.4614	5.0282	7.2248	4.0216	3.8898	4.99	1.2359	0.2881	3.6912	1.8919	3.5756	6.0024	5.5858	3.1101	2.0025	0.317	0.862	0.706	0.7059	1.2925	1.9346	5.4371	2.7448	TRUE	FALSE	FALSE	FALSE	FALSE	FALSE	FALSE	FALSE	FALSE
Nitab4.5_0009288g0020	1.2566	0	0	0.0693	8.0539	8.0358	7.525	0.984	2.2412	3.9202	0.3358	0.036	0	1.1453	0.5728	1.4813	0.0894	0.5014	0.062	0	0	0	0.1353	0	0.8741	0.5654	0.1579	0	0	0	0.9015	0.2157	0	0.0585	0	0	TRUE	FALSE	FALSE	TRUE	FALSE	FALSE	FALSE	FALSE	FALSE	Isopenicillin N synthase-like, Oxoglutarate/iron-dependent dioxygenase, Non-haem dioxygenase N-terminal domain
Nitab4.5_0001076g0050	0.8501	2.3875	1.5059	1.3852	1.6285	0.7156	2.0335	1.6765	1.2062	1.766	0.6311	0.9758	0.4373	1.415	1.9597	1.2865	1.2647	0.5131	0.7759	0.3999	0.5631	1.7934	0.5467	1.7795	0.9221	0.572	1.4775	1.596	0.768	1.1032	0.8419	1.3969	1.2714	0.6445	0.7997	0.5827	TRUE	FALSE	FALSE	FALSE	FALSE	FALSE	FALSE	FALSE	FALSE	Peptidase S10, serine carboxypeptidase, Peptidase S10, serine carboxypeptidase, active site
Nitab4.5_0000903g0070	69.8896	59.3039	53.6549	37.7311	112.664	154.396	133.671	71.7014	110.276	104.484	49.6147	35.8149	27.3231	96.8336	108.357	140.167	64.3185	55.3993	68.7204	28.421	39.6351	51.4752	68.6067	58.3118	72.1492	58.0983	42.21	41.1293	30.373	33.4004	115.755	64.9765	42.1596	43.9462	44.3485	38.5611	TRUE	FALSE	FALSE	TRUE	FALSE	FALSE	FALSE	FALSE	FALSE	RNA-dependent RNA polymerase, eukaryotic-type
Nitab4.5_0000626g0060	4.3027	4.2038	3.7781	3.8525	23.4741	32.0302	20.1911	8.3338	12.7471	11.7601	4.1315	1.974	0.5249	5.4101	7.7191	3.9933	2.8186	3.3172	8.302	0.6153	1.6308	2.0692	1.4952	0.2916	2.0627	8.2321	1.9995	5.2138	1.7696	2.3288	2.6326	1.962	2.328	1.1817	2.5614	1.6006	TRUE	FALSE	FALSE	TRUE	TRUE	FALSE	FALSE	FALSE	FALSE	CCAAT-binding factor, conserved site, CCAAT-binding transcription factor, subunit B
Nitab4.5_0000147g0290	23.0903	39.8729	20.1815	16.1847	42.7277	30.6857	44.4456	25.2055	38.753	25.5848	16.8711	21.4092	14.2335	35.6384	47.6923	63.2102	19.1705	34.0792	43.8499	13.9186	10.4245	30.0804	13.007	38.7001	30.938	32.0719	24.4367	12.2507	12.687	18.7991	39.1752	34.6747	17.9319	13.3156	21.7879	14.2756	TRUE	FALSE	FALSE	FALSE	FALSE	FALSE	FALSE	FALSE	FALSE	Aminoglycoside phosphotransferase, Methylthioribose kinase, Protein kinase-like domain
Nitab4.5_0001373g0090	2.0034	3.2908	1.3236	1.4336	1.9738	0.5266	1.3409	2.1376	2.3591	2.5522	1.1904	1.4199	0.85	1.5504	0.9894	1.531	1.0972	1.0335	1.3096	0.6346	0.9789	1.1443	0.3328	1.3933	0.8153	1.37	1.4438	0.7124	0.8147	0.8491	1.0145	2.2651	1.045	0.2473	0.6073	0.493	TRUE	FALSE	FALSE	FALSE	FALSE	FALSE	FALSE	FALSE	FALSE	Leucine-rich repeat, Protein kinase domain, Serine/threonine-protein kinase, active site, Protein kinase-like domain, Protein kinase, ATP binding site, Leucine-rich repeat-containing N-terminal, type 2, Leucine-rich repeat, typical subtype, Serine/threonine- / dual specificity protein kinase, catalytic domain
Nitab4.5_0000310g0020	0.5235	1.7666	1.6497	1.2932	3.0709	1.9343	2.3174	4.9941	7.8646	6.999	0.9152	2.6029	6.1179	1.7595	1.2472	2.169	2.4525	5.6189	3.0409	3.1047	3.3296	2.3142	1.107	2.5702	5.2586	5.9252	5.5428	1.6755	2.0628	1.5012	0.6884	2.0586	1.8304	1.2816	2.5781	2.2292	TRUE	FALSE	FALSE	FALSE	FALSE	FALSE	FALSE	FALSE	FALSE	Leucine-rich repeat-containing N-terminal, type 2, Serine/threonine-protein kinase, active site, Protein kinase, ATP binding site, Leucine rich repeat 4, Leucine-rich repeat, typical subtype, Serine/threonine- / dual specificity protein kinase, catalytic domain, Protein kinase domain, Protein kinase-like domain, Leucine-rich repeat
Nitab4.5_0008539g0020	13.0484	25.4142	15.6111	11.863	19.4024	15.7654	22.7272	6.7368	10.0571	4.4485	15.3856	8.3589	9.0676	26.0944	26.3965	28.9934	11.2442	6.37	10.4292	7.1465	8.9186	10.2521	10.7668	13.2883	9.7953	7.2877	4.9745	10.1258	8.6869	12.4626	28.4269	23.6025	10.0727	5.5474	4.7994	5.9761	TRUE	FALSE	FALSE	FALSE	TRUE	FALSE	FALSE	FALSE	FALSE	Pyridoxal phosphate-dependent transferase, major region, subdomain 2, Aminotransferase, class I/classII, Pyridoxal phosphate-dependent transferase, Aminotransferases, class-I, pyridoxal-phosphate-binding site, Pyridoxal phosphate-dependent transferase, major region, subdomain 1
Nitab4.5_0010705g0010	0.4438	0.5527	1.9231	0.531	1.1464	1.2687	0.6347	2.7561	1.1337	1.7976	1.0838	0.4958	0.2631	1.6981	0.3382	1.3833	1.3735	1.0559	1.2727	0.1043	0.1439	0.4654	0.9471	0.1671	1.6986	0.8389	0.387	0.7932	0.7147	0.3359	2.0691	1.1553	1.1519	0.2158	0.9482	0.4218	TRUE	FALSE	FALSE	FALSE	FALSE	FALSE	FALSE	FALSE	FALSE	Carbohydrate kinase PfkB
Nitab4.5_0003495g0010	11.1952	5.8974	2.5916	0.7222	41.7033	11.1095	38.3732	14.4316	15.87	64.3847	0.8236	2.6381	1.6467	1.2747	2.8054	4.0062	0.7321	0.5176	0.3453	0.0976	1.2089	2.9057	11.0307	4.1519	1.0062	0.7288	1.0943	0	0.403	0.2897	2.3852	2.7925	3.1183	0.6942	1.5236	0.8047	TRUE	FALSE	FALSE	TRUE	FALSE	FALSE	TRUE	FALSE	FALSE	Acid phosphatase (Class B), HAD-like domain
Nitab4.5_0005582g0030	23.7089	22.8499	9.7214	4.8326	105.037	21.7506	78.765	48.2232	46.6529	99.7907	4.0802	12.5035	7.8582	13.2342	7.4071	12.8833	3.4349	2.2922	2.1413	3.295	5.9745	6.8109	11.3692	11.7621	3.9881	3.8196	5.6807	1.948	3.8479	2.1337	3.1117	13.1684	14.2756	1.8571	3.7591	2.0056	TRUE	FALSE	FALSE	TRUE	FALSE	FALSE	TRUE	FALSE	FALSE	DNA-binding WRKY
Nitab4.5_0000021g0720	2.9511	9.2488	4.174	2.7548	10.4703	14.8661	21.2371	4.9431	8.9807	3.4264	4.4974	2.2459	2.4101	14.175	10.0156	17.3854	4.8638	5.4314	5.3658	1.4536	1.192	11.3146	6.1629	5.7334	6.3717	2.5731	1.6545	2.788	2.1176	2.6951	13.4158	5.9047	4.1329	3.6121	2.6806	3.3137	TRUE	FALSE	FALSE	FALSE	FALSE	FALSE	FALSE	FALSE	FALSE	Aux/IAA-ARF-dimerisation, AUX/IAA protein
Nitab4.5_0000318g0160	12.0322	7.9381	7.2075	5.441	19.0867	9.5008	11.2764	18.8991	21.1462	21.9858	5.0802	9.5018	4.2679	5.645	5.871	8.0803	5.9416	10.9166	9.3041	5.0053	3.9352	5.2433	2.2524	3.7209	10.467	10.8339	6.9225	7.6861	3.9118	4.1342	5.7985	5.5661	3.0812	3.6318	4.7069	2.9133	TRUE	FALSE	FALSE	TRUE	FALSE	FALSE	FALSE	FALSE	FALSE	Glycoside hydrolase, family 35, Glycoside hydrolase, catalytic domain, Galactose-binding domain-like, Glycoside hydrolase, family 35, conserved site, Glycoside hydrolase, superfamily
Nitab4.5_0000171g0190	46.2245	25.35	11.9784	5.2306	143.003	156.464	122.445	27.847	30.9179	42.0861	7.7561	12.6858	2.5475	23.4349	19.3119	54.2157	4.3867	10.5279	11.3572	8.5366	9.428	6.6905	2.5883	9.9988	9.8232	9.0705	3.864	15.324	3.3067	17.3214	15.3259	18.302	5.0632	3.5425	8.621	5.2133	TRUE	FALSE	FALSE	TRUE	TRUE	FALSE	TRUE	FALSE	FALSE	Glutathione S-transferase, C-terminal-like, Glutathione S-transferase, C-terminal, Glutathione S-transferase, N-terminal, Thioredoxin-like fold, Maleylacetoacetate isomerase
Nitab4.5_0000905g0050	11.0237	16.6956	6.0157	9.1099	18.895	4.2155	15.0388	10.063	8.7248	6.4071	5.0755	5.8451	5.2864	9.1187	6.2799	8.1766	2.8713	3.818	4.0906	4.7768	5.1166	4.9166	3.9208	5.3765	4.0138	6.2009	3.8272	5.7007	5.6421	3.7592	5.1858	9.5535	4.3947	1.9798	1.9899	1.7618	TRUE	FALSE	FALSE	TRUE	FALSE	FALSE	FALSE	FALSE	FALSE	Protein phosphatase inhibitor 2 (IPP-2)
Nitab4.5_0000490g0020	0.4044	0.452	0.3998	0	1.4065	0.2807	1.0022	0.6501	1.1693	0.4046	0.076	0.534	0	0.3967	0	0.1533	0.0864	0	0.0745	0	0	0.1015	0	0.1602	0	0.4921	0.4135	0.0428	0	0.2858	0	0.2065	0	0	0	0	TRUE	FALSE	FALSE	FALSE	FALSE	FALSE	FALSE	FALSE	TRUE	Phosphoesterase At2g46880, Phosphoesterase domain
Nitab4.5_0003523g0010	0.2162	0.2741	0.3006	0.0903	0.3048	3.6885	0.3766	0.7417	0.6362	0.6597	0.3206	0.6353	0	0.4957	0.1782	0.377	0.2572	0.3827	0.2693	0	0.0459	0.2285	0.6619	0.6208	0.4843	0.1608	0.665	0.253	0.2268	0	0.1517	0.2189	0.0444	0.1634	0.496	0.3294	TRUE	TRUE	FALSE	FALSE	FALSE	FALSE	FALSE	FALSE	FALSE	Thioredoxin-like fold, Thioredoxin, Thioredoxin, conserved site, Protein disulphide isomerase, Thioredoxin domain, Disulphide isomerase
Nitab4.5_0008039g0010	4.6765	4.3962	5.3303	1.2603	32.2504	32.0294	30.9563	2.6332	7.7404	3.8276	2.4028	2.429	0.3623	8.0729	13.9091	21.3576	0.1609	1.0945	2.8073	0.748	1.0768	6.5257	9.6042	6.6427	4.5363	0.8617	0.384	2.3258	0.5935	1.1019	5.2571	3.5575	1.755	0.0893	0.3738	0.9934	TRUE	FALSE	FALSE	TRUE	FALSE	FALSE	FALSE	FALSE	FALSE	Thaumatin, Thaumatin, conserved site
Nitab4.5_0001187g0030	74.9673	110.858	66.73	66.7112	137.344	64.1437	64.3493	74.6645	55.1795	55.7372	53.9134	87.6182	41.4665	76.8499	39.894	65.3818	69.8625	54.1975	59.1783	40.2589	46.4802	55.7572	41.8202	54.9113	41.2953	63.3604	72.2746	30.3201	52.7349	49.0939	55.2228	159.386	67.1695	29.3877	39.2271	22.6863	TRUE	FALSE	FALSE	FALSE	FALSE	FALSE	FALSE	FALSE	FALSE	Zinc finger, C2H2, Zinc finger, C2H2-like, Zinc finger C2H2-type/integrase DNA-binding domain
Nitab4.5_0001887g0050	12.0084	10.3057	5.5516	4.4478	11.2932	5.9851	6.3098	7.3508	6.3522	14.919	3.1767	6.5057	4.4383	5.1852	4.5106	6.3628	5.1107	3.9702	5.4946	4.1854	5.898	5.5692	8.0227	6.8228	3.7117	4.6947	4.6555	4.2804	4.3152	4.5119	4.4099	6.3654	4.5369	4.2214	3.3862	3.5937	TRUE	FALSE	FALSE	FALSE	FALSE	FALSE	TRUE	FALSE	FALSE	Fumarylacetoacetase, Fumarylacetoacetase, N-terminal, Fumarylacetoacetase, C-terminal-related, Fumarylacetoacetase, C-terminal
Nitab4.5_0009944g0030	20.7185	16.0822	19.2798	16.8816	3.4654	4.0764	2.9921	2.3583	1.8319	1.8031	15.8146	5.3559	8.8497	3.3877	5.7261	3.4588	3.2992	3.0528	3.076	9.2559	7.7819	5.5938	5.6414	6.622	2.7312	5.0422	2.6294	20.3013	11.3586	17.9492	2.7858	2.3923	1.8644	3.1644	2.4104	3.2699	TRUE	FALSE	FALSE	FALSE	FALSE	TRUE	FALSE	FALSE	FALSE	STAS domain, Sulphate anion transporter, conserved site, Sulphate anion transporter, Sulphate transporter
Nitab4.5_0000115g0100	5.6504	7.7703	4.3337	3.3846	16.2288	11.409	14.159	10.9945	15.4171	9.5917	4.3026	5.3061	2.5775	7.9402	10.8071	20.9292	3.8099	5.5776	6.8012	2.0998	3.1811	6.8869	2.3389	3.905	7.9603	9.1853	5.7209	3.1699	3.0701	2.1088	11.2009	9.416	4.2432	1.8564	2.8224	2.1463	TRUE	FALSE	FALSE	TRUE	TRUE	FALSE	FALSE	FALSE	TRUE	Domain of unknown function DUF4005, IQ motif, EF-hand binding site
Nitab4.5_0005611g0060	1.1757	1.0973	0.6485	0.8484	1.7061	0.6413	0.7273	0.8644	1.4086	1.5923	0.7162	0.6285	0.3257	0.414	0.4592	0.4603	0.3672	0.8725	0.562	0.4507	0.0763	0.7757	0.4215	0.2925	1.0902	0.7311	0.464	0.5541	0.384	0.6925	0.6224	0.4174	0.3832	0.2395	0.5479	0.6458	TRUE	FALSE	FALSE	FALSE	FALSE	FALSE	FALSE	FALSE	FALSE	Protein of unknown function DUF642
Nitab4.5_0005779g0020	667.608	532.41	385.753	334.895	706.361	767.013	761.345	695.265	964.493	1114.05	438.835	283.609	258.949	770.822	608.49	908.585	875.482	1020.71	882.603	169.507	345.241	371.531	376.087	440.734	651.343	556.455	478.825	400.665	294.478	206.196	1151.64	581.986	533.592	618.637	574.712	320.931	TRUE	FALSE	FALSE	FALSE	FALSE	FALSE	FALSE	FALSE	FALSE	EF-hand domain, EF-hand domain pair, EF-Hand 1, calcium-binding site
Nitab4.5_0009232g0010	69.6735	138.093	40.4767	51.564	311.735	533.956	461.99	256.652	312.582	179.797	45.205	29.752	32.4927	339.674	251.027	553.705	205.529	194.392	229.514	36.7112	39.9102	232.822	205.173	225.125	194.583	296.069	213.451	107.843	64.3428	94.0731	174.589	221.706	377.422	324.123	260.87	275.862	TRUE	FALSE	TRUE	FALSE	FALSE	FALSE	FALSE	FALSE	FALSE	Ammonium transporter, Ammonium transporter AmtB-like domain, Ammonium transporter, conserved site
Nitab4.5_0006300g0010	1.1301	0.7138	0.9364	0.7343	1.3685	0.4763	1.839	1.3034	1.043	0.5051	0.4973	1.1662	0.3556	0.442	1.6575	0.8039	0.5821	0.6034	0.5417	0.3022	0.1352	1.5625	0.8361	1.2138	0.8912	0.7246	0.5704	0.8417	0.4909	0.2471	0.895	0.4336	0.373	0.3687	0.2973	0.4957	TRUE	FALSE	FALSE	FALSE	FALSE	FALSE	FALSE	FALSE	FALSE	AMP-dependent synthetase/ligase, AMP-binding, conserved site
Nitab4.5_0006595g0040	74.5105	69.8849	65.0942	44.9052	95.0597	56.1223	72.1217	124.631	145.666	172.462	61.2093	33.0625	32.0669	91.3178	45.1674	67.9713	241.917	195.13	155.504	29.9562	44.3928	38.6255	33.8066	46.7655	87.6978	71.8184	50.0281	27.3058	43.509	26.5137	92.6603	152.589	76.726	59.1265	50.5471	28.2811	TRUE	FALSE	FALSE	FALSE	FALSE	TRUE	FALSE	TRUE	FALSE	S-adenosyl-l-methionine decarboxylase leader peptide
Nitab4.5_0002333g0040	7.4022	6.989	9.3538	11.006	3.9154	6.153	4.8176	1.9944	4.8481	2.3986	8.5908	11.1106	3.963	7.7488	4.8807	6.1036	13.9898	10.6007	19.8217	4.5144	1.7915	5.3298	5.3348	8.758	12.878	8.7628	19.1966	8.7292	12.2731	13.7115	3.8858	4.3513	3.7641	15.2518	18.4104	8.7031	TRUE	TRUE	TRUE	FALSE	FALSE	FALSE	TRUE	FALSE	FALSE	Aromatic amino acid lyase, Phenylalanine ammonia-lyase, L-Aspartase-like, Phenylalanine ammonia-lyase, shielding domain, Fumarase/histidase, N-terminal, Phenylalanine/histidine ammonia-lyases, active site
Nitab4.5_0000710g0010	0	0.1475	0.2404	1.7125	1.3208	0.4689	1.2008	0.2666	0.254	0.716	0.6099	0.5171	1.0259	1.2926	0.7663	0.5622	1.0101	0.1716	0.1549	2.3768	0.7404	0.8463	0.0345	0.3093	0.293	0.1429	0.2323	0.5435	0.774	2.0993	0.7878	0.4941	1.4137	0.2605	1.0062	0.5233	TRUE	FALSE	FALSE	FALSE	FALSE	FALSE	FALSE	FALSE	FALSE	Cyclic nucleotide-binding domain, Ankyrin repeat, Cyclic nucleotide-binding-like, Ankyrin repeat-containing domain, Potassium channel, plant-type, RmlC-like jelly roll fold, Two pore domain potassium channel domain, Ion transport domain
Nitab4.5_0016704g0010	10.0666	5.7225	6.1378	3.7355	8.7634	7.5396	5.9275	6.176	5.4322	8.4074	3.6839	4.0602	2.1334	7.114	4.5896	6.2458	5.7651	5.4126	6.4771	4.0364	4.079	6.0326	12.5063	6.2926	5.4139	4.6701	6.7595	4.178	3.4925	6.3148	8.4272	4.8869	4.8151	7.633	4.4847	5.44	TRUE	FALSE	FALSE	FALSE	FALSE	FALSE	FALSE	FALSE	FALSE	Ankyrin repeat, Zinc finger, RING-type, conserved site, Ankyrin repeat-containing domain, Zinc finger, RING/FYVE/PHD-type, Zinc finger, RING-type
Nitab4.5_0006022g0010	10.2322	16.5198	21.0792	22.1406	108.059	126.225	153.677	6.2378	3.711	5.3713	28.6066	50.0728	36.3263	90.5576	95.2901	52.0009	6.5539	7.1737	7.8772	64.8007	43.6868	89.1529	20.3337	38.6654	7.9853	13.5864	15.1039	31.0955	33.6429	57.8878	29.5543	63.7676	43.8678	9.335	14.1204	18.1088	TRUE	FALSE	FALSE	TRUE	FALSE	FALSE	TRUE	FALSE	FALSE	Cytochrome P450, Cytochrome P450, E-class, group IV
Nitab4.5_0005102g0090	10.0113	15.9863	10.6084	9.1924	8.5384	4.812	7.7811	5.844	5.539	4.7789	10.3124	6.7804	7.9675	18.2656	16.0063	18.1619	11.0759	5.6735	9.4575	4.6621	6.0057	8.8054	24.163	12.7516	6.9126	4.9221	5.2068	5.9514	7.0851	9.5649	21.4943	23.6385	13.0598	5.1742	5.5661	4.3773	TRUE	FALSE	FALSE	TRUE	FALSE	FALSE	FALSE	FALSE	FALSE	Calycin-like, Calycin, Violaxanthin de-epoxidase, Lipocalin conserved site
Nitab4.5_0000979g0010	9.7815	6.0642	5.818	8.0307	23.1653	26.3341	28.6452	22.496	25.5344	27.9614	8.6329	17.4169	17.0581	19.4142	12.4515	13.8323	17.4094	25.4526	16.5781	19.2861	14.8699	9.386	4.0451	7.0759	19.3207	12.5089	19.8337	9.8861	9.4664	6.3988	13.3812	10.7707	11.5653	20.643	20.5673	11.9975	TRUE	FALSE	FALSE	TRUE	FALSE	FALSE	FALSE	FALSE	FALSE	Phospholipid/glycerol acyltransferase, HAD-like domain
Nitab4.5_0003722g0010	7.438	3.2812	2.0556	0.727	7.4353	6.1247	5.2648	10.0613	9.319	6.4321	0.4642	1.0593	1.2479	7.2575	2.3154	8.7394	1.6442	11.2159	2.8434	0.3761	0.8302	0.6268	2.1342	1.0927	2.945	3.7541	1.5215	1.2124	0.6679	2.6539	5.106	2.7095	0.8565	1.2197	0.8556	0.1921	TRUE	FALSE	FALSE	TRUE	TRUE	FALSE	FALSE	FALSE	FALSE	Isopenicillin N synthase-like, Non-haem dioxygenase N-terminal domain
Nitab4.5_0000116g0110	0.1494	0.0608	0.0574	0	0.5244	0.857	0.7959	0.3557	0.6309	0.4081	0	0.1093	0	0.5108	0.5385	0.3511	0	0.2629	0.244	0	0	0.1259	0.4754	0.0527	0.322	0.061	0.3002	0	0.0589	0	0.8813	1.0182	0.2107	0	0.1198	0.1247	TRUE	FALSE	FALSE	FALSE	FALSE	FALSE	FALSE	FALSE	FALSE	DNA-binding pseudobarrel domain, Auxin response factor, AUX/IAA protein, Aux/IAA-ARF-dimerisation
Nitab4.5_0000254g0250	140.724	83.4953	55.7714	55.9395	124.42	150.996	178.374	82.0353	92.7501	145.224	38.3151	92.1377	48.9209	68.6205	80.889	94.9213	48.2716	51.7513	41.0642	32.4382	56.9484	53.3549	111.584	79.8315	39.3155	49.4916	49.8239	49.388	46.2801	46.8181	95.5613	69.775	74.6115	62.8403	54.6063	47.2965	TRUE	FALSE	FALSE	FALSE	FALSE	FALSE	TRUE	FALSE	FALSE	PTR2 family proton/oligopeptide symporter, conserved site, Proton-dependent oligopeptide transporter family, Major facilitator superfamily domain, general substrate transporter
Nitab4.5_0002765g0020	172.397	131.869	112.75	54.9681	168.899	276.9	249.261	186.042	293.364	383.402	88.0875	27.7516	51.7037	312.844	206.536	273.346	326.801	414.733	284.539	41.0109	49.1993	20.7986	50.3102	26.5424	194.937	136.346	77.922	76.2518	58.0284	37.5438	407.433	193.864	136.498	183.865	139.698	54.8743	TRUE	FALSE	FALSE	TRUE	TRUE	TRUE	FALSE	FALSE	FALSE	PRONE domain
Nitab4.5_0006408g0010	8.1683	10.3808	7.4719	11.405	28.7113	20.6818	24.1658	71.2609	68.8879	47.5853	4.5696	11.893	15.1378	15.2882	14.7592	26.6263	23.6073	44.9383	30.6455	22.9195	20.4817	15.3239	14.4951	27.1736	49.7915	47.7598	46.3823	12.0186	8.1582	15.3773	9.732	15.1931	20.7428	30.1881	29.5239	23.2004	TRUE	FALSE	FALSE	FALSE	FALSE	FALSE	FALSE	FALSE	FALSE	ABC transporter, conserved site, P-loop containing nucleoside triphosphate hydrolase, ABC transporter type 1, transmembrane domain, AAA+ ATPase domain, ABC transporter-like, ABC transporter, transmembrane domain
Nitab4.5_0000256g0270	0.1176	0.459	0.6919	0	2.3085	0	0.4648	0.8434	1.3657	0.5276	0.6138	0.3422	0	0.6979	0	1.0893	0.7824	0.6488	0.7355	0	0	0.7766	0	0.1061	0.4677	0	0.467	0.6933	0.2863	0.2964	0.2164	2.3674	0.454	0	0.1277	0	TRUE	FALSE	FALSE	FALSE	FALSE	FALSE	FALSE	FALSE	FALSE	Uncharacterised protein family, basic secretory protein
Nitab4.5_0004208g0010	20.6376	11.7401	9.3729	9.76	85.8849	67.4068	83.015	14.8387	19.7199	29.1947	9.1801	21.5033	4.3126	16.014	14.3296	19.2424	5.445	8.36	9.3088	7.2563	7.9011	13.7365	10.1514	12.3371	10.4684	6.6228	6.6241	8.2683	4.7829	8.3358	9.8536	11.2042	8.1334	4.4508	9.1263	6.9008	TRUE	FALSE	FALSE	TRUE	FALSE	FALSE	TRUE	FALSE	FALSE	Major facilitator superfamily domain, Major facilitator superfamily domain, general substrate transporter, Sugar transporter, conserved site, General substrate transporter, Sugar/inositol transporter
Nitab4.5_0003082g0040	25.3909	16.3424	14.9363	9.5968	84.5395	54.6143	67.4375	32.7748	49.7138	94.62	12.3572	8.3831	10.3232	23.6911	20.9132	20.8823	35.6924	39.6723	30.3805	8.7138	7.7468	11.771	14.9661	8.9383	21.2479	15.0082	15.4532	7.3051	9.2039	5.1141	25.0261	25.5303	13.5606	17.4907	16.9436	8.5456	TRUE	FALSE	FALSE	TRUE	FALSE	FALSE	TRUE	FALSE	FALSE	Auxin-induced protein, ARG7
Nitab4.5_0003322g0050	0.1109	0.055	0	0	1.4469	1.3952	0.9316	2.1433	4.0416	0.8654	0	0	0	0	0	0	0	0	0.087	0	0	0	0	0	0.0257	0.1734	0.0716	0	0	0	0	0	0	0.0311	0.1222	0.1179	TRUE	FALSE	FALSE	TRUE	FALSE	FALSE	TRUE	FALSE	FALSE
Nitab4.5_0013083g0010	8.4331	14.0028	11.4032	11.1673	4.6309	4.2449	5.7774	7.4786	9.8581	5.5504	11.8108	6.3271	5.8314	8.3924	5.9289	7.0635	9.956	7.5623	10.2836	6.7576	4.9788	7.614	6.5553	4.8419	8.8619	6.5794	5.5933	14.023	9.5007	10.814	6.1332	6.4974	3.4682	7.0408	8.2273	5.0288	TRUE	FALSE	TRUE	FALSE	FALSE	FALSE	FALSE	FALSE	FALSE	Inositol polyphosphate kinase
Nitab4.5_0009325g0010	10.8084	7.522	6.2641	6.8404	9.5282	5.2263	6.3486	9.4063	12.6134	13.1831	4.2145	6.2821	3.2665	2.2825	3.0327	2.9737	4.3664	7.3528	4.2089	4.8611	3.1544	3.0813	0.9354	1.7426	5.6882	5.9949	3.9998	6.2608	4.1774	3.6384	1.348	2.1452	1.2095	1.9644	3.8221	2.943	TRUE	FALSE	FALSE	TRUE	FALSE	FALSE	TRUE	FALSE	FALSE
Nitab4.5_0000287g0020	1.0052	1.1169	0.4424	0.6861	1.6517	0.6892	1.0944	1.3926	2.3712	2.1198	0.38	0.4289	0	0.4497	0.4163	0.5469	0.5093	0.698	0.9848	0.04	0.3936	0.474	0.3476	1.046	0.9323	0.7125	0.9034	0.6701	0.3102	0.3855	0.6103	0.7355	0.7438	0.0352	0.9236	0.246	TRUE	FALSE	FALSE	FALSE	FALSE	FALSE	FALSE	FALSE	FALSE	Taurine catabolism dioxygenase TauD/TfdA
Nitab4.5_0001477g0010	19.7294	29.3756	26.3953	15.4929	30.9257	25.4996	30.6329	19.4029	26.614	19.7883	26.4275	18.5403	16.2084	40.8498	39.758	67.3635	19.35	15.0928	15.0723	12.7675	5.6168	21.7944	19.9179	28.5738	22.269	9.8451	15.3161	25.2715	13.913	29.9149	46.2712	25.4888	23.0952	13.0949	18.509	13.643	TRUE	FALSE	FALSE	FALSE	FALSE	FALSE	FALSE	FALSE	FALSE	Basic-leucine zipper domain
Nitab4.5_0008972g0020	4.0839	4.766	5.0046	4.038	10.4455	6.1149	10.0812	13.4562	13.522	10.5448	5.5062	6.7762	11.2691	3.5258	2.0409	3.3335	6.1232	6.8175	4.7878	11.3364	7.8572	5.3854	3.5965	3.0481	8.5268	9.2718	7.1168	7.5872	5.5111	7.8104	1.6163	3.0546	4.2245	3.723	5.8989	3.4974	TRUE	FALSE	FALSE	FALSE	FALSE	FALSE	FALSE	FALSE	FALSE	RmlC-like cupin domain, Acireductone dioxygenase ARD family, RmlC-like jelly roll fold, 1,2-dihydroxy-3-keto-5-methylthiopentene dioxygenase, eukaryotes
Nitab4.5_0011271g0040	2.8856	9.7331	7.0803	8.6129	19.37	27.2999	27.9084	18.1904	14.0149	9.509	9.4337	14.0098	17.3469	41.5936	30.5212	25.8038	23.0008	20.0148	24.1099	13.0451	18.8706	24.7021	22.7954	27.9393	17.3942	42.0584	25.4473	6.8337	11.4642	14.0701	32.7155	23.2094	28.6804	36.8047	32.3413	21.8113	TRUE	FALSE	FALSE	FALSE	FALSE	FALSE	TRUE	FALSE	FALSE	Cysteine synthase A, Tryptophan synthase beta subunit-like PLP-dependent enzymes superfamily, Cysteine synthase K/M, Cysteine synthase/cystathionine beta-synthase P-phosphate-binding site
Nitab4.5_0004177g0010	98.6836	59.5425	37.6625	43.7299	128.225	61.1888	67.1368	101.313	97.2803	122.584	33.225	44.4391	24.0204	14.6006	18.3817	27.9547	17.6422	39.0286	36.4095	36.2661	23.8491	21.4448	8.2277	14.8115	43.0895	33.18	30.1629	43.1112	25.3016	24.8036	9.2461	15.8431	7.1419	10.4362	22.0644	13.1049	TRUE	FALSE	FALSE	TRUE	FALSE	FALSE	TRUE	FALSE	FALSE	Protein of unknown function DUF617, plant
Nitab4.5_0000595g0010	2.7463	1.1031	0.3559	0.2592	137.66	68.5184	185.392	55.1934	37.67	194.183	0	0.0879	0	0.0837	0	0	0	0.1139	0	0	0.0964	0.3804	4.0745	0.2541	0.2217	0.2281	0.123	0	0	0	0	0.183	0.4041	0.0731	1.9374	0.0664	TRUE	FALSE	FALSE	TRUE	TRUE	FALSE	TRUE	FALSE	FALSE	3-phosphoshikimate 1-carboxyvinyltransferase, 3-phosphoshikimate 1-carboxyvinyltransferase, conserved site, Enolpyruvate transferase domain, RNA 3'-terminal phosphate cyclase/enolpyruvate transferase, alpha/beta
Nitab4.5_0003205g0040	2.9538	1.5526	2.7516	0.7642	2.392	1.8432	5.355	2.3174	2.4546	2.4275	1.4163	0.7899	0	0.1138	0.1798	1.4942	0.3176	0.5209	1.691	0.232	0.5458	2.4775	1.0202	0.6274	1.4112	0.7458	0.51	1.0472	0.3911	0.3582	0	0.0608	0	0.1484	0.8002	0.6379	TRUE	FALSE	FALSE	FALSE	FALSE	TRUE	FALSE	FALSE	FALSE	CRAL-TRIO domain
Nitab4.5_0000040g0600	12.4295	5.8524	5.1035	2.4233	21.3456	31.3456	22.4576	9.2945	20.3429	16.8315	3.696	3.9778	0.9841	4.6743	8.3039	13.1556	6.1301	5.2891	9.7179	2.2341	4.0175	9.5016	4.0971	3.9432	12.5219	7.6571	8.069	3.6131	1.7189	1.8112	5.7117	5.0231	2.976	3.3512	3.2699	4.4413	TRUE	FALSE	FALSE	TRUE	FALSE	FALSE	FALSE	FALSE	FALSE	Glucose-6-phosphate 1-epimerase, Galactose mutarotase-like domain, Glycoside hydrolase-type carbohydrate-binding, subgroup, Aldose 1-/Glucose-6-phosphate 1-epimerase
Nitab4.5_0000036g0040	26.6948	21.8348	17.2199	19.2307	23.5526	10.9143	13.4869	12.7682	21.6244	14.6693	16.7685	18.4927	7.7676	5.78	9.6996	13.7369	8.8569	12.0652	13.977	11.2961	10.5235	16.2638	6.817	11.4714	14.1757	15.3321	12.0612	18.0185	11.3341	9.9764	9.5065	11.0888	4.9974	2.2853	7.3379	3.9086	TRUE	FALSE	FALSE	FALSE	FALSE	FALSE	FALSE	FALSE	TRUE	Dehydrogenase, E1 component
Nitab4.5_0002187g0070	3.3202	1.4028	1.5225	0.6689	3.273	3.0915	3.4854	0.8211	1.4715	1.6599	1.0238	0.8464	1.0466	3.5288	2.7227	1.9733	1.2812	0.8784	0.844	0.2416	0.6417	0.8983	1.7435	1.7829	0.8207	1.284	1.1401	0.5962	0.7906	1.0926	4.8007	2.6506	1.2454	0.4388	0.8609	0.624	TRUE	FALSE	FALSE	FALSE	FALSE	FALSE	FALSE	FALSE	FALSE	Oligopeptide transporter, OPT superfamily
Nitab4.5_0014031g0010	0.2798	0	0.6255	0	22.6781	13.4204	7.2135	20.4763	8.1778	25.746	0	0	0	0.7039	1.7258	2.3489	0	0.9921	0.3437	0	0	0	0	0.7975	0.0761	0.1078	0.0422	0	0	0	0	0	0	0.5546	0.4546	0.1519	TRUE	FALSE	FALSE	TRUE	FALSE	TRUE	TRUE	FALSE	FALSE	Thioredoxin-like fold, Thioredoxin, Thioredoxin domain
Nitab4.5_0007024g0050	4.7715	4.7493	4.0761	2.7688	9.7473	4.5008	5.2442	4.4869	7.4063	7.1567	2.8535	5.7277	1.138	4.5428	5.882	9.2148	3.0464	5.3965	6.7142	2.226	2.0641	4.8709	1.9394	2.4624	6.2923	9.8992	4.2932	2.222	2.529	4.5454	3.8837	3.6725	2.1275	1.4072	3.7296	2.7334	TRUE	FALSE	FALSE	FALSE	FALSE	FALSE	FALSE	FALSE	FALSE	Leucine-rich repeat, Leucine-rich repeat, typical subtype
Nitab4.5_0000068g0400	1.315	1.6193	1.2574	0.0983	11.9744	7.9107	12.6483	1.3278	3.2164	3.9467	0.2804	0.2769	0.2009	1.7855	2.4398	3.5679	0	0.5663	0.7243	0.1357	0.3495	2.2446	4.5294	1.9717	0.2878	0.0446	0	0.5979	0.4704	0.6053	0.3849	0.2333	0.6332	0.0867	0.3902	0.3369	TRUE	FALSE	FALSE	TRUE	FALSE	TRUE	TRUE	FALSE	FALSE	Leucine rich repeat 4, Protein kinase-like domain, Tyrosine-protein kinase, active site, Protein kinase domain, Leucine-rich repeat, typical subtype, Leucine-rich repeat, Serine-threonine/tyrosine-protein kinase catalytic domain
Nitab4.5_0009078g0020	9.5638	10.3516	3.0261	4.6365	14.7201	20.5487	18.3236	14.857	23.155	20.6215	4.9332	5.9949	3.6639	12.954	9.9321	26.0833	16.7694	15.2071	18.7774	1.48	2.819	12.0615	5.5423	7.5521	14.8326	15.5084	11.0365	7.2422	2.6213	4.9114	16.7136	8.8428	7.6037	20.144	13.6001	12.1148	TRUE	FALSE	FALSE	FALSE	FALSE	FALSE	FALSE	FALSE	FALSE	Serine O-acetyltransferase, Hexapeptide transferase, conserved site, Bacterial transferase hexapeptide repeat, Trimeric LpxA-like, Serine acetyltransferase, N-terminal
Nitab4.5_0000030g0360	13.0484	11.4706	9.5697	4.0273	33.5647	17.8913	20.3689	25.5134	32.2634	53.601	6.5365	4.0612	5.0132	29.3237	15.3925	24.4005	41.4905	47.8988	34.88	3.8555	4.7876	4.7087	7.1764	4.3235	22.239	21.4583	16.1397	2.9213	3.2136	1.1315	39.1354	33.4186	13.1635	18.5764	10.3	5.3618	TRUE	FALSE	FALSE	TRUE	TRUE	TRUE	FALSE	FALSE	FALSE	Serine hydroxymethyltransferase, Pyridoxal phosphate-dependent transferase, Serine hydroxymethyltransferase, pyridoxal phosphate binding site, WD40 repeat, conserved site, Pyridoxal phosphate-dependent transferase, major region, subdomain 2, Pyridoxal phosphate-dependent transferase, major region, subdomain 1
Nitab4.5_0000038g0180	0.8983	3.0848	0.5979	0.2326	3.1822	1.8263	2.2065	1.0137	1.0972	1.4642	0.1152	0.72	0	0.2555	1.8765	2.1596	0.3399	0.0351	0.2054	0.2126	0.0874	2.2577	1.553	3.1712	0.21	0.2706	0.4496	0.0852	0.1258	0.6817	0.967	0.3856	0	0	0.3337	0.08	TRUE	FALSE	FALSE	FALSE	FALSE	FALSE	FALSE	FALSE	FALSE	CrcB homologue
Nitab4.5_0011791g0010	47.8514	101.485	41.581	23.677	17.4261	9.0464	13.8492	14.1032	29.3348	16.9396	47.8803	18.9538	31.1825	35.0809	28.31	47.8146	18.1233	11.5819	18.8935	10.6196	9.2327	57.0332	24.5811	32.2648	15.2266	15.5558	12.5854	50.7908	15.833	50.6156	32.3998	32.0721	7.8853	4.7854	20.8297	4.0473	TRUE	FALSE	FALSE	TRUE	FALSE	FALSE	FALSE	FALSE	FALSE	Phox/Bem1p, RWP-RK domain, Homeodomain-like
Nitab4.5_0004604g0010	2.7079	4.6111	3.086	2.6484	3.8082	2.7559	4.2496	3.7331	4.2229	4.0631	3.4919	2.3424	1.7498	2.6902	2.8248	5.0677	1.7917	2.9793	2.2067	1.2391	1.8469	2.9421	1.0947	1.551	3.227	4.1394	2.418	2.6719	2.33	3.6785	2.8256	2.6353	2.0449	1.1186	2.4191	1.6456	TRUE	FALSE	FALSE	FALSE	FALSE	FALSE	FALSE	FALSE	FALSE	Prephenate dehydratase, conserved site, Prephenate dehydratase
Nitab4.5_0001496g0030	1.7087	0.1736	1.4996	1.7522	2.8104	2.632	1.2496	1.6155	2.1911	3.9803	4.8965	4.6631	5.3127	2.522	1.0761	1.3835	2.2843	2.9208	1.2971	8.7578	2.6138	3.4771	2.7588	5.3323	3.9811	3.8887	2.2424	7.9207	4.533	5.1321	2.1611	1.8229	3.55	1.2614	4.0585	1.2623	TRUE	FALSE	FALSE	FALSE	FALSE	FALSE	FALSE	FALSE	FALSE	Nucleotide-binding, alpha-beta plait, RNA recognition motif domain
Nitab4.5_0000587g0080	1.9753	3.9729	3.2603	3.9017	7.0117	9.1626	10.6802	9.6941	7.9688	7.953	3.9085	4.0649	6.7015	7.8732	10.0695	12.8711	7.3612	8.2185	7.9277	6.6116	6.2255	6.4912	10.407	9.632	9.3035	8.4448	7.4372	3.7609	4.5868	9.2894	9.3982	7.1124	9.0201	13.3258	9.862	11.5876	TRUE	FALSE	FALSE	FALSE	FALSE	FALSE	FALSE	FALSE	FALSE	3-dehydroquinate synthase AroB
Nitab4.5_0004186g0070	10.1103	6.731	3.7854	3.8499	17.8588	5.2371	10.1185	8.7771	11.6523	22.8305	2.901	5.5313	2.362	2.9872	2.4889	4.9221	3.9076	4.2965	3.032	2.8381	3.0032	1.802	3.4125	2.8344	3.3338	2.9907	2.4111	3.155	1.5927	1.8888	4.1226	6.6042	2.8188	1.5918	2.0449	0.7573	TRUE	FALSE	FALSE	TRUE	FALSE	FALSE	TRUE	FALSE	FALSE	Serine/threonine- / dual specificity protein kinase, catalytic domain, Protein kinase-like domain, Protein kinase domain, Serine/threonine-protein kinase, active site, Protein kinase, ATP binding site
Nitab4.5_0001472g0060	2.1479	2.089	2.6832	3.5494	6.7997	6.1946	6.1662	10.4825	8.6452	5.9257	2.6638	2.8078	3.6494	3.8351	4.2275	3.8241	8.856	13.7083	8.7851	6.5249	5.7258	4.2478	6.9047	3.9651	7.7326	11.3536	14.9635	3.9976	4.2118	2.7902	2.8834	1.6859	4.0358	12.9532	10.7135	7.9022	TRUE	FALSE	FALSE	FALSE	FALSE	FALSE	FALSE	FALSE	FALSE	PLAT/LH2 domain, Lipase/lipooxygenase, PLAT/LH2
Nitab4.5_0003465g0080	11.555	10.9666	8.1741	7.0238	30.7833	26.0726	29.5248	6.4734	8.6058	10.8722	9.3769	6.3962	4.6587	5.9714	12.7007	9.817	3.3961	5.3871	5.9634	6.0574	5.582	8.4825	4.4702	5.963	4.8879	4.6182	4.9805	7.2656	6.4402	6.5111	4.8746	5.0222	3.1024	4.5326	5.2812	4.2231	TRUE	FALSE	FALSE	TRUE	FALSE	FALSE	FALSE	FALSE	FALSE	K Homology domain, K Homology domain, type 1
Nitab4.5_0000368g0350	10.8434	5.6916	8.1129	3.0829	15.1546	12.231	14.045	7.597	19.3852	15.1197	6.5919	9.0777	2.81	4.7203	6.9559	7.9515	4.4944	9.5609	12.2732	2.394	3.4277	8.1302	1.9516	4.6875	16.9384	11.6811	8.419	6.7623	3.4319	3.7285	2.3761	6.0634	3.388	3.0671	6.0178	5.3447	TRUE	FALSE	FALSE	TRUE	FALSE	FALSE	FALSE	FALSE	FALSE	Conserved hypothetical protein CHP01589, plant
Nitab4.5_0002172g0010	0.931	1.5241	0.699	2.0816	4.7901	3.1269	6.2638	1.8995	4.0736	2.1628	2.4507	2.0437	0	0.3849	0.5021	0.9281	1.0078	1.1245	3.2229	0.295	0	3.6852	0.1384	2.6384	2.0512	1.7379	0.771	1.2353	0.3791	0.8453	0.453	1.172	0.2387	0.0781	0.8408	1.1182	TRUE	TRUE	FALSE	FALSE	FALSE	FALSE	FALSE	FALSE	FALSE	Ubiquitin supergroup, Ubiquitin domain
Nitab4.5_0003144g0010	7.4658	10.0342	7.8218	7.9417	4.3251	0.9853	2.2044	7.2659	6.3273	4.5547	7.3882	6.8038	3.1138	2.5569	1.3664	2.889	4.8139	6.7912	5.3507	4.9133	3.149	7.041	1.7287	4.2361	5.229	5.873	5.7828	6.9083	5.6315	6.5914	3.1922	2.1075	1.8287	4.0093	4.2708	4.5684	TRUE	FALSE	FALSE	TRUE	TRUE	TRUE	FALSE	FALSE	FALSE	DAHP synthetase, class II
Nitab4.5_0001428g0090	4.0027	6.425	5.0118	3.8824	2.0626	0.8845	1.2068	0.938	1.1385	1.3654	3.3312	2.8439	3.2286	2.0906	2.565	2.0353	1.8602	1.1558	2.1285	2.6045	2.2799	1.3326	1.9602	2.5192	1.7724	1.9477	1.8616	2.1335	3.6544	3.8754	3.0449	3.4026	2.4066	0.7422	1.4949	1.0979	TRUE	FALSE	FALSE	FALSE	FALSE	FALSE	FALSE	FALSE	FALSE	Senescence regulator S40
Nitab4.5_0001327g0080	1.7381	1.5542	1.286	2.0036	1.72	1.0352	1.5377	2.6685	1.6487	2.1632	1.8211	3.0237	3.6508	2.31	1.9418	2.1099	1.217	1.0416	1.0198	2.6737	4.163	1.3233	1.9567	1.7756	1.1236	0.942	1.1458	0.8455	1.8096	2.2164	2.9073	4.7933	2.2754	0.471	1.0405	1.1898	TRUE	FALSE	FALSE	FALSE	FALSE	FALSE	FALSE	FALSE	FALSE	NUDIX hydrolase domain-like, NUDIX hydrolase domain, Nudix hydrolase 6-like, NUDIX hydrolase, conserved site
Nitab4.5_0008981g0050	0	0.519	0	0.2515	0.781	0.5266	1.0067	0.6467	0.4762	0.4028	0.1017	0.2434	0	0.4936	1.3507	2.1064	0.3553	0.3876	0.6059	0	0	0.4464	0.5932	0	0.3846	0.6108	0.8602	0.4701	0	0.7169	1.5564	0.919	0.2967	1.3165	0.9013	0.4429	TRUE	TRUE	TRUE	FALSE	FALSE	FALSE	FALSE	FALSE	FALSE	Glycosyl transferase, family 35, Glycogen/starch/alpha-glucan phosphorylase
Nitab4.5_0007819g0010	0.2953	0.568	0.2492	0.073	0.4286	0.2896	0.1573	0.1046	0.3825	0.1633	0.1284	0.675	0	0.1639	0.2622	0.1342	0.1682	0.1926	0.225	0.0971	0.0737	0.3311	0.2157	0.247	0.3324	0.0904	0.2654	0.2649	0.1754	0.185	0.2937	1.0197	0.2804	0.0316	0.0961	0.0182	TRUE	FALSE	FALSE	FALSE	FALSE	FALSE	FALSE	FALSE	FALSE	Protein DA1 like, Ubiquitin interacting motif, Zinc finger, LIM-type
Nitab4.5_0002345g0030	15.0846	11.9659	9.626	8.2726	22.9352	20.7985	20.6141	14.8953	17.8856	17.0567	7.7451	9.4445	4.4426	3.2757	6.3768	6.8802	5.6052	6.5575	6.9309	7.7798	4.7036	6.9678	2.4484	4.4891	8.6438	7.477	4.8955	10.1859	6.5409	6.6254	2.5107	5.229	2.5673	2.6596	6.0839	3.1061	TRUE	FALSE	FALSE	TRUE	FALSE	FALSE	TRUE	FALSE	FALSE	Short-chain dehydrogenase/reductase SDR, Glucose/ribitol dehydrogenase, Light-dependent protochlorophyllide reductase, NAD(P)-binding domain
Nitab4.5_0000462g0040	6.5001	10.7135	6.0899	5.5476	3.4026	2.4328	3.615	1.8984	4.1337	2.0985	6.2008	5.0008	5.1509	10.4897	7.3426	9.3674	5.5577	2.9955	4.3722	3.5402	2.5394	3.4223	6.034	6.4037	3.62	2.491	2.949	3.6914	4.7549	6.4162	10.5625	8.6131	5.5921	1.6768	3.1347	2.1771	TRUE	FALSE	FALSE	FALSE	FALSE	FALSE	FALSE	FALSE	FALSE	Thioredoxin-like fold, Thioredoxin, conserved site, C1-like
Nitab4.5_0002464g0020	7.1474	6.5074	7.0942	10.4113	9.0196	15.4962	18.4523	5.9026	5.3378	4.7	10.2301	16.56	13.968	19.9212	18.5527	20.9125	8.0891	11.0131	9.883	16.3468	15.4298	17.5836	21.932	19.5496	9.1448	10.1146	10.2722	18.6039	9.8934	15.6824	12.1175	8.9064	20.7603	19.123	24.022	17.74	TRUE	FALSE	FALSE	FALSE	FALSE	FALSE	TRUE	FALSE	TRUE	Peptidase M50
Nitab4.5_0008436g0010	0.722	0.0992	0.6965	0.9087	1.2671	1.2046	1.0071	1.1513	0.5491	0.7643	0.9834	1.5268	2.0724	0.7739	0.5945	0.8831	0.4388	1.2253	0.59	2.764	2.1563	0.7034	0.0714	0.1332	0.4411	0.9679	1.2446	1.2654	0.9424	1.3269	0.7793	0.7307	0.6927	0.753	0.4792	0.3541	TRUE	FALSE	FALSE	TRUE	FALSE	FALSE	FALSE	FALSE	FALSE	P-loop containing nucleoside triphosphate hydrolase, Small GTPase superfamily, Small GTP-binding protein domain, Small GTPase superfamily, Rab type, Small GTPase superfamily, Ras type, Small GTPase superfamily, Rho type, Ran GTPase
Nitab4.5_0001038g0010	1.3493	3.7795	2.1976	3.4237	1.8032	2.0476	1.3237	3.8852	3.3638	2.8366	4.5626	3.5151	5.5875	4.218	2.2544	3.3756	3.8391	4.8471	4.0463	5.725	5.6559	2.6357	2.6486	5.7169	3.8344	6.6908	4.4594	4.2817	3.5903	4.1227	3.1664	6.3014	4.3236	4.0059	6.1835	2.8988	TRUE	FALSE	FALSE	TRUE	FALSE	FALSE	FALSE	FALSE	FALSE	UDP-glucuronosyl/UDP-glucosyltransferase
Nitab4.5_0001688g0030	5.0401	9.9092	4.7024	4.5104	3.4843	3.5184	3.6863	5.3719	5.175	3.7697	3.7424	5.9459	3.9914	6.2782	3.3848	4.7747	6.2512	5.6265	5.8174	4.3215	1.7478	5.9737	5.568	5.5592	4.7855	4.823	4.8743	4.305	3.4163	5.1498	7.3897	4.813	4.3327	4.4751	4.8019	2.627	TRUE	FALSE	FALSE	FALSE	FALSE	FALSE	FALSE	FALSE	FALSE	Glycoside hydrolase, family 35, Glycoside hydrolase, superfamily, Galactose-binding domain-like, Glycoside hydrolase, catalytic domain, Glycoside hydrolase, family 42, N-terminal
Nitab4.5_0010348g0010	4.9351	7.182	6.4455	1.8714	10.5231	9.1042	12.2756	5.2431	14.7725	21.2254	6.3433	1.8758	1.9256	33.1273	8.4876	15.3858	35.6982	22.0166	29.3696	1.5694	1.2361	3.1995	3.6151	2.8692	9.2317	2.1662	2.3923	1.8876	1.7647	1.4004	41.083	25.0852	13.5766	7.252	4.8365	1.6692	TRUE	FALSE	FALSE	TRUE	TRUE	TRUE	FALSE	TRUE	FALSE	Cytochrome P450, Cytochrome P450, conserved site, Cytochrome P450, E-class, group I
Nitab4.5_0004588g0030	53.8201	41.0125	20.7553	20.9294	49.019	39.0133	27.6805	54.4475	41.7807	46.0133	24.3469	13.6597	17.309	19.0115	12.6518	20.0459	15.8719	25.8923	20.6556	19.0189	15.5113	7.5243	9.7903	9.7475	30.8743	23.0353	12.5743	30.2492	17.7525	26.5866	12.7498	20.6049	6.2161	8.2867	17.4161	8.4881	TRUE	FALSE	FALSE	TRUE	FALSE	FALSE	FALSE	FALSE	FALSE	CAAX amino terminal protease
Nitab4.5_0001700g0060	30.889	64.9075	25.066	23.0074	27.5263	16.4725	24.3857	16.8847	22.6024	15.2967	24.505	16.1352	28.5208	38.8672	28.9383	54.0323	21.4183	13.7026	19.9018	18.2231	14.7002	26.2835	27.5663	26.2766	21.3691	12.9838	16.182	25.223	15.8429	21.7154	33.0841	31.3722	21.4613	9.0678	14.9172	10.0071	TRUE	FALSE	FALSE	FALSE	FALSE	FALSE	FALSE	FALSE	FALSE	Glycoside hydrolase, superfamily, Glycoside hydrolase, family 14, Glycoside hydrolase, family 14, conserved site, Glycoside hydrolase, catalytic domain, Glycoside hydrolase, family 14B, plant
Nitab4.5_0004278g0010	2.1063	2.4249	1.7106	1.7628	9.3239	3.7492	2.2086	5.5346	6.757	7.4864	1.0898	1.217	1.2046	2.1922	1.3726	2.7164	1.5002	2.4662	2.0159	0.7707	1.0006	1.3352	1.3417	1.3868	1.5627	2.0729	1.8995	2.4628	1.3385	1.958	2.2971	2.5065	1.4729	1.1248	1.8029	1.2022	TRUE	FALSE	FALSE	TRUE	FALSE	FALSE	TRUE	FALSE	FALSE	Solute carrier family 35 member SLC35F1/F2/F6
Nitab4.5_0000883g0010	1.8734	1.2784	1.3759	1.1706	1.7371	1.3993	1.7339	1.7514	1.7931	1.2268	0.5948	0.9766	0.5657	0.1319	0.1171	0.1099	0.3329	0.5314	0.6622	0.7496	0.2732	0.2329	0.5186	0.4948	1.0346	0.4873	0.2782	1.4327	0.651	1.3813	0.1204	0.3001	0.1055	0.2883	0.7022	0.299	TRUE	FALSE	FALSE	TRUE	TRUE	TRUE	FALSE	FALSE	FALSE	RNA recognition motif domain, Nucleotide-binding, alpha-beta plait
Nitab4.5_0003045g0050	3.0577	2.7035	3.1697	4.0988	4.5169	2.6823	6.0325	8.3701	8.4916	6.0518	2.953	6.4329	6.7637	4.0407	4.2127	6.6666	6.4624	5.53	7.0235	7.7495	6.3812	4.5638	10.9663	7.508	5.8833	6.6107	7.8926	5.0044	6.2386	4.3225	3.6317	6.3553	9.2861	5.4386	4.9467	6.0632	TRUE	FALSE	FALSE	FALSE	FALSE	FALSE	FALSE	FALSE	FALSE
Nitab4.5_0002211g0060	126.357	129.686	138.79	79.3154	142.652	108.523	128.596	83.7323	107.174	94.3993	98.5624	56.5321	57.2847	44.1131	57.1195	124.948	25.4991	64.9494	64.0117	66.5505	29.7097	67.5415	17.5145	43.025	82.5002	85.575	59.0245	116.537	61.5597	118.023	45.673	29.6317	20.1934	25.5473	52.6855	39.9401	TRUE	FALSE	FALSE	TRUE	FALSE	FALSE	FALSE	FALSE	FALSE	Cytochrome P450, Cytochrome P450, conserved site, Cytochrome P450, E-class, group I
Nitab4.5_0000254g0020	0.2063	0.7054	0.6478	0.1179	1.2348	1.3202	1.5407	0.3068	0.8018	0.4016	0.0799	0.0368	0	1.5059	0.0934	0.4431	0.1363	0	0.3447	0	0.0401	0.4276	0	0.0378	0.8049	0.1795	0.0286	0.1251	0.075	0.2605	0.1966	0.107	0.1114	0	0.2278	0.3514	TRUE	FALSE	FALSE	FALSE	FALSE	FALSE	FALSE	FALSE	FALSE
Nitab4.5_0001715g0090	0.1491	0.1902	0.2209	0	1.8625	0.1263	1.1983	0.7386	2.2893	1.317	0.0475	0.2499	0	0.1307	0.7224	0.3833	0	0.0881	0.1387	0	0.014	0.1054	0.2973	0.1479	0.2147	0.0488	0.0953	0	0	0	0.9166	0.6858	0.1841	0.243	0.0164	0.2817	TRUE	FALSE	FALSE	FALSE	FALSE	FALSE	TRUE	FALSE	FALSE	Glycoside hydrolase, superfamily, Glycoside hydrolase, family 17, Glycoside hydrolase, catalytic domain
Nitab4.5_0002298g0020	5.9138	13.9712	5.936	6.1388	12.3172	9.858	8.695	9.3296	12.3425	7.3563	6.5888	5.6964	2.9977	12.4309	7.4564	9.5847	6.6721	6.3635	4.9403	3.1224	4.9655	10.5934	2.8919	7.4998	6.8329	5.6161	4.0956	4.2853	3.1982	3.6547	9.7427	12.5001	5.9983	2.0983	4.7162	3.3967	TRUE	FALSE	FALSE	FALSE	FALSE	FALSE	FALSE	FALSE	FALSE	NAF/FISL domain, Protein kinase domain, Serine/threonine- / dual specificity protein kinase, catalytic domain, Protein kinase-like domain, Serine/threonine-protein kinase, active site, Protein kinase, ATP binding site, KA1 domain/Ssp2 C-terminal domain, NAF domain
Nitab4.5_0000251g0040	2.7635	4.0605	4.5429	1.544	5.5292	4.8348	5.308	6.5134	5.5094	5.523	3.5563	2.3915	2.0191	6.0483	3.9387	6.2161	4.0913	5.5861	7.8997	1.2704	2.1597	2.6656	3.609	2.8516	4.9012	5.6915	5.256	1.3456	2.5866	1.2279	6.3852	4.5985	3.9626	2.5555	3.274	4.3721	TRUE	FALSE	FALSE	FALSE	FALSE	FALSE	FALSE	FALSE	FALSE
Nitab4.5_0001323g0160	2.4251	1.941	1.7279	0.624	3.9887	1.2177	2.3685	3.0569	5.3931	3.2477	0.7953	1.5743	0.1167	0.4993	2.3303	4.5308	0.8916	2.8504	2.0699	0.7171	0.4228	1.6794	0.4436	0.7442	2.4877	2.5372	0.7053	1.2461	0.6842	1.4961	1.0613	0.8211	0.3345	0.4064	1.6261	1.4762	TRUE	FALSE	FALSE	FALSE	FALSE	FALSE	FALSE	FALSE	FALSE	Calreticulin/calnexin, conserved site, Calreticulin/calnexin, Concanavalin A-like lectin/glucanase, subgroup, Calreticulin, Calreticulin/calnexin, P domain, Concanavalin A-like lectin/glucanases superfamily
Nitab4.5_0000795g0070	15.7101	6.9395	9.4929	5.7616	19.7258	4.589	7.3921	8.7916	11.8466	19.0124	5.7423	17.5677	3.3623	2.6194	3.1346	6.6507	2.2328	3.2036	2.4963	1.9351	5.3292	2.7254	2.2898	4.7112	4.6389	3.079	2.2702	4.8609	5.4429	2.7705	3.5047	3.5585	1.4944	0.7077	1.7437	1.5699	TRUE	FALSE	FALSE	TRUE	FALSE	FALSE	TRUE	FALSE	FALSE	Chorismate synthase, Chorismate synthase, conserved site
Nitab4.5_0011727g0040	2.3551	2.5407	2.0071	0.9197	2.236	1.5517	2.7116	2.541	2.3402	1.702	1.3835	0.8627	0.203	2.3749	1.6396	2.351	1.7728	1.6332	1.1293	0.817	1.1635	2.6444	5.584	2.1683	2.0385	1.0198	1.032	1.8869	1.643	3.6268	5.2356	2.0202	1.3316	1.0343	1.1915	0.8892	TRUE	FALSE	FALSE	FALSE	FALSE	FALSE	FALSE	FALSE	FALSE	DnaJ domain, DnaJ domain, conserved site
Nitab4.5_0003985g0020	21.7921	5.282	5.0196	1.5888	26.1205	13.3612	11.7375	4.6121	13.4721	23.955	6.2834	4.2627	1.8563	1.5299	2.3319	4.3294	3.286	2.3421	3.5647	0.1065	3.3318	4.8613	8.1961	3.9515	5.0605	2.5172	4.016	4	0.5935	1.1128	0.9032	2.9437	2.3525	0.7792	1.8067	1.5022	TRUE	FALSE	FALSE	FALSE	FALSE	FALSE	FALSE	FALSE	FALSE	Protein of unknown function DUF581
Nitab4.5_0000849g0010	0.2935	1.0041	0.3465	0.2121	0.6865	0.4561	0.4549	0.7754	0.7796	0.0539	0.2176	0.1233	0.0984	7.5941	3.2727	10.1582	2.2098	0.8129	1.4156	0.056	0.0718	1.0327	2.6507	1.8824	2.2282	2.2479	1.0129	0	0.1276	0	6.5423	4.7915	1.5511	0.6725	0.1338	0.1918	TRUE	FALSE	FALSE	TRUE	FALSE	FALSE	FALSE	FALSE	FALSE	Phytosulfokine
Nitab4.5_0000113g0160	1.0456	1.2183	1.5178	0.7441	3.6973	2.4006	2.1306	0.7019	1.1014	0.7944	0.7344	0.2865	0.2698	0.1495	0.0427	0.5355	0.6878	0.4421	0.8313	0.3925	0.1649	0.3145	0	0.2025	0.3296	0.2703	0.293	0.4202	0.5068	0.4344	0.1181	0.2889	0.1564	0.1168	0.2278	0.0498	TRUE	FALSE	FALSE	TRUE	FALSE	FALSE	FALSE	FALSE	FALSE	Glycoside hydrolase, catalytic domain, Beta-hexosaminidase subunit alpha/beta, Glycoside hydrolase family 20, catalytic core, Glycoside hydrolase, superfamily
Nitab4.5_0000613g0170	2.1964	3.0506	2.655	3.52	1.5255	1.0749	1.6322	2.8769	1.3695	1.7592	4.2674	2.8221	6.5973	2.0518	1.5608	1.7095	3.494	3.0414	3.6709	5.3421	5.2322	1.5196	3.4237	3.9673	3.1027	2.9824	3.591	1.9636	3.0949	2.5076	2.6608	4.864	3.0581	4.4864	3.5808	2.4946	TRUE	FALSE	FALSE	TRUE	FALSE	FALSE	FALSE	FALSE	FALSE	Homeobox, conserved site, START domain, Homeodomain-like, Homeobox domain
Nitab4.5_0002239g0020	1.2233	3.4793	1.0884	1.1018	0.8381	0.0823	1.2775	2.2347	4.8672	1.8001	0.9323	1.0387	0.7687	2.8238	3.6604	7.3478	1.0417	0.9555	2.0633	0.2897	0.2651	2.0451	1.8003	3.7046	1.3805	0.912	0.7664	0.7354	0.5013	1.3252	3.0061	2.4021	1.2668	0.1768	0.7756	0.708	TRUE	FALSE	FALSE	TRUE	FALSE	FALSE	FALSE	FALSE	FALSE	Apple-like, Bulb-type lectin domain, Serine/threonine- / dual specificity protein kinase, catalytic domain, Concanavalin A-like lectin/glucanase, subgroup, PAN-2 domain, S-locus glycoprotein, Protein kinase domain, Protein kinase-like domain, Serine/threonine-protein kinase, active site, Serine-threonine/tyrosine-protein kinase catalytic domain
Nitab4.5_0001568g0080	0	0	0	0	0.3801	0.3014	0	0.2715	0.8519	0.3122	0	0	0.4352	1.3117	2.2162	0.8995	0.3767	0.2229	0.8951	0	0.4041	0.4171	3.8728	1.0818	0	0	0.4192	0.1044	0.1332	0	2.5984	0.9949	0.7563	0	0	0	TRUE	FALSE	FALSE	FALSE	FALSE	FALSE	FALSE	FALSE	FALSE	Leucine-rich repeat, Leucine-rich repeat-containing N-terminal, type 2, Leucine-rich repeat, typical subtype
Nitab4.5_0008177g0020	8.3833	4.4432	5.7961	3.9808	6.4044	2.1605	6.6243	8.3437	12.9127	10.3177	3.4413	2.9111	1.1889	0.6769	0.4958	0.4586	1.0975	3.2027	2.4437	2.2324	1.4593	2.4603	0.683	1.1295	3.8522	4.0128	0.9513	4.4865	1.6855	2.7723	0.0822	0.2947	0.5774	0.9007	2.8924	0.8087	TRUE	FALSE	FALSE	TRUE	FALSE	TRUE	TRUE	FALSE	FALSE	Myc-type, basic helix-loop-helix (bHLH) domain
Nitab4.5_0000462g0180	0.1326	0.0178	0.0607	0	1.0702	0.4188	0.1043	1.187	0.4752	0.6921	0.0181	0.0083	0	0	0	0	0	0.2108	0.2659	0	0	0.0527	0	0	0.0327	0.1301	0.1269	0.0377	0	0.0193	0	0	0.0159	0	0.0595	0.0964	TRUE	FALSE	FALSE	TRUE	FALSE	FALSE	FALSE	FALSE	FALSE	Cro/C1-type helix-turn-helix domain, Lambda repressor-like, DNA-binding domain, Multiprotein bridging factor 1, N-terminal
Nitab4.5_0002641g0130	1.7205	1.4585	1.7144	1.0086	1.7625	1.9498	1.3229	2.9177	2.936	2.0675	1.5259	0.9336	0.7193	1.6023	2.9332	1.6353	1.3222	2.0138	1.2975	0.6631	0.5216	2.2937	1.3373	2.0206	1.7392	2.2399	1.3042	1.5887	1.9167	2.3118	2.418	1.488	2.6653	0.4378	0.9183	1.105	TRUE	FALSE	TRUE	FALSE	FALSE	FALSE	FALSE	FALSE	FALSE	Transcription factor, TCP, Transcription factor TCP subgroup
Nitab4.5_0001078g0010	6.2068	2.733	4.6183	1.2716	16.9123	20.4139	23.6279	4.6194	6.6132	12.9722	1.3824	1.8622	0.935	4.3354	11.8913	16.9182	1.9045	1.3534	2.5217	1.577	1.436	2.7816	3.1067	2.5861	2.2782	1.1579	2.6643	1.38	1.248	0.555	7.4627	2.353	0.962	1.3505	1.2297	1.0111	TRUE	FALSE	FALSE	TRUE	TRUE	FALSE	TRUE	FALSE	FALSE	Pyridine nucleotide-disulphide oxidoreductase, dimerisation domain, Pyridine nucleotide-disulphide oxidoreductase, FAD/NAD(P)-binding domain, FAD-dependent pyridine nucleotide-disulphide oxidoreductase, FAD/NAD-linked reductase, dimerisation domain, Pyridine nucleotide-disulphide oxidoreductase, NAD-binding domain, Pyridine nucleotide-disulphide oxidoreductase, class I, active site
Nitab4.5_0005866g0020	0.0445	0.1414	0	0	3.3919	0.3719	1.6945	0.732	0.587	2.2358	0	0	0	0	0	0	0	0	0	0	0	0	0	0	0	0	0	0	0	0	0	0	0	0	0	0	TRUE	FALSE	FALSE	TRUE	FALSE	FALSE	TRUE	FALSE	FALSE
Nitab4.5_0002530g0010	2.6954	2.9004	4.5671	11.2711	5.0962	4.2986	7.8495	9.8635	8.212	4.1681	7.79	11.1651	3.9552	16.578	19.1425	19.5031	6.975	4.7611	5.6249	7.8399	14.4242	18.0753	12.2495	24.4804	7.1936	7.8163	10.7921	4.6817	5.4946	6.0467	12.9126	13.0605	8.4097	7.2197	6.7452	8.6438	TRUE	FALSE	FALSE	TRUE	FALSE	FALSE	FALSE	FALSE	FALSE	STAS domain, Sulphate anion transporter, Sulphate transporter, Sulphate anion transporter, conserved site
Nitab4.5_0011534g0020	9.9699	18.6328	12.5322	9.4007	6.2057	3.3805	4.8829	6.7476	6.4676	3.9149	10.076	11.5919	8.166	7.415	5.4201	10.728	7.1856	5.944	6.7202	5.8292	6.3574	8.2341	4.241	7.021	6.2321	6.9718	7.0714	6.3787	9.8838	9.9608	7.5509	14.3718	6.3509	2.7522	6.5521	1.7894	TRUE	FALSE	FALSE	FALSE	FALSE	FALSE	FALSE	FALSE	FALSE	EF-hand domain pair, EF-hand domain, EF-Hand 1, calcium-binding site
Nitab4.5_0004778g0020	216.742	271.407	160.926	175.07	79.1434	95.3729	109.801	143.663	194.285	201.22	187.194	93.1532	141.567	73.0105	60.4701	86.6337	114.221	189.99	161.671	106.953	59.527	117.084	78.5557	90.4177	127.498	142.491	117.338	200.918	100.843	178.187	83.0303	62.1484	52.5865	140.97	200.902	76.8424	TRUE	FALSE	FALSE	FALSE	FALSE	FALSE	FALSE	FALSE	FALSE	Spermidine/spermine synthases family
Nitab4.5_0001794g0060	33.9658	42.5159	30.7005	25.5177	75.8255	42.81	52.302	64.0107	54.8489	55.6648	23.1992	30.8214	13.4124	27.2394	55.0417	66.6541	15.0145	33.1272	33.7229	14.7787	19.0227	51.9823	19.0416	29.146	32.8771	38.7218	28.8047	31.3743	20.5885	16.8906	36.9332	18.3761	12.5793	11.1982	17.6855	18.7417	TRUE	FALSE	FALSE	FALSE	FALSE	FALSE	FALSE	FALSE	FALSE	Alpha-D-phosphohexomutase superfamily, Alpha-D-phosphohexomutase, alpha/beta/alpha domain II, Alpha-D-phosphohexomutase, alpha/beta/alpha I/II/III, Alpha-D-phosphohexomutase, alpha/beta/alpha domain III, Alpha-D-phosphohexomutase, alpha/beta/alpha domain I
Nitab4.5_0003963g0030	9.7944	12.5683	7.94	6.9884	11.5759	11.7255	18.5195	8.2176	13.2347	13.1509	6.5097	4.5548	5.4004	14.4338	18.2188	21.6453	8.2821	7.3178	11.1288	3.6459	6.3237	17.3088	13.07	14.2813	9.644	10.4838	7.8527	7.949	4.9849	6.1857	13.0696	13.1086	8.5216	7.9101	5.3663	10.2721	TRUE	FALSE	FALSE	FALSE	FALSE	FALSE	FALSE	FALSE	FALSE	Pectinesterase inhibitor domain
Nitab4.5_0000669g0050	0.9949	1.2182	1.424	1.8356	5.164	3.094	5.2686	6.0633	4.6559	9.5581	0.9796	1.1808	3.2272	3.4559	2.6128	4.0883	5.5034	6.174	4.2716	2.2779	2.9777	2.1122	2.0167	2.9211	4.0438	3.5223	2.3935	2.3535	1.4719	1.4208	5.4154	3.5197	3.7818	4.6989	3.3243	2.6451	TRUE	FALSE	FALSE	FALSE	FALSE	FALSE	FALSE	FALSE	FALSE	Phosphoenolpyruvate carboxylase, active site, Phosphoenolpyruvate carboxylase, Pyruvate/Phosphoenolpyruvate kinase-like domain, Phosphoenolpyruvate carboxylase, bacterial/plant-type
Nitab4.5_0000568g0030	37.0817	165.074	43.1334	35.4009	36.0777	13.5039	31.195	32.6268	51.3004	23.2698	46.988	51.5156	32.3055	283.08	157.151	171.847	98.251	57.3712	119.42	11.7544	46.2606	182.516	132.605	142.115	80.9217	65.9261	86.6299	28.4439	31.4996	21.9087	201.521	255.686	168.581	23.6895	20.357	23.1683	TRUE	FALSE	FALSE	TRUE	FALSE	FALSE	TRUE	FALSE	TRUE	SNARE associated Golgi protein
Nitab4.5_0012161g0030	5.4184	1.833	2.3976	1.1007	5.4187	3.1445	4.372	5.157	12.9435	10.8362	1.9118	1.2524	0.056	0	0.7237	1.2624	0.7756	4.7232	6.0859	0.4325	0.787	2.1704	0.6063	1.8348	5.5071	4.2577	1.0006	1.452	0.6186	1.0298	0.9879	0.3198	0.4885	0.7548	1.8115	1.3521	TRUE	FALSE	FALSE	FALSE	FALSE	FALSE	FALSE	FALSE	FALSE	PLAT/LH2 domain, Lipase/lipooxygenase, PLAT/LH2, Autophagy-related protein 3, Autophagy-related protein 3, N-terminal, Embryo-specific 3
Nitab4.5_0002630g0010	87.1929	101.389	22.3107	25.3165	36.0089	6.0713	17.9424	76.7972	57.0556	67.3022	25.1958	24.8996	11.0227	0.7951	0.2567	3.7449	1.7383	8.8288	7.2648	15.5603	3.3705	11.9409	0.4432	6.4559	13.0386	15.9623	11.0457	46.3389	9.3665	40.2258	0.6434	2.2129	1.3928	3.1642	9.4906	2.6961	TRUE	FALSE	FALSE	FALSE	FALSE	FALSE	FALSE	FALSE	FALSE	Glucose-6-phosphate 1-epimerase, Glycoside hydrolase-type carbohydrate-binding, subgroup, Galactose mutarotase-like domain, Aldose 1-/Glucose-6-phosphate 1-epimerase
Nitab4.5_0000552g0060	3.6041	2.7333	2.9544	1.5503	10.729	4.0803	7.3052	2.6412	5.7436	6.3593	2.2761	2.9164	0.7505	1.579	4.3836	6.0447	0.9157	2.783	3.2016	0.8999	1.1787	4.8701	2.2866	3.8293	2.4676	1.9039	1.5709	2.1099	1.9689	1.232	2.551	0.5439	0.6213	0.6042	1.2528	1.22	TRUE	FALSE	FALSE	FALSE	FALSE	TRUE	FALSE	FALSE	FALSE
Nitab4.5_0000122g0010	5.8888	9.1107	3.7753	2.8491	7.2996	6.8199	7.4801	4.7267	8.4859	3.2712	4.7526	3.6763	3.7433	4.877	12.7298	8.4727	2.3603	3.3217	3.6118	1.2127	0.8672	8.1548	5.7823	4.5001	4.6678	2.8061	3.9612	4.156	1.869	3.2881	13.1573	4.9215	3.3411	2.7603	6.7901	3.4323	TRUE	FALSE	FALSE	FALSE	FALSE	FALSE	FALSE	FALSE	FALSE	Protein kinase, ATP binding site, Protein kinase domain, Protein kinase-like domain, Serine/threonine-protein kinase, active site, Serine/threonine- / dual specificity protein kinase, catalytic domain
Nitab4.5_0008474g0010	3.8282	9.6385	3.4739	2.2981	24.5271	15.5286	31.8556	10.2268	15.0666	11.955	1.7078	1.629	2.3861	31.647	35.8083	48.6778	8.4445	5.9257	5.845	1.6846	2.774	7.1589	14.6302	14.1092	7.08	8.1297	7.9159	2.7457	1.8373	2.5386	52.3513	38.373	10.2768	2.5443	4.6025	3.4458	TRUE	FALSE	FALSE	FALSE	TRUE	TRUE	FALSE	FALSE	FALSE	Cytochrome P450, conserved site, Cytochrome P450, E-class, group I, Cytochrome P450
Nitab4.5_0001781g0060	6.1887	10.2338	6.0231	5.8303	5.7284	5.02	4.201	7.5073	7.4741	5.3201	3.6152	3.4366	2.0964	3.3157	2.4479	3.6593	1.392	2.9573	2.8267	4.3116	4.0201	4.8247	2.4985	2.9024	3.721	5.8299	3.0108	4.4286	3.3113	5.7885	1.0471	2.1944	1.9449	1.2244	2.6249	1.8772	TRUE	FALSE	FALSE	FALSE	FALSE	TRUE	FALSE	FALSE	FALSE	Glycoside hydrolase, family 37, Six-hairpin glycosidase-like
Nitab4.5_0006978g0010	9.7779	10.4547	8.747	4.608	20.5412	12.5064	15.5341	13.6521	23.2448	15.2072	9.2649	9.8207	4.041	11.3445	12.1959	27.056	9.3655	13.8569	18.4899	4.5839	4.2789	17.1636	6.2823	12.499	16.6229	16.6251	7.8978	6.2041	3.4559	8.0296	10.8796	9.6025	8.7783	7.4375	13.1289	7.3973	TRUE	FALSE	FALSE	FALSE	FALSE	FALSE	FALSE	FALSE	FALSE	Beta tubulin, Tubulin, Tubulin/FtsZ, GTPase domain, Tubulin/FtsZ, C-terminal, Tubulin, conserved site, Tubulin, C-terminal
Nitab4.5_0000799g0050	2.6412	2.7889	2.5548	1.9306	3.1807	1.7097	1.8895	2.8439	3.1889	2.3872	1.8106	1.2608	0.5275	0.1356	0	0.3722	1.8444	1.8494	1.5932	0.5057	1.017	0.9319	0.144	2.0272	2.1895	3.0124	1.5685	2.2083	1.701	1.4519	0.3084	0.5642	0.9031	0.6672	2.5636	0.9865	TRUE	FALSE	FALSE	FALSE	TRUE	FALSE	FALSE	FALSE	FALSE	Protein of unknown function DUF760
Nitab4.5_0000875g0100	10.5615	9.6277	8.8596	11.1794	7.0062	3.4593	5.5464	12.1967	14.0777	10.9453	10.3677	5.9053	27.623	10.4433	4.3408	8.68	7.9643	11.8938	10.7084	25.2963	17.1841	7.3275	3.9929	6.4251	9.0221	14.899	8.6031	7.3571	6.9214	8.286	9.6581	7.4319	8.853	1.3534	5.3184	3.5847	TRUE	FALSE	TRUE	FALSE	FALSE	FALSE	FALSE	FALSE	TRUE	Glycoside hydrolase, family 19, catalytic, Lysozyme-like domain, Glycoside hydrolase, family 19
Nitab4.5_0010347g0030	6.6323	4.6232	5.7289	4.2811	13.6145	17.1634	13.5859	4.8055	7.261	9.3559	4.3315	4.235	2.9997	7.3299	10.2252	10.4882	4.227	2.9366	5.127	2.0944	2.9354	4.8124	4.3638	5.7834	4.8894	4.0923	3.4365	3.8051	3.1166	1.5336	8.4533	5.1634	4.0244	2.2025	3.4556	4.1009	TRUE	FALSE	FALSE	TRUE	FALSE	FALSE	FALSE	FALSE	FALSE	Glycine rich protein
Nitab4.5_0000786g0230	18.181	43.5493	17.9154	6.4288	93.3029	75.1433	109.425	14.7234	39.2298	22.2325	15.4889	10.8095	11.47	67.8448	85.1939	146.364	11.6108	6.428	17.2297	5.3999	5.0699	21.3239	41.2093	39.3154	14.933	5.8607	4.0934	9.393	6.2168	5.5057	96.363	36.3366	12.9179	4.8575	6.3438	9.2865	TRUE	FALSE	FALSE	FALSE	FALSE	FALSE	FALSE	FALSE	FALSE	Protein of unknown function DUF642
Nitab4.5_0001637g0080	8.3439	8.6287	7.5701	5.4179	13.3022	6.9002	5.0629	10.7723	13.6849	12.292	5.2832	8.7412	3.0243	7.016	8.2321	11.4599	8.3589	9.2263	11.6464	4.7344	4.6457	7.5604	4.0204	5.375	10.5011	12.9587	9.8418	6.4629	4.2428	4.2267	5.4918	9.6946	5.7258	2.4119	6.928	3.2767	TRUE	FALSE	FALSE	FALSE	FALSE	FALSE	FALSE	FALSE	FALSE	PC-Esterase, PMR5 N-terminal domain
Nitab4.5_0001655g0120	0.3772	0.4023	0.5554	0.8642	1.8127	0.5677	0.3528	2.5868	0.9915	1.62	0.5984	1.2668	1.3085	0.5989	0.4857	0.4467	1.1217	1.1398	1.0696	1.6579	1.2999	0.4411	0.3558	0.1666	1.0713	1.8644	1.1968	1.3347	1.0815	1.0871	0.458	1.2047	0.6606	0.3645	0.623	0.4362	TRUE	FALSE	FALSE	TRUE	FALSE	FALSE	FALSE	FALSE	FALSE	Transferase, Chloramphenicol acetyltransferase-like domain
Nitab4.5_0006973g0030	29.3967	71.1639	33.5562	21.1014	5.7272	8.792	9.175	2.675	5.3723	3.9354	43.4097	13.1567	22.3059	21.6747	29.4808	32.4779	18.0926	3.8762	15.0905	11.7042	7.4121	16.7015	30.9093	27.5746	11.0802	5.0588	5.1466	23.3748	16.6513	28.6462	34.809	33.9088	13.4662	4.2127	8.521	6.3556	TRUE	FALSE	FALSE	TRUE	FALSE	FALSE	FALSE	FALSE	FALSE	Protein phosphatase 2C, Protein phosphatase 2C (PP2C)-like domain, Protein phosphatase 2C, manganese/magnesium aspartate binding site
Nitab4.5_0000321g0270	4.1281	6.4208	1.1427	0.2628	12.4228	3.6602	7.3424	5.207	9.067	5.1697	0.5553	1.1992	0.7224	1.4593	2.0355	2.8986	1.0747	0.2031	0.6202	0.358	0.3401	2.9668	1.0484	0.6035	0.9606	0.1854	0.1364	1.1965	0	0.7209	2.2604	1.3822	0.5145	0.6425	0.4146	0.1556	TRUE	FALSE	FALSE	FALSE	FALSE	FALSE	TRUE	FALSE	FALSE	Serine/threonine- / dual specificity protein kinase, catalytic domain, Protein kinase-like domain, Protein kinase domain, Serine/threonine-protein kinase, active site, Serine-threonine/tyrosine-protein kinase catalytic domain, Malectin-like carbohydrate-binding domain, Concanavalin A-like lectin/glucanase, subgroup
Nitab4.5_0004017g0010	38.4182	37.5658	34.1425	40.9833	19.1585	20.8341	19.8504	34.4809	39.2222	30.0045	39.7144	15.95	20.0974	15.7286	16.6518	14.258	19.4897	35.0274	28.0437	17.3328	18.5949	31.6464	17.1938	44.0761	26.3532	36.2887	26.2586	46.7405	25.1875	39.934	14.0018	12.6956	14.4075	20.5786	31.3926	19.0125	TRUE	FALSE	FALSE	FALSE	TRUE	TRUE	FALSE	FALSE	FALSE	RmlC-like cupin domain, Acireductone dioxygenase ARD family, RmlC-like jelly roll fold, 1,2-dihydroxy-3-keto-5-methylthiopentene dioxygenase, eukaryotes
Nitab4.5_0000252g0040	3.6977	8.8995	3.818	6.5325	2.3304	1.484	1.4549	5.7657	5.9069	4.1213	4.1639	4.561	14.4563	5.3043	2.4818	7.0203	3.1754	4.5481	4.3424	15.7966	12.4961	3.3452	1.4577	2.8465	4.7882	9.8756	9.8998	5.0177	4.9999	5.7344	2.068	4.2231	5.9429	5.4037	2.9643	4.4731	TRUE	FALSE	FALSE	FALSE	FALSE	FALSE	FALSE	FALSE	FALSE	Gibberellin regulated protein
Nitab4.5_0001706g0010	11.5621	8.6604	14.8299	6.3918	28.327	19.3816	12.2634	13.6262	14.0294	21.5023	10.7747	15.7356	4.4717	13.3765	12.5866	12.9467	3.6884	5.5697	2.5839	3.5816	7.7332	2.7365	2.8211	3.2834	5.171	5.4514	8.2172	6.4399	8.6561	11.75	11.9764	14.8073	3.9523	1.7467	1.7679	1.253	TRUE	FALSE	FALSE	TRUE	TRUE	TRUE	TRUE	FALSE	TRUE	C2 domain
Nitab4.5_0005213g0020	27.0477	36.2625	23.1572	18.7186	37.9395	14.7132	27.7471	22.8825	27.4035	28.8943	22.0081	24.0931	11.251	36.7059	52.4612	78.2835	18.8157	19.2419	32.5119	11.8642	14.6112	30.1641	16.3732	15.527	22.2984	32.7672	24.4066	13.1472	16.2468	11.8853	63.3587	36.5943	17.2348	4.8896	15.9388	8.1951	TRUE	FALSE	FALSE	FALSE	TRUE	FALSE	FALSE	FALSE	FALSE	Sugar transporter, conserved site, Major facilitator superfamily domain, general substrate transporter, General substrate transporter, Sugar/inositol transporter, Major facilitator superfamily domain
Nitab4.5_0000002g0330	0.8528	0.9275	0.6659	0.4969	1.0742	0.7114	1.2857	1.2641	1.0307	1.1563	0.6094	0.4698	0.5553	1.6376	1.4122	0.7214	0.8592	1.8679	1.1128	0.1325	0.1816	0.5486	0.784	0.833	1.0253	2.2308	1.0353	0.6711	0.6758	0.689	1.1535	1.2681	0.7301	0.5105	1.2243	0.4214	TRUE	FALSE	FALSE	FALSE	FALSE	FALSE	FALSE	FALSE	FALSE	ABC transporter-like, ABC transporter type 1, transmembrane domain, AAA+ ATPase domain, P-loop containing nucleoside triphosphate hydrolase, ABC transporter, transmembrane domain
Nitab4.5_0013692g0010	53.6578	40.2326	30.4667	24.7627	61.5396	27.7472	37.295	35.2939	49.825	54.3577	20.6638	27.263	12.8192	6.9807	11.964	22.868	12.4828	20.2254	23.6214	18.8857	13.3566	22.8755	4.7115	11.0693	24.7986	25.6331	16.35	23.1497	12.4832	12.5766	9.5808	9.7141	4.5211	3.4217	12.7581	9.2536	TRUE	FALSE	FALSE	TRUE	FALSE	FALSE	FALSE	FALSE	FALSE	RNA recognition motif domain, Paraneoplastic encephalomyelitis antigen, Nucleotide-binding, alpha-beta plait
Nitab4.5_0009734g0010	11.5726	11.3557	15.4474	21.0628	27.4445	30.7179	25.8039	32.6088	21.575	23.433	18.8673	23.4881	23.9981	30.2642	19.9976	18.3753	36.9041	35.933	42.3071	33.2165	32.9524	34.2326	27.249	26.6355	35.2815	37.4262	50.3826	20.3777	22.9707	29.9793	12.8407	18.07	49.8236	51.5712	44.6274	45.5037	TRUE	FALSE	FALSE	FALSE	FALSE	FALSE	FALSE	FALSE	FALSE	Phosphofructokinase, Pyrophosphate-dependent phosphofructokinase TP0108, Phosphofructokinase domain
Nitab4.5_0005359g0030	0.7616	1.0558	1.1048	0.7071	11.4039	14.9485	12.8337	27.2671	31.6677	25.9554	1.4408	0.9744	2.4687	15.5965	12.4399	18.8756	44.1962	38.5915	33.8517	2.2896	1.6926	20.6549	29.6776	25.1062	37.2526	20.3094	29.9126	1.5353	1.3124	1.4152	11.8444	13.5147	26.0287	44.96	34.9912	40.295	TRUE	FALSE	FALSE	TRUE	FALSE	FALSE	FALSE	FALSE	FALSE	Glutamine synthetase/guanido kinase, catalytic domain, Glutamine synthetase, catalytic domain
Nitab4.5_0000516g0100	6.2594	14.3555	4.5995	5.3939	7.6774	7.9519	7.0463	11.5751	6.349	7.1429	10.1942	4.9935	1.6089	9.0433	5.3556	6.9739	4.7385	6.3787	6.2354	3.3295	5.0908	6.5853	8.3799	8.5065	5.769	8.1628	6.8976	7.263	8.9559	4.7274	8.4898	13.1773	7.1802	4.1179	3.5264	2.6996	TRUE	FALSE	FALSE	FALSE	FALSE	FALSE	FALSE	FALSE	FALSE	Aspartic peptidase, Aspartic peptidase domain
Nitab4.5_0008653g0010	20.5524	25.5218	21.2966	24.1307	116.572	110.829	150.044	21.7049	49.0167	21.1526	22.6686	32.2769	5.3068	37.7069	92.456	142.47	18.4943	19.9859	49.5759	4.5097	8.6959	87.7724	52.1991	131.081	30.8482	27.0696	26.6447	28.359	12.2577	11.5714	93.6724	30.4873	11.0404	10.082	25.739	42.3701	TRUE	TRUE	FALSE	FALSE	FALSE	FALSE	FALSE	FALSE	FALSE	Ferric reductase, NAD binding, Riboflavin synthase-like beta-barrel, NADPH oxidase Respiratory burst, EF-hand domain, EF-hand domain pair, Cytochrome b245, heavy chain, EF-Hand 1, calcium-binding site, Ferric reductase transmembrane component-like domain, FAD-binding 8, Ferredoxin reductase-type FAD-binding domain
Nitab4.5_0001309g0110	5.9305	6.4305	5.424	6.3946	16.9447	9.2705	14.1422	12.059	13.1946	10.5423	3.8082	6.014	2.0005	6.5077	5.8121	16.0512	5.0034	5.5408	4.4135	2.7692	3.3416	8.9352	2.2798	5.4572	4.9602	7.0367	7.49	4.0946	2.3431	3.2206	6.427	3.888	3.1476	2.108	3.1839	3.0173	TRUE	FALSE	FALSE	TRUE	FALSE	FALSE	FALSE	FALSE	FALSE	Equilibrative nucleoside transporter, Major facilitator superfamily domain, general substrate transporter
Nitab4.5_0017035g0010	5.293	7.2828	8.261	0.7134	29.0179	22.507	27.6433	4.9489	4.0294	4.9267	1.0648	10.4886	0.5814	12.572	30.4487	15.5801	1.0761	1.8264	1.1294	2.1333	1.4538	9.5688	2.0913	5.2471	1.2455	1.0835	2.0566	1.1836	1.1101	0.4713	14.9487	13.8842	2.5942	0.3043	0.5589	0.8774	TRUE	FALSE	FALSE	TRUE	FALSE	FALSE	FALSE	FALSE	FALSE	Fatty acid/sphingolipid desaturase, Cytochrome b5-like heme/steroid binding domain, Fatty acid desaturase, type 1
Nitab4.5_0000977g0040	19.8766	10.7947	22.4048	10.0506	74.9495	38.7955	19.8564	30.7628	75.1859	152.028	10.7948	16.0026	4.1815	9.2272	12.471	18.3097	3.2113	8.7612	3.9885	4.9623	10.1034	5.3314	4.9161	7.3042	17.649	33.4658	36.7512	7.8789	7.6605	6.3223	7.099	6.0658	8.0619	1.5107	3.1095	1.8559	TRUE	FALSE	FALSE	TRUE	FALSE	FALSE	TRUE	TRUE	TRUE	Aromatic amino acid lyase, Phenylalanine ammonia-lyase, shielding domain, Phenylalanine ammonia-lyase, L-Aspartase-like
Nitab4.5_0005597g0020	1.5046	3.513	2.7592	4.2525	11.9498	4.5119	5.4746	7.1441	5.3034	4.4408	2.2332	2.4697	5.1529	16.1974	8.6244	17.0298	17.4581	20.0881	21.5972	6.3567	6.1078	8.1789	8.0946	8.3274	10.6377	18.5191	30.1059	6.7394	6.1946	4.9089	9.4347	13.8814	13.6209	13.4006	13.6462	19.5279	TRUE	FALSE	FALSE	FALSE	FALSE	FALSE	TRUE	FALSE	FALSE	Ankyrin repeat, Zinc finger, RING-type, conserved site, Zinc finger, RING/FYVE/PHD-type, Ankyrin repeat-containing domain, Zinc finger, RING-type
Nitab4.5_0000094g0160	2.0022	2.2849	1.7025	2.6103	5.4189	3.3165	4.4637	4.5679	4.2884	3.9575	4.5886	2.8687	5.6813	2.9688	3.5244	1.8858	5.7088	4.1443	4.0565	4.6748	4.5076	5.5217	2.7875	2.8764	3.8809	4.6247	4.3019	3.249	2.8532	5.0253	2.9079	3.0514	4.9219	4.5035	6.4577	4.0031	TRUE	FALSE	FALSE	FALSE	FALSE	FALSE	FALSE	FALSE	FALSE	Aminotransferase, class IV, Branched-chain amino acid aminotransferase II, Aminotransferase, class IV, conserved site
Nitab4.5_0000651g0010	5.1679	15.0285	4.432	4.9958	24.4393	36.0221	44.9188	37.7366	29.3869	46.9083	4.3699	6.1506	2.7972	26.7539	27.2911	31.6332	13.9501	19.0683	22.6374	3.2644	3.5367	13.2583	7.9671	21.9278	19.4938	25.7927	20.7039	7.9835	2.4814	5.7338	33.0276	16.7724	19.8913	24.2398	20.0133	19.4736	TRUE	FALSE	FALSE	TRUE	FALSE	FALSE	FALSE	FALSE	FALSE	Glucose/ribitol dehydrogenase, Light-dependent protochlorophyllide reductase, NAD(P)-binding domain, Short-chain dehydrogenase/reductase SDR
Nitab4.5_0012159g0010	1.2514	0.1333	0.8422	0	0.3716	5.0802	2.0513	0.8381	0.708	2.2996	0.0789	0.716	0	0.2698	0.2911	0	0.8019	0.9353	0	0	0	0	2.7778	0.7926	0.1308	0	0.5639	0.0823	0.5326	0.0622	0	0.2528	0	0.1604	0	0.3737	TRUE	FALSE	FALSE	FALSE	FALSE	FALSE	FALSE	FALSE	FALSE	DAHP synthetase, class II
Nitab4.5_0009819g0010	6.8243	7.691	4.6775	4.3797	3.8505	3.9269	4.0192	4.3699	3.9007	3.5243	2.7932	2.3524	3.0706	4.4897	4.9365	4.9494	4.5275	1.9358	3.3731	3.7637	2.62	3.077	2.7321	2.7836	3.7697	3.2563	2.8967	5.2676	2.4431	3.3919	7.2676	4.4983	3.9464	2.4132	3.7818	2.3329	TRUE	FALSE	FALSE	FALSE	FALSE	FALSE	FALSE	FALSE	FALSE	SANT/Myb domain, MYB-CC type transcription factor, LHEQLE-containing domain, Homeodomain-like, Myb domain, plants, Myb domain
Nitab4.5_0000500g0130	6.8597	6.1142	7.9796	5.6176	8.8621	22.9314	23.9845	8.8642	8.876	10.2194	5.2373	6.2747	3.4786	15.0241	16.9375	24.3675	6.6996	8.7629	8.301	2.326	3.7565	9.8626	11.765	11.9706	10.1703	7.4206	9.8316	4.8988	2.9039	5.2693	21.092	12.2604	12.0359	14.2021	6.7365	10.9505	TRUE	FALSE	FALSE	FALSE	FALSE	FALSE	FALSE	FALSE	FALSE
Nitab4.5_0003463g0060	12.7675	16.5779	24.1865	7.2134	11.6773	14.243	17.4639	4.663	10.6565	3.4198	22.4951	7.3999	5.6524	17.2483	26.3102	24.8686	20.7555	5.2498	10.6747	4.1734	6.505	10.968	43.754	22.4997	11.7893	5.8506	5.2547	5.448	8.4016	12.0146	39.6137	26.1952	14.9798	12.5383	10.3917	15.8096	TRUE	FALSE	FALSE	FALSE	FALSE	FALSE	FALSE	FALSE	FALSE	Oxoglutarate/iron-dependent dioxygenase, Isopenicillin N synthase-like
Nitab4.5_0000414g0120	0.8669	3.0914	2.2444	0.7775	6.8769	5.4415	7.8835	0.4642	0.7372	1.5761	1.1349	0	0	1.5809	7.9435	17.1663	0.4226	0.9868	3.0387	0	0.2803	3.3617	0	1.4447	1.866	2.586	1.6407	0.3515	0.2846	0.1597	4.235	0.9314	0.2491	0.4922	0.9741	0.4278	TRUE	FALSE	FALSE	FALSE	FALSE	FALSE	FALSE	FALSE	FALSE	AP2/ERF domain, RWP-RK domain, DNA-binding domain
Nitab4.5_0000365g0100	25.9731	24.0572	26.9652	31.1185	13.1814	27.9833	22.1022	27.9755	26.9804	26.6638	24.0517	28.7675	78.9046	18.9012	11.9502	13.4759	13.6796	25.4738	18.8208	67.616	32.9953	22.7144	20.1041	27.3202	28.613	15.9872	26.8451	44.3883	25.2359	32.4208	11.4321	13.5374	18.835	24.8863	21.5246	27.3794	TRUE	FALSE	FALSE	FALSE	FALSE	FALSE	FALSE	FALSE	FALSE	Serine-threonine/tyrosine-protein kinase catalytic domain, Protein kinase-like domain, Protein kinase domain
Nitab4.5_0004912g0060	7.017	6.5483	7.3204	6.9247	4.6746	6.4048	4.4745	4.1733	5.5456	4.3482	9.3165	8.7302	17.2045	4.9393	4.3065	2.9326	6.2289	6.2174	5.9752	15.4784	15.911	6.5911	8.4536	6.3555	7.82	5.5875	7.3294	8.6952	11.6123	8.4126	2.4225	2.5326	6.953	7.6812	6.6556	9.9792	TRUE	FALSE	FALSE	FALSE	FALSE	TRUE	FALSE	FALSE	FALSE	Amino acid/polyamine transporter I
Nitab4.5_0000284g0090	9.4281	2.3565	1.8127	0.5137	16.8655	11.5705	11.4842	7.9989	6.7575	22.9311	0.6118	0.9583	0.8962	3.7953	3.9835	7.2532	0.9321	2.1291	0.8236	0.1781	1.3616	1.4419	8.2896	2.7707	1.5703	2.6482	1.7077	0.0686	0.7162	0.8004	3.7809	2.6093	1.4564	0.7928	0.1143	1.119	TRUE	FALSE	FALSE	FALSE	FALSE	FALSE	TRUE	FALSE	FALSE	RNA-binding, CRM domain
Nitab4.5_0003519g0070	1.7969	0.4841	1.1483	0.7146	1.1374	1.0857	1.0803	1.2042	1.1053	1.7705	0.6355	0.2948	0.0361	0.1433	0.0218	0.3064	1.1699	2.2933	0.8419	0.2841	0.3606	0.5029	3.9504	1.756	1.5178	2.0009	1.1371	0.1968	0.272	0.7237	0.0694	0.1711	0.4203	0.754	0.6101	0.7202	TRUE	FALSE	FALSE	FALSE	TRUE	TRUE	FALSE	FALSE	FALSE	6-phosphogluconate dehydrogenase, C-terminal-like, 3-hydroxyacyl-CoA dehydrogenase, C-terminal, Dehydrogenase, multihelical, Crotonase superfamily, 3-hydroxyacyl-CoA dehydrogenase, NAD binding, NAD(P)-binding domain, 3-hydroxyacyl-CoA dehydrogenase, conserved site
Nitab4.5_0011908g0020	14.8958	7.2494	4.4329	2.8557	18.4279	25.945	26.2505	22.3135	23.9966	16.6305	1.4737	1.9051	1.8125	22.4161	5.4534	33.8565	9.0552	22.0321	12.0772	0.7723	3.2197	3.3641	1.0888	0.4882	17.4852	15.2398	7.7745	0.6123	1.3705	1.8115	5.5971	1.4313	2.0397	10.0382	11.2824	1.8956	TRUE	FALSE	FALSE	TRUE	TRUE	FALSE	FALSE	FALSE	FALSE	WD40 repeat, conserved site, Armadillo-type fold, WD40/YVTN repeat-like-containing domain, WD40-repeat-containing domain, WD40 repeat
Nitab4.5_0002967g0050	9.7234	6.1636	6.4793	3.2915	58.1106	28.8618	22.3672	25.9374	19.6821	29.7826	4.7162	2.5403	4.9589	10.2452	9.2699	15.0864	5.0113	10.7244	8.0596	2.7782	3.0007	1.6248	1.9102	1.864	13.0942	8.384	14.3329	3.7089	4.6193	4.9481	10.7334	7.1313	4.6906	5.605	4.7896	2.7718	TRUE	FALSE	FALSE	TRUE	TRUE	TRUE	FALSE	FALSE	FALSE	Protein of unknown function DUF506, plant
Nitab4.5_0009370g0010	0.5861	0.5043	0.4586	1.3617	4.8412	1.1987	1.7968	5.463	3.5864	5.2032	0.4237	0.9385	1.362	0.3686	0.3699	0.8594	1.8455	2.8369	2.3217	1.7972	1.1438	0.6616	0.5593	0.8698	2.3906	4.8228	4.1255	0.8337	0.9521	1.6043	0.5596	1.1789	1.2173	1.6384	3.166	2.0434	TRUE	FALSE	FALSE	TRUE	FALSE	FALSE	FALSE	FALSE	FALSE	Zinc finger, LIM-type
Nitab4.5_0000214g0130	1.2161	2.5479	1.4802	1.1056	7.4933	1.7463	6.6462	6.5905	7.266	6.8698	1.0553	1.7189	8.4261	5.4671	10.3606	20.5523	3.0483	4.3922	3.5445	3.1808	6.63	2.3292	4.9632	4.5435	5.7513	4.4506	4.5397	2.492	1.5444	1.2573	14.2269	5.0699	5.788	3.5905	1.0737	4.1961	TRUE	TRUE	FALSE	FALSE	TRUE	FALSE	FALSE	FALSE	FALSE	LanC-like protein, eukaryotic, Lanthionine synthetase C-like
Nitab4.5_0005728g0010	4.4927	2.7253	4.3467	1.6068	8.4355	9.657	14.3974	5.9897	14.114	8.4152	1.6794	3.2923	0.4586	3.7265	5.0268	11.7998	2.7371	2.2435	5.4955	0.4932	1.2643	8.3613	0.232	3.1105	4.7641	3.1886	2.8464	4.6309	1.1653	2.9672	2.9258	3.8528	3.8637	0.832	2.9561	5.8462	TRUE	FALSE	FALSE	FALSE	FALSE	FALSE	FALSE	FALSE	FALSE	Leucine-rich repeat-containing N-terminal, type 2, Leucine rich repeat 4
Nitab4.5_0006118g0010	2.1615	1.9042	0.9343	0.8752	7.0242	3.0635	5.2507	3.1788	4.6455	5.2301	1.235	1.204	0.3811	1.0314	2.119	2.5782	0.594	1.5183	1.7067	0.7104	0.4248	2.5354	0.3087	1.0041	1.7325	1.4156	0.9488	1.2782	0.4278	0.5416	1.218	1.632	0.7118	0.5728	0.9267	0.683	TRUE	FALSE	FALSE	TRUE	FALSE	FALSE	TRUE	FALSE	FALSE	Thiamine pyrophosphate enzyme, N-terminal TPP-binding domain, Menaquinone biosynthesis protein MenD, O-succinylbenzoic acid (OSB) synthetase, Mandelate racemase/muconate lactonizing enzyme, conserved site, Thiamine pyrophosphate enzyme, C-terminal TPP-binding, Mandelate racemase/muconate lactonizing enzyme, C-terminal
Nitab4.5_0012011g0020	1.7605	2.9139	1.5731	1.514	8.0588	5.7842	7.3043	2.0094	2.4147	1.2281	1.2072	0.9402	0.5286	2.1915	1.6357	3.7992	0.8194	2.0514	1.4662	1.1684	0.3818	0.9862	0.7776	0.6139	1.1832	0.3804	1.2147	0.2451	0.3077	0.5186	1.3505	2.7587	0.7569	0.4301	0.5199	0.2205	TRUE	FALSE	FALSE	TRUE	TRUE	FALSE	FALSE	FALSE	FALSE	Cytochrome P450, conserved site, Cytochrome P450, Cytochrome P450, E-class, group I
Nitab4.5_0000529g0100	10.6701	18.7316	7.5819	4.5346	8.609	3.4746	9.3507	11.2845	9.7529	6.2296	7.3754	7.1667	7.9954	12.036	11.6835	21.5431	6.924	4.59	4.4525	4.0977	2.9609	8.6286	4.8928	13.0117	7.4822	6.3604	5.9106	5.7965	3.8005	6.6091	19.3201	16.2948	10.1973	5.0273	6.072	2.6799	TRUE	FALSE	FALSE	FALSE	FALSE	FALSE	FALSE	FALSE	FALSE	Extensin domain
Nitab4.5_0002155g0060	5.4823	3.6946	0.7224	0.1612	14.4422	8.029	14.4528	14.4659	19.0194	24.0171	0.2475	0.9266	0.2381	0.1043	0.0573	0.9327	0.6208	1.485	0.6506	0.0576	0.6984	0.7069	1.013	0.8557	0.391	1.8231	3.976	0.4649	0.1534	0.3837	0	0.6472	0.7464	0.2683	1.6796	0.2797	TRUE	FALSE	FALSE	TRUE	FALSE	FALSE	TRUE	FALSE	FALSE	Sucrose-phosphate synthase, Sucrose phosphate synthase, plant, HAD-like domain, Glycosyl transferase, family 1
Nitab4.5_0017306g0010	44.2439	35.412	33.1657	14.4633	47.7242	29.6691	38.6019	39.9854	62.8743	62.3184	24.4275	32.1321	17.1338	12.0347	22.6917	33.2035	16.4101	32.7368	42.6097	17.987	15.8426	23.6258	8.8802	17.4445	36.7943	26.9892	22.2764	19.2878	14.1267	17.107	14.8218	18.6602	10.8639	10.5348	25.9231	13.7498	TRUE	FALSE	FALSE	TRUE	FALSE	FALSE	FALSE	FALSE	FALSE	Peroxidase, active site, Plant peroxidase, Peroxidases heam-ligand binding site, Haem peroxidase, plant/fungal/bacterial, Haem peroxidase
Nitab4.5_0000101g0280	0	0	0	0	0	0.0175	0.0254	0.017	0.0592	0.0496	0.0841	0.031	0.1163	0.2478	0.1012	0.1187	0.0574	0.0312	0.0636	0	0.0265	0.0746	0.0339	0	0	0.0127	0.1269	0.1004	0.0324	0.0359	0.7184	0.3818	0.2111	0	0	0.0152	TRUE	FALSE	FALSE	FALSE	FALSE	FALSE	FALSE	FALSE	FALSE	Calponin homology domain
Nitab4.5_0000259g0090	0.3095	0.6109	1.1247	0.5073	1.521	0.6015	1.6142	1.6651	2.2605	2.745	1.0119	1.1417	3.1023	5.3723	4.8559	5.5071	2.3618	1.5375	1.7869	1.6073	1.56	1.0826	2.688	3.0595	1.3133	0.7854	0.8211	1.0943	1.1826	1.2955	7.3273	3.8333	3.1122	1.2973	1.3046	0.8863	TRUE	FALSE	FALSE	FALSE	FALSE	FALSE	FALSE	FALSE	FALSE	Cytochrome P450, E-class, group I, Cytochrome P450, Cytochrome P450, conserved site
Nitab4.5_0000615g0040	7.9583	4.5647	3.7504	3.7604	21.7264	7.9439	15.3875	16.5628	23.3103	28.4359	3.2779	6.0088	2.2671	2.321	1.8457	8.1474	4.7992	8.9206	7.142	1.3897	2.5276	3.6758	2.3419	4.0338	11.372	4.0011	7.2201	4.2593	2.5903	2.3698	3.4837	2.2745	2.4527	3.7424	4.7813	4.3218	TRUE	FALSE	FALSE	TRUE	FALSE	FALSE	TRUE	FALSE	FALSE	Protein kinase-like domain, Tyrosine-protein kinase, active site, Leucine-rich repeat, Leucine rich repeat 4, Leucine-rich repeat, typical subtype, Protein kinase domain, Serine-threonine/tyrosine-protein kinase catalytic domain
Nitab4.5_0001135g0060	43.2812	39.0807	24.8153	21.2607	57.7177	35.639	49.3748	70.1623	81.2654	57.8506	17.1772	10.9467	12.4923	12.7693	33.8406	52.4475	10.0644	37.9311	30.2961	13.7457	9.2596	16.2844	3.9741	9.6683	37.312	35.8719	19.8958	26.7324	10.5813	11.4128	20.2916	9.8945	8.9787	5.3954	13.7861	10.1555	TRUE	FALSE	FALSE	TRUE	TRUE	FALSE	FALSE	FALSE	FALSE	UDP-glucuronosyl/UDP-glucosyltransferase
Nitab4.5_0000483g0110	2.9262	3.1563	2.2502	1.8045	5.1048	4.8286	6.1584	3.624	4.9904	5.2213	0.8985	2.4979	0.9244	2.2984	4.8183	3.3835	1.2496	2.1438	1.8115	0.7857	1.0608	4.1019	1.8244	2.2337	3.7476	3.4373	2.6067	2.4098	0.6312	0.7421	3.6296	2.9972	3.4629	0.2668	1.3387	1.6849	TRUE	FALSE	FALSE	FALSE	FALSE	FALSE	FALSE	FALSE	FALSE	Glycoside hydrolase, family 19, Glycoside hydrolase, family 19, catalytic, Lysozyme-like domain
Nitab4.5_0017067g0010	6.7841	9.6751	4.7885	2.0892	35.192	17.0747	24.7917	14.2161	23.9585	17.1776	4.9364	7.9724	1.7786	12.5475	15.8546	21.4004	2.8869	6.4198	9.6693	1.692	2.361	13.8258	1.2089	7.5418	8.677	10.4322	8.3919	4.8997	3.2567	4.0112	11.9402	9.026	6.2037	0.6703	4.4987	4.3357	TRUE	FALSE	FALSE	TRUE	FALSE	FALSE	FALSE	FALSE	FALSE	Protein of unknown function DUF1645, plant
Nitab4.5_0004981g0050	144.62	57.5065	14.3646	12.9658	257.434	87.3723	237.237	196.563	120.886	530.605	3.8847	54.0127	18.7606	10.6759	11.5858	29.2915	8.0726	14.3355	6.3663	4.1778	15.1675	17.2145	78.5224	28.7476	6.6447	12.2159	26.1847	5.4675	6.5876	5.1408	15.8252	23.3109	36.3876	4.064	8.1222	1.8654	TRUE	FALSE	FALSE	TRUE	FALSE	FALSE	TRUE	FALSE	FALSE	Protein kinase domain, Protein kinase, ATP binding site, Serine/threonine-protein kinase, active site, Protein kinase-like domain, Serine/threonine- / dual specificity protein kinase, catalytic domain
Nitab4.5_0000005g0340	11.9204	18.6475	11.4394	7.9458	3.5169	1.4929	3.0705	1.5908	3.6614	1.7735	15.6558	8.1603	4.5805	9.0506	17.3074	17.6371	4.5798	1.9215	5.016	2.8445	5.8785	4.1647	10.4363	14.8705	5.0003	1.71	3.6588	13.9951	7.0097	11.5085	20.3078	13.0426	6.5016	3.6033	2.329	4.798	TRUE	FALSE	FALSE	TRUE	FALSE	FALSE	FALSE	FALSE	FALSE	Bifunctional inhibitor/plant lipid transfer protein/seed storage helical domain, Hydrophobic seed protein
Nitab4.5_0001179g0080	30.1393	29.4626	23.5731	16.0826	43.4379	42.105	37.82	32.3727	51.2441	39.05	15.4677	27.3629	11.7842	13.6285	27.6214	37.8817	15.0883	27.3869	30.622	10.4051	11.2665	31.0075	10.2809	16.1297	34.4001	33.05	22.5818	25.1417	12.9879	12.3598	19.9433	15.9587	6.6917	5.2291	16.7085	13.072	TRUE	FALSE	FALSE	FALSE	FALSE	FALSE	FALSE	FALSE	FALSE	Tubby, C-terminal, conserved site, Tubby, C-terminal, F-box domain, Tubby C-terminal-like domain
Nitab4.5_0013643g0010	5.9639	2.9622	2.7668	0.5992	15.47	3.9834	6.2904	15.9543	28.3181	27.0734	1.2884	2.9771	0.2589	1.6906	4.83	12.9949	3.0586	8.772	8.6724	0.8871	1.0083	3.0493	0.3474	1.0369	8.6402	10.0257	5.607	2.4686	0.9282	0.5345	2.1153	2.3917	0.8212	0.6132	4.2575	2.3887	TRUE	FALSE	FALSE	TRUE	FALSE	FALSE	FALSE	FALSE	FALSE	Protein of unknown function DUF2048
Nitab4.5_0000725g0120	0.1212	0.0434	0.0232	0.121	1.0013	0.9513	0.7962	0.907	1.9692	1.2386	0.1198	0.3529	0.7135	0.3607	0.8133	0.9706	0.8316	1.8297	1.2386	0.4634	0.2106	0.6714	0.2417	0.4229	1.0393	1.2761	1.6917	0.2406	0.2247	0	0	0.2759	0.2504	1.1711	0.819	0.4901	TRUE	FALSE	FALSE	FALSE	FALSE	FALSE	FALSE	FALSE	FALSE	Homeodomain-like, POX domain
Nitab4.5_0025145g0010	4.568	3.1332	1.6583	2.4507	7.1495	4.6904	8.3735	3.0802	6.3253	5.5606	1.9104	2.6994	1.3732	1.9564	2.0169	6.335	2.5903	2.9815	3.4637	1.3405	1.3156	2.8747	1.5382	1.8857	3.7028	3.4788	3.3041	1.816	1.0605	1.6118	1.846	2.4039	1.5143	1.4531	2.3358	3.1497	TRUE	FALSE	FALSE	TRUE	FALSE	FALSE	FALSE	FALSE	FALSE
Nitab4.5_0001074g0140	1.4274	0.6686	0.3484	0.1018	5.7036	10.0017	4.075	0.9901	1.3195	4.1912	0.2791	0.1257	0.2508	2.3695	2.6116	2.4179	0.8	0.8565	0.8464	0	0.1104	0.2541	0.7615	0.167	0.4748	0.3874	1.1019	0	0.0546	0.1797	2.8151	0.5246	0.9258	0.5605	0.7221	0.4971	TRUE	FALSE	FALSE	TRUE	TRUE	FALSE	FALSE	FALSE	FALSE	X8, Glycoside hydrolase, family 17, Glycoside hydrolase, superfamily, Glycoside hydrolase, catalytic domain
Nitab4.5_0000184g0280	5.9033	3.6113	1.6691	0.5764	31.0783	32.8075	28.8148	9.6613	10.5574	21.197	0.9817	1.4248	0.2299	8.2921	8.5647	18.1446	1.4521	2.6884	3.4381	0.3345	1.6144	0.4447	0.5872	1.1603	4.5393	1.3187	1.4061	1.2848	0.269	0.3621	11.1556	3.4666	1.057	1.0622	1.6156	2.2916	TRUE	FALSE	FALSE	TRUE	TRUE	TRUE	TRUE	FALSE	FALSE	Leucine-rich repeat, Leucine-rich repeat-containing N-terminal, type 2, Leucine rich repeat 4, Leucine-rich repeat, typical subtype
Nitab4.5_0001891g0050	83.4259	77.6296	66.124	37.5948	18.3462	13.1416	14.9594	6.0447	6.1398	5.4522	88.2824	33.9225	42.0895	13.1294	9.3953	10.9803	8.7889	6.7484	8.5878	29.8072	26.8109	9.4711	8.2242	5.4339	6.4988	12.9437	6.7562	44.0118	49.6603	54.7166	13.5171	20.2649	3.2527	2.2018	4.2618	3.0592	TRUE	FALSE	FALSE	FALSE	FALSE	FALSE	FALSE	FALSE	FALSE	Cytochrome P450, conserved site, Cytochrome P450, E-class, group I, Cytochrome P450
Nitab4.5_0001691g0080	2.3942	1.7981	2.2097	1.7115	4.4137	0.7512	2.2678	3.295	3.846	3.3642	1.4802	2.3285	0.9112	0.8512	0.8483	1.4369	1.3926	0.9047	1.3998	1.2586	1.1001	1.0409	1.1009	1.047	1.3032	1.3992	1.1591	1.3169	1.9269	1.4206	1.306	1.9639	1.1693	0.6661	0.7783	0.7541	TRUE	FALSE	FALSE	FALSE	FALSE	FALSE	TRUE	FALSE	FALSE	Leucine zipper, homeobox-associated, HD-ZIP protein, N-terminal
Nitab4.5_0009110g0010	17.3989	12.6034	19.3618	15.5654	6.5338	4.3278	6.3889	9.4775	13.0363	10.3862	17.2138	14.6278	5.9818	4.3872	5.2494	11.6427	9.3001	12.664	11.1489	10.3416	8.5059	14.6481	7.8752	15.952	12.0966	7.9553	7.8781	10.0697	11.3395	7.7509	6.9807	9.3224	3.9175	13.981	8.7344	8.7778	TRUE	FALSE	FALSE	TRUE	TRUE	TRUE	FALSE	FALSE	FALSE	ABC transporter type 1, transmembrane domain, ABC transporter-like, ABC transporter, transmembrane domain, P-loop containing nucleoside triphosphate hydrolase, AAA+ ATPase domain, ABC transporter, conserved site
Nitab4.5_0001413g0010	19.4342	11.5075	10.6839	9.5992	15.5792	12.5818	13.9135	18.7927	29.6455	26.9935	8.0796	11.7439	3.8916	3.011	4.4453	10.3977	5.8489	14.5728	15.6405	7.0325	3.7387	12.8756	2.0707	6.5215	16.3324	15.5091	10.6411	12.7698	4.2193	7.224	2.0046	2.9577	3.0593	8.0793	12.0522	7.8083	TRUE	FALSE	FALSE	FALSE	FALSE	TRUE	FALSE	FALSE	FALSE	Armadillo, U box domain, Zinc finger, RING/FYVE/PHD-type, Armadillo-like helical, Armadillo-type fold
Nitab4.5_0003429g0010	3.019	3.1964	2.8024	3.3022	5.2701	3.5629	3.6654	4.774	3.9562	4.0152	2.8185	3.0479	8.1136	6.4201	2.1241	7.2224	2.9965	4.312	4.5013	6.7149	4.8151	1.5631	2.2714	2.8423	4.1697	4.9941	4.7476	2.5862	3.543	3.1748	6.1847	6.7919	3.7621	1.4348	2.7263	1.2658	TRUE	FALSE	FALSE	FALSE	TRUE	TRUE	FALSE	FALSE	FALSE	Purple acid phosphatase-like, N-terminal, Purple acid phosphatase, N-terminal, Iron/zinc purple acid phosphatase-like C-terminal domain, Phosphoesterase domain
Nitab4.5_0004981g0060	4.9293	2.7696	2.1248	1.7841	6.8942	4.6332	5.3411	3.0981	4.3307	4.2624	1.8929	2.4595	1.1803	0.7987	1.8543	1.856	0.8604	2.2837	1.771	1.4965	1.7897	1.7761	1.2048	1.2624	3.7401	3.2651	1.8779	2.078	1.4596	2.1302	0.7441	1.1539	0.6416	0.6829	1.7482	1.0746	TRUE	FALSE	FALSE	TRUE	FALSE	FALSE	FALSE	FALSE	FALSE	Auxin-induced protein, ARG7
Nitab4.5_0000274g0230	1.4143	1.2111	1.8341	0.4654	6.1091	2.3509	4.6218	2.5595	4.459	3.8972	1.1252	0.8497	0.284	0.9814	0.7499	1.1442	0.705	2.479	1.4147	0.2575	0.4874	0.619	0.0767	1.0087	1.8562	1.4891	1.0416	0.7531	0.473	0.265	0.912	1.2365	0.2403	0.9483	0.1409	0.3281	TRUE	FALSE	FALSE	TRUE	FALSE	FALSE	FALSE	FALSE	FALSE	NAC domain
Nitab4.5_0001184g0060	3.7427	2.7081	2.3657	1.6906	1.7617	1.1032	2.977	2.3519	4.7516	3.5863	1.5054	1.4514	1.7937	1.2039	0.8362	1.6335	1.7706	1.7476	1.8639	1.5198	0.9496	1.7146	1.5299	1.4887	2.8759	2.8483	1.4713	2.2448	1.1794	1.6303	1.3931	2.2514	1.4875	0.913	1.2198	1.2851	TRUE	FALSE	FALSE	FALSE	FALSE	FALSE	FALSE	FALSE	FALSE	Ovarian tumour, otubain
Nitab4.5_0000799g0010	17.5716	14.6589	14.0831	3.8734	26.2228	22.3029	26.7516	15.296	30.4847	45.8239	13.9689	4.3293	4.4147	35.159	21.2174	17.8612	46.83	33.0036	37.875	3.6172	5.9007	6.3938	5.9709	7.0023	17.9283	6.584	4.4994	5.5217	5.0049	1.3688	49.6187	39.6527	19.0889	14.3756	9.5476	3.8673	TRUE	FALSE	FALSE	TRUE	TRUE	TRUE	FALSE	FALSE	FALSE	Glucose/ribitol dehydrogenase, NAD(P)-binding domain, Light-dependent protochlorophyllide reductase, Short-chain dehydrogenase/reductase SDR
Nitab4.5_0009688g0010	18.3936	21.2171	18.339	13.4238	30.5615	14.196	18.409	20.1082	23.984	20.1139	12.5903	17.0518	9.8162	14.5501	10.6966	18.0549	15.9315	18.5865	20.5439	10.9513	9.7351	14.9022	4.6113	7.5165	15.4311	25.1326	17.2091	14.9152	11.4289	10.3925	14.6244	16.4296	8.9951	4.7034	11.6903	6.2133	TRUE	FALSE	FALSE	TRUE	FALSE	FALSE	FALSE	FALSE	FALSE	Tafazzin, Phospholipid/glycerol acyltransferase
Nitab4.5_0002046g0140	15.9655	11.1402	13.288	6.6824	62.9992	48.9037	58.6305	10.5269	16.8962	12.7998	11.4584	6.7527	8.2744	11.1623	13.8168	22.3313	9.0426	10.8922	14.502	5.311	6.4104	8.1348	2.7432	5.7375	11.9631	11.7743	6.8643	9.7759	5.5851	10.6439	8.7907	6.9938	5.7668	5.3288	8.224	6.5505	TRUE	FALSE	FALSE	TRUE	TRUE	FALSE	FALSE	FALSE	FALSE	Glycosyl hydrolases 36, Glycoside hydrolase, superfamily, Aldolase-type TIM barrel
Nitab4.5_0000695g0100	40.4185	33.0754	32.1084	22.6861	107.088	61.6864	75.4328	41.8851	62.4075	49.7749	21.5014	20.1031	12.8957	15.3117	25.9304	42.6144	7.7906	31.691	35.3572	16.666	11.13	20.7399	5.313	9.2678	31.3149	32.1775	14.6901	19.6491	13.3286	17.3653	14.0563	10.0185	7.8018	7.2594	16.939	9.3665	TRUE	FALSE	FALSE	TRUE	FALSE	FALSE	FALSE	FALSE	FALSE	Solanesyl diphosphate synthase, Polyprenyl synthetase, Polyprenyl synthetase-related, Terpenoid synthase
Nitab4.5_0006833g0020	0.316	0.0593	0	0.269	18.5601	8.0267	11.9473	19.9094	12.997	19.3518	0	0	0	5.4074	2.1254	8.3611	1.9319	20.0636	5.4495	0	0	0.1002	0	0.2818	6.5338	25.0024	8.2943	0	0	0.0324	1.9112	0.2241	0.2351	10.2718	2.1717	0.2189	TRUE	FALSE	FALSE	TRUE	TRUE	FALSE	FALSE	FALSE	FALSE	START domain, START-like domain
Nitab4.5_0010331g0010	14.477	13.4294	13.5204	30.7531	36.6839	29.0644	26.3811	34.1152	37.3902	45.7783	19.1525	15.7664	25.6169	13.5775	12.1656	11.3862	30.7849	32.4129	32.0405	39.0746	36.5429	17.5552	8.1557	9.5685	28.3228	26.1204	24.8253	19.9598	30.4724	23.2795	4.9908	10.1242	23.3929	29.5621	37.0393	26.9486	TRUE	FALSE	FALSE	TRUE	FALSE	FALSE	FALSE	FALSE	FALSE	Staygreen protein
Nitab4.5_0004953g0020	25.9354	12.6899	5.3244	4.1778	21.6146	8.9134	11.4785	20.5281	17.4496	31.6504	2.5061	17.9281	5.2629	4.1863	4.0193	5.5799	3.6359	5.8468	3.2986	4.4223	4.7093	3.0883	11.3127	6.6337	4.6651	7.3773	7.9362	3.5426	3.1203	3.0092	3.905	9.0683	2.7471	3.1947	3.6791	2.4909	TRUE	FALSE	FALSE	FALSE	FALSE	FALSE	TRUE	FALSE	FALSE	Heavy metal-associated domain, HMA
Nitab4.5_0000073g0270	13.6283	3.9845	9.0349	1.4831	72.979	53.8262	58.6326	12.1036	25.9798	36.7361	0.6964	4.2289	0.8698	1.6751	9.4778	3.2151	1.1761	0.945	1.4416	0.2614	2.8436	21.0823	56.3186	15.8861	1.9466	1.8829	1.5606	1.9912	0.9322	0.1484	2.2212	1.5854	0.1597	0.1402	0.6481	1.1796	TRUE	FALSE	FALSE	FALSE	TRUE	TRUE	TRUE	FALSE	FALSE	Glycosyl hydrolase, family 13, all-beta, Glycoside hydrolase, catalytic domain, Glycosyl hydrolase, family 13, catalytic domain, Glycoside hydrolase, family 13, Immunoglobulin E-set, Glycoside hydrolase, family 13, N-terminal, Glycosyl hydrolase, family 13, subfamily, catalytic domain, Immunoglobulin-like fold, Glycoside hydrolase, superfamily
Nitab4.5_0004969g0050	5.4586	8.358	10.6293	5.9097	81.9411	88.6247	118.73	3.9952	3.3148	7.6687	14.3801	23.6016	24.7476	56.6385	76.4184	38.2268	5.5448	5.9976	7.6391	41.0295	19.706	72.8416	12.7676	27.4443	7.2745	9.7802	13.9896	17.1529	14.7508	32.5736	16.5355	33.6497	29.9687	5.2585	8.9494	13.0982	TRUE	FALSE	FALSE	FALSE	FALSE	FALSE	FALSE	FALSE	FALSE	Domain of unknown function DUF296
Nitab4.5_0000856g0130	3.1574	4.5334	4.4958	3.7676	1.0601	0.9221	1.0928	1.9598	2.8073	2.1848	4.1502	1.7513	2.706	2.9774	1.8611	2.8597	3.6891	3.4874	2.8363	1.8775	1.7812	1.1009	1.8208	2.3724	2.2427	4.0057	2.5038	3.168	3.7429	2.6275	3.2851	4.3619	2.66	1.972	2.6999	1.1281	TRUE	FALSE	FALSE	FALSE	FALSE	FALSE	FALSE	FALSE	FALSE	Expansin, Expansin/pollen allergen, DPBB domain, Expansin, cellulose-binding-like domain, RlpA-like double-psi beta-barrel domain, Expansin/Lol pI, Barwin-like endoglucanase
Nitab4.5_0006365g0060	1.7923	9.6572	3.2706	1.2706	4.5644	3.7983	9.5971	1.8015	4.5115	1.9972	4.3882	1.2101	1.8917	13.9304	16.4916	25.0107	3.3219	1.8856	4.6102	0.4625	0.4747	4.8489	9.9923	12.8995	2.4907	1.5027	0.9979	2.2289	0.4874	0.8743	20.5622	10.6467	2.4754	0.5432	0.8057	0.9223	TRUE	FALSE	FALSE	FALSE	FALSE	FALSE	FALSE	FALSE	FALSE	Pyridine nucleotide-disulphide oxidoreductase, class I, active site, Pyridine nucleotide-disulphide oxidoreductase, NAD-binding domain, FAD-dependent pyridine nucleotide-disulphide oxidoreductase, Pyridine nucleotide-disulphide oxidoreductase, dimerisation domain, FAD/NAD-linked reductase, dimerisation domain, Pyridine nucleotide-disulphide oxidoreductase, FAD/NAD(P)-binding domain
Nitab4.5_0007295g0030	2.8572	1.3641	1.9959	0.8403	6.1338	4.7768	8.2474	0.45	2.0589	4.2657	0.6975	1.6172	0.2219	0.1208	0.5215	0.9057	0	0.1643	0.1036	0	0.2931	1.2871	1.0903	2.3647	0.159	0	0	0.5763	0.5062	0.1321	0	0.233	0	0	0.1035	0.1394	TRUE	FALSE	FALSE	FALSE	FALSE	TRUE	TRUE	FALSE	FALSE
Nitab4.5_0002081g0060	0.4215	0.1191	0	0	7.8439	1.2995	5.8154	11.0753	2.6397	11.1969	0	0	0	0.7448	0.4487	0.1789	0	0.128	0	0	0	0.0182	0.6593	0.2219	0.0469	0	0.1939	0	0.2057	0	1.2742	0.5581	0.4938	0	0.0723	0	TRUE	FALSE	FALSE	TRUE	FALSE	FALSE	TRUE	FALSE	FALSE	Phenylalanine ammonia-lyase, L-Aspartase-like, Phenylalanine/histidine ammonia-lyases, active site, Aromatic amino acid lyase, Phenylalanine ammonia-lyase, shielding domain, Fumarase/histidase, N-terminal
Nitab4.5_0003934g0080	0.2764	2.1398	0.0966	0.1036	0.7552	2.947	7.6585	0.4665	0.628	0.7327	0.1396	0	0	0.2967	0	0.8221	0	0	2.2468	0	0	0.5054	0	0	0	0	0	0	0	0	0.1484	0.6103	0.1375	0	0	0	TRUE	FALSE	FALSE	FALSE	FALSE	FALSE	TRUE	FALSE	FALSE	Pectin lyase fold, Pectin lyase fold/virulence factor, Parallel beta-helix repeat, Glycoside hydrolase, family 28
Nitab4.5_0004841g0020	34.4074	16.9641	7.3867	5.4234	181.782	65.5259	97.7235	97.6088	110.328	138.092	6.8431	6.1577	6.3849	23.1511	16.5603	38.9374	25.2121	14.1523	11.9169	2.4107	10.9785	8.6261	11.3461	20.8196	14.3362	7.0752	8.1455	4.6132	2.7559	2.2825	20.5097	18.2677	14.3932	11.1016	3.7524	11.2326	TRUE	FALSE	FALSE	TRUE	FALSE	FALSE	TRUE	FALSE	FALSE	Protein kinase domain, Protein kinase, ATP binding site, Protein kinase-like domain, Serine/threonine-protein kinase, active site, Serine/threonine- / dual specificity protein kinase, catalytic domain
Nitab4.5_0004024g0020	4.0061	2.9714	3.1062	0.772	13.8004	3.4999	8.1708	5.8751	7.9294	8.8127	1.8259	1.4343	0.1619	1.461	1.4662	9.948	1.2931	2.5688	4.5069	0.371	1.2035	5.2623	0.2824	1.5192	3.9608	3.617	3.0496	2.6354	0.5595	0.9503	1.3323	1.6922	1.3901	0.5028	2.495	1.8433	TRUE	FALSE	FALSE	FALSE	FALSE	FALSE	FALSE	FALSE	FALSE	Zinc ribbon, NADH pyrophosphatase, NUDIX hydrolase, conserved site, NADH pyrophosphatase-like, N-terminal, NUDIX hydrolase domain, NUDIX hydrolase domain-like, NUDIX hydrolase
Nitab4.5_0001287g0050	7.9547	5.9303	3.2659	1.6493	42.641	15.8967	29.423	14.4292	20.4751	20.4722	3.5601	5.6452	0.1991	2.9609	4.3827	7.4903	1.5725	5.6689	7.7277	0.9133	1.6757	4.8147	0.6213	2.8079	6.6278	4.9074	2.4606	7.5287	0.7486	1.7175	3.4399	1.5339	0.3432	0.5964	3.3833	2.2543	TRUE	FALSE	FALSE	TRUE	FALSE	FALSE	FALSE	FALSE	FALSE	Zinc/iron permease
Nitab4.5_0002266g0050	1.7899	2.784	1.9734	4.0304	3.7708	0.9464	2.5136	4.6542	3.1705	2.6973	3.2448	1.3545	11.4971	3.822	1.6566	0.9	1.951	4.0518	2.5879	6.7096	4.1458	2.9627	1.1397	1.1308	2.7969	3.5177	3.4544	3.8968	2.7434	3.0061	2.6801	2.8325	2.6464	1.1164	1.6927	1.1207	TRUE	FALSE	FALSE	FALSE	FALSE	FALSE	FALSE	FALSE	FALSE	MIF4-like, type 1/2/3, MIF4G-like, type 3, Armadillo-type fold
Nitab4.5_0006137g0040	7.4141	17.4207	10.3258	4.296	6.4936	3.5161	6.284	4.9728	7.5941	2.4867	4.418	3.0752	3.7141	14.1051	16.0108	14.4792	2.5257	2.3653	4.485	5.161	2.9555	18.995	4.5731	6.7229	7.6387	4.9336	2.4626	5.0148	3.4471	3.7513	9.3426	13.3953	4.4774	2.2378	3.763	3.5366	TRUE	FALSE	FALSE	FALSE	FALSE	FALSE	FALSE	FALSE	FALSE	Mitochondrial substrate/solute carrier, Mitochondrial carrier domain
Nitab4.5_0000705g0170	30.6132	36.1935	16.0608	7.6868	109.141	50.462	63.904	30.4745	56.8878	63.0377	12.6766	10.1935	16.7576	78.0298	49.6167	77.3599	57.7528	40.3645	37.1412	7.6734	12.1729	10.6267	24.9377	33.6263	27.0164	11.9869	17.6903	6.3339	9.6792	6.9572	93.2508	119.325	54.7068	15.2224	11.2235	10.0701	TRUE	FALSE	FALSE	TRUE	TRUE	TRUE	TRUE	FALSE	FALSE	Aldolase-type TIM barrel, Glycoside hydrolase, family 27, Glycoside hydrolase, clan GH-D, Glycoside hydrolase, superfamily, Glycosyl hydrolase, family 13, all-beta
Nitab4.5_0003823g0050	0.5687	0.2746	0.6727	0.7363	1.2581	1.6334	2.4172	1.1582	1.8697	0.799	0.8633	0.6879	2.3251	1.8147	2.5851	3.1891	1.5353	1.124	1.8963	1.1973	2.1579	1.6721	3.0014	2.3873	0.4426	1.967	0.2742	0.4544	0.6345	0.8858	2.9454	2.3882	1.7932	1.7929	0.9792	0.7314	TRUE	FALSE	FALSE	FALSE	FALSE	FALSE	FALSE	FALSE	FALSE	Protein of unknown function DUF974
Nitab4.5_0003353g0030	293.644	470.892	255.369	214.659	252.814	287.94	301.975	287.039	255.409	346.633	226.429	157.183	229.587	229.784	90.4295	161.827	276.671	299.356	312.343	152.664	133.117	225.496	123.156	106.104	227.109	380.84	297.282	309.967	195.548	296.347	122.302	223.951	165.535	257.436	329.844	181.662	TRUE	FALSE	FALSE	FALSE	FALSE	FALSE	FALSE	FALSE	FALSE	Domain of unknown function DUF303, acetylesterase putative
Nitab4.5_0003466g0040	0	0.2847	0.0475	1.0252	0.2782	0.6215	1.2752	0.3489	0.7257	0.5775	0.2186	0.4097	0.4119	1.1602	0.7606	0.9215	0.2187	0.3102	0.5268	0.7856	0.475	1.6673	1.6793	1.6081	0.9704	0.8018	0.7002	1.1152	0.5649	0.5083	1.1405	0.6075	0.684	0.9456	0.6862	0.8395	TRUE	FALSE	FALSE	FALSE	FALSE	FALSE	FALSE	FALSE	FALSE
Nitab4.5_0002573g0070	9.7352	20.0818	12.2908	10.9139	3.3887	1.732	2.7014	5.7781	6.2878	2.5452	12.1011	7.8106	10.2978	4.736	3.5968	8.0427	5.9733	5.3329	5.7993	4.0409	2.3227	6.3381	6.5498	8.142	5.33	5.4925	4.0359	7.7206	6.1562	11.8081	9.2816	6.7586	2.4176	3.5194	5.8182	2.4842	TRUE	FALSE	FALSE	TRUE	FALSE	FALSE	FALSE	FALSE	FALSE	Lysosomal cystine transporter, Cystinosin/ERS1p repeat
Nitab4.5_0000886g0010	48.574	51.1673	38.2645	21.9958	54.0864	40.4363	61.4492	27.1598	50.6246	39.6489	35.571	19.0682	16.9423	24.546	24.0731	57.9235	11.7773	24.1871	28.9886	17.0024	7.9186	25.0526	5.3264	12.3395	29.5721	27.4307	8.7908	37.05	12.4317	37.2172	20.1188	12.1196	4.3444	5.598	15.7278	11.4694	TRUE	FALSE	FALSE	TRUE	FALSE	FALSE	FALSE	FALSE	FALSE	NAD(P)-binding domain, Glucose/ribitol dehydrogenase, Short-chain dehydrogenase/reductase SDR
Nitab4.5_0003228g0050	4.36	6.0583	4.1618	8.5245	10.6242	4.5185	10.6029	28	33.2919	22.5986	5.5463	4.0463	13.7931	20.8299	11.1762	35.5333	20.0741	40.6465	27.6019	11.2818	10.3022	9.2834	10.1937	7.583	28.406	38.542	28.6426	8.7671	5.6123	2.7142	14.3973	11.5468	11.8628	18.1988	25.7311	13.5862	TRUE	FALSE	FALSE	FALSE	TRUE	FALSE	FALSE	FALSE	FALSE	IQ motif, EF-hand binding site, Domain of unknown function DUF4005
Nitab4.5_0000676g0350	8.1295	6.7515	4.2552	2.5342	18.219	6.4028	9.7875	8.64	14.7036	16.3515	3.6666	4.1268	1.2845	5.1622	7.5218	9.1208	4.1584	7.0666	6.3836	2.6448	2.1298	5.0523	2.4062	4.1509	7.1618	7.4476	4.1639	5.7647	1.8295	1.2139	7.6985	2.5655	1.6743	2.5468	6.7552	3.004	TRUE	FALSE	FALSE	TRUE	FALSE	FALSE	FALSE	FALSE	FALSE	Shikimate kinase, conserved site, Shikimate kinase/Threonine synthase-like 1, P-loop containing nucleoside triphosphate hydrolase
Nitab4.5_0001119g0060	96.7105	381.214	104.761	49.5486	128.816	82.2943	158.575	53.9614	90.9441	45.8194	117.18	81.319	116.124	508.597	504.054	548.623	158.397	40.9814	165.674	22.0041	49.5963	206.754	329.94	268.977	112.83	65.3448	84.6083	65.2912	61.829	78.3486	619.667	516.198	227.628	31.471	35.0509	37.5244	TRUE	FALSE	FALSE	FALSE	FALSE	FALSE	FALSE	FALSE	FALSE	Pentatricopeptide repeat
Nitab4.5_0008691g0010	20.7116	3.3027	3.2414	3.139	23.9497	12.5324	13.9423	9.7523	9.9368	47.2768	0.9538	1.2959	1.4541	1.8849	2.5175	2.5724	4.0073	3.672	3.1194	2.7304	2.5617	3.3098	21.8923	5.6539	2.9644	3.9837	3.2089	1.0243	2.2933	1.5909	1.1841	1.5738	1.9058	3.7007	3.8093	2.6321	TRUE	FALSE	FALSE	FALSE	TRUE	TRUE	TRUE	FALSE	FALSE	Vacuolar protein sorting-associated protein 62
Nitab4.5_0009330g0010	1.294	5.5242	1.7875	1.5856	6.0278	4.372	4.4589	4.6824	3.7739	4.7279	1.9697	1.4015	0.7249	8.4917	5.9025	6.6155	6.6951	3.6747	4.6109	1.1587	2.0913	5.5958	4.7772	5.3361	4.7459	3.4609	4.9551	1.5039	2.0169	1.9213	6.6806	9.317	7.1186	3.6976	3.5368	3.0842	TRUE	FALSE	FALSE	FALSE	FALSE	FALSE	FALSE	FALSE	FALSE	Pyruvate carboxyltransferase, Hydroxymethylglutaryl-CoA lyase, active site, Hydroxymethylglutaryl-CoA lyase, Aldolase-type TIM barrel
Nitab4.5_0000003g0890	88.9479	54.9843	36.1829	45.2681	123.801	71.6841	74.8158	111.556	100.519	146.53	29.4039	42.611	28.3045	18.8551	20.4334	29.9173	19.4217	40.2033	30.8636	38.3209	26.2983	30.0348	18.4871	20.9832	45.6604	42.2296	40.355	51.8361	23.5908	31.3869	10.6718	20.1264	13.3185	15.0823	25.3023	18.2707	TRUE	FALSE	FALSE	TRUE	FALSE	FALSE	TRUE	FALSE	FALSE	Isopenicillin N synthase-like, Oxoglutarate/iron-dependent dioxygenase
Nitab4.5_0000103g0030	1.1574	1.1084	2.1635	2.1134	1.5714	0.8062	1.1977	3.2176	1.8647	1.3486	1.697	1.3694	3.5754	1.6493	0.2058	1.6266	1.2542	2.258	0.8146	4.8584	5.6959	0.666	0.8858	1.9657	1.1328	0.5932	1.3231	1.8595	2.343	1.9917	1.1982	1.833	1.0319	0.6275	0.5302	0.4252	TRUE	FALSE	FALSE	FALSE	FALSE	FALSE	FALSE	FALSE	FALSE	EF-hand domain, Ferric reductase transmembrane component-like domain, EF-Hand 1, calcium-binding site, FAD-binding 8, Cytochrome b245, heavy chain, Ferredoxin reductase-type FAD-binding domain, Riboflavin synthase-like beta-barrel, EF-hand domain pair, Ferric reductase, NAD binding, NADPH oxidase Respiratory burst
Nitab4.5_0009005g0020	2.5426	1.3299	2.2227	0.8065	1.913	0.9003	1.3647	1.2746	1.2079	0.6343	1.5644	1.916	0.7657	2.859	4.0722	2.9821	1.0934	0.9208	2.1111	0.9268	0.975	1.3788	2.1469	1.5629	1.4237	1.4098	1.1587	0.9335	1.0325	2.415	3.4656	2.6456	1.9727	0.7968	1.1503	1.1022	TRUE	FALSE	FALSE	FALSE	FALSE	FALSE	FALSE	FALSE	FALSE	Major intrinsic protein, Aquaporin-like, Major intrinsic protein, conserved site
Nitab4.5_0026398g0010	1.0041	1.1197	2.0955	4.6806	0.7268	0.1172	0.2597	0.904	1.0307	1.6925	5.8556	4.2646	6.5556	0.5401	0.1754	0.3475	0.5564	1.5133	0.9402	8.8427	2.7156	6.1929	1.2417	3.0459	0.8865	1.7996	2.1478	6.6057	4.8996	6.2923	0.4468	0.7643	2.4629	1.0698	2.8033	1.5145	TRUE	FALSE	FALSE	TRUE	TRUE	FALSE	FALSE	FALSE	FALSE	Spermidine/spermine synthases family
Nitab4.5_0009048g0020	42.0579	41.3662	38.0535	27.3758	13.0069	16.4046	14.5265	13.4856	14.7514	12.6207	25.0794	32.9557	21.22	9.9151	10.5155	26.5282	10.0719	18.2662	14.1347	22.3142	17.6095	16.4588	5.7636	11.9422	13.6832	9.1345	8.8512	29.5936	17.0597	19.601	15.4706	15.6621	8.376	9.9411	7.9823	7.9695	TRUE	FALSE	FALSE	FALSE	FALSE	FALSE	FALSE	FALSE	FALSE
Nitab4.5_0005272g0010	10.2951	12.5372	1.0941	16.776	21.0311	12.9085	16.2993	41.6445	24.7982	23.8555	15.8041	15.588	24.1808	13.3929	15.4486	14.3325	20.0106	22.5001	21.0458	19.744	20.7874	14.458	25.6015	17.0348	19.45	28.1348	24.9434	14.7924	16.2856	27.9486	9.7916	15.9847	16.555	18.08	23.2666	13.8548	TRUE	FALSE	FALSE	FALSE	FALSE	FALSE	FALSE	FALSE	FALSE	RNA recognition motif domain, Nucleotide-binding, alpha-beta plait
Nitab4.5_0000626g0010	112.004	181.703	144.142	103.167	14.7751	15.6231	23.5447	6.4725	9.0576	7.3247	189.821	59.8266	68.0573	73.9047	82.5907	61.3017	22.5625	5.3543	20.0359	36.0192	41.4292	20.4823	55.5789	50.7832	10.3649	8.7746	4.5028	97.6617	92.3873	109.933	137.586	86.3305	23.5107	2.9825	7.1896	5.552	TRUE	FALSE	FALSE	TRUE	FALSE	FALSE	FALSE	FALSE	FALSE	Protein kinase-like domain, Protein kinase domain, Serine/threonine-protein kinase, active site, Serine-threonine/tyrosine-protein kinase catalytic domain
Nitab4.5_0005730g0010	1.2631	1.4589	0.9517	2.6808	3.0898	1.9521	1.4072	5.8161	5.5777	5.4925	1.5427	1.0951	3.0432	0.437	0.6198	0.5628	2.2465	4.091	2.7034	2.9687	3.1419	0.8175	0.6391	0.4811	3.7039	3.614	3.2654	3.1642	1.9179	2.5947	0.2742	0.5877	1.1963	1.8245	3.1198	1.5775	TRUE	FALSE	FALSE	TRUE	FALSE	FALSE	FALSE	FALSE	FALSE	C2 domain, Phosphoribosyltransferase C-terminal
Nitab4.5_0000217g0010	2.3139	2.8391	2.5381	2.39	2.1138	0.9868	1.8715	3.5353	2.4583	1.7872	1.4755	1.7744	0.55	1.6988	1.6608	1.4108	3.0958	1.9311	1.8717	1.4849	1.5102	0.4839	1.209	1.2844	2.611	3.0375	1.8804	1.4345	2.4978	2.3932	2.6746	3.1683	1.7931	1.5832	1.5161	1.1328	TRUE	FALSE	FALSE	FALSE	FALSE	TRUE	FALSE	FALSE	FALSE	AMP-dependent synthetase/ligase, AMP-binding, conserved site, AMP-binding enzyme C-terminal domain
Nitab4.5_0000043g0340	21.405	14.0573	15.7919	9.5667	31.48	12.1798	18.0112	34.9323	46.132	49.2765	8.8427	14.8351	9.1293	10.2371	8.8304	22.4295	14.0227	14.3817	15.0437	8.5061	7.9841	10.154	6.2812	10.6031	20.7868	14.6997	15.5322	11.2273	7.3193	6.3203	15.4182	14.2675	5.5412	4.89	9.0968	8.2998	TRUE	FALSE	FALSE	FALSE	FALSE	FALSE	TRUE	FALSE	FALSE	AAA-type ATPase, N-terminal domain, ATPase, AAA-type, core, AAA+ ATPase domain, P-loop containing nucleoside triphosphate hydrolase
Nitab4.5_0000073g0350	0.6942	0.2005	1.8804	1.3442	3.2635	3.6141	4.5867	5.0984	4.2917	4.9017	1.9352	1.5018	2.5876	3.028	1.2514	5.0359	5.913	7.5624	6.664	3.5872	3.4088	1.8325	2.5169	2.3315	5.796	6.2756	4.9481	2.9406	1.0812	2.0141	2.4045	1.1028	3.6578	6.6142	6.0587	3.6193	TRUE	FALSE	FALSE	FALSE	FALSE	FALSE	FALSE	FALSE	FALSE
Nitab4.5_0002356g0140	1.8627	2.0648	1.2009	0.7538	2.795	3.1144	3.1422	2.7251	3.7704	3.5278	0.4915	0.9246	0.5662	0.6946	0.6371	1.1845	0.5255	2.0137	1.462	0.7456	0.5437	0.642	0.2657	0.4536	1.7206	1.3805	0.5243	1.5016	0.551	0.8179	0.3359	0.3411	0.1247	0.2751	0.6069	0.4093	TRUE	FALSE	FALSE	TRUE	FALSE	FALSE	TRUE	FALSE	FALSE	Six-hairpin glycosidase-like, Glycoside hydrolase, family 9, Six-hairpin glycosidase, Glycoside hydrolase, family 9, active site
Nitab4.5_0005985g0070	3.1052	3.0207	3.8954	4.9289	2.097	3.7098	2.26	6.7614	6.068	4.793	5.4838	4.1108	5.6189	1.8374	1.1783	1.6267	6.8104	6.8707	4.8392	9.8617	7.3762	2.2162	7.1029	3.6246	3.8733	4.2956	4.3271	5.193	5.0056	6.027	2.4923	1.5211	3.226	5.7167	6.9677	6.2446	TRUE	FALSE	FALSE	FALSE	TRUE	FALSE	FALSE	FALSE	TRUE	RlpA-like double-psi beta-barrel domain, Barwin, conserved site, Barwin, Barwin-like endoglucanase
Nitab4.5_0000019g0190	43.1259	31.5752	29.7842	22.5398	50.4962	32.0864	59.5791	22.7893	43.7721	34.1313	29.2142	29.7683	7.4444	6.6453	19.3232	32.0394	10.3693	14.9672	17.4398	9.4756	12.8094	22.6143	3.9838	12.4284	20.3594	19.1144	8.8403	30.8395	10.4535	9.2074	17.6693	7.3094	2.8263	6.6554	18.4123	9.1931	TRUE	FALSE	FALSE	TRUE	FALSE	FALSE	FALSE	FALSE	FALSE	Protein of unknown function DUF642, Galactose-binding domain-like
Nitab4.5_0010496g0010	6.1182	4.3307	11.4322	3.7809	3.1258	3.3068	2.3973	1.1578	0.9339	0.6661	6.3338	3.1253	3.261	1.841	2.1387	0.4579	3.3687	2.7019	4.0072	2.5239	0.6834	1.6447	1.5302	0.6669	2.6979	2.3268	0.8825	3.3467	4.8124	2.0231	1.8524	2.8972	0.7859	0.7437	1.1521	0.9643	TRUE	FALSE	FALSE	FALSE	FALSE	FALSE	FALSE	FALSE	FALSE	Beta-lactamase-like, Major intrinsic protein, Aquaporin-like, Major intrinsic protein, conserved site
Nitab4.5_0000183g0170	1.1732	1.9665	1.4222	1.9096	1.5817	0.7826	1.5734	1.5667	1.4937	0.8343	1.4395	1.983	4.7622	0.6386	1.0102	1.1267	1.7752	1.8674	1.0981	4.4894	2.9761	1.762	1.3084	1.1687	1.4176	2.6218	2.1198	3.7096	1.5431	2.8497	1.0573	1.7801	2.2629	1.0045	2.502	1.7818	TRUE	FALSE	FALSE	FALSE	FALSE	FALSE	FALSE	FALSE	FALSE	Translation elongation factor EFTu/EF1A, domain 2, Elongation factor, GTP-binding domain, Translation elongation factor EF1A, eukaryotic/archaeal, P-loop containing nucleoside triphosphate hydrolase, Translation elongation factor EF1A/initiation factor IF2gamma, C-terminal, Translation elongation factor EFTu/EF1A, C-terminal, Translation protein, beta-barrel domain
Nitab4.5_0000047g0140	12.5636	5.635	7.1628	2.7378	13.634	7.0939	11.0231	14.9819	32.2523	27.9943	5.8128	6.4768	1.8639	1.1506	3.3741	4.8217	3.0975	12.8748	14.1016	1.9733	1.5223	5.4823	0.5805	1.5596	14.4482	12.1833	1.5446	7.3999	2.4474	6.6908	1.1649	1.7965	1.2702	1.51	9.5923	3.5542	TRUE	FALSE	FALSE	TRUE	FALSE	FALSE	FALSE	FALSE	FALSE	Alanine racemase/group IV decarboxylase, C-terminal, Orn/DAP/Arg decarboxylase 2, N-terminal, Ornithine/DAP/Arg decarboxylase, Orn/DAP/Arg decarboxylase 2, conserved site, Orn/DAP/Arg decarboxylase 2, pyridoxal-phosphate binding site, Orn/DAP/Arg decarboxylase 2, C-terminal, Ornithine decarboxylase
Nitab4.5_0009578g0030	1.11	1.8387	1.922	4.492	6.629	14.2452	9.7381	19.0561	8.9418	12.0863	2.8076	3.3212	10.8071	9.1502	6.6356	12.489	5.9553	7.7843	7.8095	3.7137	3.214	6.8395	15.096	11.7182	7.2323	8.1366	6.608	8.0283	1.5387	10.3572	9.1584	4.1928	8.4328	11.9241	6.6413	11.4925	TRUE	FALSE	FALSE	FALSE	FALSE	FALSE	FALSE	FALSE	FALSE
Nitab4.5_0000563g0170	0.4553	0.7972	0.44	0.4994	0.1383	0.094	0.3507	0.7565	0.4358	0.7937	0.4024	0.2428	0.198	0.227	0.2792	0.6881	0.1854	0.7822	0.1916	0.1113	0.0363	0.4874	0.4481	0.3204	0.3423	0.5804	0.4015	0.7531	0.0708	0.4753	0.08	0.1846	0.2808	0.2284	0.3356	0.0899	TRUE	FALSE	FALSE	FALSE	FALSE	FALSE	FALSE	FALSE	FALSE	Putative cyclase
Nitab4.5_0000205g0190	0	0	0	0	0.3651	0	0	0	0	0.0656	0.316	0.5988	0.2843	0.8115	0.1812	0.714	0.3933	0	0.4792	0	0.4667	0.1305	0	0.3921	0.3289	0.1128	0.1812	0.1308	0.3083	0.268	1.5133	3.3634	0.9937	0	0	0	TRUE	FALSE	FALSE	FALSE	FALSE	FALSE	FALSE	FALSE	TRUE	Allergen V5/Tpx-1-related, conserved site, CAP domain, Cysteine-rich secretory protein, allergen V5/Tpx-1-related
Nitab4.5_0003635g0040	46.0344	53.4075	34.7486	41.0307	107.51	107.239	129.655	146.28	121.748	125.843	55.3572	36.7336	221.315	148.525	136.936	261.328	65.4941	182.294	106.876	94.9543	54.7376	67.9598	57.2903	64.7851	86.85	164.531	120.255	92.1983	45.6763	71.4656	188.465	61.3755	78.1484	131.374	129.772	65.5978	TRUE	FALSE	FALSE	FALSE	TRUE	FALSE	FALSE	FALSE	FALSE
Nitab4.5_0001901g0010	0.3372	0.1648	0.1448	0.1058	0.8208	0.0471	0.5454	0.0335	0.6262	2.4175	0	0.0517	0	0	0	0.482	0	0	0	0	0	0.7265	3.1279	0.9224	0	0.0565	0.1052	0	0	0	0	0	0	0.1467	0	0	TRUE	FALSE	FALSE	FALSE	FALSE	TRUE	FALSE	FALSE	FALSE	Ribosomal protein S20
Nitab4.5_0001863g0120	45.1677	27.5299	21.3573	18.0238	45.1005	29.7364	27.3644	71.2474	62.0025	64.3911	15.1667	17.2811	11.6069	4.6995	3.7519	8.478	12.9839	23.0844	18.0006	15.1837	11.5128	9.0643	1.7822	5.4109	25.0604	22.1262	16.5815	19.0491	10.8745	9.1682	1.272	4.1187	3.1911	6.4661	14.2549	5.5853	TRUE	FALSE	FALSE	TRUE	FALSE	FALSE	TRUE	FALSE	FALSE	Protein kinase-like domain, Protein kinase domain, Leucine-rich repeat, Serine/threonine-protein kinase, active site, Serine/threonine- / dual specificity protein kinase, catalytic domain, Concanavalin A-like lectin/glucanase, subgroup, Leucine-rich repeat, typical subtype, Leucine-rich repeat-containing N-terminal, type 2
Nitab4.5_0001585g0070	1.9108	1.9093	3.0478	2.5665	17.8145	8.5746	12.0831	15.8432	17.8564	16.4182	3.6975	3.7248	1.2693	5.7161	5.0325	3.6607	10.6976	8.8649	10.087	1.2066	0.9786	5.8403	4.6592	5.5153	9.9409	5.5726	15.2983	2.7971	1.6693	2.8056	3.4434	6.2575	6.9376	9.7727	13.0229	7.3948	TRUE	TRUE	FALSE	TRUE	FALSE	FALSE	FALSE	FALSE	FALSE	Serine/threonine-protein kinase, active site, Protein kinase-like domain, Protein kinase, ATP binding site, Concanavalin A-like lectin/glucanase, subgroup, Protein kinase domain, Serine/threonine- / dual specificity protein kinase, catalytic domain, Serine-threonine/tyrosine-protein kinase catalytic domain
Nitab4.5_0010055g0020	22.3215	51.5016	22.0359	16.9412	80.8121	70.507	73.6675	31.8785	49.0279	33.4113	18.146	17.5756	21.0276	80.186	100.66	147.769	23.32	24.4969	35.7102	12.8342	12.3643	36.0311	28.8471	41.5241	32.0417	20.4782	19.0963	23.8533	10.4455	15.8481	87.7059	57.1972	30.8931	11.1324	16.8858	12.51	TRUE	FALSE	FALSE	FALSE	TRUE	FALSE	FALSE	FALSE	FALSE	Heavy metal-associated domain, HMA
Nitab4.5_0000147g0030	18.537	18.6451	13.1101	10.4887	24.2649	24.9117	30.1645	30.4977	42.1244	26.1006	13.388	10.1421	8.8199	21.1148	18.3751	35.2979	30.6763	32.1408	28.4998	7.3012	9.8793	13.2514	9.307	10.0085	23.8251	19.4602	12.5132	12.3816	7.4815	9.687	36.7477	14.1739	12.1114	19.4114	23.8663	16.9762	TRUE	FALSE	FALSE	TRUE	TRUE	FALSE	FALSE	FALSE	FALSE	Thioredoxin-like fold, Thioredoxin, conserved site, Thioredoxin domain, Thioredoxin, Disulphide isomerase
Nitab4.5_0000971g0110	2.5835	1.8874	2.5076	1.9317	5.011	10.6881	11.8114	4.8078	6.7989	4.2838	4.3952	5.2441	5.6497	9.184	6.2631	6.3482	9.0536	9.8477	7.4113	3.7896	11.1692	6.5515	6.9612	4.523	10.241	6.3892	7.8317	2.2464	4.2301	1.5577	8.3063	3.5772	7.6414	11.5575	9.3211	14.244	TRUE	FALSE	FALSE	FALSE	FALSE	FALSE	FALSE	FALSE	FALSE	Protein of unknown function DUF581
Nitab4.5_0001701g0080	15.3528	26.5235	19.7345	11.7805	3.6188	2.284	3.1207	2.7947	2.9797	2.7986	20.5938	7.4485	8.1152	4.3187	3.8083	4.7896	4.0274	1.3853	4.7554	11.343	3.2505	7.1273	6.982	10.3241	3.0597	3.3378	1.6425	20.7803	10.8565	24.5414	4.8472	2.0965	5.2814	5.0484	6.0609	4.0878	TRUE	FALSE	FALSE	TRUE	FALSE	FALSE	FALSE	FALSE	TRUE	UDP-glucuronosyl/UDP-glucosyltransferase
Nitab4.5_0001205g0010	3.0462	3.4588	2.8063	5.7535	0.982	2.2361	1.0477	4.249	2.5613	2.0527	2.6634	4.0248	7.5582	1.0761	0.5952	0.8061	1.9789	2.5753	3.0494	9.975	5.8037	3.4615	2.5981	2.7049	2.7179	4.3944	3.4573	8.2916	5.7213	8.3768	0.6243	0.864	1.7948	2.6351	4.4553	2.4034	TRUE	FALSE	FALSE	TRUE	TRUE	TRUE	FALSE	FALSE	FALSE	Plant methyltransferase dimerisation, Caffeate O-methyltransferase (COMT) family, O-methyltransferase, family 2, Winged helix-turn-helix DNA-binding domain
Nitab4.5_0000241g0050	71.1073	89.0511	48.0764	41.1871	79.7995	78.3167	90.8039	37.002	49.8422	49.9823	41.1382	57.541	31.5103	42.9557	58.05	107.201	10.536	26.5923	31.5799	27.0718	33.0506	47.3625	12.1913	31.9762	31.6771	36.5032	28.7311	59.9154	29.4318	40.5835	42.7062	36.0572	23.5726	16.7359	35.3896	18.2622	TRUE	FALSE	FALSE	TRUE	FALSE	FALSE	FALSE	FALSE	FALSE	Polyprenyl synthetase, Polyprenyl synthetase-related, Terpenoid synthase
Nitab4.5_0007738g0010	1.0018	1.3584	1.478	1.3257	0.9558	0.7052	2.2102	2.2978	3.0064	2.1706	1.9499	0.6971	0.2628	2.2134	0.807	0.8433	2.82	1.7756	1.1837	0.3902	0.5973	1.6076	1.1583	0.8917	1.7193	1.8622	1.738	0.7145	1.2403	1.2228	2.3768	1.316	1.6434	2.0924	1.913	1.3948	TRUE	FALSE	FALSE	FALSE	FALSE	FALSE	FALSE	FALSE	FALSE	Potassium channel, plant-type, Ankyrin repeat-containing domain, Ankyrin repeat, RmlC-like jelly roll fold, Cyclic nucleotide-binding domain, Cyclic nucleotide-binding-like, Ion transport domain, Two pore domain potassium channel domain
Nitab4.5_0002329g0040	2.1562	3.178	0.732	1.0645	11.9306	4.9419	8.3384	6.865	10.6794	14.1803	0.5728	1.2495	0.1766	0.7376	0.8302	3.2103	0.8668	2.7898	2.7444	0.125	0.3283	1.0179	0	0.2919	3.1836	3.974	1.0725	1.0603	0.2328	0.5635	0	0.6381	0.8248	0.4225	2.3408	0.5044	TRUE	FALSE	FALSE	TRUE	FALSE	FALSE	FALSE	FALSE	FALSE	Transcription factor TCP subgroup, Transcription factor, TCP
Nitab4.5_0003207g0090	4.1128	3.457	2.6319	1.8772	1.2102	1.171	1.6936	2.9297	2.1815	1.6606	2.8252	2.0216	1.493	0.7891	1.8916	2.2035	1.6101	1.6687	1.6355	1.8838	1.264	3.151	3.5141	5.4064	1.918	0.8333	1.2964	1.6994	1.0598	2.7354	2.1518	1.7328	1.2638	0.9123	1.3801	1.0097	TRUE	FALSE	FALSE	TRUE	TRUE	TRUE	FALSE	FALSE	FALSE	AAA+ ATPase domain, AAA-type ATPase, N-terminal domain, ATPase, AAA-type, core, P-loop containing nucleoside triphosphate hydrolase, ATPase, AAA-type, conserved site
Nitab4.5_0004878g0060	17.9034	21.8008	21.4294	9.9271	36.7749	24.9976	36.2243	22.0874	32.5571	20.4218	16.9434	9.8434	8.1832	25.5999	30.203	44.7289	12.5449	20.5607	25.2642	11.2395	9.0255	23.5769	6.3901	16.7395	20.138	22.6519	13.1268	13.927	8.0367	12.5171	27.0433	17.6813	12.4183	7.048	12.1302	8.8202	TRUE	FALSE	FALSE	FALSE	FALSE	FALSE	FALSE	FALSE	FALSE	Leucine-rich repeat, Leucine-rich repeat, typical subtype, Leucine-rich repeat-containing N-terminal, type 2, Protein kinase domain, Protein kinase, ATP binding site, Protein kinase-like domain
Nitab4.5_0000664g0010	3.0108	2.6656	2.1222	4.7029	1.8342	0.5188	0.6608	4.5327	2.8047	2.5908	2.5791	3.5215	7.6771	0.9703	1.3289	1.6216	1.3102	2.525	1.4722	6.934	4.6923	1.5187	0.6002	1.7524	1.5816	3.9957	3.7178	4.3728	3.653	4.6236	1.2978	1.1829	1.4429	1.2445	1.53	1.6322	TRUE	FALSE	FALSE	FALSE	FALSE	FALSE	FALSE	FALSE	FALSE	Fe-S metabolism associated domain, SufE-like, Quinolinate synthetase A
Nitab4.5_0004810g0010	10.134	6.5524	12.8951	2.5408	128.139	154.898	114.654	75.0173	66.3892	108.342	5.3954	20.2748	1.2417	94.6761	118.743	107.298	8.2477	26.7339	13.5583	2.0665	4.4662	8.2529	5.8054	10.1163	27.071	7.9723	53.709	5.8746	4.7425	8.9628	101.239	66.3879	13.7269	12.3108	11.7713	10.8456	TRUE	FALSE	FALSE	TRUE	TRUE	TRUE	FALSE	FALSE	FALSE	Zinc finger, GATA-type, Transcription factor, GATA, plant, Zinc finger, NHR/GATA-type
Nitab4.5_0000726g0010	0.2719	0.6926	0.8167	1.343	0.6208	0.4109	0.2726	0.805	0.7555	0.5339	1.4539	0.7208	1.0742	1.2165	1.3045	2.1293	0.987	1.2434	0.9528	1.8985	1.8035	1.1697	0.512	0.9201	0.9588	1.3061	1.4437	1.0026	1.7468	0.7755	1.998	1.0489	1.2953	0.5892	0.8716	0.769	TRUE	FALSE	FALSE	TRUE	FALSE	FALSE	FALSE	FALSE	FALSE	Protein of unknown function DUF4228, plant
Nitab4.5_0013597g0020	0.4281	0.7423	0.3009	0.4012	0.5784	0.2516	0.7762	0.9393	0.7718	0.5914	0.1433	0.323	0	0.8626	0.6801	0.4452	0.5501	0.677	0.28	0.0818	0.172	0.6453	0.3046	0.2947	0.4898	0.9337	0.5915	0.2558	0	0.3849	0.1085	0.5226	0.5063	0.286	0.4803	0.4278	TRUE	FALSE	FALSE	FALSE	FALSE	FALSE	FALSE	FALSE	FALSE	AMP-dependent synthetase/ligase, AMP-binding, AMP-binding, conserved site, AMP-binding enzyme C-terminal domain
Nitab4.5_0002344g0080	6.0469	5.3331	6.5263	3.3024	53.818	25.8648	41.94	12.7296	18.6963	14.4342	4.7844	6.4617	0.8771	6.2408	12.103	23.7244	3.4904	9.153	10.1651	1.4649	2.5212	9.7361	1.4973	4.0271	10.8943	3.6228	5.0781	3.1612	1.7227	1.814	8.9424	4.0587	1.04	3.2198	2.6737	3.7877	TRUE	FALSE	FALSE	TRUE	FALSE	FALSE	FALSE	FALSE	FALSE	Chloramphenicol acetyltransferase-like domain, Transferase
Nitab4.5_0000618g0030	4.2909	2.9076	1.9724	1.3466	1.175	1.0156	0.59	1.9227	2.3675	1.7907	1.6532	2.0873	1.331	1.1482	1.9104	1.6696	1.3074	2.129	1.9864	1.5962	0.7792	2.0985	1.4374	1.2923	2.3782	2.6638	1.4827	2.6659	0.802	1.2702	2.2585	1.5113	0.7851	0.5607	0.6266	0.9381	TRUE	FALSE	FALSE	FALSE	FALSE	FALSE	FALSE	FALSE	FALSE	Homeobox, conserved site, Leucine zipper, homeobox-associated, Homeobox domain, Homeodomain-like, Helix-turn-helix motif, HD-ZIP protein, N-terminal
Nitab4.5_0002173g0070	8.8656	20.035	7.4799	5.7302	47.1766	28.9901	46.9239	15.293	29.0479	21.0368	7.0976	8.4291	6.2804	27.1547	32.444	43.472	11.8652	7.883	17.1952	3.7703	6.3461	19.0451	17.1235	21.2127	13.0029	9.3406	5.6299	7.687	4.2045	5.4819	35.1072	20.0314	12.2292	3.5201	4.1349	4.5527	TRUE	FALSE	FALSE	FALSE	FALSE	FALSE	TRUE	FALSE	FALSE	Lysosomal cystine transporter, Cystinosin/ERS1p repeat
Nitab4.5_0002703g0030	2.9375	3.213	2.083	2.3482	6.258	1.3611	3.0703	3.4079	3.1127	3.4131	1.649	2.8486	1.3257	1.163	1.4235	1.833	1.4804	2.1892	1.6338	0.9432	1.3484	1.4101	0.4733	1.0257	2.3453	2.1029	1.8497	2.1516	1.447	1.6391	1.0242	1.1706	0.4083	0.5291	1.5743	0.7127	TRUE	FALSE	FALSE	TRUE	FALSE	FALSE	FALSE	FALSE	FALSE	Protein kinase-like domain, Protein kinase domain, Serine/threonine-protein kinase, active site, Protein kinase, ATP binding site, Serine/threonine- / dual specificity protein kinase, catalytic domain, Concanavalin A-like lectin/glucanase, subgroup
Nitab4.5_0021870g0010	9.9922	11.8469	6.8717	4.4815	22.5211	8.374	17.0831	13.7672	19.7873	24.426	4.192	4.5636	1.787	7.881	10.6345	35.7164	7.6016	8.1421	14.0506	1.3571	5.019	8.7327	4.9077	10.0268	10.3782	9.9818	7.3711	4.8304	1.6316	1.3459	15.6385	4.698	2.6561	2.6198	5.2086	8.0218	TRUE	FALSE	FALSE	FALSE	FALSE	FALSE	FALSE	FALSE	FALSE
Nitab4.5_0014067g0010	7.9134	7.9864	7.9303	4.3669	25.531	19.1192	33.313	13.0621	20.1286	23.8102	7.2118	6.6737	1.4334	2.0961	13.7705	17.9551	2.1914	6.5962	12.74	1.1289	2.0103	13.4905	0.5967	2.8988	11.2698	6.5801	1.9946	8.3947	3.5235	3.4918	2.3669	3.8096	2.2574	1.683	6.4313	5.4264	TRUE	FALSE	FALSE	TRUE	FALSE	FALSE	FALSE	FALSE	FALSE	Protein kinase-like domain, Serine-threonine/tyrosine-protein kinase catalytic domain, Leucine-rich repeat-containing N-terminal, type 2, Concanavalin A-like lectin/glucanase, subgroup, Protein kinase domain
Nitab4.5_0000238g0090	346.382	209.053	145.958	150.531	188.048	170.428	179.6	369.312	389.7	419.121	84.3309	131.866	68.1285	21.3404	58.8376	115.294	44.5252	119.078	83.5717	114.977	66.5053	121.436	31.9928	82.2094	144.081	119.876	83.981	203.49	51.6634	90.1872	32.2593	23.4301	19.6829	42.1795	62.249	48.5953	TRUE	FALSE	FALSE	FALSE	FALSE	TRUE	TRUE	FALSE	FALSE	Homeodomain-like, RWP-RK domain, Phox/Bem1p
Nitab4.5_0001659g0160	2.3029	5.4447	2.4165	6.4213	2.7784	1.0608	1.9298	3.9074	2.7368	1.5367	4.4845	5.1789	7.7535	5.337	3.3168	8.7915	4.8253	4.0946	3.9948	7.5703	6.599	4.3394	4.8852	3.1229	3.4665	7.8563	6.2418	5.6455	5.5592	7.5771	4.4597	6.7083	6.4046	3.0149	3.0042	2.665	TRUE	FALSE	FALSE	TRUE	FALSE	FALSE	TRUE	FALSE	FALSE	Hydantoinase/dihydropyrimidinase, Metal-dependent hydrolase, composite domain
Nitab4.5_0000804g0090	1.8282	3.3431	2.7365	1.6596	6.0585	2.265	3.8085	6.5994	6.1535	4.2735	1.5538	1.8636	0.7408	4.7162	4.166	4.9652	4.8293	3.7142	3.5149	0.9839	2.2265	1.8197	2.1477	3.087	3.6965	5.4158	4.1906	1.3614	2.411	1.3808	4.8386	5.4259	3.318	2.0343	1.8458	2.7296	TRUE	FALSE	FALSE	FALSE	FALSE	FALSE	FALSE	FALSE	FALSE	Ammonium transporter, Ammonium transporter AmtB-like domain, Ammonium transporter, conserved site
Nitab4.5_0000533g0140	2.9826	2.648	3.3374	2.5467	2.9221	0.8578	2.5503	4.2749	3.3188	3.1761	2.6777	2.8296	0.8854	3.0203	1.3901	2.6194	3.5316	3.7681	3.5449	1.4124	2.1985	2.0558	1.2892	2.3334	2.3085	3.2173	2.5973	2.0398	2.8428	3.4698	1.8573	3.0891	3.1887	1.6044	1.5671	1.3687	TRUE	FALSE	FALSE	FALSE	FALSE	FALSE	FALSE	FALSE	FALSE	APO domain
Nitab4.5_0000525g0040	6.2088	4.6856	1.9679	1.545	17.6642	10.5486	10.4424	13.161	9.6313	13.7469	2.0155	2.2527	1.7466	2.1481	1.8981	5.1714	3.2936	3.7627	1.6451	1.4919	1.7577	1.0458	1.6772	2.3089	4.1607	2.5118	3.3691	2.4458	1.4141	1.8685	3.5143	1.4902	1.4554	1.9355	2.0411	2.0194	TRUE	FALSE	FALSE	TRUE	FALSE	FALSE	TRUE	FALSE	FALSE	Multi antimicrobial extrusion protein
Nitab4.5_0000110g0040	0.3845	0	0	0	55.288	54.4364	34.0827	15.4879	23.5441	44.6047	0	0	0	2.4678	3.9966	9.443	3.2354	4.1605	2.9321	0	0	0	0	0.1072	4.9812	3.4548	2.7425	0	0	0	14.1111	0.1643	0.0731	0.8551	0.4895	0.3511	TRUE	FALSE	FALSE	TRUE	TRUE	TRUE	FALSE	FALSE	FALSE	AMP-binding, conserved site, AMP-dependent synthetase/ligase
Nitab4.5_0007218g0010	9.6413	19.8445	12.2355	10.8801	10.2221	6.8941	11.7286	7.9015	7.1996	7.7303	15.2337	7.6357	8.2355	22.1124	16.6707	20.7293	14.5646	9.7282	15.5698	4.4	9.0703	12.5403	16.556	16.8985	11.3118	10.2154	9.8211	7.4352	8.7572	10.5872	27.3495	17.5849	14.0601	4.6405	9.3254	9.2569	TRUE	FALSE	FALSE	FALSE	FALSE	FALSE	FALSE	FALSE	FALSE	RNA recognition motif domain, Nucleotide-binding, alpha-beta plait
Nitab4.5_0004097g0050	9.402	7.6628	5.0501	1.4095	432.883	148.275	287.445	376.247	398.394	525.136	1.474	5.185	2.9394	10.4295	10.1392	8.7212	7.1481	13.1228	17.9924	1.9071	2.9015	2.2974	5.348	6.7307	18.7926	10.8294	19.8636	3.2499	2.5295	0.4204	7.6579	6.5823	3.7785	6.7137	8.7022	7.0263	TRUE	FALSE	FALSE	TRUE	FALSE	FALSE	TRUE	FALSE	FALSE	Rossmann-like alpha/beta/alpha sandwich fold, Thioredoxin-independent 5'-adenylylsulphate reductase, Phosphoadenosine phosphosulphate reductase, Thioredoxin-like fold
Nitab4.5_0004342g0050	139.591	100.586	140.408	142.214	268.621	407.923	386.359	206.046	145.378	200.803	114.479	60.4002	62.9826	306.838	289.269	200.595	412.615	362.551	334.532	66.6777	68.057	106.223	230.004	200.003	256.965	244.875	249.927	51.4572	93.2409	98.2477	303.077	185.409	205.649	454.138	374.558	439.374	TRUE	FALSE	FALSE	FALSE	FALSE	FALSE	FALSE	FALSE	TRUE	Barwin, RlpA-like double-psi beta-barrel domain, Barwin-like endoglucanase
Nitab4.5_0001618g0290	0.5959	0.706	1.1225	1.2347	1.131	0.7648	1.9039	1.2908	1.3866	1.019	1.4368	1.3982	1.4746	1.2297	0.7068	2.2468	1.6427	2.2651	1.5986	2.4053	2.396	2.0008	2.9002	1.8495	1.7728	2.1326	2.1495	1.2558	1.2467	2.3043	0.8398	1.2497	2.8181	2.5328	3.1546	2.5087	TRUE	FALSE	FALSE	FALSE	FALSE	FALSE	FALSE	FALSE	FALSE	Pyrophosphate-dependent phosphofructokinase TP0108, Phosphofructokinase domain, Phosphofructokinase
Nitab4.5_0003780g0130	4.7362	3.8902	6.1679	7.7959	4.1778	5.646	6.222	3.115	5.0053	3.3361	6.6402	9.4277	9.3564	4.8969	5.4967	4.4689	8.5042	6.4018	6.228	11.1035	11.7363	7.4829	12.3058	7.4973	9.2441	5.9651	6.7417	5.7703	8.8851	8.8218	4.0859	5.7017	10.6185	11.4911	12.2483	11.191	TRUE	FALSE	FALSE	FALSE	TRUE	FALSE	TRUE	FALSE	TRUE	Nucleotide-binding, alpha-beta plait, RNA recognition motif domain
Nitab4.5_0001789g0110	0.2679	0.0922	0	0	0.6317	0	0.2432	0.2616	0.5657	0.597	0	0	0	1.3838	2.2971	4.4847	1.362	0.6384	0.5685	0	0	0.1941	0.4853	0	0.2606	0.2194	0.4987	0	0	0	3.9343	0.7625	0.2636	0.1042	0.0793	0	TRUE	FALSE	FALSE	FALSE	FALSE	FALSE	FALSE	FALSE	FALSE	Protein of unknown function DUF1645, plant
Nitab4.5_0002975g0030	7.7725	2.8087	4.2882	1.4563	2.675	2.2599	2.4981	3.6474	7.4912	6.3003	3.4397	3.0224	2.0224	1.3037	2.3037	2.1895	2.015	4.8442	5.3976	1.7659	1.5093	1.6159	1.3698	0.4304	4.817	3.1807	1.5987	2.096	1.2567	2.4097	0.6495	1.1038	1.1751	0.6994	2.1902	1.4362	TRUE	FALSE	FALSE	FALSE	FALSE	FALSE	FALSE	FALSE	FALSE	Protein kinase-like domain, Concanavalin A-like lectin/glucanase, subgroup, Regulator of chromosome condensation 1/beta-lactamase-inhibitor protein II, Protein kinase domain, Serine-threonine/tyrosine-protein kinase catalytic domain, TNFR/NGFR cysteine-rich region, Serine/threonine-protein kinase, active site, Protein kinase, ATP binding site, Serine/threonine- / dual specificity protein kinase, …
Nitab4.5_0000223g0140	8.6923	6.4759	6.1817	7.74	8.5746	5.4492	5.0417	26.1168	20.2611	16.8636	4.6993	6.6155	26.2755	0.737	0	0.2806	8.4179	9.9195	9.256	30.1327	12.3402	3.217	2.2199	0.7473	13.0055	12.8292	12.5063	15.062	7.6327	7.5333	0	1.0386	2.1934	4.5401	6.1261	4.5243	TRUE	FALSE	FALSE	TRUE	TRUE	FALSE	FALSE	FALSE	FALSE	Protein of unknown function DUF617, plant
Nitab4.5_0000019g0040	1.2333	0.8785	0.2615	0.7461	1.4801	0.7873	1.4836	1.9181	2.206	2.0155	1.1774	2.002	2.3368	3.4628	1.5662	2.1813	2.363	1.6625	1.5178	2.0423	2.5613	1.8064	1.299	1.0267	1.3972	2.3641	1.1308	1.0786	1.306	1.9221	1.4014	1.3485	1.5874	1.4556	1.9649	1.0179	TRUE	FALSE	FALSE	FALSE	FALSE	FALSE	FALSE	FALSE	FALSE	Armadillo, Armadillo-like helical, Armadillo-type fold
Nitab4.5_0004686g0040	9.7214	8.492	3.5281	2.6226	17.024	22.0395	21.0648	10.4828	13.0432	24.1021	1.6823	5.6189	3.6628	5.928	7.0619	8.272	4.183	3.6147	3.0453	1.4683	3.5908	5.8641	10.3912	6.8722	3.889	3.0451	4.6007	0.9538	3.5738	2.2259	8.798	9.2132	7.9757	3.3187	1.7446	2.0703	TRUE	FALSE	FALSE	TRUE	FALSE	FALSE	TRUE	FALSE	FALSE	Hs1pro-1, C-terminal, Hs1pro-1, N-terminal
Nitab4.5_0003495g0060	51.0811	110.552	48.971	40.2883	152.344	131.151	161.961	87.6728	121.647	73.1621	50.6836	57.3134	39.8219	113.414	96.1331	198.724	49.3597	85.8454	96.3926	36.4408	24.4021	109.515	48.9977	76.0292	56.467	85.6851	54.4004	97.3184	38.4529	54.9276	97.868	77.7674	45.2839	49.2125	56.5882	47.8302	TRUE	FALSE	FALSE	FALSE	FALSE	FALSE	FALSE	FALSE	FALSE	Gnk2-homologous domain
Nitab4.5_0009459g0040	3.3292	2.0014	1.7282	2.0022	6.5673	5.9991	6.0032	6.0617	3.654	6.7241	1.6195	1.6594	1.6064	1.3613	1.4245	2.0146	4.6749	4.4315	3.6563	1.0722	0.8781	1.506	0.673	1.2464	2.8486	2.4705	2.87	1.5141	1.9344	2.0025	1.3275	1.7413	1.1887	3.0377	1.7942	4.1152	TRUE	FALSE	FALSE	TRUE	FALSE	FALSE	FALSE	FALSE	FALSE	MULE transposase domain
Nitab4.5_0004924g0010	1.38	1.6623	1.9921	0.6593	1.401	0.3852	0.8211	0.5158	1.2041	0.7543	2.1682	1.1427	0.5778	0.5632	0.4093	1.1996	0.8441	0.6999	1.2	0.4591	0.8796	0.8789	1.8722	1.4708	1.1688	1.1076	0.858	1.0181	2.1451	1.4022	1.8937	2.04	0.9212	0.5741	0.9328	1.035	TRUE	FALSE	FALSE	FALSE	FALSE	FALSE	FALSE	FALSE	FALSE	CO dehydrogenase flavoprotein-like, FAD-binding, subdomain 2, FAD linked oxidase, N-terminal, FAD-binding, type 2, Berberine/berberine-like, FAD-binding, type 2, subdomain 1
Nitab4.5_0000077g0100	1.0954	0.2861	0.5264	0.4704	1.2798	0.3717	2.7306	0.8441	1.5355	0.788	0.9499	0.0639	0	0	0	0	0.3007	0.173	1.2782	0	0.056	0.3408	0.0564	0.3647	1.0605	0.9791	0	0.6976	0.1691	0.5956	0	0	0	0	0	0.169	TRUE	FALSE	FALSE	FALSE	TRUE	TRUE	FALSE	FALSE	FALSE	Bifunctional inhibitor/plant lipid transfer protein/seed storage helical domain, Plant lipid transfer protein/Par allergen
Nitab4.5_0000500g0010	5.9364	8.8189	5.3383	3.547	23.1651	21.2221	33.3075	11.127	17.6047	12.0598	4.7631	3.8289	1.4905	5.8549	22.7874	34.3259	6.198	8.3979	8.5794	2.4526	1.3627	12.9339	1.4758	7.2235	9.0071	7.7086	4.8877	4.9666	2.2126	3.9809	17.3681	3.4979	3.8968	2.0013	7.1318	3.9279	TRUE	FALSE	FALSE	TRUE	FALSE	FALSE	FALSE	FALSE	FALSE	IQ motif, EF-hand binding site, Domain of unknown function DUF4005, P-loop containing nucleoside triphosphate hydrolase
Nitab4.5_0001297g0050	1.6905	2.7859	2.319	2.3639	4.4168	4.3388	5.1872	1.164	1.0642	1.9665	1.9156	0.9815	0.7852	5.2936	6.7635	8.2066	1.8354	0.7569	1.28	0.899	1.1375	2.7782	4.789	2.5168	1.0601	1.0129	1.5592	1.3395	2.4467	2.1538	6.4858	11.4861	5.743	0.3135	0.7055	1.1509	TRUE	FALSE	FALSE	FALSE	FALSE	FALSE	FALSE	FALSE	FALSE
Nitab4.5_0001701g0170	83.8897	262.868	93.003	67.4019	104.934	54.084	101.554	45.9599	60.9922	59.7597	84.5363	77.2039	76.0171	291.514	255.663	255.654	112.89	35.192	88.54	26.1339	89.2653	168.144	168.867	200.463	71.6564	55.4305	67.0376	38.5807	65.1543	60.3081	268.683	387.199	208.212	34.8325	27.5207	40.1582	TRUE	FALSE	FALSE	TRUE	FALSE	FALSE	FALSE	FALSE	FALSE	RNA recognition motif domain, Nucleotide-binding, alpha-beta plait
Nitab4.5_0000629g0010	10.0854	14.1734	9.6104	11.8677	26.2691	7.9478	9.7965	10.3889	13.5065	9.5056	7.4107	9.969	4.5632	11.4805	9.3416	18.3118	5.2758	6.339	13.0629	4.4959	5.945	10.5838	4.9949	8.6266	5.1263	7.0736	4.925	5.5519	5.7529	2.5511	12.87	13.5393	5.7216	0.8663	2.2147	1.9247	TRUE	FALSE	FALSE	FALSE	FALSE	FALSE	FALSE	FALSE	TRUE	Homeobox, conserved site, Homeodomain-like, Homeobox domain, HD-ZIP protein, N-terminal, Helix-turn-helix motif, Leucine zipper, homeobox-associated
[truncated: 9,360 more rows]
