# Supplementary material for: Integrative analysis of the transcriptome and proteome reveals the molecular responses of tobacco to boron deficiency
Source: BMC Plant Biol. 2024 Jul 19;24:689. doi: 10.1186/s12870-024-05391-z (PMC11264865; doi:10.1186/s12870-024-05391-z)
Supplement: Supplementary file 2 — Supplementary Material 2. [file 12870_2024_5391_MOESM2_ESM.xlsx]

## Sheet: 5B0_vs_5B1.all_DEGs
gene_id	FPKM						log2FC	Regulated
	5B1-1	5B1-2	5B1-3	5B0-1	5B0-2	5B0-3
Nitab4.5_0000002g0330	0.555265	0.132504	0.181581	0.852819	0.927501	0.665937	1.59839	up-regulated
Nitab4.5_0000003g0890	28.3045	38.3209	26.2982	88.9479	54.9843	36.1829	1.05515	up-regulated
Nitab4.5_0000005g0340	4.58054	2.84451	5.87854	11.9204	18.6475	11.4394	1.73651	up-regulated
Nitab4.5_0000006g0100	3.49406	2.56467	1.0373	33.7618	12.7067	4.59064	2.95562	up-regulated
Nitab4.5_0000006g0480	0.311233	0.213428	0.494529	1.11502	2.08255	1.50392	2.2619	up-regulated
Nitab4.5_0000008g0030	0	0	0	0.506527	0	0	5.93443	up-regulated
Nitab4.5_0000008g0320	21.3726	20.5045	18.8776	59.1167	58.5406	38.2288	1.44999	up-regulated
Nitab4.5_0000008g0460	0.280627	0.44624	0.641586	3.70007	3.42333	2.05371	2.82043	up-regulated
Nitab4.5_0000013g0080	0.067561	0.094493	0.321678	3.7138	1.82473	0.97002	3.76115	up-regulated
Nitab4.5_0000019g0190	7.44439	9.47556	12.8094	43.1259	31.5752	29.7842	1.91241	up-regulated
Nitab4.5_0000020g0090	1.86512	2.84011	3.35144	12.037	10.2194	8.86788	2.0426	up-regulated
Nitab4.5_0000021g0720	2.41012	1.45356	1.19199	2.95112	9.24878	4.17404	1.75143	up-regulated
Nitab4.5_0000022g0300	16.9329	21.814	17.7995	79.2948	62.2526	55.0538	1.89412	up-regulated
Nitab4.5_0000024g0260	0	0	0	0.273755	0.258471	0.084275	6.32195	up-regulated
Nitab4.5_0000028g0420	6.66184	7.96185	8.09322	15.5912	18.2009	16.4575	1.23427	up-regulated
Nitab4.5_0000030g0360	5.01321	3.85547	4.7876	13.0484	11.4706	9.56967	1.41822	up-regulated
Nitab4.5_0000034g0110	8.06844	7.67375	9.91715	61.7024	48.7867	40.8571	2.65966	up-regulated
Nitab4.5_0000036g0030	0.953377	0.51941	0.695453	8.13981	2.42627	1.11294	2.54137	up-regulated
Nitab4.5_0000036g0040	7.76762	11.2961	10.5235	26.6948	21.8348	17.2199	1.24728	up-regulated
Nitab4.5_0000037g0180	53.2836	28.4001	25.1468	192.19	257.2	147.321	2.56635	up-regulated
Nitab4.5_0000037g0290	14.9082	9.50767	12.7911	60.9219	105.11	22.8278	2.41211	up-regulated
Nitab4.5_0000038g0180	0	0.212626	0.087427	0.898322	3.08481	0.597895	3.90478	up-regulated
Nitab4.5_0000040g0600	0.984101	2.2341	4.01755	12.4295	5.8524	5.10346	1.78553	up-regulated
Nitab4.5_0000041g0370	0.195153	0.082278	0.282888	1.35469	1.49071	0.70684	2.73873	up-regulated
Nitab4.5_0000043g0340	9.12927	8.50607	7.98412	21.405	14.0573	15.7919	1.10512	up-regulated
Nitab4.5_0000044g0310	1.99951	1.61243	2.39471	15.0446	9.99386	9.47629	2.62269	up-regulated
Nitab4.5_0000047g0140	1.86385	1.97326	1.52225	12.5636	5.63499	7.16277	2.35133	up-regulated
Nitab4.5_0000048g0080	8.97476	15.6827	18.9964	67.3921	44.3938	21.8425	1.71494	up-regulated
Nitab4.5_0000048g0140	19.7319	16.0303	20.7803	43.8708	36.4935	28.205	1.04043	up-regulated
Nitab4.5_0000058g0060	2.94148	5.34339	1.8482	28.5491	23.8824	26.711	3.04968	up-regulated
Nitab4.5_0000062g0280	22.0104	24.7809	22.3995	92.0066	88.4072	62.9137	1.9044	up-regulated
Nitab4.5_0000063g0080	0	0	0	0	0.682785	0.568987	6.35996	up-regulated
Nitab4.5_0000068g0400	0.200929	0.13572	0.349514	1.31497	1.61935	1.25739	2.55837	up-regulated
Nitab4.5_0000073g0270	0.869823	0.261417	2.84363	13.6283	3.98453	9.03487	2.87959	up-regulated
Nitab4.5_0000077g0100	0	0	0.056017	1.09542	0.286148	0.526412	4.78988	up-regulated
Nitab4.5_0000080g0250	22.3128	12.3221	9.24537	42.8265	65.5524	33.5023	1.77155	up-regulated
Nitab4.5_0000084g0310	1.98596	2.62515	3.94148	12.0833	5.403	4.00636	1.44421	up-regulated
Nitab4.5_0000090g0160	5.64013	5.98478	5.31456	15.7374	11.64	11.0388	1.28151	up-regulated
Nitab4.5_0000092g0120	0.670073	1.33197	1.30261	2.35291	3.5707	3.26848	1.54921	up-regulated
Nitab4.5_0000094g0020	16.2484	11.6692	8.22186	22.9408	28.733	19.2166	1.05596	up-regulated
Nitab4.5_0000105g0380	3.73735	2.80932	2.81131	10.649	7.2243	9.1613	1.63229	up-regulated
Nitab4.5_0000108g0440	44.3645	46.8547	39.0749	71.0764	97.833	78.2794	1.00747	up-regulated
Nitab4.5_0000110g0040	0	0	0	0.384482	0	0	5.93295	up-regulated
Nitab4.5_0000111g0160	7.53646	14.2151	13.0052	38.3933	22.2807	22.3902	1.35996	up-regulated
Nitab4.5_0000113g0160	0.269813	0.392509	0.164949	1.04559	1.21833	1.51783	2.25671	up-regulated
Nitab4.5_0000115g0100	2.57749	2.09977	3.18111	5.65036	7.77028	4.33371	1.25881	up-regulated
Nitab4.5_0000116g0110	0	0	0	0.149422	0.060844	0.05744	5.85627	up-regulated
Nitab4.5_0000116g0330	0.369607	1.37056	1.08976	6.65407	11.6659	4.32515	3.04601	up-regulated
Nitab4.5_0000119g0120	0	0.063912	0.124689	7.69072	1.18491	0.838817	5.76931	up-regulated
Nitab4.5_0000122g0010	3.74331	1.21273	0.867214	5.88875	9.11074	3.77535	1.76747	up-regulated
Nitab4.5_0000123g0220	4.46407	5.93635	6.95869	18.6362	29.4975	12.5282	1.87977	up-regulated
Nitab4.5_0000125g0010	0	0	0	1.14359	1.1666	0.77569	7.58184	up-regulated
Nitab4.5_0000136g0100	140.344	148.878	148.477	408.336	244.653	285.483	1.20739	up-regulated
Nitab4.5_0000147g0030	8.81988	7.30119	9.87932	18.537	18.6451	13.1101	1.046	up-regulated
Nitab4.5_0000147g0290	14.2335	13.9186	10.4245	23.0903	39.8729	20.1815	1.18009	up-regulated
Nitab4.5_0000151g0280	0	0	0	0.465071	0.03407	0.31363	8.08954	up-regulated
Nitab4.5_0000153g0200	0.616718	1.4063	2.50068	8.02343	7.23357	5.72288	2.29667	up-regulated
Nitab4.5_0000156g0210	13.8374	10.4705	13.8279	55.9966	82.5536	51.4961	2.40069	up-regulated
Nitab4.5_0000164g0180	1.98211	7.574	5.49816	37.992	26.5917	21.8595	2.6131	up-regulated
Nitab4.5_0000171g0190	2.54745	8.53656	9.42804	46.2245	25.35	11.9784	2.12694	up-regulated
Nitab4.5_0000181g0100	4.82219	2.6607	7.60067	8.20715	14.165	13.55	1.34179	up-regulated
Nitab4.5_0000184g0280	0.229915	0.334452	1.61444	5.90329	3.61135	1.66912	2.44023	up-regulated
Nitab4.5_0000185g0230	0.783239	0.712792	1.43741	4.79048	2.53394	3.2214	1.93837	up-regulated
Nitab4.5_0000189g0170	100.925	88.6032	71.1415	135.86	192.877	176.309	1.03948	up-regulated
Nitab4.5_0000190g0190	12.2193	16.7183	12.3629	33.3603	30.4208	26.076	1.21304	up-regulated
Nitab4.5_0000191g0040	13.1159	14.9441	15.9667	44.0586	38.0086	34.3154	1.49869	up-regulated
Nitab4.5_0000200g0060	3.19459	2.93888	5.20265	11.9046	12.3694	11.2331	1.74122	up-regulated
Nitab4.5_0000200g0190	22.2597	15.3386	24.7936	68.5372	32.614	35.6508	1.24986	up-regulated
Nitab4.5_0000201g0130	7.89471	12.0326	6.23658	36.9343	10.5173	12.839	1.32069	up-regulated
Nitab4.5_0000203g0030	14.2263	8.15343	8.85891	24.9316	33.251	15.7707	1.32649	up-regulated
Nitab4.5_0000207g0410	12.7147	9.90863	9.43917	61.925	46.8744	50.5209	2.41281	up-regulated
Nitab4.5_0000208g0240	0.982863	1.62796	2.90465	8.19327	6.75174	5.141	1.92556	up-regulated
Nitab4.5_0000209g0210	0.039331	0.078245	0.037781	0.766907	0.578121	0.522903	3.45913	up-regulated
Nitab4.5_0000212g0250	0.08079	0.073004	0.291877	0.350752	1.86551	0.554182	2.65192	up-regulated
Nitab4.5_0000214g0080	0.394234	0.873642	1.48652	10.9018	8.70251	6.11963	3.31777	up-regulated
Nitab4.5_0000217g0010	0.54998	1.48486	1.51022	2.31391	2.83909	2.53812	1.19579	up-regulated
Nitab4.5_0000222g0080	0.579023	0.505051	0.806175	2.51366	3.98424	2.08342	2.25534	up-regulated
Nitab4.5_0000222g0350	3.34616	3.4736	4.35355	12.844	17.5665	15.423	2.12108	up-regulated
Nitab4.5_0000238g0020	4.50677	6.15084	4.30258	18.2429	15.3367	15.2999	1.79791	up-regulated
Nitab4.5_0000238g0090	68.1285	114.977	66.5053	346.382	209.053	145.958	1.58921	up-regulated
Nitab4.5_0000241g0050	31.5103	27.0718	33.0506	71.1073	89.0511	48.0764	1.26941	up-regulated
Nitab4.5_0000244g0350	2.31283	1.28108	1.01934	13.7137	29.7163	12.8035	3.67315	up-regulated
Nitab4.5_0000251g0040	2.01913	1.27036	2.1597	2.76346	4.06053	4.54287	1.15189	up-regulated
Nitab4.5_0000254g0020	0	0	0.040055	0.206264	0.70544	0.647753	5.22076	up-regulated
Nitab4.5_0000254g0250	48.9209	32.4382	56.9484	140.724	83.4953	55.7714	1.12834	up-regulated
Nitab4.5_0000256g0270	0	0	0	0.117553	0.458973	0.691943	8.00667	up-regulated
Nitab4.5_0000256g0320	2.30642	2.63365	2.10459	5.19311	5.60679	4.57682	1.20918	up-regulated
Nitab4.5_0000270g0080	155.807	109.045	177.372	403.119	324.468	281.398	1.29348	up-regulated
Nitab4.5_0000271g0180	2.70247	1.38016	3.30115	6.31316	7.60917	8.60187	1.70748	up-regulated
Nitab4.5_0000272g0010	7.45018	6.87833	8.95547	21.2563	20.9798	18.486	1.47751	up-regulated
Nitab4.5_0000272g0190	8.8445	3.78505	5.90041	31.7738	26.2441	15.2685	2.08371	up-regulated
Nitab4.5_0000274g0230	0.284032	0.257521	0.487437	1.41427	1.21109	1.83413	2.2091	up-regulated
Nitab4.5_0000283g0070	0.469009	0.770688	1.07279	3.92257	4.37316	3.34737	2.39032	up-regulated
Nitab4.5_0000283g0170	11.3262	7.07379	4.58278	63.3638	36.7173	18.1487	2.46643	up-regulated
Nitab4.5_0000284g0080	5.40684	6.73394	6.76589	18.2452	15.9646	13.5452	1.43179	up-regulated
Nitab4.5_0000284g0090	0.896247	0.178147	1.36163	9.42807	2.3565	1.81268	2.60372	up-regulated
Nitab4.5_0000287g0020	0	0.040029	0.393643	1.00519	1.11693	0.442389	2.59794	up-regulated
Nitab4.5_0000290g0040	13.8436	13.1756	9.96481	28.1324	25.7881	24.1817	1.17237	up-regulated
Nitab4.5_0000291g0030	4.76093	4.66872	2.52978	9.71466	19.7156	8.50137	1.72952	up-regulated
Nitab4.5_0000295g0120	1.55794	1.81573	1.01705	4.26486	3.64743	3.13213	1.42183	up-regulated
Nitab4.5_0000297g0010	3.58908	3.04656	3.35342	7.42908	12.1307	7.38998	1.51073	up-regulated
Nitab4.5_0000303g0270	14.3635	14.342	10.5591	28.0171	24.2221	27.1148	1.11076	up-regulated
Nitab4.5_0000312g0110	1.88961	2.53045	2.28443	11.892	9.79404	11.8793	2.41687	up-regulated
Nitab4.5_0000318g0160	4.26788	5.00527	3.93522	12.0322	7.93811	7.2075	1.14166	up-regulated
Nitab4.5_0000321g0270	0.722406	0.357963	0.340089	4.12807	6.42081	1.1427	3.04373	up-regulated
Nitab4.5_0000325g0050	6.48065	5.42939	8.39525	15.3853	13.4711	11.5433	1.09073	up-regulated
Nitab4.5_0000337g0210	0.309029	0.373037	0.304056	1.29767	4.16279	1.44958	2.84709	up-regulated
Nitab4.5_0000339g0010	4.82783	4.52681	4.97603	25.4986	14.3259	9.73309	1.896	up-regulated
Nitab4.5_0000339g0150	22.5807	29.7762	51.853	88.491	118.744	44.1625	1.35321	up-regulated
Nitab4.5_0000341g0010	2.73183	1.47128	0.867344	3.02035	4.4956	4.28322	1.30528	up-regulated
Nitab4.5_0000341g0070	8.12248	9.27555	6.06535	18.5171	21.9185	15.5048	1.33726	up-regulated
Nitab4.5_0000343g0160	7.7543	5.21138	4.866	42.7174	31.6366	14.5341	2.41228	up-regulated
Nitab4.5_0000343g0250	19.8422	15.5155	26.3656	65.791	43.3949	40.1831	1.38203	up-regulated
Nitab4.5_0000343g0360	35.3267	34.3608	47.4211	106.848	77.6947	70.1337	1.22422	up-regulated
Nitab4.5_0000357g0100	3.13606	2.71195	1.96032	8.31501	3.69883	4.54891	1.19293	up-regulated
Nitab4.5_0000357g0200	0.161642	0.266004	0.342894	5.49493	1.73756	3.75997	3.88315	up-regulated
Nitab4.5_0000359g0190	52.6351	26.6256	42.5374	118.542	260.95	145.709	2.18218	up-regulated
Nitab4.5_0000364g0040	0	0	0	0.33303	0.118164	0.109886	7.39312	up-regulated
Nitab4.5_0000365g0130	0.376116	0.030794	0.237908	2.89702	1.51677	0.856209	3.13439	up-regulated
Nitab4.5_0000365g0240	4.51415	2.39204	3.66351	7.35785	9.66199	5.2483	1.16267	up-regulated
Nitab4.5_0000368g0350	2.81001	2.39404	3.42774	10.8434	5.69161	8.11293	1.62648	up-regulated
Nitab4.5_0000368g0370	4.7998	6.7273	7.59226	15.8284	19.2044	12.9322	1.41191	up-regulated
Nitab4.5_0000380g0160	3.52689	4.9072	3.79284	36.845	31.2805	29.5828	3.08646	up-regulated
Nitab4.5_0000383g0190	1.86775	3.41126	5.9393	18.0854	12.1011	8.49472	1.88954	up-regulated
Nitab4.5_0000394g0080	39.874	19.4391	15.8546	61.7896	107.679	80.3866	1.81272	up-regulated
Nitab4.5_0000396g0010	286.491	191.003	170.667	372.653	628.317	358.031	1.14598	up-regulated
Nitab4.5_0000410g0370	0.774042	0.593448	0.947461	2.43735	3.84979	2.98569	2.08296	up-regulated
Nitab4.5_0000414g0010	0.643032	0.264422	1.51003	12.4365	4.8031	7.69349	3.45922	up-regulated
Nitab4.5_0000414g0120	0	0	0.280265	0.866948	3.09145	2.2444	4.38342	up-regulated
Nitab4.5_0000436g0170	0	0	0	0.176018	0.269261	0.192392	6.6586	up-regulated
Nitab4.5_0000440g0090	0.682202	1.69382	1.24385	2.93615	2.64921	2.39057	1.22708	up-regulated
Nitab4.5_0000442g0060	7.32254	7.28419	6.83595	20.3089	16.8833	11.5135	1.27931	up-regulated
Nitab4.5_0000446g0010	0.248235	0.209793	0	2.98216	26.9868	4.69151	6.15728	up-regulated
Nitab4.5_0000446g0040	1.68794	0.891644	2.68688	6.11382	30.6192	6.22838	3.07133	up-regulated
Nitab4.5_0000446g0210	3.93812	2.52875	2.73204	9.93055	13.0981	8.46749	1.86055	up-regulated
Nitab4.5_0000452g0050	1.11483	0.556322	0.920035	3.52964	5.36161	3.30947	2.29961	up-regulated
Nitab4.5_0000452g0110	59.4192	29.963	28.8744	96.0464	199.337	92.0833	1.784	up-regulated
Nitab4.5_0000462g0040	5.15092	3.54024	2.53941	6.50012	10.7135	6.08993	1.12803	up-regulated
Nitab4.5_0000462g0180	0	0	0	0.132634	0.017841	0.060732	7.07014	up-regulated
Nitab4.5_0000467g0070	1.09282	0.53648	1.6089	2.73776	2.07875	2.15311	1.20554	up-regulated
Nitab4.5_0000476g0150	4.00807	2.9726	2.51361	7.13949	9.20262	5.24064	1.26817	up-regulated
Nitab4.5_0000483g0110	0.92439	0.785652	1.06076	2.92624	3.15628	2.25017	1.67747	up-regulated
Nitab4.5_0000483g0140	14.4735	19.5939	15.7389	53.2014	46.9358	43.399	1.62028	up-regulated
Nitab4.5_0000490g0020	0	0	0	0.404351	0.452036	0.399799	7.55528	up-regulated
Nitab4.5_0000498g0040	0.139252	0.203179	0.179775	1.49174	2.00744	1.04938	3.11295	up-regulated
Nitab4.5_0000500g0010	1.49045	2.45264	1.36274	5.93644	8.81887	5.33827	1.97612	up-regulated
Nitab4.5_0000500g0050	20.938	19.81	21.5926	51.8456	49.2186	34.1934	1.20973	up-regulated
Nitab4.5_0000500g0060	303.193	194.395	285.785	548.172	559.578	523.609	1.15604	up-regulated
Nitab4.5_0000500g0130	3.47863	2.32599	3.7565	6.85971	6.11416	7.97957	1.22725	up-regulated
Nitab4.5_0000508g0130	0	0	0	9.76952	0.584331	0.168551	10.4463	up-regulated
Nitab4.5_0000516g0100	1.60892	3.32953	5.09081	6.25942	14.3555	4.59948	1.37798	up-regulated
Nitab4.5_0000516g0110	5.53942	5.32001	3.42642	15.8888	21.3484	16.0607	1.97835	up-regulated
Nitab4.5_0000525g0040	1.74656	1.49195	1.75772	6.20876	4.68562	1.96788	1.44521	up-regulated
Nitab4.5_0000529g0100	7.99544	4.09768	2.96089	10.6701	18.7316	7.58188	1.37029	up-regulated
Nitab4.5_0000530g0040	3.59732	4.33276	10.4325	48.9416	29.6872	17.6912	2.5018	up-regulated
Nitab4.5_0000532g0070	2.02459	1.81242	0.996968	11.0147	15.4053	10.7486	3.01833	up-regulated
Nitab4.5_0000533g0140	0.885368	1.41236	2.19851	2.98264	2.64795	3.33736	1.08766	up-regulated
Nitab4.5_0000552g0060	0.750461	0.899923	1.1787	3.60413	2.73332	2.95441	1.81293	up-regulated
Nitab4.5_0000555g0130	1.06798	0.741569	5.65821	11.8017	10.6778	6.52445	2.05893	up-regulated
Nitab4.5_0000556g0150	1.20044	1.3346	3.36496	4.60129	5.33254	6.38409	1.54163	up-regulated
Nitab4.5_0000560g0040	2.32612	2.27427	3.97392	13.6631	9.72257	5.15205	1.83761	up-regulated
Nitab4.5_0000563g0170	0.197968	0.111346	0.036326	0.455258	0.797166	0.440048	2.32691	up-regulated
Nitab4.5_0000565g0160	25.6329	20.9896	33.3983	48.6914	60.6498	41.7974	1.0074	up-regulated
Nitab4.5_0000565g0170	3.31484	3.68167	4.81059	9.96224	12.0118	8.21972	1.44121	up-regulated
Nitab4.5_0000566g0250	93.1823	46.4695	97.2737	191.635	322.701	163.72	1.59968	up-regulated
Nitab4.5_0000568g0030	32.3055	11.7544	46.2606	37.0817	165.074	43.1334	1.49886	up-regulated
Nitab4.5_0000568g0260	10.9443	15.3466	6.21236	26.7371	24.9313	29.2705	1.40542	up-regulated
Nitab4.5_0000570g0290	4.852	2.83967	4.30587	13.5094	5.31477	7.09685	1.23029	up-regulated
Nitab4.5_0000576g0040	4.85203	2.91762	1.5833	10.5965	16.0535	4.86463	1.82126	up-regulated
Nitab4.5_0000586g0010	2.04204	1.64902	1.30667	5.54075	6.2481	3.16016	1.66468	up-regulated
Nitab4.5_0000595g0010	0	0	0.096428	2.7463	1.10309	0.35588	5.39773	up-regulated
Nitab4.5_0000600g0050	0.987051	0.384152	2.85316	11.6625	10.3603	9.97527	3.01407	up-regulated
Nitab4.5_0000600g0060	0.847378	1.31727	2.73906	12.4813	10.5959	10.5959	2.86945	up-regulated
Nitab4.5_0000600g0080	3.24319	6.72629	7.74984	28.6613	21.2716	17.6224	2.02513	up-regulated
Nitab4.5_0000600g0110	1.80528	2.51991	1.76444	5.18343	5.66799	4.491	1.41717	up-regulated
Nitab4.5_0000601g0080	0.296269	1.50079	0.71558	2.91324	4.00269	3.47539	2.11237	up-regulated
Nitab4.5_0000603g0060	9.19258	4.84156	7.16295	12.5045	31.5847	11.0995	1.44627	up-regulated
Nitab4.5_0000615g0040	2.26712	1.38968	2.52755	7.9583	4.56469	3.75042	1.49573	up-regulated
Nitab4.5_0000618g0030	1.33098	1.59623	0.779214	4.29088	2.90764	1.9724	1.39291	up-regulated
Nitab4.5_0000626g0010	68.0573	36.0192	41.4292	112.004	181.703	144.142	1.67348	up-regulated
Nitab4.5_0000626g0060	0.524878	0.615253	1.63083	4.3027	4.20385	3.77814	2.21159	up-regulated
Nitab4.5_0000629g0010	4.56316	4.49591	5.94499	10.0854	14.1734	9.61036	1.25862	up-regulated
Nitab4.5_0000650g0160	27.2468	24.1031	36.0893	210.434	407.508	172.83	3.25034	up-regulated
Nitab4.5_0000650g0260	55.046	31.5171	50.9425	91.4752	93.6313	72.9888	1.00551	up-regulated
Nitab4.5_0000651g0010	2.79719	3.26441	3.53666	5.16787	15.0285	4.43203	1.40557	up-regulated
Nitab4.5_0000655g0030	4.86968	4.1234	6.68432	23.5193	15.0872	13.9182	1.8464	up-regulated
Nitab4.5_0000657g0010	1.85805	3.76368	4.27866	35.4273	17.0982	25.1157	3.0746	up-regulated
Nitab4.5_0000676g0350	1.28452	2.64481	2.12981	8.12952	6.75152	4.25516	1.74138	up-regulated
Nitab4.5_0000691g0170	2.81987	3.60282	2.94421	4.50298	7.12017	6.27259	1.0117	up-regulated
Nitab4.5_0000693g0040	2.77678	2.24279	2.06268	5.15691	5.63628	4.69172	1.21889	up-regulated
Nitab4.5_0000695g0100	12.8957	16.666	11.13	40.4185	33.0754	32.1084	1.46995	up-regulated
Nitab4.5_0000699g0050	1.71844	0.660386	2.38606	5.2887	3.61813	6.46036	1.80049	up-regulated
Nitab4.5_0000705g0140	0.797253	0.796445	1.68049	16.1264	15.3906	17.4332	3.92491	up-regulated
Nitab4.5_0000705g0170	16.7576	7.67343	12.1729	30.6132	36.1935	16.0608	1.26803	up-regulated
Nitab4.5_0000709g0070	7.12755	7.6837	3.3426	17.0627	17.8277	18.1546	1.63387	up-regulated
Nitab4.5_0000716g0020	0	0	0	0	0.617726	0	7.50357	up-regulated
Nitab4.5_0000716g0150	14.4498	9.75378	18.6492	24.4709	35.3809	25.977	1.09029	up-regulated
Nitab4.5_0000722g0020	0.052355	0.316289	0.228333	0.923944	1.11848	0.910369	2.34522	up-regulated
Nitab4.5_0000723g0210	0.97559	1.59867	1.88066	4.69649	4.39294	4.19208	1.66774	up-regulated
Nitab4.5_0000734g0030	0.664746	1.13474	2.09498	7.16109	1.78857	4.80904	1.91665	up-regulated
Nitab4.5_0000734g0070	0.882524	1.21343	1.87932	11.5097	5.7151	10.5104	2.90776	up-regulated
Nitab4.5_0000736g0050	6.18189	5.28779	4.15555	20.6803	18.7323	16.6046	1.93499	up-regulated
Nitab4.5_0000737g0120	23.7055	19.2326	35.6704	57.3427	67.8366	43.9705	1.19717	up-regulated
Nitab4.5_0000745g0170	14.3395	10.9077	16.1334	21.7171	47.7088	28.5892	1.31887	up-regulated
Nitab4.5_0000747g0050	5.90329	8.52711	7.27036	37.9864	25.8239	37.4293	2.31826	up-regulated
Nitab4.5_0000755g0140	1.82874	4.21379	3.01346	6.94077	14.6072	9.55417	1.84489	up-regulated
Nitab4.5_0000766g0010	0.893462	1.23324	0.846421	4.6509	2.28728	2.89359	1.82806	up-regulated
Nitab4.5_0000776g0030	9.27046	8.62867	11.8448	17.9977	26.7337	18.1885	1.16433	up-regulated
Nitab4.5_0000777g0020	18.9761	10.3363	9.9379	45.6475	63.9388	36.2399	1.97701	up-regulated
Nitab4.5_0000783g0020	17.4469	9.20825	11.9637	30.4762	59.6224	33.173	1.75044	up-regulated
Nitab4.5_0000786g0200	0.463704	0	0.479562	0.553025	2.5747	0.748364	2.08313	up-regulated
Nitab4.5_0000786g0210	2.91076	1.71413	1.45121	12.3036	31.9091	13.0918	3.29214	up-regulated
Nitab4.5_0000786g0230	11.47	5.39986	5.06987	18.181	43.5493	17.9154	1.92635	up-regulated
Nitab4.5_0000786g0240	2.35832	0.984098	0.373658	5.64844	20.3773	9.34788	3.29985	up-regulated
Nitab4.5_0000792g0140	7.61459	6.18279	10.6562	16.0012	19.0147	17.3853	1.19266	up-regulated
Nitab4.5_0000795g0070	3.36226	1.93514	5.32923	15.7101	6.93954	9.49291	1.71865	up-regulated
Nitab4.5_0000799g0010	4.41473	3.61722	5.90072	17.5716	14.6589	14.0831	1.83475	up-regulated
Nitab4.5_0000799g0050	0.5275	0.505737	1.01699	2.64115	2.7889	2.55485	2.05377	up-regulated
Nitab4.5_0000799g0080	12.3616	5.47754	9.75827	81.7884	97.2049	56.6838	3.18567	up-regulated
Nitab4.5_0000803g0030	7.15827	5.74599	3.41022	14.2802	14.2741	10.1652	1.33479	up-regulated
Nitab4.5_0000804g0090	0.740795	0.983944	2.22648	1.82823	3.34313	2.73647	1.07863	up-regulated
Nitab4.5_0000804g0160	9.07259	12.6296	16.549	45.9195	29.9599	24.3651	1.49431	up-regulated
Nitab4.5_0000805g0010	0.938611	1.08148	0.890371	2.06288	2.33687	1.69005	1.14737	up-regulated
Nitab4.5_0000812g0090	16.4234	19.8284	19.2483	84.9176	64.2725	44.5054	1.89934	up-regulated
Nitab4.5_0000838g0140	0.273137	0.82772	0.706557	1.80821	2.05307	1.75025	1.71081	up-regulated
Nitab4.5_0000849g0010	0.098375	0.055986	0.071844	0.293516	1.0041	0.346465	2.77756	up-regulated
Nitab4.5_0000855g0050	0.467911	0.14402	0.35357	0.927867	1.25192	0.815881	1.70703	up-regulated
Nitab4.5_0000856g0090	44.4396	51.4913	31.3876	90.714	101.418	62.1372	1.08146	up-regulated
Nitab4.5_0000856g0130	2.70595	1.87748	1.78115	3.15741	4.53337	4.49579	1.0247	up-regulated
Nitab4.5_0000866g0020	0.550856	0.757462	1.00157	5.65208	4.37573	5.1476	2.78689	up-regulated
Nitab4.5_0000874g0170	0.072516	0.685957	4.68924	34.8394	11.1858	3.88041	3.29698	up-regulated
Nitab4.5_0000879g0010	5.56863	4.25858	5.40457	16.9313	14.6794	11.8912	1.61247	up-regulated
Nitab4.5_0000883g0010	0.56566	0.749636	0.27323	1.8734	1.27844	1.37589	1.60834	up-regulated
Nitab4.5_0000886g0010	16.9423	17.0024	7.91857	48.574	51.1673	38.2645	1.80679	up-regulated
Nitab4.5_0000895g0150	103.337	99.9024	188.041	355.391	427.121	396.788	1.68665	up-regulated
Nitab4.5_0000901g0090	0.158661	0	0	0.288864	2.89538	0.389097	4.48983	up-regulated
Nitab4.5_0000903g0070	27.3231	28.421	39.6351	69.8896	59.3039	53.6549	1.03826	up-regulated
Nitab4.5_0000905g0050	5.28637	4.77684	5.11659	11.0237	16.6956	6.01574	1.22805	up-regulated
Nitab4.5_0000906g0010	2.818	2.18623	4.49533	6.87532	6.89103	6.46788	1.18648	up-regulated
Nitab4.5_0000914g0180	4.79667	6.40272	6.59532	29.7958	21.0027	19.72	2.086	up-regulated
Nitab4.5_0000926g0150	13.8857	11.0827	5.1188	47.779	52.456	24.3875	2.13266	up-regulated
Nitab4.5_0000957g0130	0.118329	0.108744	0.104841	2.02575	0.663046	0.832914	3.50517	up-regulated
Nitab4.5_0000967g0080	12.1011	8.43183	13.8433	25.4678	36.8852	31.9707	1.54216	up-regulated
Nitab4.5_0000977g0040	4.18149	4.96227	10.1034	19.8766	10.7947	22.4048	1.57819	up-regulated
Nitab4.5_0000980g0290	7.75202	3.20228	2.00759	134.609	34.776	11.7167	3.92835	up-regulated
Nitab4.5_0000985g0020	18.632	24.7728	27.1535	62.4751	59.1107	48.3379	1.36162	up-regulated
Nitab4.5_0000993g0110	18.4326	12.9044	18.3959	28.7517	45.5426	41.5983	1.30767	up-regulated
Nitab4.5_0001019g0080	3.29825	2.74326	3.13195	8.16883	10.1212	8.87651	1.65253	up-regulated
Nitab4.5_0001030g0140	2.34788	2.13716	2.24348	4.84172	5.24939	6.39311	1.38437	up-regulated
Nitab4.5_0001035g0010	0	0	0.051361	0.821479	2.89518	0.451717	5.72064	up-regulated
Nitab4.5_0001059g0040	2.40486	1.67523	2.58553	4.48543	9.45908	2.91922	1.40052	up-regulated
Nitab4.5_0001062g0050	2.7202	1.17192	2.29729	8.20108	12.986	8.57056	2.34693	up-regulated
Nitab4.5_0001074g0140	0.250847	0	0.110395	1.4274	0.668634	0.348445	2.77223	up-regulated
Nitab4.5_0001076g0050	0.437309	0.399913	0.563081	0.850127	2.38747	1.50588	1.81221	up-regulated
Nitab4.5_0001078g0010	0.93495	1.57704	1.43597	6.20679	2.733	4.61829	1.87957	up-regulated
Nitab4.5_0001082g0080	2.93306	2.84829	2.74278	8.54378	5.10663	5.74997	1.29051	up-regulated
Nitab4.5_0001083g0010	0	0	0.103338	9.01686	11.6712	9.24254	8.09832	up-regulated
Nitab4.5_0001105g0180	4.64722	4.62624	6.07414	20.9639	20.3502	16.2987	1.99944	up-regulated
Nitab4.5_0001119g0060	116.124	22.0041	49.5963	96.7105	381.214	104.761	1.69243	up-regulated
Nitab4.5_0001121g0070	14.6131	13.5063	8.62149	38.2445	42.9149	29.3868	1.6751	up-regulated
Nitab4.5_0001121g0250	7.43717	8.38919	7.34695	15.185	24.2537	18.4661	1.40093	up-regulated
Nitab4.5_0001128g0030	0	0.697597	0.57553	9.68905	4.23485	1.84407	3.6957	up-regulated
Nitab4.5_0001129g0070	0.984111	1.45629	1.53415	4.64045	3.8548	2.58477	1.56245	up-regulated
Nitab4.5_0001134g0020	2.06339	3.36267	3.92365	11.1171	12.3704	15.3727	2.1444	up-regulated
Nitab4.5_0001135g0060	12.4923	13.7457	9.25958	43.2812	39.0807	24.8153	1.68428	up-regulated
Nitab4.5_0001151g0070	1.99416	1.07705	1.04205	3.09133	8.56252	5.39023	2.10337	up-regulated
Nitab4.5_0001159g0160	2.44834	4.15194	5.21258	18.9016	13.6815	15.937	2.13648	up-regulated
Nitab4.5_0001160g0130	37.3749	43.0407	26.9059	98.0265	144.265	73.1227	1.63019	up-regulated
Nitab4.5_0001163g0070	189.489	121.38	193.607	452.157	676.434	468.967	1.7496	up-regulated
Nitab4.5_0001177g0010	3.97792	5.40278	4.75344	20.7712	18.7782	15.38	2.04871	up-regulated
Nitab4.5_0001179g0080	11.7842	10.4051	11.2665	30.1393	29.4626	23.5731	1.40789	up-regulated
Nitab4.5_0001184g0040	6.34384	5.73753	7.58748	37.9076	31.6392	25.1556	2.3653	up-regulated
Nitab4.5_0001184g0060	1.79373	1.51977	0.949558	3.74272	2.70809	2.36572	1.14786	up-regulated
Nitab4.5_0001187g0030	41.4665	40.2589	46.4802	74.9673	110.858	66.73	1.05989	up-regulated
Nitab4.5_0001200g0100	0	0	0	1.51122	0.092483	0.611164	8.13665	up-regulated
Nitab4.5_0001211g0180	6.21604	6.83176	7.45444	17.9046	25.091	13.8018	1.55001	up-regulated
Nitab4.5_0001213g0020	1.1701	1.24661	1.06608	5.50955	6.56199	2.97083	2.19036	up-regulated
Nitab4.5_0001223g0090	0.123367	0.186293	0.362117	1.70953	0.716673	0.883229	2.4082	up-regulated
Nitab4.5_0001237g0010	2.19594	1.2846	2.38781	13.632	11.6009	10.3799	2.69149	up-regulated
Nitab4.5_0001239g0170	1.47952	1.65728	2.54971	15.2663	15.2513	8.93798	2.88327	up-regulated
Nitab4.5_0001264g0130	19.934	9.59581	21.7339	49.2135	209.39	62.2489	2.70177	up-regulated
Nitab4.5_0001269g0020	21.2648	22.0499	21.6317	49.9042	70.2045	44.7718	1.42606	up-regulated
Nitab4.5_0001270g0170	10.2733	8.25103	9.42307	24.4064	36.0145	14.9457	1.50857	up-regulated
Nitab4.5_0001287g0050	0.199112	0.913261	1.67568	7.95466	5.93031	3.26587	2.68929	up-regulated
Nitab4.5_0001288g0220	0.929737	0.886505	0.710174	5.46045	2.46349	4.15848	2.35347	up-regulated
Nitab4.5_0001295g0090	10.6397	4.49024	10.1042	16.869	42.99	16.9003	1.67344	up-regulated
Nitab4.5_0001297g0050	0.78521	0.899047	1.13752	1.69051	2.78589	2.31902	1.34023	up-regulated
Nitab4.5_0001299g0090	3.28089	1.44893	3.1821	5.08112	9.19992	6.07922	1.44719	up-regulated
Nitab4.5_0001309g0110	2.00046	2.76921	3.34157	5.93046	6.43054	5.42404	1.22192	up-regulated
Nitab4.5_0001315g0010	0.632361	0.812104	1.14046	1.40946	1.85012	2.15739	1.15335	up-regulated
Nitab4.5_0001317g0070	11.9907	11.1337	19.5379	40.0463	34.6477	34.3676	1.45601	up-regulated
Nitab4.5_0001323g0160	0.116707	0.717055	0.422766	2.42508	1.94101	1.72792	2.34369	up-regulated
Nitab4.5_0001331g0180	11.2299	6.0551	6.84941	21.2478	25.998	12.8391	1.40081	up-regulated
Nitab4.5_0001344g0020	28.0239	24.3986	36.8809	56.2516	85.3256	47.3241	1.16351	up-regulated
Nitab4.5_0001347g0040	16.9864	5.50439	13.1757	51.1566	100.43	45.6603	2.54409	up-regulated
Nitab4.5_0001357g0110	0.050689	0.121737	0.650519	3.79902	1.58783	1.79891	3.19232	up-regulated
Nitab4.5_0001366g0040	2.93607	2.567	4.09331	9.45494	9.05564	7.054	1.49397	up-regulated
Nitab4.5_0001371g0020	4.26703	6.33094	6.11381	14.4417	17.314	14.5891	1.55596	up-regulated
Nitab4.5_0001373g0090	0.850037	0.634564	0.978924	2.00335	3.29079	1.32363	1.4966	up-regulated
Nitab4.5_0001375g0160	4.39868	5.56101	4.23972	13.0441	14.5194	10.5596	1.50594	up-regulated
Nitab4.5_0001375g0170	0.858997	0.917457	2.30919	3.61707	4.81968	4.62231	1.74066	up-regulated
Nitab4.5_0001381g0100	1.0093	0.815716	1.23229	2.09896	2.70548	2.25316	1.29208	up-regulated
Nitab4.5_0001383g0120	4.97328	5.49071	8.14041	9.80847	16.2687	12.5342	1.1318	up-regulated
Nitab4.5_0001413g0010	3.89165	7.03246	3.73873	19.4342	11.5075	10.6839	1.60238	up-regulated
Nitab4.5_0001417g0090	0	0	0	0.813511	1.57137	0.586698	8.76634	up-regulated
Nitab4.5_0001423g0120	4.28864	7.55612	4.50747	23.7195	27.5298	12.7519	2.04414	up-regulated
Nitab4.5_0001423g0140	0.451783	0.750116	1.38326	6.27018	3.06415	2.79016	2.33491	up-regulated
Nitab4.5_0001427g0060	55.0778	39.8904	37.1772	88.2546	143.527	84.6844	1.33883	up-regulated
Nitab4.5_0001427g0120	4.45731	2.8097	4.10701	7.00505	10.8415	7.33828	1.23115	up-regulated
Nitab4.5_0001428g0090	3.22863	2.60454	2.27987	4.00268	6.42495	5.01176	1.00931	up-regulated
Nitab4.5_0001433g0070	2.01498	2.91554	1.00216	10.0317	12.3026	8.26936	2.43531	up-regulated
Nitab4.5_0001439g0100	82.6384	18.9635	41.1225	75.0676	353.824	93.4987	1.92588	up-regulated
Nitab4.5_0001453g0080	1.16056	0.451389	0.131296	1.42476	2.16114	1.50173	1.6199	up-regulated
Nitab4.5_0001456g0110	10.3946	9.98697	9.04698	33.5459	25.149	24.7981	1.60311	up-regulated
Nitab4.5_0001456g0210	8.09607	8.87292	10.0774	27.3988	20.3358	26.2622	1.55483	up-regulated
Nitab4.5_0001468g0070	27.0069	11.8439	22.5128	92.1249	99.6534	71.6444	2.19839	up-regulated
Nitab4.5_0001477g0010	16.2084	12.7675	5.61683	19.7294	29.3756	26.3953	1.20813	up-regulated
Nitab4.5_0001480g0020	5.72632	8.71506	8.54716	17.8487	14.3582	14.4444	1.11805	up-regulated
Nitab4.5_0001489g0010	1.63694	1.13662	1.44118	3.26716	4.38235	2.77157	1.38966	up-regulated
Nitab4.5_0001497g0010	3.83174	2.80258	5.53244	5.72388	11.9594	9.06398	1.20699	up-regulated
Nitab4.5_0001519g0130	0.276445	0.372211	1.61225	10.0968	8.45331	10.3479	3.77059	up-regulated
Nitab4.5_0001520g0080	0	1.23589	0.28807	3.73286	2.22868	2.3876	2.52692	up-regulated
Nitab4.5_0001562g0060	0.183868	0.178946	0.754078	3.40246	2.16885	1.9497	2.82982	up-regulated
Nitab4.5_0001569g0160	0	0	0	0.134861	0.21208	0.292984	6.61012	up-regulated
Nitab4.5_0001574g0130	11.1247	6.95523	14.1267	101.109	27.314	19.7007	2.33372	up-regulated
Nitab4.5_0001576g0120	9.23717	12.8052	9.31091	41.8193	19.4307	17.7427	1.44044	up-regulated
Nitab4.5_0001582g0100	16.1975	10.8442	7.89791	24.3299	34.8339	19.1207	1.24397	up-regulated
Nitab4.5_0001585g0070	1.26932	1.20663	0.978562	1.91075	1.90927	3.0478	1.08286	up-regulated
Nitab4.5_0001589g0010	0	0	0	2.51386	1.91456	1.62833	8.3964	up-regulated
Nitab4.5_0001591g0020	24.0714	36.7378	10.4426	65.9457	60.5598	89.4489	1.68878	up-regulated
Nitab4.5_0001591g0210	13.1896	13.8619	5.55513	22.7042	27.4586	22.3786	1.23592	up-regulated
Nitab4.5_0001607g0050	0.447367	1.36527	0.635256	2.62537	4.26346	3.52933	2.15091	up-regulated
Nitab4.5_0001614g0060	5.73549	5.53489	3.58526	11.652	20.9118	12.5001	1.67375	up-regulated
Nitab4.5_0001615g0010	1.31887	1.43418	1.97542	8.38611	4.08774	6.18651	2.08696	up-regulated
Nitab4.5_0001637g0080	3.02425	4.73437	4.64569	8.34387	8.62872	7.57013	1.07373	up-regulated
Nitab4.5_0001643g0040	2.79866	1.70613	3.32865	5.80615	9.16016	5.30138	1.45424	up-regulated
Nitab4.5_0001645g0010	1.54462	1.06746	1.86906	2.5569	4.26025	2.1672	1.07692	up-regulated
Nitab4.5_0001648g0030	0.300813	0.232086	0.619191	6.65376	3.24849	4.63083	3.75344	up-regulated
Nitab4.5_0001675g0050	0.60639	0.355803	1.04521	4.2811	15.249	5.47419	3.68042	up-regulated
Nitab4.5_0001675g0070	0.456053	0.136681	1.41207	13.2644	32.4278	13.9359	4.94898	up-regulated
Nitab4.5_0001688g0030	3.9914	4.32145	1.74778	5.04008	9.90924	4.70238	1.03189	up-regulated
Nitab4.5_0001691g0080	0.911248	1.25864	1.10011	2.39422	1.7981	2.20968	1.06883	up-regulated
Nitab4.5_0001699g0070	0	0	0	0.398543	0.726916	0.975414	7.9264	up-regulated
Nitab4.5_0001700g0060	28.5208	18.2231	14.7002	30.889	64.9075	25.066	1.04401	up-regulated
Nitab4.5_0001701g0080	8.11516	11.343	3.25054	15.3528	26.5235	19.7345	1.50843	up-regulated
Nitab4.5_0001701g0170	76.0171	26.1339	89.2653	83.8897	262.868	93.003	1.26749	up-regulated
Nitab4.5_0001706g0010	4.47168	3.58161	7.73325	11.5621	8.66037	14.8299	1.26072	up-regulated
Nitab4.5_0001715g0090	0	0	0.013976	0.149102	0.190158	0.220877	4.40016	up-regulated
Nitab4.5_0001726g0030	7.24093	4.86206	5.78171	10.9566	15.7899	9.41077	1.09914	up-regulated
Nitab4.5_0001731g0020	0	0.288722	1.9724	13.2413	7.15701	5.42486	3.60442	up-regulated
Nitab4.5_0001748g0050	2.56046	1.65818	2.20941	10.6576	12.2356	11.3765	2.50628	up-regulated
Nitab4.5_0001752g0090	17.2478	20.3323	18.0879	38.3985	39.6291	33.9565	1.09873	up-regulated
Nitab4.5_0001762g0080	1.12108	1.6746	1.14424	5.64914	13.3384	5.74765	2.7099	up-regulated
Nitab4.5_0001781g0060	2.09641	4.31159	4.02012	6.18872	10.2338	6.02308	1.17868	up-regulated
Nitab4.5_0001784g0010	1.04539	1.20993	0.644037	2.82056	2.46399	3.02591	1.61123	up-regulated
Nitab4.5_0001789g0110	0	0	0	0.267907	0.092173	0	5.65208	up-regulated
Nitab4.5_0001793g0130	1.55995	2.96396	1.31691	3.81074	5.42377	5.44882	1.40418	up-regulated
Nitab4.5_0001794g0060	13.4123	14.7787	19.0227	33.9658	42.5159	30.7005	1.2708	up-regulated
Nitab4.5_0001861g0160	378.172	269.278	401.929	1066.69	722.395	472.921	1.21413	up-regulated
Nitab4.5_0001863g0120	11.6069	15.1837	11.5128	45.1677	27.5299	21.3573	1.3978	up-regulated
Nitab4.5_0001884g0060	1.04936	0	0.495154	1.07118	3.84831	2.65659	2.3393	up-regulated
Nitab4.5_0001886g0040	0.435786	0.402697	0.200496	1.92511	1.04978	1.58012	2.21913	up-regulated
Nitab4.5_0001886g0060	1.21025	1.68297	1.60146	3.92	5.96147	2.8286	1.56345	up-regulated
Nitab4.5_0001887g0050	4.43828	4.18538	5.89795	12.0084	10.3057	5.55155	1.0369	up-regulated
Nitab4.5_0001891g0050	42.0895	29.8072	26.8109	83.4259	77.6296	66.124	1.2984	up-regulated
Nitab4.5_0001892g0050	1.8067	2.00784	2.72649	3.49039	6.19413	2.79684	1.00727	up-regulated
Nitab4.5_0001901g0010	0	0	0	0.337205	0.164756	0.144806	7.10965	up-regulated
Nitab4.5_0001921g0030	0.657381	0.424295	0.591951	2.89098	10.3265	3.7172	3.37242	up-regulated
Nitab4.5_0001924g0010	0	0	0.263123	4.18467	1.8435	1.16761	4.74483	up-regulated
Nitab4.5_0001965g0080	0.89051	2.18769	1.21495	5.80646	4.88169	4.98186	1.92593	up-regulated
Nitab4.5_0001971g0020	14.7781	12.1624	6.56977	29.71	64.3804	32.0531	1.97845	up-regulated
Nitab4.5_0001982g0050	11.2106	7.62663	5.56983	27.3543	25.4683	13.5811	1.53519	up-regulated
Nitab4.5_0001984g0010	1.814	1.86179	2.92462	3.43203	4.16693	5.41532	1.07175	up-regulated
Nitab4.5_0002017g0040	3.25871	3.02647	3.21546	9.46626	10.9729	8.34177	1.68863	up-regulated
Nitab4.5_0002046g0140	8.27442	5.31104	6.41044	15.9655	11.1402	13.288	1.12036	up-regulated
Nitab4.5_0002050g0070	2.61692	1.34606	2.02528	14.4435	9.03192	5.54449	2.38144	up-regulated
Nitab4.5_0002081g0060	0	0	0	0.421492	0.119058	0	6.52408	up-regulated
Nitab4.5_0002097g0010	0	0	0	0.414106	0.494752	0.197412	7.32919	up-regulated
Nitab4.5_0002105g0060	4.44863	8.08043	7.37119	26.9028	20.8454	15.8462	1.76525	up-regulated
Nitab4.5_0002108g0050	1.85306	2.07548	2.29847	5.10398	5.52563	4.55063	1.37602	up-regulated
Nitab4.5_0002113g0180	0	0	0	1.51074	0.634093	0.264045	7.50978	up-regulated
Nitab4.5_0002130g0010	12.3159	21.1094	24.7374	70.4331	30.4905	51.3332	1.50312	up-regulated
Nitab4.5_0002135g0060	7.67336	5.71608	7.34845	16.0425	42.9734	19.4422	1.98333	up-regulated
Nitab4.5_0002137g0130	3.18711	1.7167	3.70678	9.62785	7.77419	5.83224	1.53402	up-regulated
Nitab4.5_0002138g0030	9.58537	8.71296	8.66233	15.9049	25.7792	14.6261	1.14063	up-regulated
Nitab4.5_0002139g0010	8.58714	12.0089	12.8008	37.706	38.1607	19.5263	1.60078	up-regulated
Nitab4.5_0002149g0010	6.48629	5.50928	7.33302	19.2424	12.3509	12.3794	1.29229	up-regulated
Nitab4.5_0002152g0030	12.7547	14.6734	12.6385	33.0363	36.5843	26.9287	1.35648	up-regulated
Nitab4.5_0002155g0060	0.238104	0.057578	0.698392	5.4823	3.69456	0.722392	3.40619	up-regulated
Nitab4.5_0002157g0040	1.22225	0.968602	0.724176	3.958	2.19881	1.96079	1.57827	up-regulated
Nitab4.5_0002157g0140	0.359571	0.106992	0.392706	1.64634	0.673761	0.537107	1.84047	up-regulated
Nitab4.5_0002160g0040	0.080809	0	0.270822	0.53185	0.561744	0.853207	2.5194	up-regulated
Nitab4.5_0002172g0010	0	0.294967	0	0.930955	1.52412	0.698952	3.30672	up-regulated
Nitab4.5_0002173g0070	6.28042	3.77029	6.34609	8.86557	20.035	7.47985	1.21759	up-regulated
Nitab4.5_0002187g0070	1.04661	0.241591	0.641686	3.32017	1.40278	1.52253	1.76551	up-regulated
Nitab4.5_0002195g0010	1.85516	4.08366	3.70538	12.4872	16.1772	8.96189	2.03552	up-regulated
Nitab4.5_0002211g0030	14.2694	22.7307	14.0563	97.4814	68.8763	61.6158	2.25396	up-regulated
Nitab4.5_0002211g0060	57.2847	66.5505	29.7097	126.357	129.686	138.79	1.45093	up-regulated
Nitab4.5_0002231g0050	2.42037	2.83298	4.05344	13.6969	17.0493	10.1172	2.21781	up-regulated
Nitab4.5_0002234g0090	0.59884	0.109084	0.780724	2.15785	3.60941	1.3584	2.3278	up-regulated
Nitab4.5_0002236g0020	22.159	30.8816	17.8845	163.992	101.895	125.295	2.56339	up-regulated
Nitab4.5_0002239g0020	0.768685	0.289694	0.265135	1.22329	3.47929	1.08838	2.18603	up-regulated
Nitab4.5_0002251g0110	6.24636	6.1693	12.55	81.3909	43.3542	33.2409	2.77349	up-regulated
Nitab4.5_0002257g0060	10.4648	12.6149	10.1326	35.6166	26.8599	23.4844	1.46759	up-regulated
Nitab4.5_0002279g0110	0	0	0	0.082214	0.093966	0.095308	6.73988	up-regulated
Nitab4.5_0002298g0020	2.99771	3.12235	4.96553	5.91381	13.9712	5.93598	1.28592	up-regulated
Nitab4.5_0002308g0030	2.74641	2.51748	5.60394	6.07268	9.50537	5.23784	1.0179	up-regulated
Nitab4.5_0002322g0160	3.32877	5.07928	3.67261	10.0319	9.9082	8.97161	1.34654	up-regulated
Nitab4.5_0002329g0040	0.17655	0.125019	0.328334	2.1562	3.17797	0.731964	3.31405	up-regulated
Nitab4.5_0002333g0040	3.96299	4.5144	1.7915	7.40221	6.98896	9.35382	1.29971	up-regulated
Nitab4.5_0002340g0070	2.39041	1.6767	1.91736	7.16237	9.81344	6.2876	2.04134	up-regulated
Nitab4.5_0002344g0010	64.4206	41.4149	63.5112	94.9386	245.101	82.4789	1.38364	up-regulated
Nitab4.5_0002344g0080	0.877148	1.46492	2.52119	6.0469	5.33308	6.52626	1.96796	up-regulated
Nitab4.5_0002345g0030	4.44261	7.77975	4.7036	15.0846	11.9659	9.62599	1.2074	up-regulated
Nitab4.5_0002350g0030	9.87498	7.62158	8.69822	26.1407	22.4946	17.3974	1.43081	up-regulated
Nitab4.5_0002355g0010	9.47524	9.19172	9.62739	19.5024	19.8012	17.6833	1.10226	up-regulated
Nitab4.5_0002356g0060	1.8433	0.742612	4.08133	47.1001	5.83713	6.3533	3.30262	up-regulated
Nitab4.5_0002356g0140	0.566218	0.745563	0.543717	1.86269	2.0648	1.20093	1.53432	up-regulated
Nitab4.5_0002372g0020	0.043297	0	0.056729	0.780373	0.419392	1.19965	4.61715	up-regulated
Nitab4.5_0002377g0030	0	0.033199	0	0.081259	1.49129	0.272841	5.0161	up-regulated
Nitab4.5_0002394g0010	0	0	0	5.10236	11.3884	3.74669	11.0638	up-regulated
Nitab4.5_0002415g0020	8.35542	6.8167	4.97255	15.031	30.1501	18.653	1.73601	up-regulated
Nitab4.5_0002418g0010	0.600754	1.42179	0.637926	3.51132	3.4332	2.98022	1.97254	up-regulated
Nitab4.5_0002441g0010	17.1224	18.9833	7.78732	32.313	31.2116	37.6049	1.29445	up-regulated
Nitab4.5_0002452g0020	10.2504	11.1203	4.28147	18.1659	33.5728	17.7814	1.50572	up-regulated
Nitab4.5_0002469g0080	9.82649	15.9164	13.4562	32.8284	19.1693	22.0231	1.02158	up-regulated
Nitab4.5_0002486g0040	10.8038	6.95827	5.92363	80.2946	143.418	50.2786	3.60105	up-regulated
Nitab4.5_0002487g0070	31.8319	26.1884	21.2523	52.694	99.7413	55.6191	1.46537	up-regulated
Nitab4.5_0002510g0010	5.01705	4.93899	4.79306	10.945	9.9164	9.60928	1.14213	up-regulated
Nitab4.5_0002543g0110	12.3674	17.1834	12.96	50.0758	47.6385	49.4002	1.88287	up-regulated
Nitab4.5_0002568g0030	0.341359	0.411129	0.971547	7.7406	5.11693	5.35585	3.48653	up-regulated
Nitab4.5_0002573g0070	10.2978	4.04089	2.32269	9.73516	20.0818	12.2908	1.41071	up-regulated
Nitab4.5_0002575g0010	2.54144	2.82375	2.03139	6.89885	6.74798	5.8661	1.48879	up-regulated
Nitab4.5_0002579g0040	0.850326	0.600771	1.60851	2.01487	3.84903	3.41411	1.68617	up-regulated
Nitab4.5_0002588g0020	266.981	244.012	158.105	468.257	431.954	369.871	1.01732	up-regulated
Nitab4.5_0002629g0030	66.4407	46.7271	31.5553	107.283	194.341	118.143	1.61143	up-regulated
Nitab4.5_0002630g0010	11.0227	15.5603	3.37046	87.1929	101.389	22.3107	2.88413	up-regulated
Nitab4.5_0002641g0130	0.719257	0.66308	0.521601	1.72045	1.45853	1.7144	1.43592	up-regulated
Nitab4.5_0002650g0050	16.8207	15.5503	22.5375	43.1989	133.226	45.02	2.07123	up-regulated
Nitab4.5_0002664g0030	6.91312	5.99664	6.20146	28.1853	35.511	33.1875	2.42892	up-regulated
Nitab4.5_0002694g0020	23.641	20.8839	30.1581	80.7694	81.6621	61.5215	1.6792	up-regulated
Nitab4.5_0002703g0030	1.32571	0.943158	1.34842	2.93751	3.21296	2.08296	1.27675	up-regulated
Nitab4.5_0002726g0090	1.0063	1.23923	1.37718	8.41919	8.05882	3.95791	2.57489	up-regulated
Nitab4.5_0002737g0090	11.1851	13.9691	7.87331	23.7577	28.7051	20.7535	1.23042	up-regulated
Nitab4.5_0002740g0110	8.00558	10.9527	8.66019	37.9248	20.9148	18.9237	1.59742	up-regulated
Nitab4.5_0002758g0040	7.97512	11.2937	22.6959	76.3565	47.9009	17.9957	1.86834	up-regulated
Nitab4.5_0002765g0020	51.7037	41.0109	49.1993	172.397	131.869	112.75	1.65703	up-regulated
Nitab4.5_0002797g0070	0.261699	1.42827	1.20727	7.56206	8.10317	5.45207	2.93406	up-regulated
Nitab4.5_0002806g0050	15.5827	16.2714	25.5241	64.8205	53.7213	49.454	1.65047	up-regulated
Nitab4.5_0002824g0030	0	0	0.058629	1.70819	1.08256	1.10211	6.01683	up-regulated
Nitab4.5_0002824g0090	4.08438	4.97149	6.03355	17.1462	13.1666	11.8176	1.57973	up-regulated
Nitab4.5_0002824g0120	1.27717	2.046	0.966728	7.81765	3.66024	5.01502	2.04273	up-regulated
Nitab4.5_0002827g0080	3.23802	2.90291	6.80663	18.1404	10.6693	21.2493	2.06621	up-regulated
Nitab4.5_0002836g0040	1.34595	1.50237	1.59588	7.3363	6.4123	4.03353	2.08964	up-regulated
Nitab4.5_0002848g0030	0.759529	2.03574	3.08344	7.28082	5.36297	6.01348	1.76241	up-regulated
Nitab4.5_0002857g0010	11.8497	11.8648	5.36929	41.8535	45.9126	38.1833	2.20021	up-regulated
Nitab4.5_0002885g0070	0.560234	0.916579	0.82622	2.38046	1.70745	2.25692	1.5572	up-regulated
Nitab4.5_0002896g0020	2.99226	7.34671	6.23983	12.3917	15.3722	13.6669	1.40392	up-regulated
Nitab4.5_0002898g0030	2.83142	2.95319	5.23785	32.0229	13.7982	12.2321	2.51427	up-regulated
Nitab4.5_0002909g0010	1.01161	0.581441	1.37725	5.89989	3.20976	1.60904	1.96203	up-regulated
Nitab4.5_0002920g0050	0	0	0	1.12834	0.868184	0.170674	8.6945	up-regulated
Nitab4.5_0002963g0030	3.09733	5.30592	3.87232	10.5243	7.99045	6.75158	1.13545	up-regulated
Nitab4.5_0002966g0070	15.8941	11.9879	6.00682	39.4389	54.0198	24.935	1.88205	up-regulated
Nitab4.5_0002967g0050	4.95892	2.7782	3.0007	9.72338	6.1636	6.47934	1.16587	up-regulated
Nitab4.5_0002975g0030	2.02237	1.76591	1.5093	7.7725	2.80871	4.28815	1.60491	up-regulated
Nitab4.5_0003037g0110	5.08281	5.54803	4.41524	21.4594	16.238	12.105	1.82086	up-regulated
Nitab4.5_0003040g0080	3.46402	4.59687	4.11018	18.0425	13.4208	11.8882	1.92849	up-regulated
Nitab4.5_0003045g0040	0	0	0	0.220762	0	0	5.78251	up-regulated
Nitab4.5_0003064g0010	1.57181	1.73796	1.00695	2.82255	3.98407	3.22772	1.29779	up-regulated
Nitab4.5_0003073g0070	1.23194	1.02263	1.3666	7.44829	6.5005	4.16184	2.41464	up-regulated
Nitab4.5_0003074g0030	32.2802	20.7786	35.3961	187.145	239.377	159.98	2.81702	up-regulated
Nitab4.5_0003076g0060	17.464	21.5444	19.2173	64.6731	59.2079	41.3579	1.59617	up-regulated
Nitab4.5_0003079g0030	87.4863	64.8605	104.466	148.689	221.457	128.651	1.04211	up-regulated
Nitab4.5_0003080g0010	6.32474	5.24832	8.35788	12.7717	12.7188	12.0033	1.0092	up-regulated
Nitab4.5_0003082g0040	10.3232	8.71383	7.74681	25.3909	16.3424	14.9363	1.18471	up-regulated
Nitab4.5_0003113g0100	0	0	0.072838	0.649667	0.381945	0.393821	4.24379	up-regulated
Nitab4.5_0003144g0010	3.11382	4.91329	3.14905	7.46584	10.0342	7.82179	1.25871	up-regulated
Nitab4.5_0003155g0010	134.197	157.407	312.355	574.148	821.719	616.443	1.82543	up-regulated
Nitab4.5_0003205g0040	0	0.232023	0.545796	2.95382	1.55264	2.75164	3.32588	up-regulated
Nitab4.5_0003207g0090	1.49297	1.8838	1.26402	4.11284	3.45702	2.63187	1.22381	up-regulated
Nitab4.5_0003219g0010	9.53587	13.2723	12.0953	60.3284	36.2522	22.7658	1.87449	up-regulated
Nitab4.5_0003235g0090	0.395988	0	0.596867	1.83492	2.41721	0.757228	2.38166	up-regulated
Nitab4.5_0003250g0060	1.3718	1.58298	1.07212	3.5015	3.66265	2.89397	1.40529	up-regulated
Nitab4.5_0003289g0030	23.9424	22.8771	29.6486	61.7293	86.5524	56.3783	1.50477	up-regulated
Nitab4.5_0003298g0060	0.92717	1.75336	0.808698	6.23666	2.14235	3.50909	1.86808	up-regulated
Nitab4.5_0003298g0070	0	0	0.373039	4.88465	1.12894	2.35523	4.53909	up-regulated
Nitab4.5_0003309g0050	1.8761	2.08392	2.04801	8.72116	5.64989	7.36279	1.9573	up-regulated
Nitab4.5_0003309g0070	0.943164	1.00961	2.18766	6.8825	3.76037	5.74873	2.0836	up-regulated
Nitab4.5_0003313g0020	2.69636	2.67464	2.49726	7.32696	7.11888	6.0216	1.47054	up-regulated
Nitab4.5_0003316g0020	0.508032	0	0.959855	6.03156	4.92177	2.83391	3.279	up-regulated
Nitab4.5_0003322g0050	0	0	0	0.110859	0.055025	0	5.79651	up-regulated
Nitab4.5_0003328g0010	0.447085	0	0	1.3628	2.97571	0.750078	3.5897	up-regulated
Nitab4.5_0003328g0020	38.2297	21.1348	34.0545	59.2156	114.818	58.855	1.39539	up-regulated
Nitab4.5_0003330g0020	0.973434	0.338927	1.46572	2.68973	3.90378	2.91512	1.79935	up-regulated
Nitab4.5_0003343g0050	5.92956	3.0449	4.07393	10.5733	12.5984	7.9202	1.34049	up-regulated
Nitab4.5_0003351g0110	0.585458	0.476452	0.187709	1.29482	1.76261	1.30805	1.79548	up-regulated
Nitab4.5_0003353g0030	229.586	152.664	133.117	293.644	470.892	255.369	1.06315	up-regulated
Nitab4.5_0003364g0060	2.26941	0.996529	1.49701	8.55294	7.03275	5.63306	2.24676	up-regulated
Nitab4.5_0003394g0060	0.407005	0.52465	0.501372	3.19631	1.04113	1.4545	2.09337	up-regulated
Nitab4.5_0003412g0030	19.8487	25.8335	24.1015	94.3549	70.3867	67.2835	1.83273	up-regulated
Nitab4.5_0003417g0010	554.441	416.541	388.264	1021.27	951.05	739.506	1.09154	up-regulated
Nitab4.5_0003419g0010	0.898607	1.69443	1.97313	4.1083	7.67087	3.21995	1.77556	up-regulated
Nitab4.5_0003430g0060	0.537934	0.26561	0.272826	3.1519	1.73805	2.96497	2.9624	up-regulated
Nitab4.5_0003458g0010	0.658322	1.04105	1.48821	6.84589	7.83152	4.61215	2.6732	up-regulated
Nitab4.5_0003463g0060	5.65242	4.17344	6.50503	12.7675	16.5779	24.1865	1.80783	up-regulated
Nitab4.5_0003465g0080	4.65874	6.05744	5.58196	11.555	10.9666	8.17411	1.00403	up-regulated
Nitab4.5_0003469g0060	0.100465	0	0.601746	3.27378	1.65357	2.43836	3.48739	up-regulated
Nitab4.5_0003470g0060	37.3331	28.0062	35.8355	62.721	99.8153	56.3722	1.19438	up-regulated
Nitab4.5_0003473g0040	2.16513	3.73556	8.27721	19.3403	13.8087	7.86278	1.63233	up-regulated
Nitab4.5_0003477g0010	10.2247	8.04941	12.3121	13.8656	33.1334	12.6074	1.0302	up-regulated
Nitab4.5_0003484g0020	1.6597	2.66022	3.57128	17.2349	8.50416	6.22756	2.12665	up-regulated
Nitab4.5_0003484g0110	8.49175	7.08725	10.5266	26.4033	20.4613	23.9424	1.54338	up-regulated
Nitab4.5_0003495g0010	1.64674	0.097561	1.20886	11.1952	5.89742	2.59161	2.84175	up-regulated
Nitab4.5_0003495g0060	39.8219	36.4408	24.4021	51.0811	110.552	48.971	1.13091	up-regulated
Nitab4.5_0003496g0010	0.46029	0.638576	0.739922	1.39461	1.9577	1.40897	1.44007	up-regulated
Nitab4.5_0003519g0070	0.036119	0.284063	0.360583	1.79686	0.484098	1.14831	2.41883	up-regulated
Nitab4.5_0003523g0010	0	0	0.045905	0.216208	0.274119	0.300623	3.79813	up-regulated
Nitab4.5_0003585g0030	1.62932	2.24391	2.34748	6.85573	10.4001	6.62148	2.00993	up-regulated
Nitab4.5_0003603g0040	11.0249	11.3441	6.00261	101.832	135.19	58.904	3.45732	up-regulated
Nitab4.5_0003620g0010	0.445554	0.67521	0.714323	2.92814	1.60842	1.70519	1.85615	up-regulated
Nitab4.5_0003676g0080	7.30918	5.24109	9.36452	15.8627	21.8357	16.9821	1.40821	up-regulated
Nitab4.5_0003701g0030	18.431	17.7146	23.4637	150.628	212.349	123.118	3.11056	up-regulated
Nitab4.5_0003710g0010	2.10599	2.24946	0.940754	8.28391	11.3051	9.90489	2.55123	up-regulated
Nitab4.5_0003722g0010	1.24794	0.376084	0.830162	7.43799	3.28117	2.05563	2.48646	up-regulated
Nitab4.5_0003763g0030	72.6461	49.0307	62.2032	364.78	378.54	250.257	2.52668	up-regulated
Nitab4.5_0003767g0050	4.63271	5.33138	5.79518	32.6756	27.8278	24.6651	2.52922	up-regulated
Nitab4.5_0003771g0010	3.59717	1.25538	5.90593	38.5273	16.5019	12.4786	2.76671	up-regulated
Nitab4.5_0003771g0040	4.97508	8.05934	6.9036	12.9146	14.7174	17.2504	1.26022	up-regulated
Nitab4.5_0003786g0020	2.23993	2.79398	3.89282	33.9992	20.548	24.7593	3.2554	up-regulated
Nitab4.5_0003818g0060	0.260952	0.303242	0.128079	3.10315	1.87239	1.07807	3.21984	up-regulated
Nitab4.5_0003828g0030	27.7086	13.0436	11.9269	34.6343	68.5664	23.8039	1.33952	up-regulated
Nitab4.5_0003838g0090	3.5133	4.25868	3.43056	20.8389	8.93392	10.1187	1.94372	up-regulated
Nitab4.5_0003850g0040	5.16828	6.10364	2.09828	19.9367	13.4859	14.3238	1.93086	up-regulated
Nitab4.5_0003866g0010	0	0	0	1.13285	0.085951	0.285864	7.7122	up-regulated
Nitab4.5_0003871g0010	0	0	0	0	0.368129	0.343664	6.04829	up-regulated
Nitab4.5_0003904g0010	2.155	2.06198	3.22172	32.5114	9.3946	7.19142	2.84641	up-regulated
Nitab4.5_0003934g0080	0	0	0	0.276399	2.1398	0.096574	7.56899	up-regulated
Nitab4.5_0003963g0030	5.40038	3.64587	6.32371	9.79441	12.5683	7.94005	1.06644	up-regulated
Nitab4.5_0003968g0020	3.32272	7.29969	6.60917	32.539	24.4744	20.6892	2.26447	up-regulated
Nitab4.5_0003985g0020	1.85629	0.10652	3.33179	21.7921	5.28201	5.01956	2.71038	up-regulated
Nitab4.5_0004010g0080	5.02817	3.90891	4.27546	11.1761	16.3036	9.69714	1.57351	up-regulated
Nitab4.5_0004011g0010	9.98707	10.5028	9.82165	31.224	45.8131	32.831	1.93825	up-regulated
Nitab4.5_0004017g0010	20.0974	17.3328	18.5949	38.4182	37.5658	34.1425	1.06946	up-regulated
Nitab4.5_0004024g0020	0.161904	0.370953	1.20351	4.00612	2.97145	3.10617	2.62575	up-regulated
Nitab4.5_0004057g0010	18.8709	18.3872	15.2472	52.106	59.4636	40.6239	1.62138	up-regulated
Nitab4.5_0004063g0040	7.22776	2.9538	7.25263	32.527	75.4044	34.2904	3.0969	up-regulated
Nitab4.5_0004097g0050	2.93942	1.9071	2.90149	9.40204	7.66279	5.05008	1.61012	up-regulated
Nitab4.5_0004122g0040	3.42472	4.82721	5.52257	11.1468	10.0148	7.93271	1.17108	up-regulated
Nitab4.5_0004122g0070	17.2862	15.5136	7.31463	22.5982	40.3579	29.4877	1.27878	up-regulated
Nitab4.5_0004163g0010	2.30922	2.7691	2.47027	8.88504	5.90337	4.78183	1.47315	up-regulated
Nitab4.5_0004177g0010	24.0204	36.2661	23.8491	98.6836	59.5425	37.6625	1.31898	up-regulated
Nitab4.5_0004186g0070	2.36195	2.83813	3.0032	10.1103	6.73098	3.7854	1.43046	up-regulated
Nitab4.5_0004208g0010	4.31262	7.2563	7.90113	20.6376	11.7401	9.37291	1.20441	up-regulated
Nitab4.5_0004217g0030	3.55998	4.63553	5.85732	16.7693	9.7185	10.6323	1.50583	up-regulated
Nitab4.5_0004234g0080	3.4595	0.900717	3.41498	23.7618	8.19053	7.978	2.48339	up-regulated
Nitab4.5_0004240g0070	41.3493	38.195	58.7349	71.6632	97.6859	114.397	1.12995	up-regulated
Nitab4.5_0004243g0050	9.88825	10.2616	8.25224	16.3555	21.2518	16.5529	1.01566	up-regulated
Nitab4.5_0004251g0020	0.382299	1.37692	1.83485	7.52604	12.8347	6.78521	2.96826	up-regulated
Nitab4.5_0004278g0010	1.20463	0.77074	1.00064	2.10631	2.42487	1.7106	1.15293	up-regulated
Nitab4.5_0004288g0010	5.86343	2.19119	5.1905	55.5959	15.7753	7.31247	2.69772	up-regulated
Nitab4.5_0004334g0030	0.947685	0	0.619439	4.18481	3.0877	1.37228	2.5496	up-regulated
Nitab4.5_0004342g0050	62.9826	66.6777	68.057	139.592	100.586	140.408	1.04869	up-regulated
Nitab4.5_0004352g0010	1.71647	1.33892	2.23657	3.13781	4.33311	2.63372	1.01436	up-regulated
Nitab4.5_0004360g0050	0	0	0.143405	0.554494	0.182672	0.067874	2.33893	up-regulated
Nitab4.5_0004360g0070	1.06098	2.16888	1.13842	5.92113	4.16809	2.51799	1.61804	up-regulated
Nitab4.5_0004362g0020	24.9329	25.2068	22.702	63.5669	76.8543	39.9529	1.39158	up-regulated
Nitab4.5_0004384g0050	0.887926	1.68344	4.64511	13.8869	18.3431	13.5218	2.74161	up-regulated
Nitab4.5_0004384g0060	4.13152	10.8474	9.93832	41.062	42.7527	37.605	2.36391	up-regulated
Nitab4.5_0004394g0050	0.055874	0.390643	0.163283	1.23828	1.16816	1.0265	2.46934	up-regulated
Nitab4.5_0004396g0040	3.18918	4.79096	4.52863	11.3841	16.3	10.4773	1.68682	up-regulated
Nitab4.5_0004420g0070	4.68867	4.58242	4.09	22.548	20.1939	16.3408	2.23853	up-regulated
Nitab4.5_0004445g0080	8.92045	9.6649	10.5505	23.1541	25.1531	27.2684	1.46806	up-regulated
Nitab4.5_0004448g0010	0.778071	1.32073	3.32873	8.26425	6.06764	6.86789	2.06368	up-regulated
Nitab4.5_0004465g0100	0.991979	1.21072	1.81863	7.45523	5.23431	4.53076	2.14708	up-regulated
Nitab4.5_0004465g0110	1.15725	0.37349	1.02407	8.14749	6.8724	4.27109	2.90394	up-regulated
Nitab4.5_0004471g0060	0.416344	0.642905	1.22662	4.19417	6.57247	2.62264	2.6182	up-regulated
Nitab4.5_0004475g0010	0	0	0.046855	0.438917	0.764788	0.369211	4.99108	up-regulated
Nitab4.5_0004482g0040	8.13136	4.55754	3.48468	16.5588	12.483	32.7698	2.04182	up-regulated
Nitab4.5_0004507g0010	0.127193	0.375897	0.702211	2.62041	3.18215	1.75074	2.70716	up-regulated
Nitab4.5_0004513g0010	2.94485	1.75467	5.25766	5.416	8.86519	6.30045	1.13451	up-regulated
Nitab4.5_0004524g0010	0.21989	0	0.494057	2.24302	2.97531	1.19855	3.21974	up-regulated
Nitab4.5_0004530g0060	1.13176	0.982053	0.544491	4.03429	8.34962	4.945	2.7588	up-regulated
Nitab4.5_0004550g0060	7.57626	8.93505	5.48425	15.5604	15.4868	11.8056	1.04971	up-regulated
Nitab4.5_0004588g0030	17.309	19.0189	15.5113	53.8201	41.0125	20.7553	1.25154	up-regulated
Nitab4.5_0004604g0010	1.74979	1.23908	1.84689	2.70787	4.61111	3.08598	1.1804	up-regulated
Nitab4.5_0004629g0020	18.8512	20.1347	17.4328	76.8833	62.0379	58.6868	1.90595	up-regulated
Nitab4.5_0004639g0030	11.0823	6.85581	8.36231	18.4213	25.7016	11.4657	1.16015	up-regulated
Nitab4.5_0004665g0010	101.125	83.9708	156.044	237.327	332.623	286.125	1.41844	up-regulated
Nitab4.5_0004685g0030	6.24553	5.26962	5.18299	8.71365	14.0021	10.4299	1.07046	up-regulated
Nitab4.5_0004685g0090	7.97586	7.16431	5.28497	28.0237	22.7007	15.9471	1.80065	up-regulated
Nitab4.5_0004686g0040	3.66277	1.4683	3.59079	9.72138	8.49197	3.52814	1.41686	up-regulated
Nitab4.5_0004699g0040	0.730497	0.72444	0.915299	6.90208	10.9368	10.8312	3.65659	up-regulated
Nitab4.5_0004778g0020	141.567	106.953	59.527	216.742	271.407	160.926	1.15757	up-regulated
Nitab4.5_0004782g0030	18.763	13.1709	12.5469	24.7188	47.7744	37.936	1.39071	up-regulated
Nitab4.5_0004810g0010	1.24168	2.0665	4.46616	10.134	6.55241	12.8951	2.03873	up-regulated
Nitab4.5_0004813g0010	0.878475	0.80534	2.07151	6.85521	6.13382	6.93419	2.49199	up-regulated
Nitab4.5_0004841g0020	6.38494	2.41067	10.9785	34.4074	16.9641	7.38669	1.68865	up-regulated
Nitab4.5_0004841g0050	4.13949	2.63191	8.87808	23.0025	11.6271	5.79	1.47465	up-regulated
Nitab4.5_0004874g0010	4.96857	1.72239	1.11473	9.39406	36.0541	14.0138	2.98522	up-regulated
Nitab4.5_0004878g0060	8.18321	11.2395	9.02546	17.9034	21.8008	21.4294	1.1903	up-regulated
Nitab4.5_0004880g0010	20.7649	26.7882	20.3642	112.82	74.4756	59.1553	1.95916	up-regulated
Nitab4.5_0004904g0010	4.19223	3.87473	9.40721	18.0578	24.4832	14.0022	1.78177	up-regulated
Nitab4.5_0004905g0010	2.36167	2.04219	3.07836	8.82503	7.76706	3.76904	1.53698	up-regulated
Nitab4.5_0004914g0020	27.624	25.3144	60.4668	98.4804	97.5122	72.7801	1.3432	up-regulated
Nitab4.5_0004924g0010	0.577755	0.459052	0.879557	1.38004	1.66231	1.9921	1.47605	up-regulated
Nitab4.5_0004924g0030	21.3319	15.122	14.2275	22.7229	54.4541	24.8492	1.07663	up-regulated
Nitab4.5_0004953g0020	5.2629	4.42229	4.70928	25.9354	12.6899	5.32437	1.7208	up-regulated
Nitab4.5_0004969g0020	7.03373	8.92996	4.14229	14.1717	21.9875	11.9723	1.33113	up-regulated
Nitab4.5_0004974g0060	0.034058	0.014314	0.171609	0.558067	1.85672	0.228558	3.56246	up-regulated
Nitab4.5_0004977g0010	0	0	0.233467	4.50948	1.72518	0.55441	4.75808	up-regulated
Nitab4.5_0004981g0050	18.7606	4.17776	15.1675	144.62	57.5065	14.3646	2.63314	up-regulated
Nitab4.5_0004981g0060	1.18031	1.49654	1.78965	4.92932	2.76964	2.12477	1.24115	up-regulated
Nitab4.5_0005030g0030	7.18439	4.73701	5.75803	12.9175	14.1171	6.48494	1.01105	up-regulated
Nitab4.5_0005034g0040	18.3319	14.2336	24.7696	36.7248	40.1355	41.7305	1.14591	up-regulated
Nitab4.5_0005046g0010	14.4407	13.918	5.16724	27.2317	47.3836	32.2927	1.74566	up-regulated
Nitab4.5_0005080g0020	0	0.178362	0.377183	5.76906	5.04129	1.81167	4.3864	up-regulated
Nitab4.5_0005082g0030	6.88696	10.0509	5.15785	17.8599	16.8193	9.82425	1.09467	up-regulated
Nitab4.5_0005084g0020	3.87977	4.07284	7.41997	11.5773	10.723	11.1901	1.22264	up-regulated
Nitab4.5_0005102g0090	7.96749	4.66209	6.00568	10.0113	15.9863	10.6084	1.0569	up-regulated
Nitab4.5_0005135g0010	0.787706	1.42715	1.90644	7.88673	9.17675	4.43643	2.4599	up-regulated
Nitab4.5_0005144g0010	0	0.06438	0.303612	2.23029	0.910645	2.10717	3.90333	up-regulated
Nitab4.5_0005181g0040	2.51217	2.0648	2.19226	9.05046	8.96916	6.84426	1.96384	up-regulated
Nitab4.5_0005184g0020	1.67232	1.54616	1.73163	6.01833	5.00467	4.47908	1.73296	up-regulated
Nitab4.5_0005213g0020	11.251	11.8642	14.6112	27.0477	36.2625	23.1572	1.28113	up-regulated
Nitab4.5_0005236g0020	45.9088	26.0718	43.8076	55.4843	93.902	90.4898	1.13941	up-regulated
Nitab4.5_0005266g0020	9.29621	10.0754	19.9148	27.4224	29.8299	34.9936	1.33091	up-regulated
Nitab4.5_0005325g0010	1.61046	1.64187	1.15339	3.89927	2.85388	3.51261	1.31692	up-regulated
Nitab4.5_0005335g0030	3.54248	10.3076	3.23015	25.3626	16.9186	35.2037	2.2696	up-regulated
Nitab4.5_0005367g0010	12.8058	11.5115	11.3713	28.815	24.5011	25.4687	1.24109	up-regulated
Nitab4.5_0005385g0020	2.18646	5.34285	7.70731	45.281	35.3365	38.7093	3.06607	up-regulated
Nitab4.5_0005392g0020	52.1912	70.6093	76.9951	145.405	95.5755	131.913	1.00555	up-regulated
Nitab4.5_0005453g0010	5.61489	6.06858	7.38361	17.2054	16.7165	11.5634	1.34719	up-regulated
Nitab4.5_0005519g0010	3.91616	2.94057	4.16753	90.9182	154.452	70.7788	4.91659	up-regulated
Nitab4.5_0005554g0020	0	0	0.067603	0.234195	0.672266	0.564265	4.28642	up-regulated
Nitab4.5_0005570g0030	1.56567	1.75738	3.05306	4.91593	3.60289	4.69828	1.14396	up-regulated
Nitab4.5_0005582g0030	7.85823	3.295	5.97447	23.7089	22.8499	9.72142	1.81144	up-regulated
Nitab4.5_0005596g0030	125.559	114.742	180.012	239.486	321.504	286.042	1.10173	up-regulated
Nitab4.5_0005611g0060	0.325735	0.450679	0.076327	1.1757	1.09735	0.648529	1.85125	up-regulated
Nitab4.5_0005624g0020	0.183242	0	0.031875	1.49694	1.58024	1.21864	4.42634	up-regulated
Nitab4.5_0005668g0030	1.47681	1.5434	2.49973	5.02216	2.69898	3.87431	1.18206	up-regulated
Nitab4.5_0005669g0020	1.73175	2.22675	2.26915	5.05538	5.89936	2.78859	1.2187	up-regulated
Nitab4.5_0005717g0010	3.15194	5.14561	4.46653	12.6025	12.6613	8.98089	1.51105	up-regulated
Nitab4.5_0005721g0060	8.77429	9.8702	20.1339	28.6287	33.4346	20.9888	1.18981	up-regulated
Nitab4.5_0005728g0010	0.458643	0.493196	1.26425	4.4927	2.72532	4.34673	2.48577	up-regulated
Nitab4.5_0005743g0010	0.18134	0.210817	0.138501	3.03896	1.42325	0.669163	3.10495	up-regulated
Nitab4.5_0005755g0010	12.1694	4.86128	2.47472	20.8555	40.2629	16.2311	2.05701	up-regulated
Nitab4.5_0005755g0020	1.0522	1.31086	1.80977	4.23748	10.9173	6.71303	2.45119	up-regulated
Nitab4.5_0005766g0040	0.487744	0.947448	1.7523	14.6959	6.93755	2.30351	3.00908	up-regulated
Nitab4.5_0005779g0020	258.948	169.507	345.241	667.608	532.41	385.753	1.13978	up-regulated
Nitab4.5_0005786g0020	2.47284	1.66284	1.46165	5.86321	10.754	6.86992	2.14301	up-regulated
Nitab4.5_0005845g0030	1.7231	1.03958	1.00169	3.36613	2.35204	3.06468	1.32094	up-regulated
Nitab4.5_0005866g0020	0	0	0	0.044524	0.141445	0	5.73861	up-regulated
Nitab4.5_0005893g0010	1.66863	2.25698	3.69805	21.8258	11.2126	13.6248	2.72258	up-regulated
Nitab4.5_0005898g0020	1.73043	2.25786	1.8941	13.3898	8.15709	6.44362	2.34796	up-regulated
Nitab4.5_0005932g0030	10.8357	8.01509	15.5737	41.4468	48.2049	41.3533	2.02341	up-regulated
Nitab4.5_0005939g0020	10.4878	9.97653	9.77369	49.1122	38.4509	32.2258	2.08469	up-regulated
Nitab4.5_0005947g0020	2.52031	3.0695	2.88441	6.51054	5.69081	6.14824	1.20872	up-regulated
Nitab4.5_0005990g0020	0	0.863918	0	4.41864	8.58579	5.80392	4.43476	up-regulated
Nitab4.5_0006014g0030	7.16265	6.01721	9.95364	36.8862	25.9469	24.1033	2.01573	up-regulated
Nitab4.5_0006029g0020	1.97768	1.45734	2.52117	3.88905	5.33594	3.2358	1.14859	up-regulated
Nitab4.5_0006059g0060	0	0	0	0.121952	0.263481	0.226189	6.86604	up-regulated
Nitab4.5_0006091g0010	6.54645	5.20724	7.48506	22.4102	16.3242	8.84788	1.40649	up-regulated
Nitab4.5_0006117g0050	2.09616	2.8817	4.72709	17.3627	17.8832	9.31175	2.26016	up-regulated
Nitab4.5_0006118g0010	0.381086	0.710433	0.424752	2.16152	1.90422	0.934326	1.80429	up-regulated
Nitab4.5_0006118g0030	0	0.029614	0	0.928063	0.514283	0.422199	5.91139	up-regulated
Nitab4.5_0006137g0040	3.71413	5.16097	2.95547	7.41406	17.4207	10.3258	1.63586	up-regulated
Nitab4.5_0006144g0020	17.5876	11.7555	21.6094	38.4297	46.0218	36.8949	1.3448	up-regulated
Nitab4.5_0006166g0030	2.96735	4.02129	2.80143	11.1598	7.91573	4.95668	1.3904	up-regulated
Nitab4.5_0006179g0020	1.67529	1.84431	2.27398	10.7156	4.28345	5.38345	1.92811	up-regulated
Nitab4.5_0006217g0020	0.499153	0.652641	1.45959	2.96801	4.04173	2.40437	1.91066	up-regulated
Nitab4.5_0006224g0030	13.2338	8.3242	7.14944	27.6204	39.7077	17.165	1.63633	up-regulated
Nitab4.5_0006230g0010	7.77434	6.14549	6.43236	21.4899	20.0804	13.7588	1.53657	up-regulated
Nitab4.5_0006232g0010	12.1115	16.6137	16.9633	69.8074	27.4122	25.9961	1.54665	up-regulated
Nitab4.5_0006287g0020	0.411931	0.396815	0.196849	1.85703	1.30732	1.07786	2.14937	up-regulated
Nitab4.5_0006291g0030	3.42831	3.80103	4.55341	8.42244	8.70715	7.48874	1.15515	up-regulated
Nitab4.5_0006300g0010	0.355648	0.302232	0.135168	1.13011	0.713778	0.936413	1.89314	up-regulated
Nitab4.5_0006343g0010	1.77673	2.20262	2.07947	2.61871	7.79109	3.755	1.28334	up-regulated
Nitab4.5_0006365g0060	1.89174	0.46249	0.474699	1.79227	9.65715	3.27061	2.41199	up-regulated
Nitab4.5_0006391g0020	3.30448	4.25966	4.60257	16.2624	9.15834	7.59456	1.5458	up-regulated
Nitab4.5_0006525g0010	2.04076	2.81118	7.75651	115.593	24.4764	12.9519	3.73639	up-regulated
Nitab4.5_0006565g0010	0	0	0.174652	1.99493	2.07752	1.10639	4.80663	up-regulated
Nitab4.5_0006595g0040	32.0669	29.9562	44.3928	74.5105	69.8849	65.0942	1.07582	up-regulated
Nitab4.5_0006663g0020	1.63486	0.995149	1.1987	4.03782	5.89855	3.61448	1.906	up-regulated
Nitab4.5_0006693g0020	20.1919	11.3835	46.3156	45.4285	46.2614	70.612	1.16651	up-regulated
Nitab4.5_0006767g0010	2.73295	2.60576	6.33162	32.5103	25.8584	13.1517	2.71388	up-regulated
Nitab4.5_0006787g0030	1.9125	1.16242	0.578348	3.96397	10.5713	3.32883	2.34419	up-regulated
Nitab4.5_0006824g0040	36.3493	29.3169	71.6864	97.1655	110.729	109.683	1.30762	up-regulated
Nitab4.5_0006833g0020	0	0	0	0.316037	0.059318	0	6.16683	up-regulated
Nitab4.5_0006861g0010	0.4408	0.089296	0.912389	8.4212	7.32967	7.28285	4.08022	up-regulated
Nitab4.5_0006866g0010	6.35226	5.7447	3.10154	11.3283	11.3333	14.4662	1.38056	up-regulated
Nitab4.5_0006866g0020	1.19765	0.521528	0.462433	2.98878	6.53532	3.46576	2.64448	up-regulated
Nitab4.5_0006867g0010	28.4532	24.0784	19.3413	37.7092	82.4156	38.5993	1.21071	up-regulated
Nitab4.5_0006878g0050	3.69842	1.59231	1.27241	9.95849	13.1855	5.413	2.20222	up-regulated
Nitab4.5_0006973g0030	22.3059	11.7042	7.41211	29.3967	71.1639	33.5562	1.76172	up-regulated
Nitab4.5_0006978g0010	4.041	4.58391	4.27891	9.77792	10.4547	8.74699	1.25534	up-regulated
Nitab4.5_0006979g0020	11.8901	12.3018	10.0521	17.2888	34.5133	13.9095	1.00776	up-regulated
Nitab4.5_0006999g0060	0.732402	0.703098	0.338459	2.24038	1.66816	1.5585	1.70317	up-regulated
Nitab4.5_0007011g0010	3.15876	3.69162	3.89249	15.8357	9.85117	6.15262	1.66577	up-regulated
Nitab4.5_0007024g0050	1.13795	2.22604	2.06407	4.77149	4.74935	4.07607	1.41223	up-regulated
Nitab4.5_0007030g0050	2.59488	2.1677	2.57635	4.82205	10.2513	2.94461	1.35973	up-regulated
Nitab4.5_0007063g0010	0	0	0.176117	1.7226	3.40094	2.58162	5.44757	up-regulated
Nitab4.5_0007096g0030	2.74045	2.20044	1.8635	7.93968	6.98567	5.01583	1.64187	up-regulated
Nitab4.5_0007096g0050	17.9293	14.2984	16.3554	24.3603	49.6154	31.9582	1.2007	up-regulated
Nitab4.5_0007098g0020	3.67603	4.8556	4.7232	13.4786	6.72253	7.80349	1.18732	up-regulated
Nitab4.5_0007193g0030	4.43067	5.5424	2.60848	16.6777	15.0226	11.1847	1.85681	up-regulated
Nitab4.5_0007218g0010	8.23552	4.40004	9.07029	9.64129	19.8445	12.2355	1.02202	up-regulated
Nitab4.5_0007223g0040	11.4984	15.4288	16.0883	26.2039	34.6805	25.8337	1.09486	up-regulated
Nitab4.5_0007250g0010	7.23613	9.05276	5.10815	16.5244	22.4339	18.7839	1.51182	up-regulated
Nitab4.5_0007252g0020	4.37847	2.99274	3.56693	17.5843	5.71248	5.3914	1.51402	up-regulated
Nitab4.5_0007288g0010	23.8179	34.7697	7.90499	75.3736	73.9375	68.3099	1.7932	up-regulated
Nitab4.5_0007295g0030	0.221874	0	0.293079	2.85725	1.36409	1.99588	3.57529	up-regulated
Nitab4.5_0007342g0050	3.59129	2.28293	5.82638	14.0604	12.2425	9.18634	1.70244	up-regulated
Nitab4.5_0007460g0010	1.0238	0.69637	1.10654	4.70289	3.88791	4.44009	2.30604	up-regulated
Nitab4.5_0007575g0020	12.0155	7.24193	11.6142	24.4031	29.4832	21.4543	1.37911	up-regulated
Nitab4.5_0007585g0030	0.950759	2.1427	0.88859	2.85914	5.62883	3.05009	1.59496	up-regulated
Nitab4.5_0007598g0010	4.11595	3.6556	2.79611	26.5713	30.475	13.661	2.82268	up-regulated
Nitab4.5_0007620g0010	4.81947	6.44431	0.720342	26.8769	24.1286	18.5195	2.61492	up-regulated
Nitab4.5_0007642g0020	1.26663	1.52682	1.61627	5.54405	6.30631	2.77207	1.80755	up-regulated
Nitab4.5_0007682g0010	0.05173	0.272687	0.044992	0.496497	1.58398	0.564125	2.84384	up-regulated
Nitab4.5_0007701g0010	9.51525	9.3225	6.66065	20.9948	31.3838	18.985	1.56213	up-regulated
Nitab4.5_0007712g0010	0	0	0.020527	4.21433	0.858375	0.770016	7.6498	up-regulated
Nitab4.5_0007718g0030	4.322	3.94186	3.8239	9.232	11.8577	8.00709	1.35263	up-regulated
Nitab4.5_0007728g0020	6.71405	7.02219	2.30233	27.64	26.649	17.7424	2.24926	up-regulated
Nitab4.5_0007738g0010	0.262832	0.390178	0.597348	1.00177	1.35835	1.478	1.67702	up-regulated
Nitab4.5_0007803g0050	0	0.645022	1.09024	2.15832	1.8129	1.61702	1.67348	up-regulated
Nitab4.5_0007815g0080	0	0	0.247527	1.74446	1.12698	1.33114	4.16258	up-regulated
Nitab4.5_0007819g0010	0	0.097088	0.073722	0.295273	0.567964	0.249173	2.71831	up-regulated
Nitab4.5_0007878g0020	4.27738	4.91916	3.60706	11.0196	9.79895	10.6398	1.38912	up-regulated
Nitab4.5_0007882g0010	51.5234	75.7695	36.1006	356.497	185.054	114.31	2.10686	up-regulated
Nitab4.5_0007944g0010	1.24074	0.98238	1.92023	7.74554	3.49691	3.56289	1.95103	up-regulated
Nitab4.5_0007949g0030	20.14	10.7701	9.64217	27.9928	53.9988	19.6181	1.39593	up-regulated
Nitab4.5_0008039g0010	0.362343	0.74797	1.07679	4.67655	4.39622	5.33027	2.77879	up-regulated
Nitab4.5_0008177g0020	1.18892	2.2324	1.45929	8.3833	4.44324	5.79613	2.02298	up-regulated
Nitab4.5_0008196g0010	2.58912	2.75736	3.06421	7.60726	9.60156	6.9206	1.60523	up-regulated
Nitab4.5_0008213g0050	6.33034	6.44306	8.7123	21.8976	20.1461	15.1309	1.50801	up-regulated
Nitab4.5_0008213g0060	3.14891	2.81396	4.62608	8.6432	9.47527	6.99859	1.33945	up-regulated
Nitab4.5_0008249g0020	5.73803	8.14365	7.17631	21.1147	20.9777	20.3173	1.65808	up-regulated
Nitab4.5_0008312g0060	7.11801	4.63653	7.57395	10.1469	23.4375	12.38	1.32219	up-regulated
Nitab4.5_0008326g0020	0	0.279716	0	1.56446	0.418574	0.931036	3.44456	up-regulated
Nitab4.5_0008329g0040	41.67	29.864	49.6399	73.0235	189.425	77.8155	1.55662	up-regulated
Nitab4.5_0008337g0040	3.21113	1.94057	3.05114	9.71898	18.0505	12.3998	2.37089	up-regulated
Nitab4.5_0008350g0030	0.974731	0.377926	1.88915	4.88701	3.76575	1.97312	1.79593	up-regulated
Nitab4.5_0008398g0030	4.12093	2.62322	3.15528	23.356	9.59271	7.92988	2.16232	up-regulated
Nitab4.5_0008421g0020	2.96751	4.68642	4.04843	9.32108	9.55544	8.14836	1.29306	up-regulated
Nitab4.5_0008463g0020	0.44819	0.578464	1.26482	6.27659	3.11766	1.6046	2.35087	up-regulated
Nitab4.5_0008467g0010	1.7611	0.991568	1.86343	3.10467	3.40123	3.96997	1.278	up-regulated
Nitab4.5_0008467g0020	2.35256	2.38567	3.25079	9.28964	6.39143	3.25556	1.34803	up-regulated
Nitab4.5_0008474g0010	2.38611	1.68457	2.77397	3.82821	9.63853	3.47395	1.36825	up-regulated
Nitab4.5_0008522g0060	0	0	0	0	0.046413	0.114354	4.82678	up-regulated
Nitab4.5_0008535g0050	0.176409	0	0.115584	1.31094	0.950172	0.541859	3.28051	up-regulated
Nitab4.5_0008539g0020	9.06761	7.14651	8.91862	13.0484	25.4142	15.6111	1.18189	up-regulated
Nitab4.5_0008544g0010	9.92459	3.41264	5.37186	7.97812	17.8679	10.4972	1.03496	up-regulated
Nitab4.5_0008653g0010	5.30684	4.50967	8.69591	20.5524	25.5218	21.2966	1.9555	up-regulated
Nitab4.5_0008664g0030	4.20696	2.73604	4.45351	7.83962	12.2392	10.0287	1.48793	up-regulated
Nitab4.5_0008691g0010	1.45408	2.7304	2.56169	20.7116	3.30272	3.24143	2.14351	up-regulated
Nitab4.5_0008755g0010	0.139146	0	0.121021	0.488937	0.803663	1.07463	3.27062	up-regulated
Nitab4.5_0008773g0020	0.920537	0	1.59957	8.19959	3.20825	2.31001	2.54199	up-regulated
Nitab4.5_0008832g0010	0.902039	1.08155	3.05805	12.0921	6.67147	5.18255	2.35286	up-regulated
Nitab4.5_0008863g0010	1.28248	1.52426	1.39535	2.18964	3.2313	3.15338	1.10714	up-regulated
Nitab4.5_0008912g0010	2.96349	2.22234	3.69501	17.1247	13.567	7.63106	2.20785	up-regulated
Nitab4.5_0008981g0050	0	0	0	0	0.519006	0	5.76825	up-regulated
Nitab4.5_0009005g0020	0.765674	0.926803	0.975005	2.54262	1.32988	2.22266	1.29455	up-regulated
Nitab4.5_0009011g0010	73.1538	44.8587	57.636	84.061	161.434	113.5	1.1114	up-regulated
Nitab4.5_0009025g0030	1.90634	2.28558	3.35634	26.4678	11.5612	15.5496	2.94211	up-regulated
Nitab4.5_0009032g0020	161.514	95.5453	95.3793	223.9	275.988	188.961	1.05523	up-regulated
Nitab4.5_0009048g0020	21.22	22.3142	17.6095	42.0579	41.3662	38.0535	1.08255	up-regulated
Nitab4.5_0009058g0010	3.74043	1.58136	8.29152	22.0854	11.181	11.9084	1.85116	up-regulated
Nitab4.5_0009078g0020	3.66393	1.47997	2.81899	9.56384	10.3516	3.02607	1.59519	up-regulated
Nitab4.5_0009110g0010	5.98183	10.3416	8.5059	17.3989	12.6034	19.3618	1.09231	up-regulated
Nitab4.5_0009123g0010	8.11154	4.7491	5.7016	11.4246	16.6529	7.58664	1.02323	up-regulated
Nitab4.5_0009174g0010	55.4687	38.2159	42.4373	70.0468	120.01	76.3888	1.04895	up-regulated
Nitab4.5_0009189g0020	29.4652	21.7181	11.562	79.6037	191.487	92.08	2.5974	up-regulated
Nitab4.5_0009198g0010	1.03462	1.81635	1.45844	2.8552	6.71328	3.48284	1.65594	up-regulated
Nitab4.5_0009232g0010	32.4927	36.7112	39.9102	69.6735	138.093	40.4767	1.25181	up-regulated
Nitab4.5_0009288g0020	0	0	0	1.25662	0	0	7.03265	up-regulated
Nitab4.5_0009325g0010	3.26654	4.86108	3.15437	10.8084	7.522	6.26408	1.21925	up-regulated
Nitab4.5_0009330g0010	0.724885	1.15874	2.09133	1.29402	5.5242	1.7875	1.16573	up-regulated
Nitab4.5_0009387g0010	6.9925	14.7038	7.89215	47.1495	31.7455	41.4022	2.11836	up-regulated
Nitab4.5_0009459g0040	1.60636	1.07221	0.878123	3.32917	2.00141	1.72816	1.09017	up-regulated
Nitab4.5_0009499g0020	0.063937	1.02982	1.45301	7.30375	14.5132	7.63138	3.58127	up-regulated
Nitab4.5_0009507g0010	11.1011	12.1373	9.67314	51.8589	37.2261	35.6177	2.02082	up-regulated
Nitab4.5_0009590g0010	0.058958	0.0177	0	1.89556	1.32432	0.649149	5.39106	up-regulated
Nitab4.5_0009593g0010	4.42946	3.88559	4.0323	18.8308	24.6069	18.6314	2.40721	up-regulated
Nitab4.5_0009611g0040	10.7937	16.1133	24.6648	64.0794	47.363	18.7986	1.43491	up-regulated
Nitab4.5_0009623g0010	1.68778	2.04139	2.14699	5.40829	6.19062	3.24974	1.42005	up-regulated
Nitab4.5_0009641g0030	2.03684	1.63606	2.3808	3.92837	5.78229	3.79966	1.24137	up-regulated
Nitab4.5_0009688g0010	9.81622	10.9513	9.73508	18.3936	21.2171	18.339	1.01394	up-regulated
Nitab4.5_0009794g0010	17.4909	18.4848	12.4226	68.2375	38.1562	25.179	1.54588	up-regulated
Nitab4.5_0009819g0010	3.07062	3.76375	2.61996	6.82435	7.69099	4.67749	1.10384	up-regulated
Nitab4.5_0009844g0020	16.4708	11.5416	8.77122	71.0092	48.4575	32.9699	2.15223	up-regulated
Nitab4.5_0009908g0010	4.08122	3.80102	4.71205	8.3031	9.55026	7.34193	1.09062	up-regulated
Nitab4.5_0009934g0010	9.57656	15.9611	18.4472	85.0648	57.3064	58.4049	2.29225	up-regulated
Nitab4.5_0009939g0010	8.96604	10.6657	7.57688	25.1799	21.6513	18.071	1.347	up-regulated
Nitab4.5_0009944g0030	8.8497	9.25592	7.78192	20.7185	16.0822	19.2798	1.21486	up-regulated
Nitab4.5_0009945g0020	22.2044	17.5067	21.1319	27.2165	67.4038	28.5065	1.08357	up-regulated
Nitab4.5_0009955g0060	14.3339	11.6656	15.5355	39.09	41.6924	31.563	1.528	up-regulated
Nitab4.5_0009985g0020	13.7428	7.45391	14.3693	12.8243	41.701	22.0216	1.17412	up-regulated
Nitab4.5_0009996g0020	0.944838	0.576255	1.42031	2.41399	10.2218	3.86748	2.52827	up-regulated
Nitab4.5_0010004g0040	0	0	1.20153	8.67308	2.9201	3.89547	3.81424	up-regulated
Nitab4.5_0010008g0010	10.0744	6.94667	12.4388	17.5527	24.2595	13.8123	1.00338	up-regulated
Nitab4.5_0010055g0020	21.0276	12.8342	12.3643	22.3215	51.5016	22.0359	1.11974	up-regulated
Nitab4.5_0010196g0040	6.64367	5.43271	10.6034	52.0453	55.1082	35.7495	2.74937	up-regulated
Nitab4.5_0010287g0020	5.18844	6.83104	9.75366	17.9477	18.3861	14.4887	1.3159	up-regulated
Nitab4.5_0010290g0010	7.73056	6.0764	7.10023	17.5288	16.3555	8.27605	1.10519	up-regulated
Nitab4.5_0010347g0030	2.99973	2.09436	2.93537	6.63231	4.62322	5.72889	1.1858	up-regulated
Nitab4.5_0010348g0010	1.92557	1.56936	1.23608	4.93508	7.18202	6.44552	2.0508	up-regulated
Nitab4.5_0010496g0010	3.26101	2.52393	0.683394	6.11816	4.3307	11.4322	1.8598	up-regulated
Nitab4.5_0010531g0010	3.6435	2.46171	4.62785	8.96383	8.10532	5.79431	1.1883	up-regulated
Nitab4.5_0010533g0010	6.84095	9.40396	8.57229	14.3896	16.052	17.845	1.05101	up-regulated
Nitab4.5_0010630g0010	10.6717	11.3219	15.1676	42.5296	26.6414	33.6456	1.57642	up-regulated
Nitab4.5_0010705g0010	0.263105	0.10425	0.143863	0.443798	0.552664	1.92307	2.59668	up-regulated
Nitab4.5_0010788g0030	8.83258	3.01072	7.85267	16.1022	35.2746	12.6447	1.77288	up-regulated
Nitab4.5_0010853g0040	0.508127	0.689315	0.783857	3.30628	5.9859	2.2769	2.60785	up-regulated
Nitab4.5_0010987g0010	0.328845	1.02357	1.28872	6.92846	6.05685	3.0107	2.68382	up-regulated
Nitab4.5_0010993g0020	5.91157	14.5351	11.5411	59.709	28.0784	24.2989	1.91416	up-regulated
Nitab4.5_0011008g0020	24.3736	23.1547	29.2623	58.047	58.9271	53.5154	1.2458	up-regulated
Nitab4.5_0011052g0020	12.5328	23.4268	31.1241	51.0808	50.7015	49.7527	1.26906	up-regulated
Nitab4.5_0011054g0020	2.35031	0.925651	1.97766	4.13464	8.94664	3.68783	1.74524	up-regulated
Nitab4.5_0011065g0010	3.43324	1.68194	2.8718	10.4245	6.59521	3.44907	1.46513	up-regulated
Nitab4.5_0011106g0010	14.1021	26.4108	18.4519	73.4192	49.2637	55.5312	1.69408	up-regulated
Nitab4.5_0011186g0030	32.4959	23.6753	33.806	59.4423	63.9858	57.1967	1.10059	up-regulated
Nitab4.5_0011213g0010	1.96035	1.19025	7.2822	22.4302	25.6549	26.2649	2.93	up-regulated
Nitab4.5_0011256g0010	13.5669	8.54355	10.9264	19.0498	32.8156	18.13	1.16182	up-regulated
Nitab4.5_0011498g0010	4.93393	4.6123	2.36158	8.2414	15.6664	8.77711	1.5275	up-regulated
Nitab4.5_0011515g0010	1.68938	1.86732	1.91693	6.05637	3.29779	3.28689	1.31293	up-regulated
Nitab4.5_0011519g0020	0.233616	0.189874	0.23553	13.4505	1.45228	0.311956	4.62978	up-regulated
Nitab4.5_0011534g0020	8.16604	5.82918	6.35741	9.96987	18.6328	12.5322	1.09302	up-regulated
Nitab4.5_0011581g0010	1.45714	1.8549	2.97877	9.16987	14.8111	6.75088	2.3619	up-regulated
Nitab4.5_0011709g0020	4.40159	1.95796	5.67185	29.2822	13.6329	9.76692	2.24911	up-regulated
Nitab4.5_0011716g0010	1.97097	2.9566	2.93816	13.6542	13.0262	7.93702	2.22354	up-regulated
Nitab4.5_0011727g0040	0.202959	0.816979	1.16349	2.35513	2.54072	2.00713	1.72924	up-regulated
Nitab4.5_0011791g0010	31.1825	10.6196	9.23268	47.8514	101.485	41.581	1.97459	up-regulated
Nitab4.5_0011815g0010	55.6318	50.3207	46.573	132.536	185.178	135.973	1.65632	up-regulated
Nitab4.5_0011832g0010	8.16104	5.4006	6.49809	17.6734	13.0546	14.7995	1.28474	up-regulated
Nitab4.5_0011844g0010	0.061192	0	0.06454	0.522346	1.49887	0.185258	3.94978	up-regulated
Nitab4.5_0011908g0020	1.81251	0.772291	3.21965	14.8958	7.24937	4.43285	2.30455	up-regulated
Nitab4.5_0011993g0010	2.48268	1.75154	2.97439	12.4081	9.19531	6.12358	2.04568	up-regulated
Nitab4.5_0012011g0020	0.528639	1.16836	0.381809	1.76051	2.91388	1.57311	1.63289	up-regulated
Nitab4.5_0012157g0010	16.855	15.8586	18.0785	32.5361	42.3389	29.8587	1.13036	up-regulated
Nitab4.5_0012159g0010	0	0	0	1.25143	0.133329	0.842159	8.35228	up-regulated
Nitab4.5_0012161g0030	0.056021	0.432515	0.787037	5.41841	1.83305	2.39765	3.01899	up-regulated
Nitab4.5_0012312g0010	1.4971	1.80975	3.31449	9.7767	5.4752	5.78122	1.77555	up-regulated
Nitab4.5_0012502g0010	6.50213	2.6251	6.54845	11.9767	12.0387	14.1771	1.38758	up-regulated
Nitab4.5_0012647g0010	18.9283	19.1985	18.5475	45.5166	33.4212	30.8085	1.05416	up-regulated
Nitab4.5_0012787g0010	0.498474	0.41721	1.10785	3.50644	2.39845	2.85678	2.18559	up-regulated
Nitab4.5_0012888g0010	9.15693	9.40474	7.15352	17.0602	23.7962	14.7202	1.19191	up-regulated
Nitab4.5_0012967g0020	0	0.033719	0	0.177883	0.46621	0.180589	4.25322	up-regulated
Nitab4.5_0013076g0020	32.8949	25.4721	29.0992	60.719	109.812	63.774	1.49855	up-regulated
Nitab4.5_0013083g0010	5.83141	6.7576	4.97882	8.43311	14.0028	11.4032	1.02325	up-regulated
Nitab4.5_0013086g0010	4.76295	3.41312	3.79709	7.58727	10.1753	6.3868	1.0972	up-regulated
Nitab4.5_0013137g0020	18.7626	20.7872	15.8325	52.394	47.8988	40.9239	1.44326	up-regulated
Nitab4.5_0013228g0020	2.66123	2.05852	4.17859	10.0516	14.482	8.33206	1.96964	up-regulated
Nitab4.5_0013465g0010	0.622392	1.40899	1.87295	9.70373	14.5327	9.72675	3.18256	up-regulated
Nitab4.5_0013597g0020	0	0.081837	0.172018	0.428128	0.742312	0.300851	2.56785	up-regulated
Nitab4.5_0013643g0010	0.258909	0.887061	1.00826	5.96394	2.96218	2.76678	2.53129	up-regulated
Nitab4.5_0013692g0010	12.8192	18.8857	13.3566	53.6578	40.2326	30.4667	1.55972	up-regulated
Nitab4.5_0013740g0020	8.60435	8.25482	6.70931	16.7634	17.333	11.694	1.0475	up-regulated
Nitab4.5_0013813g0010	1.95433	1.21261	1.27643	3.36121	4.60908	4.44121	1.56415	up-regulated
Nitab4.5_0013820g0010	2.21183	4.41191	2.5719	5.83927	6.66643	6.86424	1.15855	up-regulated
Nitab4.5_0014031g0010	0	0	0	0.279754	0	0.625498	6.03691	up-regulated
Nitab4.5_0014059g0010	20.1193	22.2349	17.8478	41.1073	42.4628	31.8033	1.02774	up-regulated
Nitab4.5_0014067g0010	1.43342	1.12893	2.01033	7.91344	7.98637	7.93034	2.47282	up-regulated
Nitab4.5_0014813g0010	0	0	0	0	3.94793	1.81894	8.41234	up-regulated
Nitab4.5_0015544g0010	0.201627	0.580886	0.961907	3.39744	1.53046	1.79502	2.05669	up-regulated
Nitab4.5_0015933g0010	0	0	0	0.67086	0.430648	0.072286	7.40791	up-regulated
Nitab4.5_0016396g0010	0	0	0	1.23535	0.511892	0.03054	7.77545	up-regulated
Nitab4.5_0016624g0010	3.76978	2.79553	3.91106	8.05942	6.61579	6.75186	1.13208	up-regulated
Nitab4.5_0016704g0010	2.13342	4.03639	4.07901	10.0666	5.72253	6.13781	1.19671	up-regulated
Nitab4.5_0016738g0010	29.8808	33.7213	30.5725	68.6954	66.4164	58.0698	1.12944	up-regulated
Nitab4.5_0017035g0010	0.581411	2.13327	1.45379	5.29297	7.28278	8.26096	2.38713	up-regulated
Nitab4.5_0017067g0010	1.77864	1.692	2.36096	6.78409	9.67505	4.78848	1.94312	up-regulated
Nitab4.5_0017306g0010	17.1338	17.987	15.8426	44.2439	35.412	33.1657	1.24407	up-regulated
Nitab4.5_0017907g0010	1.71517	2.17467	2.57134	18.6876	7.4086	5.26774	2.39226	up-regulated
Nitab4.5_0019996g0010	3.99358	1.72494	5.55936	17.1504	18.3221	14.0056	2.2298	up-regulated
Nitab4.5_0021182g0010	3.70711	4.03332	7.36966	28.1408	10.7561	9.04364	1.78511	up-regulated
Nitab4.5_0021741g0010	7.25377	8.29026	9.41945	45.0151	11.924	17.0357	1.69308	up-regulated
Nitab4.5_0021816g0010	0.166515	0.382915	1.92388	7.04903	3.10317	3.56132	2.54364	up-regulated
Nitab4.5_0021870g0010	1.78697	1.35707	5.01904	9.99221	11.8469	6.87167	1.907	up-regulated
Nitab4.5_0022090g0010	1.09658	0.860262	1.86103	3.94553	2.81656	4.70683	1.69244	up-regulated
Nitab4.5_0023821g0010	13.0812	16.3612	6.60189	43.1657	49.5932	40.4935	1.9686	up-regulated
Nitab4.5_0024190g0010	5.48948	6.57231	6.16808	32.8771	22.8958	15.6712	2.06704	up-regulated
Nitab4.5_0025145g0010	1.37315	1.34055	1.31562	4.56804	3.13322	1.65834	1.31179	up-regulated
Nitab4.5_0026691g0010	24.7497	23.0876	9.86211	99.4777	66.1153	85.8968	2.22292	up-regulated
Nitab4.5_0000007g0020	14.3459	9.19127	13.3125	3.73847	2.82749	6.3368	-1.39679	down-regulated
Nitab4.5_0000008g0010	5.86971	5.49793	8.89449	1.57405	2.78328	2.55041	-1.46332	down-regulated
Nitab4.5_0000015g0100	11.0164	9.21881	13.4729	3.43492	4.30409	6.94685	-1.09458	down-regulated
Nitab4.5_0000019g0040	2.3368	2.0423	2.56129	1.23326	0.878478	0.261506	-1.45269	down-regulated
Nitab4.5_0000040g0110	7.02668	12.2493	8.66029	4.44364	1.01637	2.98033	-1.60187	down-regulated
Nitab4.5_0000040g0270	13.4358	21.1276	17.9586	4.56191	4.97701	5.51718	-1.70791	down-regulated
Nitab4.5_0000053g0180	1.75525	1.7208	1.4905	0.522755	0.22538	0.909167	-1.44457	down-regulated
Nitab4.5_0000062g0200	13.9444	7.18399	10.7731	4.43857	5.25179	3.72063	-1.15022	down-regulated
Nitab4.5_0000073g0350	2.5876	3.58722	3.40878	0.694175	0.200469	1.88043	-1.66061	down-regulated
Nitab4.5_0000091g0300	19.0119	33.4338	21.0768	3.72189	3.41833	8.21047	-2.15776	down-regulated
Nitab4.5_0000094g0160	5.68125	4.67483	4.5076	2.00223	2.28493	1.70252	-1.20913	down-regulated
Nitab4.5_0000101g0280	0.116335	0	0.02654	0	0	0	-6.53243	down-regulated
Nitab4.5_0000103g0030	3.57543	4.85836	5.69588	1.1574	1.10836	2.16348	-1.56447	down-regulated
Nitab4.5_0000136g0340	31.6776	25.1322	22.8717	6.18619	14.5434	10.8447	-1.25984	down-regulated
Nitab4.5_0000183g0170	4.76217	4.48941	2.97613	1.17325	1.96651	1.42223	-1.31486	down-regulated
Nitab4.5_0000205g0190	0.284305	0	0.466682	0	0	0	-6.96603	down-regulated
Nitab4.5_0000214g0130	8.42613	3.18079	6.63002	1.21612	2.54792	1.48019	-1.71353	down-regulated
Nitab4.5_0000223g0140	26.2755	30.1327	12.3402	8.69233	6.47585	6.18168	-1.58024	down-regulated
Nitab4.5_0000229g0010	7.57061	6.97825	7.16373	1.74297	1.83858	2.48903	-1.73248	down-regulated
Nitab4.5_0000252g0040	14.4563	15.7966	12.4961	3.69767	8.8995	3.81801	-1.31526	down-regulated
Nitab4.5_0000259g0090	3.10234	1.60728	1.56004	0.30948	0.610947	1.12474	-1.4994	down-regulated
Nitab4.5_0000286g0050	0.089901	0	0.079638	0	0	0	-5.30514	down-regulated
Nitab4.5_0000303g0030	0.475078	0.143242	0.331995	0	0.022424	0	-4.92523	down-regulated
Nitab4.5_0000303g0300	0.831502	1.54935	0.825423	0.087632	0.134637	0.299354	-2.35366	down-regulated
Nitab4.5_0000310g0020	6.1179	3.10473	3.32963	0.523466	1.76663	1.64971	-1.56818	down-regulated
Nitab4.5_0000313g0110	5.07691	3.72809	4.88499	1.794	3.08106	1.59228	-1.00189	down-regulated
Nitab4.5_0000357g0180	1.4837	1.64071	1.80597	0.367491	0.517341	0.510742	-1.71427	down-regulated
Nitab4.5_0000365g0100	78.9046	67.616	32.9953	25.9731	24.0572	26.9652	-1.12717	down-regulated
Nitab4.5_0000390g0050	1.35458	0.66436	0.67909	0.374372	0.434902	0.226535	-1.28018	down-regulated
Nitab4.5_0000491g0080	29.3041	32.1277	23.3208	10.797	10.5052	15.0408	-1.1259	down-regulated
Nitab4.5_0000495g0180	2.23266	1.55797	2.51455	0.317225	0.285358	0.908474	-1.9223	down-regulated
Nitab4.5_0000500g0210	1.24693	1.73218	1.29689	0.443732	0.179352	0.243391	-2.17732	down-regulated
Nitab4.5_0000566g0200	130.538	109.286	92.4741	21.9537	48.3224	53.656	-1.34093	down-regulated
Nitab4.5_0000587g0080	6.70152	6.61159	6.22546	1.97532	3.97291	3.26028	-1.00503	down-regulated
Nitab4.5_0000613g0170	6.59735	5.3421	5.23222	2.19644	3.05063	2.65495	-1.02906	down-regulated
Nitab4.5_0000630g0020	19.2137	17.8937	12.6621	6.25249	9.59984	6.26136	-1.09086	down-regulated
Nitab4.5_0000639g0100	20.0709	13.9053	11.3901	4.68303	11.1252	5.7196	-1.00092	down-regulated
Nitab4.5_0000649g0090	13.4055	11.6628	6.96472	3.2796	5.64247	4.77486	-1.14522	down-regulated
Nitab4.5_0000649g0230	14.5981	15.6433	13.8339	4.39865	5.86045	2.45697	-1.70842	down-regulated
Nitab4.5_0000664g0010	7.67706	6.93398	4.69225	3.0108	2.66559	2.12217	-1.21248	down-regulated
Nitab4.5_0000669g0050	3.22724	2.27786	2.97766	0.994883	1.21825	1.42398	-1.12159	down-regulated
Nitab4.5_0000710g0010	1.02585	2.37675	0.740418	0	0.14749	0.240367	-3.31093	down-regulated
Nitab4.5_0000715g0150	12.312	6.02806	10.8197	2.64927	4.58813	3.39231	-1.36909	down-regulated
Nitab4.5_0000725g0120	0.713471	0.4634	0.210633	0.121217	0.043352	0.023171	-2.70401	down-regulated
Nitab4.5_0000726g0010	1.07422	1.89853	1.80348	0.271925	0.692602	0.816717	-1.32692	down-regulated
Nitab4.5_0000875g0100	27.623	25.2963	17.1841	10.5615	9.6277	8.85956	-1.17365	down-regulated
Nitab4.5_0000875g0110	21.0973	11.1157	10.7835	5.54088	6.683	5.69717	-1.17001	down-regulated
Nitab4.5_0000886g0020	1.7292	3.46169	5.13321	0.607523	1.41499	1.61393	-1.40974	down-regulated
Nitab4.5_0000902g0350	5.26893	4.42096	5.46336	1.18479	2.00866	2.6505	-1.27957	down-regulated
Nitab4.5_0000971g0110	5.64969	3.78965	11.1692	2.58346	1.88736	2.50765	-1.44807	down-regulated
Nitab4.5_0000979g0010	17.0581	19.2861	14.8699	9.78155	6.06417	5.81799	-1.13676	down-regulated
Nitab4.5_0001038g0010	5.58752	5.72503	5.65585	1.34926	3.77953	2.19763	-1.14026	down-regulated
Nitab4.5_0001061g0090	0.126766	0.147489	0.059927	0	0	0	-6.84538	down-regulated
Nitab4.5_0001109g0030	17.9145	14.4487	24.2738	3.33804	6.89011	6.22034	-1.69805	down-regulated
Nitab4.5_0001205g0010	7.55822	9.97505	5.80368	3.04616	3.45879	2.80626	-1.23966	down-regulated
Nitab4.5_0001327g0080	3.65082	2.67371	4.16295	1.73812	1.55421	1.28605	-1.09102	down-regulated
Nitab4.5_0001360g0220	27.9211	27.3522	32.6204	4.00694	6.66912	8.16433	-2.13139	down-regulated
Nitab4.5_0001385g0120	0.172774	0.324236	0.533977	0.062299	0	0	-3.62428	down-regulated
Nitab4.5_0001432g0150	3.50272	4.11956	4.74237	1.16748	2.19088	2.17077	-1.07666	down-regulated
Nitab4.5_0001472g0060	3.64939	6.52492	5.72582	2.14791	2.08901	2.68319	-1.10398	down-regulated
Nitab4.5_0001496g0030	5.31266	8.75778	2.6138	1.70871	0.173553	1.49958	-2.17629	down-regulated
Nitab4.5_0001503g0100	3.27275	3.43067	3.11366	1.5017	1.49976	1.55029	-1.01431	down-regulated
Nitab4.5_0001568g0080	0.435221	0	0.404125	0	0	0	-6.06822	down-regulated
Nitab4.5_0001591g0120	1.89308	0.535868	0.702364	0.314923	0.362082	0.087543	-1.90304	down-regulated
Nitab4.5_0001618g0290	1.47463	2.40534	2.39599	0.595943	0.706015	1.12254	-1.27257	down-regulated
Nitab4.5_0001632g0010	3.39384	2.87089	3.11516	0.776783	1.42443	1.26884	-1.33646	down-regulated
Nitab4.5_0001655g0120	1.30848	1.65786	1.29987	0.37717	0.402291	0.555419	-1.56054	down-regulated
Nitab4.5_0001659g0160	7.75354	7.57028	6.59905	2.30285	5.44469	2.41649	-1.04141	down-regulated
Nitab4.5_0001787g0030	79.5356	43.326	44.3549	24.764	25.3088	25.86	-1.04017	down-regulated
Nitab4.5_0001800g0010	14.8835	15.6254	12.8095	6.39657	6.21765	5.8421	-1.1365	down-regulated
Nitab4.5_0001812g0010	23.1706	20.3559	26.4981	2.52737	6.17697	5.41117	-2.22847	down-regulated
Nitab4.5_0001918g0010	2.91476	2.44552	2.74401	0.957521	1.76547	0.733275	-1.14964	down-regulated
Nitab4.5_0002060g0060	44.9332	30.5359	29.0369	15.2475	19.3737	12.4079	-1.06516	down-regulated
Nitab4.5_0002113g0080	6.38973	10.107	5.7451	3.92699	2.25675	3.93309	-1.03186	down-regulated
Nitab4.5_0002248g0050	28.0064	29.3363	26.9073	13.0772	12.7582	11.227	-1.09049	down-regulated
Nitab4.5_0002266g0050	11.4971	6.7096	4.14575	1.78993	2.78396	1.97338	-1.67517	down-regulated
Nitab4.5_0002328g0020	24.1865	20.0328	14.3235	7.04171	7.41314	5.58518	-1.45603	down-regulated
Nitab4.5_0002356g0020	3.57389	3.16809	2.07045	0.924365	0.970302	0.744461	-1.63736	down-regulated
Nitab4.5_0002368g0040	63.8026	74.3683	73.1972	17.8992	32.6125	23.2748	-1.44041	down-regulated
Nitab4.5_0002456g0090	25.8061	15.1463	15.0793	5.19788	3.08835	3.15228	-2.18192	down-regulated
Nitab4.5_0002462g0050	35.9723	31.9224	21.5575	9.17514	14.2788	13.2736	-1.20074	down-regulated
Nitab4.5_0002464g0020	13.968	16.3468	15.4298	7.14737	6.50738	7.09418	-1.04383	down-regulated
Nitab4.5_0002470g0040	1.97084	2.56638	0.966911	0.172897	0.337529	0	-3.3652	down-regulated
Nitab4.5_0002530g0010	3.95519	7.83994	14.4242	2.69536	2.90039	4.56707	-1.26272	down-regulated
Nitab4.5_0002564g0050	2.98282	2.62221	2.58839	1.01543	1.32694	1.22439	-1.10737	down-regulated
Nitab4.5_0002780g0110	4.71545	1.98624	2.93476	1.69711	1.25094	0.811291	-1.24873	down-regulated
Nitab4.5_0002859g0040	5.32764	6.94627	8.95587	1.47543	0.893135	2.0219	-2.15691	down-regulated
Nitab4.5_0003045g0050	6.76368	7.74947	6.38119	3.05771	2.70353	3.1697	-1.1249	down-regulated
Nitab4.5_0003069g0030	9.70797	12.4495	9.43096	3.06118	3.3066	4.42477	-1.455	down-regulated
Nitab4.5_0003228g0050	13.7931	11.2818	10.3022	4.35996	6.05831	4.16181	-1.19298	down-regulated
Nitab4.5_0003280g0030	5.04236	3.56423	4.77621	1.20183	2.20687	1.11187	-1.48109	down-regulated
Nitab4.5_0003402g0050	10.1552	10.2122	1.93867	0.809873	0.953465	0.940618	-2.95223	down-regulated
Nitab4.5_0003429g0010	8.11358	6.71489	4.81508	3.01904	3.19636	2.80238	-1.02784	down-regulated
Nitab4.5_0003466g0040	0.411902	0.785574	0.475014	0	0.284739	0.047521	-2.26639	down-regulated
Nitab4.5_0003635g0040	221.316	94.9543	54.7376	46.0344	53.4075	34.7486	-1.37662	down-regulated
Nitab4.5_0003656g0060	4.111	4.34064	6.7073	1.60987	1.22145	2.60227	-1.36332	down-regulated
Nitab4.5_0003726g0010	22.6699	22.0224	18.6445	6.68622	7.80601	10.3805	-1.25459	down-regulated
Nitab4.5_0003773g0020	4.82653	5.56393	2.99219	0.78961	1.46722	2.06875	-1.53462	down-regulated
Nitab4.5_0003780g0130	9.3564	11.1035	11.7363	4.73618	3.89023	6.16792	-1.01919	down-regulated
Nitab4.5_0003785g0030	32.7634	27.5457	33.1823	7.85091	13.6671	11.8054	-1.40298	down-regulated
Nitab4.5_0003823g0050	2.32508	1.19726	2.15792	0.56869	0.274597	0.672658	-1.78288	down-regulated
Nitab4.5_0003878g0070	9.55345	11.9734	7.46135	3.23936	3.42595	5.27659	-1.18503	down-regulated
Nitab4.5_0003995g0030	6.15664	10.9896	10.1695	1.33984	2.26429	2.13221	-2.16333	down-regulated
Nitab4.5_0004078g0010	5.57711	4.04672	4.62817	1.47717	2.07256	1.18931	-1.48476	down-regulated
Nitab4.5_0004184g0020	56.6915	58.9899	45.5305	21.8356	20.3788	32.7725	-1.00621	down-regulated
Nitab4.5_0004425g0020	5.66841	4.49524	5.4079	2.23212	2.32908	2.66304	-1.00721	down-regulated
Nitab4.5_0004570g0090	8.27962	3.56722	3.21573	2.06478	2.16308	1.08625	-1.3962	down-regulated
Nitab4.5_0004579g0030	45.8855	57.3326	65.9747	15.6198	25.1104	12.9	-1.57933	down-regulated
Nitab4.5_0004613g0060	1.32135	1.25079	1.91568	0.639094	0.313302	0.856385	-1.18834	down-regulated
Nitab4.5_0004912g0060	17.2045	15.4784	15.9109	7.01695	6.54826	7.32044	-1.1189	down-regulated
Nitab4.5_0004969g0050	24.7476	41.0295	19.706	5.45861	8.35799	10.6293	-1.72169	down-regulated
Nitab4.5_0005272g0010	24.1808	19.744	20.7874	10.2951	12.5372	1.0941	-1.35629	down-regulated
Nitab4.5_0005359g0030	2.46871	2.28959	1.69263	0.761551	1.05577	1.10483	-1.05109	down-regulated
Nitab4.5_0005482g0010	23.973	25.371	24.5021	3.63786	9.56341	8.3864	-1.69759	down-regulated
Nitab4.5_0005597g0020	5.15293	6.35672	6.10782	1.50459	3.513	2.75916	-1.10355	down-regulated
Nitab4.5_0005730g0010	3.04318	2.96875	3.14195	1.26314	1.45892	0.951679	-1.2282	down-regulated
Nitab4.5_0005954g0010	30.8082	37.3776	26.1746	14.8232	11.8298	14.5627	-1.09661	down-regulated
Nitab4.5_0005985g0070	5.61891	9.86168	7.37622	3.10517	3.02074	3.89537	-1.09632	down-regulated
Nitab4.5_0006022g0010	36.3263	64.8007	43.6868	10.2322	16.5198	21.0792	-1.51501	down-regulated
Nitab4.5_0006137g0020	1.93915	2.45258	2.47958	1.35181	0.897688	0.748579	-1.09315	down-regulated
Nitab4.5_0006324g0010	5.35436	6.93999	6.66659	2.25808	2.90889	3.18723	-1.09234	down-regulated
Nitab4.5_0006332g0050	2.68782	3.43332	2.24217	0.935062	0.614603	0.501899	-1.9198	down-regulated
Nitab4.5_0006408g0010	15.1378	22.9195	20.4817	8.16831	10.3808	7.47185	-1.08545	down-regulated
Nitab4.5_0006409g0050	3.00954	3.96861	4.00192	1.36032	1.5879	1.19806	-1.31244	down-regulated
Nitab4.5_0006416g0010	17.1828	20.425	8.92443	5.1512	5.33107	5.05708	-1.49324	down-regulated
Nitab4.5_0006473g0010	2.18087	1.60008	2.73537	0.517071	0.814066	0.406089	-1.8059	down-regulated
Nitab4.5_0006558g0010	0.536469	0.536343	0.648171	0.011586	0.240237	0.087585	-2.25459	down-regulated
Nitab4.5_0006648g0020	5.73422	5.39373	5.68058	2.03441	1.98944	2.75198	-1.20451	down-regulated
Nitab4.5_0006802g0020	0	0	0.844231	0	0	0	-6.18773	down-regulated
Nitab4.5_0006870g0010	7.18457	6.17819	4.43668	1.70446	2.85573	1.84388	-1.39515	down-regulated
Nitab4.5_0007254g0070	3.60862	2.90526	1.89645	1.17435	1.48068	0.94458	-1.1314	down-regulated
Nitab4.5_0007380g0020	8.42497	8.35627	6.83204	0.405725	3.01272	1.47834	-2.20686	down-regulated
Nitab4.5_0007501g0020	5.96569	6.28765	5.25579	1.14511	2.74545	2.34754	-1.41009	down-regulated
Nitab4.5_0007624g0050	9.26854	11.1501	11.3484	3.34167	4.10059	4.0185	-1.37398	down-regulated
Nitab4.5_0007717g0030	0.688075	0.339571	0.312888	0.064366	0.146202	0.202581	-1.60101	down-regulated
Nitab4.5_0007792g0010	2.0634	2.58626	1.56386	0.984175	0.787661	0.83222	-1.15631	down-regulated
Nitab4.5_0007797g0020	1.69741	2.19982	1.91865	0.579011	0.680594	0.884836	-1.33596	down-regulated
Nitab4.5_0007888g0030	7.35684	13.2056	10.9244	3.39401	5.61722	4.69167	-1.11727	down-regulated
Nitab4.5_0008283g0010	3.41609	1.89989	1.85588	0.804258	0.812708	0.910661	-1.38972	down-regulated
Nitab4.5_0008436g0010	2.07244	2.764	2.15632	0.722028	0.099203	0.696531	-2.06273	down-regulated
Nitab4.5_0008568g0060	1.99885	2.32265	2.66832	0.541643	0.815794	0.90371	-1.50364	down-regulated
Nitab4.5_0008587g0010	1.91865	1.9923	1.29251	0.612419	0.825408	0.345156	-1.46417	down-regulated
Nitab4.5_0008587g0020	10.4379	13.4671	7.92217	4.14525	3.76723	3.90903	-1.32773	down-regulated
Nitab4.5_0008781g0030	24.5866	26.6216	23.5416	5.85942	7.36904	11.5116	-1.50009	down-regulated
Nitab4.5_0008972g0020	11.2691	11.3364	7.85719	4.08395	4.76595	5.00455	-1.04443	down-regulated
Nitab4.5_0009049g0020	3.77764	2.73731	2.94469	1.12401	1.57965	1.42842	-1.10378	down-regulated
Nitab4.5_0009370g0010	1.36196	1.79716	1.14381	0.586132	0.504266	0.458596	-1.37754	down-regulated
Nitab4.5_0009578g0030	10.8071	3.71373	3.214	1.10996	1.83871	1.92195	-1.74468	down-regulated
Nitab4.5_0009734g0010	23.9981	33.2165	32.9524	11.5725	11.3557	15.4474	-1.13555	down-regulated
Nitab4.5_0009898g0030	2.25598	1.24169	1.53931	0.421447	0.579142	0.779609	-1.39572	down-regulated
Nitab4.5_0010222g0050	0.171176	0.142892	0.276817	0	0	0	-6.54197	down-regulated
Nitab4.5_0010331g0010	25.6169	39.0746	36.5429	14.477	13.4294	13.5204	-1.19456	down-regulated
Nitab4.5_0010535g0030	6.46275	8.1831	9.56901	3.65303	2.53717	2.97692	-1.29633	down-regulated
Nitab4.5_0010771g0010	7.49653	6.23489	8.65273	2.81529	4.28631	3.34749	-1.01112	down-regulated
Nitab4.5_0010842g0010	5.32345	4.41426	3.46793	1.3306	1.48619	1.72913	-1.43962	down-regulated
Nitab4.5_0011271g0040	17.3469	13.0451	18.8706	2.88557	9.73313	7.08033	-1.2458	down-regulated
Nitab4.5_0012444g0010	8.6144	7.27716	4.4121	2.35741	2.80145	2.4198	-1.32642	down-regulated
Nitab4.5_0019106g0010	1.48781	1.68404	1.25668	0.505426	0.575965	0.464523	-1.41018	down-regulated
Nitab4.5_0026398g0010	6.55558	8.84265	2.71561	1.00414	1.11971	2.09547	-2.00633	down-regulated

## Sheet: 5B0.25_vs_5B1.all_DEGs
gene_id	FPKM						log2FC	Regulated
	5B1-1	5B1-2	5B1-3	5B1/4-1	5B1/4-2	5B1/4-3
Nitab4.5_0007598g0010	4.11595	3.6556	2.79611	11.3136	12.4784	9.88602	1.76977	up-regulated
Nitab4.5_0000037g0180	53.2836	28.4001	25.1468	70.7749	110.916	72.2624	1.35977	up-regulated
Nitab4.5_0002394g0010	0	0	0	2.66198	5.59862	5.18537	10.5096	up-regulated
Nitab4.5_0003074g0030	32.2802	20.7786	35.3961	137.456	202.049	68.4538	2.33171	up-regulated
Nitab4.5_0002726g0090	1.0063	1.23923	1.37718	3.66396	2.5195	4.11465	1.57906	up-regulated
Nitab4.5_0001184g0040	6.34384	5.73753	7.58748	18.8734	15.7416	11.5177	1.33396	up-regulated
Nitab4.5_0005893g0010	1.66863	2.25698	3.69805	9.87765	9.57672	5.34869	1.80965	up-regulated
Nitab4.5_0000446g0210	3.93812	2.52875	2.73204	6.33507	6.34715	6.66535	1.16683	up-regulated
Nitab4.5_0001083g0010	0	0	0.103338	2.24906	11.2772	7.68408	7.62505	up-regulated
Nitab4.5_0000747g0050	5.90329	8.52711	7.27036	12.0517	25.3929	19.4459	1.48622	up-regulated
Nitab4.5_0002486g0040	10.8038	6.95827	5.92363	29.9321	46.1125	21.8358	2.16249	up-regulated
Nitab4.5_0009387g0010	6.9925	14.7038	7.89215	24.3099	24.384	23.7089	1.37657	up-regulated
Nitab4.5_0009189g0020	29.4652	21.7181	11.562	77.2535	97.4561	38.9511	1.88443	up-regulated
Nitab4.5_0004699g0040	0.730497	0.72444	0.915299	5.40152	7.64385	4.90314	3.00431	up-regulated
Nitab4.5_0000446g0010	0.248235	0.209793	0	0.904175	1.83673	3.32227	3.69037	up-regulated
Nitab4.5_0000020g0090	1.86512	2.84011	3.35144	10.0786	9.37163	6.8218	1.80401	up-regulated
Nitab4.5_0005181g0040	2.51217	2.0648	2.19226	3.49505	4.83803	5.98432	1.16411	up-regulated
Nitab4.5_0003603g0040	11.0249	11.3441	6.00261	27.2956	60.1595	24.2516	2.0949	up-regulated
Nitab4.5_0004465g0110	1.15725	0.37349	1.02407	3.93739	5.03561	4.07756	2.35547	up-regulated
Nitab4.5_0004063g0040	7.22776	2.9538	7.25263	17.4152	37.8355	17.6227	2.18425	up-regulated
Nitab4.5_0000222g0350	3.34616	3.4736	4.35355	8.71696	10.4608	7.63581	1.36608	up-regulated
Nitab4.5_0000156g0210	13.8374	10.4705	13.8279	50.2385	46.0953	33.6789	1.87532	up-regulated
Nitab4.5_0005932g0030	10.8357	8.01509	15.5737	35.4422	27.6805	53.3864	1.83951	up-regulated
Nitab4.5_0001121g0070	14.6131	13.5063	8.62149	26.282	24.8316	32.1951	1.26532	up-regulated
Nitab4.5_0009934g0010	9.57656	15.9611	18.4472	38.3391	40.245	32.4161	1.43451	up-regulated
Nitab4.5_0011815g0010	55.6318	50.3207	46.573	88.6416	127.945	93.0201	1.12594	up-regulated
Nitab4.5_0000116g0330	0.369607	1.37056	1.08976	2.23568	5.28933	1.90521	1.83789	up-regulated
Nitab4.5_0000895g0150	103.337	99.9024	188.041	302.299	313.605	186.921	1.15092	up-regulated
Nitab4.5_0003073g0070	1.23194	1.02263	1.3666	2.59094	2.58086	5.42388	1.61908	up-regulated
Nitab4.5_0026691g0010	24.7497	23.0876	9.86211	59.6637	67.6509	19.6345	1.46603	up-regulated
Nitab4.5_0003155g0010	134.197	157.407	312.355	448.217	483.856	504.264	1.34888	up-regulated
Nitab4.5_0000709g0070	7.12755	7.6837	3.3426	21.1655	17.3434	15.9026	1.67367	up-regulated
Nitab4.5_0005184g0020	1.67232	1.54616	1.73163	5.39547	3.29735	5.49761	1.59493	up-regulated
Nitab4.5_0000359g0190	52.6351	26.6256	42.5374	84.4449	120.09	127.543	1.54313	up-regulated
Nitab4.5_0000705g0140	0.797253	0.796445	1.68049	7.39679	11.7696	5.52065	2.95988	up-regulated
Nitab4.5_0001160g0130	37.3749	43.0407	26.9059	79.3273	62.4802	75.6199	1.10385	up-regulated
Nitab4.5_0001762g0080	1.12108	1.6746	1.14424	2.42778	4.59572	5.45535	1.74655	up-regulated
Nitab4.5_0000283g0070	0.469009	0.770688	1.07279	1.306	2.14303	3.1922	1.57447	up-regulated
Nitab4.5_0001614g0060	5.73549	5.53489	3.58526	11.2621	15.3686	11.4263	1.4582	up-regulated
Nitab4.5_0000734g0070	0.882524	1.21343	1.87932	4.7974	6.75884	3.5531	2.03404	up-regulated
Nitab4.5_0002857g0010	11.8497	11.8648	5.36929	48.2392	38.4252	27.6503	2.07265	up-regulated
Nitab4.5_0001163g0070	189.489	121.38	193.607	413.873	385.517	380.302	1.32555	up-regulated
Nitab4.5_0006824g0040	36.3493	29.3169	71.6864	89.773	94.7608	91.2739	1.10841	up-regulated
Nitab4.5_0002543g0110	12.3674	17.1834	12.96	26.3889	31.9967	45.8925	1.3734	up-regulated
Nitab4.5_0001971g0020	14.7781	12.1624	6.56977	29.7979	36.9678	17.7301	1.44576	up-regulated
Nitab4.5_0009198g0010	1.03462	1.81635	1.45844	3.48831	4.36577	3.46308	1.48263	up-regulated
Nitab4.5_0001062g0050	2.7202	1.17192	2.29729	7.80917	5.70284	6.00259	1.75182	up-regulated
Nitab4.5_0010987g0010	0.328845	1.02357	1.28872	3.17534	1.99207	4.67199	1.96082	up-regulated
Nitab4.5_0001675g0070	0.456053	0.136681	1.41207	1.7452	10.966	7.77513	3.45371	up-regulated
Nitab4.5_0002231g0050	2.42037	2.83298	4.05344	7.37778	8.41346	9.52424	1.53346	up-regulated
Nitab4.5_0002898g0030	2.83142	2.95319	5.23785	8.11032	5.33471	20.2691	1.67068	up-regulated
Nitab4.5_0000058g0060	2.94148	5.34339	1.8482	14.8169	19.5993	7.32336	2.14883	up-regulated
Nitab4.5_0004420g0070	4.68867	4.58242	4.09	9.84346	12.922	14.8436	1.58184	up-regulated
Nitab4.5_0006118g0030	0	0.029614	0	0.364229	0.076029	0.442635	4.79345	up-regulated
Nitab4.5_0007063g0010	0	0	0.176117	0.69324	2.81535	0.32039	4.51381	up-regulated
Nitab4.5_0000722g0020	0.052355	0.316289	0.228333	1.0608	0.48747	1.11277	2.18072	up-regulated
Nitab4.5_0003496g0010	0.46029	0.638576	0.739922	1.21017	1.53043	1.42424	1.25792	up-regulated
Nitab4.5_0003786g0020	2.23993	2.79398	3.89282	10.8804	20.0268	14.856	2.46012	up-regulated
Nitab4.5_0001159g0160	2.44834	4.15194	5.21258	10.013	13.2953	11.3415	1.64776	up-regulated
Nitab4.5_0001748g0050	2.56046	1.65818	2.20941	6.16109	14.5387	3.20371	2.03235	up-regulated
Nitab4.5_0008196g0010	2.58912	2.75736	3.06421	5.26779	7.41039	6.00663	1.25184	up-regulated
Nitab4.5_0005624g0020	0.183242	0	0.031875	0.125467	0.894952	1.27872	3.51321	up-regulated
Nitab4.5_0003838g0090	3.5133	4.25868	3.43056	5.14242	6.84655	20.4073	1.58562	up-regulated
Nitab4.5_0006861g0010	0.4408	0.089296	0.912389	2.34008	5.68005	3.6177	3.11013	up-regulated
Nitab4.5_0000565g0170	3.31484	3.68167	4.81059	9.45187	7.53488	9.76345	1.26778	up-regulated
Nitab4.5_0009844g0020	16.4708	11.5416	8.77122	28.6464	31.0366	56.4901	1.73376	up-regulated
Nitab4.5_0000755g0140	1.82874	4.21379	3.01346	10.0824	11.0158	8.077	1.78132	up-regulated
Nitab4.5_0001417g0090	0	0	0	0.341066	0.075259	0.363955	6.87399	up-regulated
Nitab4.5_0003458g0010	0.658322	1.04105	1.48821	2.93676	6.0561	5.84979	2.30424	up-regulated
Nitab4.5_0000364g0040	0	0	0	0.151757	0.577438	0.123874	8.00225	up-regulated
Nitab4.5_0001589g0010	0	0	0	1.04173	0.944752	1.42978	7.55525	up-regulated
Nitab4.5_0003763g0030	72.6461	49.0307	62.2032	277.553	360.529	91.1822	2.11761	up-regulated
Nitab4.5_0023821g0010	13.0812	16.3612	6.60189	46.1914	46.8782	34.5107	1.91967	up-regulated
Nitab4.5_0000312g0110	1.88961	2.53045	2.28443	7.51874	8.28943	9.21448	1.9845	up-regulated
Nitab4.5_0001519g0130	0.276445	0.372211	1.61225	2.57883	7.59858	4.87157	2.84085	up-regulated
Nitab4.5_0001347g0040	16.9864	5.50439	13.1757	36.6929	76.2024	21.7564	2.05348	up-regulated
Nitab4.5_0001200g0100	0	0	0	1.21833	1.1903	1.04875	8.74189	up-regulated
Nitab4.5_0003113g0100	0	0	0.072838	0.13994	0.364551	0.458895	3.66442	up-regulated
Nitab4.5_0000063g0080	0	0	0	0.597355	0.889002	0.274301	6.86828	up-regulated
Nitab4.5_0014813g0010	0	0	0	0.093392	1.91608	1.27166	7.70923	up-regulated
Nitab4.5_0003871g0010	0	0	0	0.236524	0.118093	0.331524	6.04717	up-regulated
Nitab4.5_0000452g0050	1.11483	0.556322	0.920035	2.27656	5.61613	2.13782	2.06689	up-regulated
Nitab4.5_0004475g0010	0	0	0.046855	0.493513	0.618125	0.66083	5.18159	up-regulated
Nitab4.5_0000151g0280	0	0	0	0.214556	0.135888	0.122668	7.29418	up-regulated
Nitab4.5_0000284g0080	5.40684	6.73394	6.76589	16.0154	12.3467	19.7101	1.42613	up-regulated
Nitab4.5_0022090g0010	1.09658	0.860262	1.86103	2.55329	2.90588	5.01116	1.53361	up-regulated
Nitab4.5_0000209g0210	0.039331	0.078245	0.037781	0.100553	0.282479	1.13394	3.10303	up-regulated
Nitab4.5_0005990g0020	0	0.863918	0	2.40342	6.25517	4.28979	3.93354	up-regulated
Nitab4.5_0005570g0030	1.56567	1.75738	3.05306	5.64867	4.53178	4.7155	1.30958	up-regulated
Nitab4.5_0004352g0010	1.71647	1.33892	2.23657	3.71638	4.08424	4.47421	1.30168	up-regulated
Nitab4.5_0006565g0010	0	0	0.174652	0.590244	1.90541	1.71981	4.52305	up-regulated
Nitab4.5_0013813g0010	1.95433	1.21261	1.27643	4.22689	7.06808	2.31728	1.7337	up-regulated
Nitab4.5_0007815g0080	0	0	0.247527	0.829017	2.1159	1.87486	4.34462	up-regulated
Nitab4.5_0001699g0070	0	0	0	0.702196	1.05653	0	7.72503	up-regulated
Nitab4.5_0002097g0010	0	0	0	0.038675	0.698913	0.069494	6.92121	up-regulated
Nitab4.5_0007250g0010	7.23613	9.05276	5.10815	15.4616	12.5235	35.0228	1.61418	up-regulated
Nitab4.5_0002469g0080	9.82649	15.9164	13.4562	21.539	19.3189	34.1184	1.00949	up-regulated
Nitab4.5_0000693g0040	2.77678	2.24279	2.06268	5.16922	5.33962	4.93597	1.22162	up-regulated
Nitab4.5_0001984g0010	1.814	1.86179	2.92462	5.24536	4.32355	3.75323	1.10931	up-regulated
Nitab4.5_0000737g0120	23.7055	19.2326	35.6704	80.8531	51.2428	44.9593	1.27402	up-regulated
Nitab4.5_0005266g0020	9.29621	10.0754	19.9148	35.0211	24.0107	56.4946	1.63082	up-regulated
Nitab4.5_0003523g0010	0	0	0.045905	0.090346	0.320578	0.635275	4.15318	up-regulated
Nitab4.5_0002333g0040	3.96299	4.5144	1.7915	11.006	8.59078	11.1106	1.65986	up-regulated
Nitab4.5_0002172g0010	0	0.294967	0	2.08159	2.45066	2.0437	4.39432	up-regulated
Nitab4.5_0008981g0050	0	0	0	0.251503	0.101702	0.243431	6.1118	up-regulated
Nitab4.5_0008653g0010	5.30684	4.50967	8.69591	24.1307	22.6686	32.2769	2.18256	up-regulated
Nitab4.5_0001585g0070	1.26932	1.20663	0.978562	2.56653	3.69751	3.72479	1.61913	up-regulated
Nitab4.5_0007803g0050	0	0.645022	1.09024	2.78896	1.58668	3.00298	2.06295	up-regulated
Nitab4.5_0000786g0170	4.2424	4.77517	5.23584	11.055	7.55992	8.18334	1.00265	up-regulated
Nitab4.5_0016122g0010	5.66315	7.25572	8.52957	15.4199	14.9645	12.9092	1.10635	up-regulated
Nitab4.5_0010695g0060	0.177322	0.580824	0.964573	1.69837	0.971293	2.91291	1.74196	up-regulated
Nitab4.5_0000980g0410	0.471716	0.454289	0.93365	1.77498	1.2328	1.87557	1.45345	up-regulated
Nitab4.5_0000588g0050	13.0946	16.7375	11.6369	27.5435	17.6545	46.3551	1.2052	up-regulated
Nitab4.5_0000322g0070	0.272099	0.338411	0.153084	0.908283	0.581292	0.66767	1.58182	up-regulated
Nitab4.5_0005396g0010	3.21249	2.31607	5.42939	11.9716	7.5326	9.2347	1.48462	up-regulated
Nitab4.5_0013157g0010	6.94064	6.80707	8.71636	13.0987	15.8646	18.3352	1.16504	up-regulated
Nitab4.5_0002763g0030	61.89	48.4968	44.1503	115.568	133.031	73.2067	1.16981	up-regulated
Nitab4.5_0002456g0090	25.8061	15.1463	15.0793	6.65221	4.01395	3.71374	-1.86084	down-regulated
Nitab4.5_0002368g0040	63.8026	74.3683	73.1972	29.3883	27.2124	28.646	-1.21727	down-regulated
Nitab4.5_0004579g0030	45.8855	57.3326	65.9747	17.8017	22.0548	28.1971	-1.22614	down-regulated
Nitab4.5_0002356g0020	3.57389	3.16809	2.07045	0.480146	0.917617	2.02624	-1.28209	down-regulated
Nitab4.5_0000649g0230	14.5981	15.6433	13.8339	5.05014	3.91795	2.88439	-1.79055	down-regulated
Nitab4.5_0002060g0060	44.9332	30.5359	29.0369	19.8436	15.0922	13.2311	-1.01775	down-regulated
Nitab4.5_0000630g0020	19.2137	17.8937	12.6621	7.30551	7.87487	6.78791	-1.08342	down-regulated
Nitab4.5_0002328g0020	24.1865	20.0328	14.3235	5.69854	6.65361	8.52457	-1.40173	down-regulated
Nitab4.5_0001632g0010	3.39384	2.87089	3.11516	1.0809	1.12451	1.00101	-1.44481	down-regulated
Nitab4.5_0010222g0050	0.171176	0.142892	0.276817	0	0	0	-6.54197	down-regulated
Nitab4.5_0000566g0200	130.538	109.286	92.4741	30.3776	30.307	53.0121	-1.46916	down-regulated
Nitab4.5_0001432g0150	3.50272	4.11956	4.74237	1.91509	1.69543	2.09513	-1.0216	down-regulated
Nitab4.5_0012444g0010	8.6144	7.27716	4.4121	2.27005	2.82756	1.74095	-1.4537	down-regulated
Nitab4.5_0000214g0130	8.42613	3.18079	6.63002	1.10556	1.05534	1.71886	-2.13963	down-regulated
Nitab4.5_0002606g0010	3.45637	0.390573	0	0	0	0	-7.743	down-regulated
Nitab4.5_0008171g0030	13.1954	12.8014	18.6091	5.93898	6.54645	5.1462	-1.23402	down-regulated
Nitab4.5_0002224g0060	7.31674	9.54408	5.96946	3.32903	3.64828	3.61092	-1.01536	down-regulated
Nitab4.5_0000255g0300	12.4064	13.3831	13.1475	4.99745	6.14698	6.4886	-1.04764	down-regulated
Nitab4.5_0002757g0110	0.599103	0.319619	0.188422	0	0.059143	0.066361	-2.87252	down-regulated
Nitab4.5_0000214g0010	16.5117	9.92361	11.707	5.20243	3.51007	4.50499	-1.43468	down-regulated
Nitab4.5_0016456g0010	5.4496	5.14763	5.64059	3.06859	2.16357	2.0066	-1.06734	down-regulated
Nitab4.5_0001604g0130	0	0.418307	0.080311	0	0	0	-6.81378	down-regulated
Nitab4.5_0000023g0420	0.142581	0.190503	0.087736	0	0	0	-7.00655	down-regulated
Nitab4.5_0000115g0120	9.05518	13.1565	9.94771	4.14933	2.52328	3.80966	-1.52838	down-regulated
Nitab4.5_0001178g0030	0.089684	0.032952	0.023673	0	0	0	-6.15747	down-regulated
Nitab4.5_0002893g0030	0.34577	0.109775	0.174755	0	0	0	-7.59857	down-regulated
Nitab4.5_0004630g0080	8.77012	13.8673	9.57835	6.6672	2.55178	5.72094	-1.03325	down-regulated
Nitab4.5_0000399g0020	3.40437	4.37362	1.98605	1.50188	1.06272	1.40414	-1.21176	down-regulated
Nitab4.5_0004630g0090	6.11325	9.62188	4.73299	3.04667	1.50076	2.30649	-1.48692	down-regulated
Nitab4.5_0000211g0050	8.37369	6.88052	6.85893	2.5256	1.83517	3.75151	-1.35477	down-regulated
Nitab4.5_0000317g0020	295.458	210.959	142.882	58.8963	112.655	57.5489	-1.38745	down-regulated

## Sheet: 5B4_vs_5B1.all_DEGs
gene_id	FPKM						log2FC	Regulated
	5B1-1	5B1-2	5B1-3	5B4-1	5B4-2	5B4-3
Nitab4.5_0002394g0010	0	0	0	5.5568	1.51168	5.75774	10.4521	up-regulated
Nitab4.5_0003074g0030	32.2802	20.7786	35.3961	200.133	83.7281	134.581	2.36402	up-regulated
Nitab4.5_0001184g0040	6.34384	5.73753	7.58748	14.7505	12.3539	16.1923	1.24903	up-regulated
Nitab4.5_0001083g0010	0	0	0.103338	5.47643	2.486	4.36491	6.85044	up-regulated
Nitab4.5_0000747g0050	5.90329	8.52711	7.27036	25.4672	12.0703	11.3813	1.2926	up-regulated
Nitab4.5_0009387g0010	6.9925	14.7038	7.89215	22.8282	13.1885	28.5255	1.22043	up-regulated
Nitab4.5_0009189g0020	29.4652	21.7181	11.562	48.1981	40.6214	108.215	1.74061	up-regulated
Nitab4.5_0004699g0040	0.730497	0.72444	0.915299	4.36857	1.91378	4.3613	2.2573	up-regulated
Nitab4.5_0000020g0090	1.86512	2.84011	3.35144	5.81326	7.52531	4.6971	1.27568	up-regulated
Nitab4.5_0005932g0030	10.8357	8.01509	15.5737	35.125	19.96	17.8722	1.21397	up-regulated
Nitab4.5_0002350g0030	9.87498	7.62158	8.69822	17.0764	14.0068	17.4807	1.00218	up-regulated
Nitab4.5_0009934g0010	9.57656	15.9611	18.4472	54.3989	25.4878	44.7281	1.61492	up-regulated
Nitab4.5_0000895g0150	103.337	99.9024	188.041	170.295	244.92	360.269	1.0888	up-regulated
Nitab4.5_0026691g0010	24.7497	23.0876	9.86211	65.5089	40.134	44.483	1.49231	up-regulated
Nitab4.5_0000709g0070	7.12755	7.6837	3.3426	17.4112	12.167	27.2512	1.7393	up-regulated
Nitab4.5_0005184g0020	1.67232	1.54616	1.73163	4.60533	3.39907	5.00728	1.49414	up-regulated
Nitab4.5_0000359g0190	52.6351	26.6256	42.5374	130.148	55.2899	112.77	1.4083	up-regulated
Nitab4.5_0000705g0140	0.797253	0.796445	1.68049	15.9238	4.86687	10.276	3.29036	up-regulated
Nitab4.5_0001614g0060	5.73549	5.53489	3.58526	13.2084	11.4684	15.2742	1.5319	up-regulated
Nitab4.5_0002857g0010	11.8497	11.8648	5.36929	38.1909	35.2696	74.386	2.43655	up-regulated
Nitab4.5_0006824g0040	36.3493	29.3169	71.6864	118.738	80.1232	75.783	1.12657	up-regulated
Nitab4.5_0009198g0010	1.03462	1.81635	1.45844	3.80082	3.23819	3.59496	1.40503	up-regulated
Nitab4.5_0001062g0050	2.7202	1.17192	2.29729	14.5184	7.08006	11.2997	2.5277	up-regulated
Nitab4.5_0000058g0060	2.94148	5.34339	1.8482	20.7749	6.47565	19.0356	2.28914	up-regulated
Nitab4.5_0007063g0010	0	0	0.176117	1.80197	1.04441	0.656882	4.36169	up-regulated
Nitab4.5_0000722g0020	0.052355	0.316289	0.228333	0.496533	0.561502	2.11314	2.43772	up-regulated
Nitab4.5_0003496g0010	0.46029	0.638576	0.739922	2.27705	1.93829	2.24393	1.90526	up-regulated
Nitab4.5_0009844g0020	16.4708	11.5416	8.77122	34.2703	24.1077	57.1592	1.749	up-regulated
Nitab4.5_0001417g0090	0	0	0	0.566588	0.291936	0.187318	7.33827	up-regulated
Nitab4.5_0000364g0040	0	0	0	0.065223	0.114379	0.422921	7.45758	up-regulated
Nitab4.5_0001589g0010	0	0	0	0.638316	0.868971	1.09418	7.23401	up-regulated
Nitab4.5_0003763g0030	72.6461	49.0307	62.2032	300.53	153.063	278.312	2.10723	up-regulated
Nitab4.5_0023821g0010	13.0812	16.3612	6.60189	37.2101	41.7251	65.9411	2.09881	up-regulated
Nitab4.5_0000365g0130	0.376116	0.030794	0.237908	1.19999	0.382217	1.62512	2.41429	up-regulated
Nitab4.5_0001151g0070	1.99416	1.07705	1.04205	5.12285	3.37156	6.29834	1.93922	up-regulated
Nitab4.5_0005046g0010	14.4407	13.918	5.16724	35.8999	13.8941	32.4898	1.40161	up-regulated
Nitab4.5_0000312g0110	1.88961	2.53045	2.28443	11.7274	4.39469	7.26849	1.91734	up-regulated
Nitab4.5_0001383g0120	4.97328	5.49071	8.14041	15.9927	10.3813	11.8105	1.15026	up-regulated
Nitab4.5_0008863g0010	1.28248	1.52426	1.39535	2.50517	2.48243	2.90702	1.01053	up-regulated
Nitab4.5_0001200g0100	0	0	0	0.479829	0.156362	0.289403	6.88547	up-regulated
Nitab4.5_0001648g0030	0.300813	0.232086	0.619191	3.889	0.698139	3.95444	2.98775	up-regulated
Nitab4.5_0005554g0020	0	0	0.067603	0.598585	0.143924	0.611799	4.19237	up-regulated
Nitab4.5_0002415g0020	8.35542	6.8167	4.97255	16.6362	10.1563	23.4416	1.41834	up-regulated
Nitab4.5_0001375g0170	0.858997	0.917457	2.30919	4.44254	3.96284	3.1997	1.59962	up-regulated
Nitab4.5_0003871g0010	0	0	0	0.125276	0.119043	0.126571	5.37365	up-regulated
Nitab4.5_0001607g0050	0.447367	1.36527	0.635256	5.60397	1.6619	2.33554	2.08042	up-regulated
Nitab4.5_0001884g0060	1.04936	0	0.495154	1.97599	2.874	4.6883	2.69292	up-regulated
Nitab4.5_0003328g0010	0.447085	0	0	0.877801	0.649357	1.98737	3.09206	up-regulated
Nitab4.5_0000125g0010	0	0	0	2.33492	0.854896	2.81105	8.53537	up-regulated
Nitab4.5_0003309g0070	0.943164	1.00961	2.18766	5.0984	9.2855	4.76721	2.31283	up-regulated
Nitab4.5_0003818g0060	0.260952	0.303242	0.128079	2.59477	0.611723	1.62202	2.90743	up-regulated
Nitab4.5_0005570g0030	1.56567	1.75738	3.05306	4.38346	4.70212	3.96961	1.14083	up-regulated
Nitab4.5_0002452g0020	10.2504	11.1203	4.28147	27.5909	11.8161	27.9278	1.49524	up-regulated
Nitab4.5_0007728g0020	6.71405	7.02219	2.30233	21.0315	9.70879	37.325	2.17052	up-regulated
Nitab4.5_0001699g0070	0	0	0	0.341684	1.4236	0.239939	7.90156	up-regulated
Nitab4.5_0002279g0110	0	0	0	0.121872	0.191168	0	6.9617	up-regulated
Nitab4.5_0002160g0040	0.080809	0	0.270822	0.419837	0.746004	0.849835	2.56294	up-regulated
Nitab4.5_0008755g0010	0.139146	0	0.121021	0.159531	2.04134	0.494376	3.48546	up-regulated
Nitab4.5_0009232g0010	32.4927	36.7112	39.9102	107.843	64.3428	94.0731	1.40019	up-regulated
Nitab4.5_0002333g0040	3.96299	4.5144	1.7915	8.72916	12.2731	13.7115	1.85184	up-regulated
Nitab4.5_0013083g0010	5.83141	6.7576	4.97882	14.023	9.50069	10.814	1.07849	up-regulated
Nitab4.5_0008981g0050	0	0	0	0.470122	0	0.716897	7.05026	up-regulated
Nitab4.5_0002641g0130	0.719257	0.66308	0.521601	1.5887	1.91673	2.31177	1.68838	up-regulated
Nitab4.5_0007803g0050	0	0.645022	1.09024	3.76886	1.74396	4.6027	2.51488	up-regulated
Nitab4.5_0000980g0410	0.471716	0.454289	0.93365	1.57115	1.8136	1.56093	1.50124	up-regulated
Nitab4.5_0010806g0010	3.46432	4.63486	4.98897	8.26567	7.41663	9.13897	1.02993	up-regulated
Nitab4.5_0001603g0050	10.0352	4.3977	8.21505	17.1035	13.1779	19.7926	1.25786	up-regulated
Nitab4.5_0004063g0110	25.5201	19.6783	34.5874	59.7056	36.803	59.7024	1.08283	up-regulated
Nitab4.5_0001488g0050	0.872028	0.392406	0.507014	2.8018	1.02348	2.93291	2.02308	up-regulated
Nitab4.5_0000141g0330	5.50641	7.37435	8.63067	14.6155	9.9905	18.0772	1.09253	up-regulated
Nitab4.5_0002916g0030	6.31978	6.37091	6.8598	9.26049	19.9668	15.6544	1.30358	up-regulated
Nitab4.5_0002565g0030	7.92207	14.6804	15.2905	30.2251	23.0876	34.5183	1.31549	up-regulated
Nitab4.5_0003858g0090	2.41462	2.38213	4.57572	7.22759	3.98187	7.28263	1.09161	up-regulated
Nitab4.5_0003592g0010	0.455742	0.410525	0.247958	1.30936	0.679356	2.39034	2.03775	up-regulated
Nitab4.5_0000410g0320	18.9429	14.0226	10.9516	28.1806	20.9858	41.3253	1.14485	up-regulated
Nitab4.5_0005428g0050	8.93043	8.62397	12.1739	24.3665	15.3786	23.074	1.19026	up-regulated
Nitab4.5_0011902g0010	5.38179	5.43739	5.83007	9.54464	10.7944	13.5268	1.12127	up-regulated
Nitab4.5_0000515g0010	7.4549	10.8266	12.4357	23.8256	21.4158	27.9018	1.35819	up-regulated
Nitab4.5_0005489g0030	5.18511	6.19356	5.19926	11.9602	7.45371	11.7262	1.01582	up-regulated
Nitab4.5_0005705g0030	0.213282	0.26273	0.518803	1.41769	0.827376	1.48151	1.99286	up-regulated
Nitab4.5_0003297g0010	2.90084	1.78145	3.0671	4.65406	4.48485	5.53805	1.03109	up-regulated
Nitab4.5_0000342g0040	2.62981	1.8288	3.11115	7.72028	5.03041	5.17122	1.35991	up-regulated
Nitab4.5_0002769g0030	34.1077	18.1419	25.4183	58.8772	36.8641	52.6	1.05034	up-regulated
Nitab4.5_0011556g0010	7.39079	2.55061	5.74849	10.3316	10.663	13.2058	1.23462	up-regulated
Nitab4.5_0006461g0040	9.48925	6.75525	3.72178	15.8216	6.03458	19.7604	1.16189	up-regulated
Nitab4.5_0007745g0050	10.9088	7.67931	9.12745	24.7087	12.8245	18.4241	1.13189	up-regulated
Nitab4.5_0007367g0050	6.20821	3.80185	4.41264	20.7809	11.248	17.7488	1.90135	up-regulated
Nitab4.5_0002526g0080	0.583687	0.610451	0.749128	1.21015	1.30447	3.40435	1.67474	up-regulated
Nitab4.5_0002229g0210	2.68844	2.11191	2.98522	3.17184	4.9726	6.5145	1.01229	up-regulated
Nitab4.5_0002456g0090	25.8061	15.1463	15.0793	7.61651	7.23944	7.76926	-1.19498	down-regulated
Nitab4.5_0002356g0020	3.57389	3.16809	2.07045	0.987271	0.993241	1.1786	-1.36724	down-regulated
Nitab4.5_0002859g0040	5.32764	6.94627	8.95587	1.13176	1.3524	1.41691	-2.32196	down-regulated
Nitab4.5_0002462g0050	35.9723	31.9224	21.5575	8.4386	13.0584	15.6771	-1.16786	down-regulated
Nitab4.5_0000875g0110	21.0973	11.1157	10.7835	4.59987	7.58463	4.29363	-1.26603	down-regulated
Nitab4.5_0001632g0010	3.39384	2.87089	3.11516	0.814393	1.41392	0.614164	-1.58835	down-regulated
Nitab4.5_0003726g0010	22.6699	22.0224	18.6445	5.48893	5.81086	7.16461	-1.67237	down-regulated
Nitab4.5_0000875g0100	27.623	25.2963	17.1841	7.35709	6.92136	8.286	-1.52223	down-regulated
Nitab4.5_0000715g0150	12.312	6.02806	10.8197	1.2656	3.31808	1.57034	-2.11713	down-regulated
Nitab4.5_0001604g0130	0	0.418307	0.080311	0	0	0	-6.81378	down-regulated
Nitab4.5_0001178g0030	0.089684	0.032952	0.023673	0	0	0	-6.15747	down-regulated
Nitab4.5_0011951g0010	3.2211	2.232	3.56126	0.422296	0.936571	0.394329	-2.19989	down-regulated
Nitab4.5_0006880g0040	0.261074	1.29268	0.823748	0	0	0	-8.38162	down-regulated
Nitab4.5_0009555g0010	79.4466	25.2774	52.8269	9.45147	14.9735	5.60939	-2.26046	down-regulated
Nitab4.5_0000859g0200	0.496572	0.146363	0.427148	0	0	0	-7.05936	down-regulated
Nitab4.5_0004088g0080	0.515525	0.077597	0.187343	0	0	0	-6.82636	down-regulated
Nitab4.5_0000062g0550	0.4619	0.757573	0.515112	0	0	0	-7.1379	down-regulated
Nitab4.5_0006137g0010	7.7017	4.13267	8.78962	3.13727	2.27231	0.755512	-1.59335	down-regulated
Nitab4.5_0006281g0040	3.12379	3.61365	4.36404	0	0	0	-8.60892	down-regulated
Nitab4.5_0005520g0030	1.18117	0.626468	0.849552	0	0	0	-7.99872	down-regulated
Nitab4.5_0004944g0030	24.3597	11.3781	9.63443	3.25279	5.03172	4.8635	-1.67743	down-regulated
Nitab4.5_0000213g0030	26.7106	24.936	27.8248	10.5924	16.0781	7.76474	-1.08741	down-regulated
Nitab4.5_0003024g0020	0	0.294197	1.32865	0	0	0	-7.79061	down-regulated
Nitab4.5_0009374g0010	0.945674	0.232021	1.50641	0.155629	0.036972	0.119522	-2.79631	down-regulated
Nitab4.5_0001491g0090	1.9264	1.38564	1.26346	0.534328	0.515417	0.537236	-1.4067	down-regulated
Nitab4.5_0000725g0060	6.57838	5.27817	5.07252	2.40904	3.68632	1.45466	-1.0415	down-regulated
Nitab4.5_0007526g0030	0.11488	0	0.174853	0	0	0	-5.98261	down-regulated
Nitab4.5_0009044g0060	3.87694	1.24826	3.213	1.25067	1.08858	0.612436	-1.35735	down-regulated
Nitab4.5_0009614g0010	75.706	58.2817	51.8385	32.0935	30.7583	16.9305	-1.09618	down-regulated
Nitab4.5_0000563g0020	16.866	7.4232	18.7822	7.59488	5.51378	4.27738	-1.17322	down-regulated
Nitab4.5_0003843g0010	0.041845	0.06595	0.054591	0	0	0	-6.63742	down-regulated
Nitab4.5_0001112g0040	1.32883	1.3938	1.29781	0.387025	0.153645	0.074038	-2.49724	down-regulated
Nitab4.5_0004091g0030	0.986996	0	0.04055	0	0	0	-7.89858	down-regulated
Nitab4.5_0009877g0040	4.58323	2.68507	2.969	0.671917	1.74818	1.29117	-1.34995	down-regulated
Nitab4.5_0000023g0480	4.99269	0.340468	2.3369	0.094861	0.473435	0.105984	-3.32093	down-regulated
Nitab4.5_0003298g0050	0.619982	0	0.521348	0	0.025903	0	-4.8954	down-regulated
Nitab4.5_0001164g0110	4.62047	0.49547	3.90331	0	0.134281	0	-5.43929	down-regulated
Nitab4.5_0007505g0060	1.28252	1.68378	2.09696	0	0	0	-7.35663	down-regulated
Nitab4.5_0000026g0020	0.90544	0	0.088749	0	0	0	-6.90435	down-regulated
Nitab4.5_0007665g0050	6.85136	6.03644	6.87986	2.8231	4.00288	1.88966	-1.06003	down-regulated
Nitab4.5_0005414g0060	4.76862	3.11001	3.5917	1.09363	0.56349	0.795556	-2.05728	down-regulated
Nitab4.5_0007025g0030	4.69316	6.67148	3.37146	1.22253	1.99866	1.21673	-1.61338	down-regulated
Nitab4.5_0000851g0020	6.40306	5.54425	6.33666	2.56565	3.06046	2.68761	-1.02334	down-regulated
Nitab4.5_0004537g0030	0.456203	0	0.375214	0	0	0	-6.90273	down-regulated
Nitab4.5_0000670g0050	12.0231	11.6426	8.06251	4.23587	3.73978	1.58851	-1.60297	down-regulated
Nitab4.5_0004232g0040	1.83285	0.928008	1.88333	0.393035	0.641292	0.247883	-1.7004	down-regulated
Nitab4.5_0009493g0040	3.37147	3.29885	3.51915	1.01984	2.25829	1.20455	-1.07047	down-regulated
Nitab4.5_0000297g0050	11.2227	8.20834	12.5359	3.90092	5.85393	3.1081	-1.19093	down-regulated
Nitab4.5_0005562g0010	0.547797	0	0.178666	0	0	0	-6.0411	down-regulated
Nitab4.5_0011027g0010	2.19475	0.375515	1.58754	0.135226	0.213671	0.200803	-2.77786	down-regulated
Nitab4.5_0000956g0210	58.712	50.2947	127.496	32.4099	44.605	21.1063	-1.14157	down-regulated
Nitab4.5_0002329g0190	1.06422	0.201082	2.22554	0.123077	0.024065	0.125685	-3.44383	down-regulated
Nitab4.5_0001443g0070	11.8674	7.19817	8.26827	4.20106	3.79293	4.19287	-1.05074	down-regulated

## Sheet: 12B0_vs_12B1.all_DEGs
gene_id	FPKM						log2FC	Regulated
	12B1-1	12B1-2	12B1-3	12B0-1	12B0-2	12B0-3
Nitab4.5_0005519g0010	11.7845	11.1515	12.6701	296.026	172.117	225.844	4.1153	up-regulated
Nitab4.5_0003701g0030	14.7743	9.21679	14.3017	271.42	166.357	181.425	3.8418	up-regulated
Nitab4.5_0000650g0160	17.6708	16.6237	22.5266	637.956	380.898	437.426	4.51269	up-regulated
Nitab4.5_0000799g0080	14.4158	8.1856	12.4009	240.073	111.575	143.772	3.62635	up-regulated
Nitab4.5_0002394g0010	11.8125	1.14082	4.85061	34.3571	30.0769	35.8063	2.31771	up-regulated
Nitab4.5_0001184g0040	20.1755	16.8679	24.9705	61.2716	50.8843	66.5935	1.38861	up-regulated
Nitab4.5_0002456g0090	1.63155	2.37794	1.68596	16.8583	17.9587	14.8678	2.99498	up-regulated
Nitab4.5_0002650g0050	18.6665	19.2614	35.2858	87.1224	60.3356	85.8237	1.52893	up-regulated
Nitab4.5_0009387g0010	19.7504	14.1748	14.9656	46.8793	37.0943	35.3543	1.12972	up-regulated
Nitab4.5_0002236g0020	32.0103	34.9085	33.7606	128.943	127.329	103.687	1.70541	up-regulated
Nitab4.5_0004699g0040	9.94398	2.35551	4.72783	64.703	63.293	68.8634	3.37442	up-regulated
Nitab4.5_0000812g0090	24.8653	16.1645	23.2743	78.7973	57.9874	48.0574	1.35958	up-regulated
Nitab4.5_0005181g0040	4.47145	6.71086	8.41225	27.2995	14.2044	17.2268	1.41298	up-regulated
Nitab4.5_0003603g0040	30.3308	12.019	21.3472	65.2755	48.4889	71.9472	1.38245	up-regulated
Nitab4.5_0004465g0110	2.75138	3.13008	1.44181	27.2785	22.4393	23.6991	3.15604	up-regulated
Nitab4.5_0000156g0210	65.2712	23.3316	49.573	167.47	117.138	154.862	1.50201	up-regulated
Nitab4.5_0005932g0030	47.3523	35.0704	41.9858	152.072	108.507	92.4103	1.33923	up-regulated
Nitab4.5_0002350g0030	13.411	13.0067	13.9472	32.159	24.3302	33.9361	1.01592	up-regulated
Nitab4.5_0009934g0010	36.3423	17.4459	24.3089	99.1331	80.3604	103.338	1.70014	up-regulated
Nitab4.5_0000777g0020	42.5336	23.7779	31.185	78.0343	69.1124	88.372	1.12551	up-regulated
Nitab4.5_0000116g0330	6.32632	5.50508	6.90421	23.5191	19.4065	26.353	1.74529	up-regulated
Nitab4.5_0000895g0150	248.881	249.157	358.218	726.205	688.843	517.687	1.04282	up-regulated
Nitab4.5_0003073g0070	9.01426	3.2518	3.67956	11.6663	12.4969	11.3915	1.00537	up-regulated
Nitab4.5_0006117g0050	11.7975	11.7075	12.611	40.9319	50.4789	45.9144	1.80757	up-regulated
Nitab4.5_0002113g0180	0.270476	0.499522	1.99541	7.26985	17.607	12.3184	3.66657	up-regulated
Nitab4.5_0002211g0030	17.121	9.69884	16.0395	66.862	50.3487	46.2829	1.77048	up-regulated
Nitab4.5_0003364g0060	4.41063	3.2859	3.30031	53.4784	37.1909	34.908	3.34005	up-regulated
Nitab4.5_0003219g0010	17.8749	11.7071	17.5172	67.0134	47.0495	68.3945	1.79775	up-regulated
Nitab4.5_0004914g0020	67.7153	77.1201	69.3887	150.354	154.47	189.742	1.08181	up-regulated
Nitab4.5_0000734g0070	4.96327	2.09737	3.16633	41.4267	41.5585	52.5657	3.58057	up-regulated
Nitab4.5_0003767g0050	12.8074	5.43879	6.1896	98.1605	62.8528	74.1728	3.08278	up-regulated
Nitab4.5_0008398g0030	4.03742	4.2643	2.51517	40.6925	20.5196	25.5981	2.81435	up-regulated
Nitab4.5_0002543g0110	51.3261	19.0105	32.7525	89.877	82.1264	92.3898	1.20626	up-regulated
Nitab4.5_0001062g0050	13.3973	7.82177	10.1561	30.1574	19.7548	36.4441	1.29863	up-regulated
Nitab4.5_0001675g0070	27.0118	2.46428	14.8145	86.3468	67.6549	86.7417	2.26838	up-regulated
Nitab4.5_0002231g0050	22.3425	5.51783	9.23702	56.9931	50.583	68.6793	2.08496	up-regulated
Nitab4.5_0002664g0030	47.6693	28.914	32.9246	111.263	163.545	169.61	1.90689	up-regulated
Nitab4.5_0002898g0030	17.5323	29.2667	12.9282	84.2597	46.7858	57.774	1.48708	up-regulated
Nitab4.5_0001375g0160	16.8867	9.72694	9.42353	43.0448	46.8312	50.5174	1.8245	up-regulated
Nitab4.5_0004420g0070	15.8837	4.0345	6.8956	39.8387	20.3742	26.5861	1.48685	up-regulated
Nitab4.5_0000062g0280	86.8552	30.9906	53.5789	152.038	215.547	200.126	1.60404	up-regulated
Nitab4.5_0004977g0010	0.555207	0.560769	1.18261	9.00375	7.433	5.54763	3.09081	up-regulated
Nitab4.5_0010196g0040	46.0039	25.9294	40.2033	114.756	86.8956	110.717	1.3224	up-regulated
Nitab4.5_0011993g0010	5.03845	4.38938	4.38015	26.07	13.0212	24.7295	2.03073	up-regulated
Nitab4.5_0000013g0080	0.514368	0.264651	0.882772	9.15553	3.09025	5.07392	3.16499	up-regulated
Nitab4.5_0006118g0030	0.126183	0	0.026946	4.59983	0.89547	1.98109	5.29164	up-regulated
Nitab4.5_0007063g0010	2.72516	0.442072	0.914782	18.0687	7.67171	17.1059	3.1715	up-regulated
Nitab4.5_0000722g0020	0.823761	1.97534	0.904343	10.7162	11.6141	8.40672	2.92424	up-regulated
Nitab4.5_0003316g0020	2.61078	3.841	3.11637	20.2061	13.0455	21.3887	2.3573	up-regulated
Nitab4.5_0007642g0020	3.39569	2.09643	2.35764	27.2559	14.6185	16.53	2.70388	up-regulated
Nitab4.5_0004880g0010	27.2061	29.0427	22.0065	109.989	59.244	92.7148	1.56916	up-regulated
Nitab4.5_0003786g0020	20.3679	4.19882	8.62827	55.7657	32.2712	38.6279	1.73074	up-regulated
Nitab4.5_0001159g0160	11.1624	4.60136	8.42887	38.3799	23.6689	39.2946	1.89483	up-regulated
Nitab4.5_0000657g0010	12.452	1.69973	7.13635	122.083	92.3357	103.942	3.72505	up-regulated
Nitab4.5_0002920g0050	0	0	0	22.6327	0.926891	13.2225	12.5206	up-regulated
Nitab4.5_0002372g0020	0.551948	0.162032	0.042338	3.64161	2.84955	3.84295	3.57435	up-regulated
Nitab4.5_0000601g0080	3.04246	3.77827	4.32574	22.4869	11.3664	14.9047	1.95318	up-regulated
Nitab4.5_0009593g0010	26.0137	6.98555	12.7026	76.5835	99.5646	109.906	2.50923	up-regulated
Nitab4.5_0006861g0010	9.31578	1.00744	3.27572	76.1015	63.2293	67.421	3.74371	up-regulated
Nitab4.5_0000380g0160	14.9411	3.92534	10.161	120.41	104.411	118.35	3.40434	up-regulated
Nitab4.5_0003037g0110	13.1598	6.15382	8.5385	52.9894	37.4373	52.8006	2.19449	up-regulated
Nitab4.5_0000034g0110	31.4858	8.48601	15.0066	92.5305	73.5865	71.6743	1.93817	up-regulated
Nitab4.5_0005453g0010	13.4909	5.89228	8.05206	24.4865	22.169	23.8514	1.20791	up-regulated
Nitab4.5_0003484g0020	9.83413	22.9332	13.464	35.8485	32.5508	42.972	1.14473	up-regulated
Nitab4.5_0004445g0080	24.2361	9.68195	12.5799	89.7761	52.3487	59.2016	1.92288	up-regulated
Nitab4.5_0011716g0010	6.93456	1.34807	4.42558	22.3485	17.9882	16.8003	1.99986	up-regulated
Nitab4.5_0004665g0010	202.052	170.668	289.969	606.432	653.131	408.725	1.20814	up-regulated
Nitab4.5_0003458g0010	7.43452	1.3167	2.86776	37.2295	22.7094	30.5954	2.76463	up-regulated
Nitab4.5_0013228g0020	12.0285	4.33251	8.26899	32.8424	26.3391	25.7765	1.62268	up-regulated
Nitab4.5_0002139g0010	25.8616	14.5884	20.663	66.0827	56.1679	73.9513	1.5343	up-regulated
Nitab4.5_0004813g0010	5.80502	1.63742	2.46006	20.3103	17.3273	16.7605	2.2821	up-regulated
Nitab4.5_0000516g0110	23.6139	11.2476	14.3725	51.1492	49.1863	60.1265	1.55774	up-regulated
Nitab4.5_0000207g0410	35.1316	9.37092	25.5469	155.306	189.311	187.178	2.79076	up-regulated
Nitab4.5_0000649g0230	6.24046	3.7125	7.63555	12.9219	17.1095	14.8924	1.23611	up-regulated
Nitab4.5_0011213g0010	43.5006	8.85896	27.405	105.987	127.753	129.135	2.04694	up-regulated
Nitab4.5_0000365g0130	1.48494	0.851683	0.617587	13.4061	8.33015	13.2368	3.3853	up-regulated
Nitab4.5_0002575g0010	4.71584	1.51405	4.30082	11.3222	8.21096	10.1819	1.33324	up-regulated
Nitab4.5_0011581g0010	12.7779	4.24682	8.43657	29.4389	20.7684	34.5042	1.56796	up-regulated
Nitab4.5_0002797g0070	7.45051	1.26249	3.6609	38.9676	35.5718	34.3561	2.97082	up-regulated
Nitab4.5_0001213g0020	4.32164	0.989598	1.62241	16.9639	8.01939	10.5029	2.13747	up-regulated
Nitab4.5_0001519g0130	10.3069	1.16463	4.38692	59.2326	44.2327	52.1027	3.10959	up-regulated
Nitab4.5_0000368g0370	10.7752	4.56357	7.60845	25.5908	14.8562	13.9351	1.05495	up-regulated
Nitab4.5_0004011g0010	21.6571	10.7917	18.7438	45.424	36.1053	43.4512	1.13385	up-regulated
Nitab4.5_0001423g0140	1.57667	1.84577	2.23286	10.0987	3.36813	10.3462	1.89012	up-regulated
Nitab4.5_0009794g0010	14.4644	17.2047	17.2965	53.8271	40.4224	47.3061	1.38446	up-regulated
Nitab4.5_0001648g0030	6.6191	0.789644	0.832256	40.271	36.6005	50.3346	3.76625	up-regulated
Nitab4.5_0005766g0040	1.68467	0.272128	2.56009	97.8528	66.5545	57.474	5.44365	up-regulated
Nitab4.5_0004448g0010	11.0339	5.17068	7.34002	26.5674	14.514	18.8417	1.15905	up-regulated
Nitab4.5_0000600g0050	7.21755	1.30319	2.74648	18.6797	18.3567	18.1478	2.12652	up-regulated
Nitab4.5_0001489g0010	2.88213	2.02462	2.13341	11.5807	6.76282	8.39644	1.74592	up-regulated
Nitab4.5_0004524g0010	2.05632	0.394433	0.719645	12.7577	8.7616	9.40126	3.09029	up-regulated
Nitab4.5_0000339g0010	4.15935	3.45554	4.73099	67.7977	28.9803	34.2448	3.20746	up-regulated
Nitab4.5_0003484g0110	21.0291	18.4173	21.458	37.8486	49.6132	50.7569	1.07007	up-regulated
Nitab4.5_0005898g0020	5.31046	1.2211	1.74065	23.5042	19.5604	18.5945	2.71552	up-regulated
Nitab4.5_0000560g0040	4.51864	1.6073	3.59933	29.9981	10.3683	14.3087	2.26608	up-regulated
Nitab4.5_0000530g0040	8.68655	3.09483	7.62566	123.535	38.3289	47.9914	3.19832	up-regulated
Nitab4.5_0000786g0210	19.0348	5.42212	13.3563	131.459	96.6737	117.618	3.02399	up-regulated
Nitab4.5_0000041g0370	0.718753	0.41693	0.373843	4.95021	1.65984	3.06954	2.45846	up-regulated
Nitab4.5_0003113g0100	0.080851	0.45114	1.18646	2.44272	2.89955	2.43411	2.06035	up-regulated
Nitab4.5_0004384g0060	44.3428	19.4648	22.0329	149.57	197.946	213.61	2.57794	up-regulated
Nitab4.5_0007682g0010	0.199101	0.361362	0.540194	8.6333	3.57871	4.4464	3.70947	up-regulated
Nitab4.5_0009955g0060	31.5402	26.4525	37.8926	72.2182	76.294	72.1098	1.07665	up-regulated
Nitab4.5_0000532g0070	4.3949	0.580242	1.55553	11.0651	7.03588	9.50779	1.88187	up-regulated
Nitab4.5_0001427g0120	5.94148	6.78712	7.29254	16.7099	19.2764	16.3037	1.26728	up-regulated
Nitab4.5_0008249g0020	11.6085	5.1491	6.37839	73.1612	58.2267	65.3269	2.92229	up-regulated
Nitab4.5_0006059g0060	0	0.058985	0.332217	8.03522	3.1123	4.70303	5.14684	up-regulated
Nitab4.5_0008587g0020	0.895867	0.972381	0.762636	3.94326	5.80083	3.71109	2.21113	up-regulated
Nitab4.5_0004507g0010	2.16987	0.804406	0.682165	8.72164	3.97406	6.70516	2.19505	up-regulated
Nitab4.5_0000508g0130	0	0	0	80.5839	18.4531	15.3657	13.5885	up-regulated
Nitab4.5_0006525g0010	8.5186	41.7837	32.6298	410.965	287.953	763.035	4.02558	up-regulated
Nitab4.5_0004251g0020	7.90043	3.72141	3.30152	52.3035	32.4905	58.1873	3.07975	up-regulated
Nitab4.5_0007342g0050	7.20273	6.84906	6.86494	30.6307	24.9605	34.7655	1.96742	up-regulated
Nitab4.5_0024190g0010	17.4845	6.35041	14.3754	50.31	38.8078	49.4057	1.69835	up-regulated
Nitab4.5_0003076g0060	41.1074	20.9184	30.1846	113.269	84.9445	120.314	1.62966	up-regulated
Nitab4.5_0001982g0050	65.3509	82.9039	77.899	198.996	186.469	213.661	1.27661	up-regulated
Nitab4.5_0003871g0010	0.26635	0	0.445642	3.4409	0.624101	1.82837	2.73398	up-regulated
Nitab4.5_0006224g0030	61.8159	107.39	74.1619	373.155	367.772	412.873	2.12239	up-regulated
Nitab4.5_0004396g0040	16.7857	5.20654	7.08696	61.8396	55.8372	66.3188	2.49927	up-regulated
Nitab4.5_0001295g0090	36.8742	20.8275	36.1199	86.9948	52.1825	76.2939	1.0303	up-regulated
Nitab4.5_0000655g0030	8.71182	9.47382	13.9059	89.3947	30.8358	60.7923	2.30017	up-regulated
Nitab4.5_0000600g0080	9.07748	3.76781	9.62929	19.6781	19.8603	18.8882	1.24116	up-regulated
Nitab4.5_0000914g0180	20.5808	4.55014	8.80084	59.6711	38.2662	40.9438	1.8392	up-regulated
Nitab4.5_0005080g0020	0.267756	0	0.122002	5.15236	4.46803	3.71773	4.71611	up-regulated
Nitab4.5_0004465g0100	2.32024	0.689225	3.31336	24.4148	26.6371	22.265	3.39072	up-regulated
Nitab4.5_0001239g0170	10.7989	1.41557	5.91651	52.4793	16.7326	25.0948	2.13514	up-regulated
Nitab4.5_0001468g0070	84.8813	31.9618	64.5464	218.948	172.588	197.28	1.53864	up-regulated
Nitab4.5_0002130g0010	26.2649	22.5151	24.1297	250.309	219.62	189.014	3.0303	up-regulated
Nitab4.5_0002328g0020	20.0265	11.4321	14.1246	53.6329	63.5504	74.629	1.94534	up-regulated
Nitab4.5_0009507g0010	18.6331	6.28724	11.8789	101.139	72.429	95.925	2.70209	up-regulated
Nitab4.5_0001884g0060	4.00623	5.00307	5.64658	19.0932	13.6939	10.9075	1.41973	up-regulated
Nitab4.5_0002017g0040	13.245	3.46452	5.47533	51.5825	44.2939	48.6875	2.5343	up-regulated
Nitab4.5_0001317g0070	29.6073	25.6087	36.4889	171.543	111.144	109.007	1.93055	up-regulated
Nitab4.5_0001731g0020	10.8496	1.27614	3.30193	39.4641	48.8132	50.1795	3.01091	up-regulated
Nitab4.5_0010630g0010	34.2716	31.7292	38.4609	156.256	123.411	121.027	1.79119	up-regulated
Nitab4.5_0000804g0160	19.0186	18.9767	17.4932	76.0779	49.276	43.7756	1.43794	up-regulated
Nitab4.5_0000723g0210	2.28104	0.685464	1.20503	8.67686	2.86791	4.00105	1.66173	up-regulated
Nitab4.5_0000272g0010	13.9889	5.89905	10.3386	57.3494	42.4295	57.4744	2.21703	up-regulated
Nitab4.5_0000879g0010	11.8862	8.68951	8.80651	47.2435	34.1227	39.6704	1.88007	up-regulated
Nitab4.5_0000786g0240	10.4778	3.9441	8.43031	104.119	88.6513	113.453	3.59127	up-regulated
Nitab4.5_0016396g0010	0.138407	2.70093	1.17271	40.571	3.66446	39.5263	4.17301	up-regulated
Nitab4.5_0011519g0020	0.52444	4.21815	3.57782	128.243	87.8534	141.692	5.29663	up-regulated
Nitab4.5_0000414g0010	4.86253	1.80967	1.08583	47.8925	52.8196	67.0633	4.26917	up-regulated
Nitab4.5_0001237g0010	6.17432	1.62228	3.67576	23.9427	15.0315	21.3316	2.20679	up-regulated
Nitab4.5_0002257g0060	19.5394	10.0263	12.1785	32.8726	35.1802	40.8424	1.2446	up-regulated
Nitab4.5_0005385g0020	25.1434	1.17545	7.87057	151.559	107.928	151.526	3.39292	up-regulated
Nitab4.5_0007882g0010	81.2875	22.8748	46.9954	178.716	126.275	150.468	1.41524	up-regulated
Nitab4.5_0002251g0110	27.3064	2.2761	24.6776	105.642	110.063	105.747	2.42353	up-regulated
Nitab4.5_0000037g0290	48.1759	19.9213	22.4057	160.076	58.1868	255.923	2.20134	up-regulated
Nitab4.5_0003904g0010	2.32158	1.60528	9.80983	219.848	48.7756	148.051	4.72274	up-regulated
Nitab4.5_0006166g0030	2.5308	1.60704	1.93543	10.1906	4.85219	4.49119	1.48307	up-regulated
Nitab4.5_0003968g0020	24.3091	3.44971	16.0092	83.5566	67.7121	105.957	2.39403	up-regulated
Nitab4.5_0008773g0020	2.77202	5.92311	4.44451	22.7712	30.2435	25.8602	2.46994	up-regulated
Nitab4.5_0001921g0030	7.81043	11.5776	5.47816	26.6497	43.1249	46.8607	2.12813	up-regulated
Nitab4.5_0000111g0160	37.7921	26.0302	35.0221	155.588	165.12	149.973	2.11982	up-regulated
Nitab4.5_0000985g0020	39.3072	21.5784	36.0191	122.526	108.397	106.664	1.65404	up-regulated
Nitab4.5_0000803g0030	8.08893	7.93563	6.45216	24.5285	13.6489	21.5672	1.23769	up-regulated
Nitab4.5_0000957g0130	0.173496	0	0	5.58299	3.94497	3.58597	6.03784	up-regulated
Nitab4.5_0012647g0010	19.63	22.2804	21.4445	195.188	138.884	132.154	2.72281	up-regulated
Nitab4.5_0003309g0050	3.89007	3.19587	4.61515	9.11733	11.7212	9.43572	1.25853	up-regulated
Nitab4.5_0004685g0090	38.5541	14.1492	24.0465	70.3668	53.9287	67.9336	1.15955	up-regulated
Nitab4.5_0013465g0010	24.649	5.22186	15.4626	81.357	71.6151	91.837	2.27468	up-regulated
Nitab4.5_0004629g0020	44.7264	14.2977	24.2509	264.284	174.259	179.502	2.7065	up-regulated
Nitab4.5_0000337g0210	2.18207	0.222518	1.38825	7.16958	6.6892	6.54526	2.26106	up-regulated
Nitab4.5_0022090g0010	0.621541	1.08437	1.52286	32.9593	23.9839	26.5884	4.5469	up-regulated
Nitab4.5_0003309g0070	0.787607	2.51168	0.896749	3.88815	6.01416	5.30596	1.76102	up-regulated
Nitab4.5_0005135g0010	6.86373	0.428977	3.32725	31.5974	15.3258	23.8832	2.52454	up-regulated
Nitab4.5_0004639g0030	9.83534	17.2383	10.2469	35.7596	27.7266	31.5	1.20315	up-regulated
Nitab4.5_0006179g0020	3.63915	2.08513	3.11176	19.5489	12.966	17.1908	2.32263	up-regulated
Nitab4.5_0000191g0040	20.5415	7.28757	14.3486	56.372	52.5643	64.4696	1.89097	up-regulated
Nitab4.5_0000208g0240	5.61817	8.90675	13.4061	30.0475	30.0478	30.2642	1.57493	up-regulated
Nitab4.5_0008664g0030	6.868	1.19952	4.36342	12.3433	11.0603	12.9439	1.39017	up-regulated
Nitab4.5_0003620g0010	3.4583	1.02105	1.90133	11.2555	5.22766	7.08576	1.67786	up-regulated
Nitab4.5_0002740g0110	10.6672	3.52467	9.82274	77.2781	35.9084	46.5261	2.53511	up-regulated
Nitab4.5_0003818g0060	1.70419	0.262078	0.183384	11.4841	8.17468	13.5694	3.74936	up-regulated
Nitab4.5_0001456g0110	30.8599	11.1468	23.7334	52.6775	41.6935	56.9849	1.04543	up-regulated
Nitab4.5_0011709g0020	4.82922	1.92935	2.95902	26.0713	26.6491	27.1265	2.88947	up-regulated
Nitab4.5_0002137g0130	4.72926	12.4603	7.96648	22.118	38.2392	22.264	1.63602	up-regulated
Nitab4.5_0004384g0050	18.516	4.28348	13.5022	96.198	108.067	121.966	3.02705	up-regulated
Nitab4.5_0005939g0020	23.2635	7.71302	10.9102	96.1043	74.2555	82.0274	2.41778	up-regulated
Nitab4.5_0002909g0010	1.63898	1.06612	1.21959	18.1499	8.12761	10.1052	3.00877	up-regulated
Nitab4.5_0007193g0030	9.18862	2.15577	5.76883	28.2214	13.0134	15.4046	1.51456	up-regulated
Nitab4.5_0007252g0020	4.31984	6.24677	5.71832	23.3697	9.67804	13.6901	1.33109	up-regulated
Nitab4.5_0000555g0130	5.42467	5.64215	6.26087	37.8676	20.985	30.1016	2.18939	up-regulated
Nitab4.5_0003343g0050	18.9687	7.75139	9.47584	25.8822	26.7848	30.4825	1.05318	up-regulated
Nitab4.5_0003585g0030	6.22925	3.17123	3.07634	48.6336	36.6635	43.7987	3.20049	up-regulated
Nitab4.5_0002806g0050	55.2756	25.3673	44.5782	136.746	101.478	154.694	1.49295	up-regulated
Nitab4.5_0001177g0010	12.6615	2.78893	7.58721	36.718	24.9319	29.2189	1.79876	up-regulated
Nitab4.5_0001288g0220	2.26105	0.459911	0.566637	10.4003	5.05877	7.01865	2.55283	up-regulated
Nitab4.5_0009641g0030	4.66894	2.87379	2.42671	14.0268	7.0724	12.3489	1.5579	up-regulated
Nitab4.5_0002108g0050	4.10871	1.54341	2.53171	16.1758	9.46883	12.5449	2.03664	up-regulated
Nitab4.5_0002452g0020	33.843	14.3183	23.5667	62.3572	49.9127	68.0547	1.17308	up-regulated
Nitab4.5_0000866g0020	0.809553	2.41689	1.15562	54.0898	37.5769	11.2507	4.37411	up-regulated
Nitab4.5_0006391g0020	10.2333	18.5841	7.50746	53.7944	20.4447	31.9937	1.34989	up-regulated
Nitab4.5_0006999g0060	0.975727	0.450439	0.658724	2.21454	1.56612	1.28073	1.10886	up-regulated
Nitab4.5_0006014g0030	19.0503	3.7625	10.1992	66.3179	46.7483	57.7109	2.19043	up-regulated
Nitab4.5_0002105g0060	21.954	7.80945	6.78573	52.8124	50.1266	57.133	1.96802	up-regulated
Nitab4.5_0007944g0010	2.64183	1.16037	2.10717	13.8746	4.95219	6.45436	1.87435	up-regulated
Nitab4.5_0000136g0100	224.265	178.628	215.852	554.39	495.033	417.277	1.10105	up-regulated
Nitab4.5_0013740g0020	22.0666	12.3685	18.2875	49.2239	39.2593	45.1591	1.18756	up-regulated
Nitab4.5_0002827g0080	6.98747	7.20933	11.9633	192.274	185.574	132.684	4.15768	up-regulated
Nitab4.5_0007011g0010	5.2389	1.30116	4.98351	19.1632	11.0008	16.639	1.84493	up-regulated
Nitab4.5_0012502g0010	4.57771	3.64931	5.31686	16.3613	9.30875	18.2975	1.53289	up-regulated
Nitab4.5_0000022g0300	53.3341	9.02514	24.4284	102.82	61.1056	81.1259	1.3014	up-regulated
Nitab4.5_0013137g0020	36.9404	13.3766	19.8112	198.216	135.456	155.643	2.62361	up-regulated
Nitab4.5_0000325g0050	15.0256	14.776	18.5867	74.6884	66.9617	72.4401	2.00997	up-regulated
Nitab4.5_0001223g0090	0.457927	0.123141	0.191927	2.97126	0.949097	1.37238	2.53201	up-regulated
Nitab4.5_0000006g0100	0.834932	7.18543	3.23153	117.107	75.689	78.793	4.45057	up-regulated
Nitab4.5_0009025g0030	2.84337	4.67605	2.65489	16.6576	26.3529	25.0565	2.64569	up-regulated
Nitab4.5_0000222g0080	2.71617	0.557953	2.50893	7.92845	5.3752	7.73931	1.68904	up-regulated
Nitab4.5_0004874g0010	13.7884	5.65066	12.1297	95.5577	105.84	97.5727	3.10963	up-regulated
Nitab4.5_0005755g0020	8.15264	1.45858	2.07292	54.8921	52.9955	50.8921	3.59069	up-regulated
Nitab4.5_0009623g0010	5.08465	2.79869	3.39158	21.6126	14.9863	18.5835	2.1228	up-regulated
Nitab4.5_0000586g0010	5.18958	1.99529	5.57887	19.031	8.78107	18.633	1.68176	up-regulated
Nitab4.5_0000006g0480	1.35947	0.602586	1.23434	7.73997	3.22871	5.4617	2.15773	up-regulated
Nitab4.5_0004334g0030	0.487965	0.733672	0.814627	4.9654	3.29966	5.12023	2.54346	up-regulated
Nitab4.5_0001134g0020	19.1465	4.60529	9.53485	43.8907	49.1663	45.2664	1.9064	up-regulated
Nitab4.5_0000048g0080	7.84422	3.78225	19.74	191.716	115.623	99.2497	3.53309	up-regulated
Nitab4.5_0006767g0010	20.2357	1.80001	10.2731	83.6589	86.4154	93.2854	2.86982	up-regulated
Nitab4.5_0001793g0130	8.34941	4.17563	8.42651	12.5697	12.4136	21.2098	1.00721	up-regulated
Nitab4.5_0002469g0080	18.286	10.9295	14.3269	83.0792	44.8076	37.9606	1.73468	up-regulated
Nitab4.5_0000734g0030	4.60007	2.7523	2.42349	8.97807	10.6901	6.63168	1.28951	up-regulated
Nitab4.5_0002758g0040	5.4824	3.77399	16.4195	196.157	124.811	112.413	3.92341	up-regulated
Nitab4.5_0000164g0180	14.1114	1.43744	3.97735	103.688	69.9237	100.386	3.61385	up-regulated
Nitab4.5_0002579g0040	0.846542	0.261252	0.88421	8.01633	3.93781	4.42392	2.83698	up-regulated
Nitab4.5_0000272g0190	6.51115	5.87223	6.99165	73.0137	82.9359	83.6644	3.50649	up-regulated
Nitab4.5_0001569g0160	0.2152	0.366989	0.519162	9.97927	0.702932	11.1701	4.06156	up-regulated
Nitab4.5_0000906g0010	3.83647	2.77469	3.07024	21.0156	8.99346	11.0694	1.88056	up-regulated
Nitab4.5_0001385g0120	0.159302	0.736224	0.205689	2.19791	1.9999	0.945107	2.06426	up-regulated
Nitab4.5_0004288g0010	3.3574	15.5642	7.36976	208.446	144.812	195.91	4.24456	up-regulated
Nitab4.5_0001861g0160	449.948	573.577	523.864	1713.41	1829.12	1839.26	1.67732	up-regulated
Nitab4.5_0000874g0170	0.205677	2.28033	4.14956	117.199	93.3993	54.7683	5.17944	up-regulated
Nitab4.5_0002885g0070	0.842353	0.644458	0.887879	7.5433	1.72203	2.84949	2.10439	up-regulated
Nitab4.5_0001423g0120	14.1945	1.66863	11.354	38.6833	14.1931	27.7257	1.35311	up-regulated
Nitab4.5_0005030g0030	7.47168	7.53479	9.93918	29.1201	14.1002	15.1812	1.0421	up-regulated
Nitab4.5_0000238g0020	16.7217	3.68722	8.84051	53.1019	73.4096	77.0001	2.66606	up-regulated
Nitab4.5_0000295g0120	2.20455	0.732288	1.14985	2.71924	3.10988	3.55918	1.06109	up-regulated
Nitab4.5_0001480g0020	11.0501	4.46564	9.14317	40.5764	31.7759	33.4346	1.94101	up-regulated
Nitab4.5_0008467g0020	2.67633	7.02455	5.11655	17.5459	14.7237	12.6707	1.46881	up-regulated
Nitab4.5_0005755g0010	14.4422	13.0213	18.0923	66.3336	42.0145	53.5437	1.66872	up-regulated
Nitab4.5_0004685g0030	8.6285	3.80223	5.71638	29.4597	17.4588	19.0126	1.67453	up-regulated
Nitab4.5_0008755g0010	0.234749	3.23258	0.66899	7.30867	5.1885	5.71416	1.97859	up-regulated
Nitab4.5_0005669g0020	8.07827	6.04572	3.62994	32.0123	26.2104	26.0956	2.08496	up-regulated
Nitab4.5_0010531g0010	6.02573	16.3314	14.2524	51.4253	40.9474	36.8372	1.68604	up-regulated
Nitab4.5_0015544g0010	0.827601	0.946365	0.57242	6.19372	4.7328	4.61466	2.56535	up-regulated
Nitab4.5_0011515g0010	0.982897	0.96427	0.880869	10.0578	6.99094	5.77069	2.84112	up-regulated
Nitab4.5_0004471g0060	6.08279	0.37182	2.80139	22.7616	7.30843	12.7604	1.96489	up-regulated
Nitab4.5_0008832g0010	3.75563	0.378681	2.53414	30.4927	14.8188	10.283	2.83506	up-regulated
Nitab4.5_0002694g0020	14.9833	21.7061	16.9281	77.2447	133.938	128.443	2.57386	up-regulated
Nitab4.5_0003080g0010	12.1158	5.97826	11.208	23.4026	16.7936	26.0762	1.02134	up-regulated
Nitab4.5_0001128g0030	0	0	0.582113	31.9754	18.6305	14.975	6.61837	up-regulated
Nitab4.5_0000201g0130	14.9597	16.7793	25.0504	39.1705	51.3043	52.3515	1.22784	up-regulated
Nitab4.5_0002836g0040	3.25817	0.233922	1.60582	8.8953	6.45442	7.24015	1.96023	up-regulated
Nitab4.5_0006091g0010	6.52629	6.47138	12.2739	88.5662	73.6207	58.7348	2.98612	up-regulated
Nitab4.5_0005743g0010	1.40978	2.03169	0.731138	9.84392	18.9928	10.4762	3.12807	up-regulated
Nitab4.5_0000270g0080	210.886	223.58	167.377	541.694	464.393	568.365	1.24507	up-regulated
Nitab4.5_0001886g0040	1.16608	0.263754	0.283864	4.52658	2.79238	1.77991	2.19148	up-regulated
Nitab4.5_0005266g0020	30.8864	17.4624	35.6204	111.427	57.3223	57.2086	1.23998	up-regulated
Nitab4.5_0000600g0110	3.20541	1.30554	2.93108	7.04393	4.81879	5.08434	1.01803	up-regulated
Nitab4.5_0000980g0290	11.0521	2.95127	1.37888	149.396	153.065	192.8	4.83416	up-regulated
Nitab4.5_0000084g0310	2.71957	6.1746	3.55305	17.3165	17.8428	13.882	1.85675	up-regulated
Nitab4.5_0007098g0020	15.2958	9.49658	17.3733	74.6441	60.9968	56.3319	2.03772	up-regulated
Nitab4.5_0009288g0020	0	0.135299	0	8.05391	8.03579	7.52497	7.15862	up-regulated
Nitab4.5_0000903g0070	51.4752	68.6067	58.3118	112.664	154.396	133.671	1.06325	up-regulated
Nitab4.5_0000626g0060	2.0692	1.49518	0.291578	23.4741	32.0302	20.1911	4.12095	up-regulated
Nitab4.5_0003495g0010	2.9057	11.0307	4.15195	41.7033	11.1095	38.3732	2.14773	up-regulated
Nitab4.5_0005582g0030	6.8109	11.3691	11.7621	105.037	21.7506	78.765	2.57297	up-regulated
Nitab4.5_0000318g0160	5.24328	2.25241	3.72087	19.0867	9.50083	11.2764	1.63162	up-regulated
Nitab4.5_0000171g0190	6.69052	2.5883	9.9988	143.003	156.464	122.445	4.32538	up-regulated
Nitab4.5_0000905g0050	4.9166	3.9208	5.3765	18.895	4.21548	15.0388	1.21286	up-regulated
Nitab4.5_0008039g0010	6.52571	9.6042	6.64271	32.2504	32.0294	30.9563	1.93408	up-regulated
Nitab4.5_0000115g0100	6.88686	2.3389	3.90504	16.2288	11.409	14.159	1.49601	up-regulated
Nitab4.5_0006022g0010	89.1529	20.3337	38.6654	108.059	126.225	153.677	1.24341	up-regulated
Nitab4.5_0000979g0010	9.38596	4.0451	7.07586	23.1653	26.3341	28.6452	1.79733	up-regulated
Nitab4.5_0003722g0010	0.626815	2.13417	1.09267	7.43527	6.1247	5.26478	2.15116	up-regulated
Nitab4.5_0002765g0020	20.7986	50.3102	26.5424	168.899	276.9	249.261	2.74504	up-regulated
Nitab4.5_0004208g0010	13.7365	10.1514	12.3371	85.8849	67.4068	83.015	2.55487	up-regulated
Nitab4.5_0003082g0040	11.771	14.9661	8.93833	84.5395	54.6143	67.4375	2.36953	up-regulated
Nitab4.5_0003322g0050	0	0	0	1.44694	1.39519	0.931567	10.0874	up-regulated
Nitab4.5_0009325g0010	3.08126	0.935418	1.7426	9.52821	5.2263	6.34862	1.67365	up-regulated
Nitab4.5_0004177g0010	21.4448	8.22772	14.8115	128.225	61.1888	67.1368	2.32216	up-regulated
Nitab4.5_0000595g0010	0.380415	4.07455	0.254148	137.66	68.5184	185.392	6.22975	up-regulated
Nitab4.5_0000040g0600	9.50163	4.0971	3.94319	21.3456	31.3456	22.4576	1.9643	up-regulated
Nitab4.5_0014031g0010	0	0	0.797486	22.6781	13.4204	7.2135	5.5774	up-regulated
Nitab4.5_0000068g0400	2.24462	4.52944	1.97167	11.9744	7.91071	12.6483	1.74123	up-regulated
Nitab4.5_0000030g0360	4.7087	7.17643	4.32352	33.5647	17.8913	20.3689	1.96992	up-regulated
Nitab4.5_0004186g0070	1.80201	3.41252	2.8344	17.8588	5.23711	10.1185	1.83925	up-regulated
Nitab4.5_0003465g0080	8.48252	4.47017	5.96305	30.7833	26.0726	29.5248	2.0377	up-regulated
Nitab4.5_0000368g0350	8.13017	1.95163	4.68753	15.1546	12.231	14.045	1.32025	up-regulated
Nitab4.5_0002345g0030	6.96777	2.44841	4.48905	22.9352	20.7985	20.6141	2.05477	up-regulated
Nitab4.5_0008436g0010	0.703447	0.071423	0.133192	1.26707	1.20458	1.00712	1.7448	up-regulated
Nitab4.5_0010348g0010	3.19951	3.61513	2.86923	10.5231	9.10421	12.2756	1.57943	up-regulated
Nitab4.5_0004588g0030	7.52428	9.79027	9.74754	49.019	39.0133	27.6805	1.94664	up-regulated
Nitab4.5_0004278g0010	1.33515	1.34171	1.38675	9.32391	3.74917	2.20864	1.69425	up-regulated
Nitab4.5_0000883g0010	0.232932	0.518606	0.494823	1.73713	1.39928	1.7339	1.82646	up-regulated
Nitab4.5_0002211g0060	67.5415	17.5145	43.025	142.652	108.523	128.596	1.39934	up-regulated
Nitab4.5_0000795g0070	2.7254	2.28983	4.71124	19.7258	4.58899	7.39211	1.4697	up-regulated
Nitab4.5_0000113g0160	0.314543	0	0.20251	3.69732	2.40055	2.13062	3.76883	up-regulated
Nitab4.5_0008177g0020	2.46029	0.683042	1.12945	6.40444	2.16046	6.62427	1.60649	up-regulated
Nitab4.5_0000462g0180	0.05272	0	0	1.07019	0.418835	0.104339	4.54896	up-regulated
Nitab4.5_0001078g0010	2.78163	3.10671	2.5861	16.9123	20.4139	23.6279	2.72412	up-regulated
Nitab4.5_0005866g0020	0	0	0	3.39191	0.371852	1.69447	10.2487	up-regulated
Nitab4.5_0010347g0030	4.81237	4.3638	5.7834	13.6145	17.1634	13.5859	1.45489	up-regulated
Nitab4.5_0001655g0120	0.441119	0.355751	0.166603	1.81269	0.567694	0.352783	1.28031	up-regulated
Nitab4.5_0001706g0010	2.73647	2.8211	3.28345	28.327	19.3816	12.2634	2.59349	up-regulated
Nitab4.5_0013692g0010	22.8755	4.71149	11.0693	61.5396	27.7472	37.295	1.49433	up-regulated
Nitab4.5_0001309g0110	8.93518	2.27983	5.45724	16.9447	9.27047	14.1422	1.0846	up-regulated
Nitab4.5_0017035g0010	9.56875	2.09127	5.24707	29.0179	22.507	27.6433	2.05361	up-regulated
Nitab4.5_0000977g0040	5.33135	4.91609	7.30418	74.9495	38.7955	19.8564	2.73252	up-regulated
Nitab4.5_0000651g0010	13.2583	7.96711	21.9278	24.4393	36.0221	44.9188	1.18827	up-regulated
Nitab4.5_0011908g0020	3.36412	1.08877	0.48821	18.4279	25.9449	26.2505	3.67894	up-regulated
Nitab4.5_0002967g0050	1.6248	1.91023	1.86401	58.1106	28.8618	22.3672	4.14273	up-regulated
Nitab4.5_0009370g0010	0.661587	0.559262	0.869753	4.84119	1.19866	1.79676	1.66953	up-regulated
Nitab4.5_0006118g0010	2.53535	0.308741	1.00409	7.0242	3.06348	5.25068	1.7748	up-regulated
Nitab4.5_0012011g0020	0.986189	0.777618	0.6139	8.05876	5.78422	7.30427	2.98463	up-regulated
Nitab4.5_0002155g0060	0.706931	1.01296	0.85571	14.4422	8.02903	14.4528	3.67022	up-regulated
Nitab4.5_0017306g0010	23.6258	8.88021	17.4445	47.7242	29.6691	38.6019	1.03768	up-regulated
Nitab4.5_0000615g0040	3.67583	2.3419	4.03385	21.7264	7.94394	15.3875	1.96493	up-regulated
Nitab4.5_0001135g0060	16.2844	3.97411	9.66831	57.7177	35.639	49.3748	2.06879	up-regulated
Nitab4.5_0017067g0010	13.8258	1.20891	7.54179	35.192	17.0747	24.7917	1.56203	up-regulated
Nitab4.5_0004981g0050	17.2145	78.5224	28.7476	257.434	87.3723	237.237	2.05213	up-regulated
Nitab4.5_0013643g0010	3.04927	0.347369	1.03691	15.47	3.98342	6.29039	2.26397	up-regulated
Nitab4.5_0025145g0010	2.87467	1.53819	1.88572	7.14954	4.69041	8.37354	1.51444	up-regulated
Nitab4.5_0001074g0140	0.254143	0.761508	0.166975	5.70358	10.0017	4.07501	3.91063	up-regulated
Nitab4.5_0000184g0280	0.444718	0.587156	1.1603	31.0783	32.8075	28.8148	5.25369	up-regulated
Nitab4.5_0004981g0060	1.77607	1.20481	1.2624	6.89419	4.63325	5.34112	1.82021	up-regulated
Nitab4.5_0000274g0230	0.619045	0.076727	1.00874	6.10914	2.35092	4.62182	2.6857	up-regulated
Nitab4.5_0000799g0010	6.39376	5.97088	7.00227	26.2228	22.3029	26.7516	1.81797	up-regulated
Nitab4.5_0009688g0010	14.9022	4.61129	7.51651	30.5615	14.196	18.409	1.01347	up-regulated
Nitab4.5_0002046g0140	8.13482	2.74318	5.73754	62.9992	48.9037	58.6305	3.19558	up-regulated
Nitab4.5_0000695g0100	20.7399	5.31305	9.26782	107.088	61.6864	75.4328	2.59149	up-regulated
Nitab4.5_0006833g0020	0.10017	0	0.281808	18.5601	8.02666	11.9473	6.43445	up-regulated
Nitab4.5_0010331g0010	17.5552	8.15572	9.56848	36.6839	29.0644	26.3811	1.2167	up-regulated
Nitab4.5_0002081g0060	0.018153	0.659347	0.22192	7.84387	1.29954	5.81542	3.83346	up-regulated
Nitab4.5_0004841g0020	8.62611	11.3461	20.8196	181.783	65.5259	97.7235	2.88509	up-regulated
Nitab4.5_0001287g0050	4.81471	0.621337	2.80787	42.641	15.8967	29.423	3.19029	up-regulated
Nitab4.5_0000705g0170	10.6267	24.9377	33.6263	109.141	50.462	63.904	1.5228	up-regulated
Nitab4.5_0000886g0010	25.0526	5.32642	12.3395	54.0864	40.4363	61.4492	1.69592	up-regulated
Nitab4.5_0000676g0350	5.0523	2.40616	4.15092	18.219	6.40282	9.78746	1.34895	up-regulated
Nitab4.5_0000003g0890	30.0348	18.4871	20.9832	123.801	71.6841	74.8158	1.77376	up-regulated
Nitab4.5_0005730g0010	0.817456	0.639141	0.481065	3.08977	1.95212	1.4072	1.55378	up-regulated
Nitab4.5_0002356g0140	0.642005	0.265739	0.453608	2.79496	3.11441	3.14216	2.58008	up-regulated
Nitab4.5_0000019g0190	22.6143	3.98378	12.4284	50.4962	32.0864	59.5791	1.68494	up-regulated
Nitab4.5_0000047g0140	5.48235	0.580511	1.55964	13.634	7.09392	11.0231	1.84401	up-regulated
Nitab4.5_0001863g0120	9.06428	1.78224	5.41089	45.1005	29.7364	27.3644	2.46331	up-regulated
Nitab4.5_0001585g0070	5.84034	4.65922	5.51528	17.8145	8.57464	12.0831	1.07794	up-regulated
Nitab4.5_0000147g0030	13.2514	9.307	10.0085	24.2649	24.9117	30.1645	1.15043	up-regulated
Nitab4.5_0000241g0050	47.3625	12.1913	31.9762	79.7995	78.3167	90.8039	1.29494	up-regulated
Nitab4.5_0002329g0040	1.01788	0	0.291912	11.9306	4.94188	8.33841	4.02295	up-regulated
Nitab4.5_0004810g0010	8.25292	5.8054	10.1163	128.139	154.898	114.654	3.92117	up-regulated
Nitab4.5_0002344g0080	9.7361	1.49734	4.02713	53.818	25.8648	41.94	2.78113	up-regulated
Nitab4.5_0002703g0030	1.41006	0.473326	1.02567	6.25799	1.36107	3.07032	1.62731	up-regulated
Nitab4.5_0014067g0010	13.4905	0.596716	2.89878	25.531	19.1192	33.313	2.00385	up-regulated
Nitab4.5_0000525g0040	1.04582	1.67721	2.30891	17.6642	10.5486	10.4424	2.73606	up-regulated
Nitab4.5_0000110g0040	0	0	0.10722	55.288	54.4364	34.0827	10.1648	up-regulated
Nitab4.5_0004097g0050	2.29744	5.34799	6.73065	432.883	148.275	287.446	5.72899	up-regulated
Nitab4.5_0000223g0140	3.21704	2.21989	0.747295	8.57458	5.44916	5.04168	1.43294	up-regulated
Nitab4.5_0004686g0040	5.86412	10.3912	6.87223	17.024	22.0395	21.0648	1.27254	up-regulated
Nitab4.5_0009459g0040	1.506	0.67303	1.2464	6.56731	5.99915	6.00324	2.28599	up-regulated
Nitab4.5_0000500g0010	12.9339	1.47582	7.22345	23.1651	21.2221	33.3075	1.68555	up-regulated
Nitab4.5_0003351g0110	2.30027	3.38025	1.52435	7.01439	6.05846	12.79	1.69813	up-regulated
Nitab4.5_0009058g0010	15.5057	11.6569	15.1536	90.0744	32.1764	47.8058	1.79558	up-regulated
Nitab4.5_0004360g0070	3.47941	0.859067	1.80089	8.64108	5.67854	9.01696	1.74611	up-regulated
Nitab4.5_0001726g0030	17.0932	8.55006	12.5957	31.4861	39.8052	37.042	1.37677	up-regulated
Nitab4.5_0000040g0110	7.13566	1.40624	4.51038	21.6684	14.8117	19.0482	1.90812	up-regulated
Nitab4.5_0010004g0040	5.1576	0.376561	0.337111	27.8141	16.8674	24.8615	3.33947	up-regulated
Nitab4.5_0004360g0050	0.950391	0.503155	1.44565	2.83642	2.95665	5.15304	1.77465	up-regulated
Nitab4.5_0001574g0130	23.7613	113.434	35.133	325.586	305.762	302.529	2.31941	up-regulated
Nitab4.5_0000383g0190	6.47467	1.20894	5.41981	57.1341	15.1969	27.9294	2.69438	up-regulated
Nitab4.5_0000024g0260	0	0	0	1.23938	1.57194	2.5202	9.32749	up-regulated
Nitab4.5_0000343g0250	21.4299	38.9948	32.8226	125.203	157.321	159.312	2.14047	up-regulated
Nitab4.5_0003771g0010	2.42567	1.56188	1.01088	4781.25	1765.07	3176.33	10.6966	up-regulated
Nitab4.5_0000498g0040	0.798211	0.027797	0.403556	5.15514	2.72546	3.19042	2.93278	up-regulated
Nitab4.5_0004841g0050	3.84697	5.63832	7.52913	48.7972	52.8203	38.6279	2.91469	up-regulated
Nitab4.5_0000283g0170	7.08434	1.82252	1.40837	52.3385	53.3319	41.1049	3.66033	up-regulated
Nitab4.5_0005325g0010	2.71202	2.01061	1.57777	7.90873	5.36929	6.99845	1.51576	up-regulated
Nitab4.5_0002157g0040	1.20823	0.293947	0.756221	4.99228	1.19549	2.2188	1.64224	up-regulated
Nitab4.5_0002824g0120	0.473992	0	0.299052	3.06375	2.30822	2.23605	3.10237	up-regulated
Nitab4.5_0008535g0050	0.446421	0.122201	0.144899	5.13406	2.73878	4.7697	3.88335	up-regulated
Nitab4.5_0000080g0250	8.64259	7.85794	6.92825	34.676	48.1748	40.0392	2.27788	up-regulated
Nitab4.5_0009611g0040	8.14884	4.77854	15.3547	164.016	120.687	91.2508	3.57952	up-regulated
Nitab4.5_0002377g0030	0.068156	0	0.168903	2.35724	1.04164	2.14597	4.22568	up-regulated
Nitab4.5_0000008g0030	0.0865	0.197323	0.044205	2.80685	1.70983	1.79447	3.97085	up-regulated
Nitab4.5_0000500g0210	0.117651	0.323343	0.56892	1.73472	1.06467	1.9932	2.06008	up-regulated
Nitab4.5_0006217g0020	9.61583	1.87805	6.80284	22.9282	19.8676	29.1663	1.81843	up-regulated
Nitab4.5_0007878g0020	9.26805	8.16954	12.443	13.5026	36.6814	29.6925	1.34886	up-regulated
Nitab4.5_0004513g0010	4.61803	2.73687	3.17557	28.2694	19.3903	20.4765	2.52124	up-regulated
Nitab4.5_0000200g0190	37.6012	87.8279	44.3332	242.183	262.095	195.086	1.92494	up-regulated
Nitab4.5_0000649g0090	2.27253	2.28514	1.32004	5.77246	9.37655	7.71234	1.85064	up-regulated
Nitab4.5_0003473g0040	5.80538	3.2887	8.44589	85.1381	84.2758	65.7131	3.61233	up-regulated
Nitab4.5_0003250g0060	0.38677	0.198134	0.771085	8.50348	1.92279	4.3034	3.20939	up-regulated
Nitab4.5_0002963g0030	5.11187	1.38908	2.66264	15.2591	7.08067	9.05051	1.56336	up-regulated
Nitab4.5_0012312g0010	6.95156	1.21106	1.44413	21.0698	10.6792	15.0365	2.06242	up-regulated
Nitab4.5_0000715g0150	3.36224	11.9744	10.1954	32.927	15.2931	27.8065	1.4138	up-regulated
Nitab4.5_0000570g0290	5.48631	14.1831	10.4999	20.9483	27.9794	29.8081	1.28837	up-regulated
Nitab4.5_0000500g0050	49.802	18.0637	39.9653	93.2075	73.3744	104.538	1.17448	up-regulated
Nitab4.5_0007620g0010	7.48343	0.534914	1.99083	32.9208	28.775	36.3648	3.1079	up-regulated
Nitab4.5_0001965g0080	6.44688	0.837186	2.89659	21.7447	20.1654	18.5423	2.3992	up-regulated
Nitab4.5_0000390g0050	1.20853	0.744947	0.876036	2.57364	3.32595	3.08977	1.53797	up-regulated
Nitab4.5_0002757g0110	0.459287	0.92675	0.570266	3.64707	1.17691	1.7144	1.52552	up-regulated
Nitab4.5_0000214g0010	4.80146	8.65413	4.78085	39.6947	41.8973	39.0864	2.60011	up-regulated
Nitab4.5_0010695g0060	3.05619	1.63229	1.08937	6.02183	4.70292	6.35228	1.39345	up-regulated
Nitab4.5_0000023g0420	0.032169	0.099673	0	0.883702	0.61189	0.643114	3.7119	up-regulated
Nitab4.5_0000399g0020	0.878616	1.52744	1.45801	3.26334	3.53283	3.6058	1.29152	up-regulated
Nitab4.5_0011951g0010	2.19122	7.73934	5.3992	17.5955	19.8213	14.1333	1.64033	up-regulated
Nitab4.5_0000859g0200	0	0.167388	0	0.682377	2.03746	0.966639	4.30655	up-regulated
Nitab4.5_0000062g0550	3.3743	2.86958	2.33623	27.9255	4.08321	56.9499	3.1833	up-regulated
Nitab4.5_0005520g0030	0	0.074679	0	3.67205	4.70408	10.2737	7.55594	up-regulated
Nitab4.5_0003024g0020	0.482063	0.19165	0.358609	3.87812	8.65916	9.15095	4.26501	up-regulated
Nitab4.5_0000725g0060	3.00969	4.09712	2.88356	21.3891	13.1255	12.9432	2.0751	up-regulated
Nitab4.5_0007526g0030	0.276346	0.457874	0.613342	3.64342	2.07052	2.83347	2.48372	up-regulated
Nitab4.5_0000563g0020	12.3557	21.8017	17.5559	52.4424	28.676	55.0598	1.23914	up-regulated
Nitab4.5_0003843g0010	0.01839	0	0.068741	1.53054	0.506498	0.793294	4.70252	up-regulated
Nitab4.5_0000023g0480	2.21461	9.29649	8.41878	276.373	72.5961	181.947	4.5413	up-regulated
Nitab4.5_0001164g0110	0	0.774114	0.075313	23.7607	32.6694	38.6741	6.60264	up-regulated
Nitab4.5_0005414g0060	6.89702	4.21142	7.67801	25.5136	40.4329	30.4187	2.25108	up-regulated
Nitab4.5_0000670g0050	4.90749	6.51944	3.47301	20.0985	7.88153	12.5943	1.24634	up-regulated
Nitab4.5_0000297g0050	9.99915	21.2589	18.7969	48.8177	37.4291	38.1792	1.17602	up-regulated
Nitab4.5_0000956g0210	53.7208	106.909	82.5364	234.35	170.01	152.566	1.04856	up-regulated
Nitab4.5_0002329g0190	0	0.460176	1.73218	43.8866	13.6008	16.6504	4.88587	up-regulated
Nitab4.5_0004774g0010	18.9479	9.60652	8.59873	246.568	160.72	185.384	3.81098	up-regulated
Nitab4.5_0005336g0020	4.96415	3.50889	4.71686	68.1708	44.4986	42.208	3.3818	up-regulated
Nitab4.5_0009495g0020	27.535	27.6282	26.9851	602.384	654.835	797.57	4.52144	up-regulated
Nitab4.5_0003242g0030	0.507415	0.33339	0.735274	178.345	189.866	131.459	8.08879	up-regulated
Nitab4.5_0000679g0150	1.45256	1.85366	1.09056	38.0609	24.6231	23.4363	4.11716	up-regulated
Nitab4.5_0000641g0050	2.82424	1.31051	3.65322	98.6472	90.9529	96.7217	5.05715	up-regulated
Nitab4.5_0005805g0040	9.33966	6.49022	8.23014	53.8263	34.0352	30.6601	2.12502	up-regulated
Nitab4.5_0000008g0920	2.61385	2.50544	3.87782	55.4947	39.1959	41.2212	3.76186	up-regulated
Nitab4.5_0010595g0010	6.33806	7.91964	11.9403	143.07	99.5673	93.3518	3.53071	up-regulated
Nitab4.5_0001120g0010	1.30779	1.78392	1.76404	41.8983	24.0891	15.1677	3.88358	up-regulated
Nitab4.5_0001483g0080	9.78422	4.81224	8.92421	75.4469	78.8697	65.2231	3.08601	up-regulated
Nitab4.5_0010099g0010	4.9423	5.17983	5.65723	37.233	33.7896	32.5678	2.57701	up-regulated
Nitab4.5_0000259g0260	122.549	171.613	162.721	1391	963.045	1242.99	2.82864	up-regulated
Nitab4.5_0002450g0150	8.01108	4.46405	8.40369	59.1617	35.1934	44.2383	2.55704	up-regulated
Nitab4.5_0010954g0020	39.8568	56.8747	46.2617	181.947	152.527	164.253	1.66404	up-regulated
Nitab4.5_0000014g0430	84.6026	61.2099	74.9801	537.797	644.374	748.645	3.0074	up-regulated
Nitab4.5_0001295g0210	3.46987	2.73368	1.9934	22.794	23.7664	19.7591	2.87421	up-regulated
Nitab4.5_0000754g0260	15.6042	14.7471	15.3659	248.235	147.063	132.68	3.35265	up-regulated
Nitab4.5_0004176g0030	6.2463	7.162	6.21672	46.6781	35.4472	40.0441	2.48826	up-regulated
Nitab4.5_0000562g0100	1.53338	1.99435	1.44439	82.0847	51.6498	35.6917	4.90783	up-regulated
Nitab4.5_0000270g0110	18.2438	9.27458	14.0758	128.867	110.757	126.911	2.98501	up-regulated
Nitab4.5_0002152g0100	0	0	0	13.1216	3.094	6.35913	11.1395	up-regulated
Nitab4.5_0000138g0180	1.82779	2.3214	1.10747	41.1835	31.2055	30.7221	4.12896	up-regulated
Nitab4.5_0002101g0060	16.3116	15.522	18.4799	73.7637	68.0618	71.703	1.951	up-regulated
Nitab4.5_0005734g0020	6.83499	5.49404	7.8999	42.5909	31.3009	32.4829	2.24044	up-regulated
Nitab4.5_0006885g0020	1.65142	0.501088	0.904038	61.0929	52.7785	27.4704	5.35759	up-regulated
Nitab4.5_0000790g0030	1.13349	1.12869	1.12907	8.98606	3.86264	5.16655	2.20898	up-regulated
Nitab4.5_0004246g0040	9.12506	6.23421	8.20091	85.8031	71.5595	96.7652	3.28492	up-regulated
Nitab4.5_0001375g0040	1.55241	1.26504	0.983846	72.7672	50.6811	37.3051	5.21868	up-regulated
Nitab4.5_0006766g0020	9.2946	3.87082	4.58702	131.989	89.77	106.429	4.02888	up-regulated
Nitab4.5_0003431g0060	3.00881	2.53795	2.69778	26.6918	14.4686	14.8964	2.57686	up-regulated
Nitab4.5_0000904g0020	9.79806	12.6265	14.9477	43.14	58.566	53.6747	1.95394	up-regulated
Nitab4.5_0003669g0010	7.43831	8.06001	5.17778	40.2424	26.3776	29.0343	2.04208	up-regulated
Nitab4.5_0003254g0020	4.17997	5.40784	4.81095	25.1172	21.3057	13.979	1.92324	up-regulated
Nitab4.5_0001764g0110	14.138	12.9807	15.1942	63.1225	66.8881	99.3448	2.31624	up-regulated
Nitab4.5_0006169g0030	25.0339	17.8044	26.3354	202.941	144.794	154.022	2.69999	up-regulated
Nitab4.5_0000071g0170	0.70157	0.425824	0.75167	24.7589	11.3963	15.9094	4.58941	up-regulated
Nitab4.5_0008682g0020	2.85585	6.93603	4.27212	77.4016	64.6552	50.9514	3.64103	up-regulated
Nitab4.5_0001340g0040	1.37019	1.37529	1.21707	21.2601	10.2076	12.8349	3.29102	up-regulated
Nitab4.5_0005848g0020	4.36597	6.78901	5.79481	31.7601	34.5541	28.2675	2.36107	up-regulated
Nitab4.5_0002937g0040	1.98222	0.458298	1.15076	21.3701	13.6671	12.0736	3.52034	up-regulated
Nitab4.5_0000101g0270	7.24531	11.2366	9.33474	131.122	100.52	79.011	3.3321	up-regulated
Nitab4.5_0000037g0320	90.0441	35.5346	29.0278	1317.71	913.865	1200.98	4.28986	up-regulated
Nitab4.5_0005901g0010	2.6263	4.02748	4.48401	31.8236	30.6813	27.6195	2.89119	up-regulated
Nitab4.5_0000421g0150	8.26333	3.03405	3.00002	119.909	63.1929	57.1005	3.85636	up-regulated
Nitab4.5_0007270g0010	9.57974	6.21764	8.75667	36.4338	33.2839	38.6022	2.00033	up-regulated
Nitab4.5_0000403g0080	2.39654	2.24119	2.57362	28.0843	20.1678	22.6559	3.1406	up-regulated
Nitab4.5_0000382g0070	4.77302	0.958934	2.81809	25.571	21.4701	19.5846	2.79196	up-regulated
Nitab4.5_0004645g0020	11.7153	17.7604	12.4936	273.905	220.302	209.279	3.92227	up-regulated
Nitab4.5_0001899g0040	14.6152	8.68004	11.5292	141.45	44.8809	48.9363	2.51999	up-regulated
Nitab4.5_0000654g0010	11.1288	11.2278	20.9853	155.286	66.0259	79.0041	2.60441	up-regulated
Nitab4.5_0007165g0020	6.49204	9.89928	5.99611	45.1831	53.9374	39.1879	2.50927	up-regulated
Nitab4.5_0011634g0020	7.35327	6.85131	10.2205	45.8625	33.4836	24.3467	1.9297	up-regulated
Nitab4.5_0016451g0010	7.2225	4.51296	6.42586	34.8866	20.3645	20.6013	1.88102	up-regulated
Nitab4.5_0000443g0010	0.969388	1.13227	0.972114	26.2279	12.067	6.95384	3.66714	up-regulated
Nitab4.5_0000381g0130	7.22034	7.17792	20.4803	229.226	172.953	144.477	3.83054	up-regulated
Nitab4.5_0004176g0020	22.9355	19.2067	24.2548	78.1841	78.8163	79.6799	1.70295	up-regulated
Nitab4.5_0001819g0070	12.471	13.63	14.5741	62.723	38.6247	44.3095	1.67546	up-regulated
Nitab4.5_0002910g0010	29.2115	30.4455	35.3046	203.016	110.48	118.302	2.0083	up-regulated
Nitab4.5_0000360g0100	2.02525	0.554273	0.300318	103.355	55.6707	82.9145	6.1707	up-regulated
Nitab4.5_0001105g0110	0.083044	0	0	13.0381	6.8961	10.6552	7.99879	up-regulated
Nitab4.5_0001198g0060	15.6668	18.6912	16.26	61.1955	41.5122	45.6146	1.39254	up-regulated
Nitab4.5_0006548g0010	4.40794	2.00945	4.37626	57.6465	25.0745	22.6325	3.0753	up-regulated
Nitab4.5_0005031g0050	30.3659	19.4781	28.0735	158.784	172.393	190.087	2.61304	up-regulated
Nitab4.5_0002600g0010	8.00373	8.49357	6.66944	28.6459	23.3569	22.4706	1.53434	up-regulated
Nitab4.5_0003816g0080	8.87659	9.45383	6.87071	32.2126	32.0613	30.6543	1.77847	up-regulated
Nitab4.5_0013699g0020	21.8781	19.4752	19.2419	451	86.5155	116.914	3.16602	up-regulated
Nitab4.5_0000582g0180	0.062069	0.387628	0.076604	21.1884	10.6596	10.0936	6.0634	up-regulated
Nitab4.5_0001744g0070	9.10355	14.4787	8.85464	43.8827	32.0326	33.9457	1.60862	up-regulated
Nitab4.5_0006511g0010	0.708824	1.52274	1.09611	15.6203	10.0188	9.15408	3.21622	up-regulated
Nitab4.5_0008231g0020	0.357325	0.309256	1.0511	11.1994	5.91925	5.55448	3.533	up-regulated
Nitab4.5_0001055g0010	3.2995	1.59418	2.52873	31.3177	16.9759	15.3199	2.90307	up-regulated
Nitab4.5_0006234g0010	4.38128	2.22213	3.07554	17.9559	11.2873	11.8898	1.90866	up-regulated
Nitab4.5_0000461g0130	10.5767	8.43342	9.01496	67.1196	36.1455	36.4543	2.13083	up-regulated
Nitab4.5_0001143g0050	1.40954	1.96548	3.45357	98.6418	80.8145	24.6484	4.74748	up-regulated
Nitab4.5_0001668g0090	72.4496	54.7265	99.0101	354.382	393.796	313.125	2.10918	up-regulated
Nitab4.5_0000175g0080	0.30305	0.048681	0.603553	20.961	8.5833	12.6525	5.23049	up-regulated
Nitab4.5_0004969g0010	4.50615	6.88428	7.11648	55.1559	30.1124	19.7665	2.32272	up-regulated
Nitab4.5_0007454g0020	17.4043	24.0463	23.6745	87.2496	75.9363	73.0222	1.72262	up-regulated
Nitab4.5_0001917g0010	139.765	139.882	141.687	516.957	459.418	529.228	1.69992	up-regulated
Nitab4.5_0003912g0050	3.94138	7.24441	5.34643	26.9644	18.8104	15.7608	1.7419	up-regulated
Nitab4.5_0001296g0140	35.8922	34.3217	38.9401	94.2222	80.7965	87.5875	1.12606	up-regulated
Nitab4.5_0001550g0110	16.3565	16.4978	18.5468	72.078	62.9589	75.8821	1.9002	up-regulated
Nitab4.5_0009134g0010	4.14445	7.90273	6.2252	29.7428	30.0507	31.6586	2.20334	up-regulated
Nitab4.5_0008218g0020	2.36489	4.32254	1.64427	15.0564	16.7727	12.6115	2.29009	up-regulated
Nitab4.5_0001990g0010	0	0	0	1.4232	0.599867	0.716819	9.30592	up-regulated
Nitab4.5_0009088g0010	6.78302	6.8213	6.39489	35.3861	18.8629	24.026	1.78983	up-regulated
Nitab4.5_0019856g0010	2.12892	1.68311	2.72049	18.2957	13.6178	7.95338	2.44704	up-regulated
Nitab4.5_0005357g0010	4.08858	1.85963	2.56783	16.5634	9.44527	10.5506	1.91462	up-regulated
Nitab4.5_0004806g0040	1.34202	0.665231	1.47363	12.2183	5.00872	8.01364	2.66074	up-regulated
Nitab4.5_0008983g0010	7.70749	13.0127	9.60227	68.9159	48.1006	58.2975	2.38186	up-regulated
Nitab4.5_0008943g0020	19.0493	28.1992	25.9654	64.1738	73.0399	70.9792	1.39364	up-regulated
Nitab4.5_0013079g0020	1.80494	2.61164	1.84607	12.5098	8.64544	5.20912	1.90761	up-regulated
Nitab4.5_0004851g0020	0	0	0	13.0629	8.20937	12.5289	10.6074	up-regulated
Nitab4.5_0000097g0190	3.10116	5.9767	5.00404	40.9743	23.4522	19.8485	2.41092	up-regulated
Nitab4.5_0003214g0020	18.1243	11.6079	16.667	71.8412	85.507	78.1486	2.21888	up-regulated
Nitab4.5_0000154g0300	26.0282	32.7373	25.7567	181.72	160.027	126.672	2.32866	up-regulated
Nitab4.5_0002108g0020	11.0541	5.48184	9.43764	35.3789	25.5671	33.5748	1.70363	up-regulated
Nitab4.5_0008803g0030	7.36779	2.68593	8.41777	173.793	53.531	75.8219	3.81025	up-regulated
Nitab4.5_0000555g0140	0.255378	0.224055	0.232371	4.60137	2.07149	1.56277	3.28108	up-regulated
Nitab4.5_0001807g0020	1.53552	2.13362	2.333	22.7632	14.1001	15.1276	2.95083	up-regulated
Nitab4.5_0007169g0020	1.97075	1.50693	1.88321	7.81711	5.56186	4.46579	1.5703	up-regulated
Nitab4.5_0000451g0050	22.6172	19.7093	21.8912	64.9591	71.0086	68.5885	1.54555	up-regulated
Nitab4.5_0002368g0140	9.24164	8.90612	9.46785	38.1418	36.5387	35.0512	1.85578	up-regulated
Nitab4.5_0002908g0110	87.4732	59.8573	75.2805	580.631	336.364	502.822	2.50086	up-regulated
Nitab4.5_0003035g0030	0.057224	0.022626	0	4.84577	0.908508	1.69909	6.09977	up-regulated
Nitab4.5_0000677g0100	0	0.209219	0.248519	20.8898	13.8753	9.53389	6.35901	up-regulated
Nitab4.5_0000895g0250	5.29876	5.74665	5.92248	22.9294	23.4547	22.0734	1.88364	up-regulated
Nitab4.5_0009827g0030	7.77742	8.19964	9.78223	45.3248	20.8782	25.634	1.64676	up-regulated
Nitab4.5_0001029g0070	43.8793	40.6546	43.4239	142.474	121.151	147.365	1.54228	up-regulated
Nitab4.5_0001303g0110	3.67599	2.53919	1.74111	10.5894	18.0167	14.1205	2.31293	up-regulated
Nitab4.5_0000421g0130	19.0672	17.7115	22.693	60.4945	85.6614	84.1364	1.84875	up-regulated
Nitab4.5_0000663g0130	18.3672	17.1416	18.0783	152.212	81.3701	133.016	2.60196	up-regulated
Nitab4.5_0001315g0160	2.79782	2.49911	2.49641	8.93756	7.66112	6.26679	1.40447	up-regulated
Nitab4.5_0004625g0010	1.2629	1.07549	1.49572	6.88518	5.77109	6.8233	2.20081	up-regulated
Nitab4.5_0000201g0250	0.066429	0.041222	0.102521	1.07083	0.36068	0.412784	2.87958	up-regulated
Nitab4.5_0000110g0600	97.5899	86.615	97.5289	419.706	251.112	232.643	1.50542	up-regulated
Nitab4.5_0004055g0090	1.13153	2.46698	1.69151	13.5996	8.66184	5.49785	2.22349	up-regulated
Nitab4.5_0000382g0130	25.2959	13.5085	17.3145	83.7022	73.1908	75.594	1.89794	up-regulated
Nitab4.5_0000113g0030	45.8861	61.9509	61.4066	193.217	162.592	157.439	1.46276	up-regulated
Nitab4.5_0004675g0020	31.792	36.3367	31.0829	143.576	69.8071	84.218	1.39882	up-regulated
Nitab4.5_0003510g0060	3.38635	3.2838	4.05365	15.7853	14.3871	12.2068	1.84202	up-regulated
Nitab4.5_0002529g0050	26.8875	23.1145	24.2898	89.6687	78.9944	74.2155	1.56477	up-regulated
Nitab4.5_0000410g0380	4.15648	5.82145	5.06744	40.4754	29.4382	27.8664	2.54649	up-regulated
Nitab4.5_0005528g0080	1.01115	0.352619	0.774523	7.72979	4.00134	6.22888	2.87954	up-regulated
Nitab4.5_0002838g0040	3.15734	4.41131	4.43414	39.9458	16.6866	18.9786	2.46028	up-regulated
Nitab4.5_0006889g0030	1.63114	3.51816	1.44488	10.2341	7.97846	9.60828	1.92821	up-regulated
Nitab4.5_0006110g0040	40.4611	46.7409	38.6718	134.845	124.141	103.434	1.38716	up-regulated
Nitab4.5_0001581g0010	71.8339	11.9822	54.8262	949.508	692.28	844.836	3.99542	up-regulated
Nitab4.5_0000697g0230	1.33287	1.56113	0.857242	20.5235	24.8985	19.0474	3.95475	up-regulated
Nitab4.5_0002700g0220	3.06114	1.33051	2.3978	21.2037	34.312	28.7938	3.51967	up-regulated
Nitab4.5_0000839g0070	1.38946	0.954483	0.326237	31.6482	15.1592	29.8011	4.63864	up-regulated
Nitab4.5_0000090g0280	127.651	135.873	143.797	522.812	442.053	450.613	1.65609	up-regulated
Nitab4.5_0000084g0230	19.8622	17.4726	25.8167	75.1301	40.4369	51.752	1.23299	up-regulated
Nitab4.5_0013836g0010	7.28376	3.46192	5.2619	37.4477	17.7447	21.5907	2.06111	up-regulated
Nitab4.5_0004180g0020	4.03969	3.24174	3.67538	14.1915	16.5278	14.7232	1.92628	up-regulated
Nitab4.5_0006562g0030	2.8302	6.0808	6.28347	22.4534	27.8859	27.0207	2.23851	up-regulated
Nitab4.5_0000966g0080	0.311514	0.200985	0.127376	6.24836	1.24518	1.19118	3.45377	up-regulated
Nitab4.5_0008883g0010	2.15631	2.02972	2.29168	34.1478	12.6424	18.192	3.11751	up-regulated
Nitab4.5_0006196g0010	33.1117	27.5963	37.5047	126.223	94.1945	104.528	1.57459	up-regulated
Nitab4.5_0000476g0270	7.2674	6.25978	6.01139	26.3485	18.3328	18.1886	1.52152	up-regulated
Nitab4.5_0000091g0420	17.0812	22.7	23.2955	162.655	159.908	148.947	2.77611	up-regulated
Nitab4.5_0000818g0040	1.01919	1.57817	1.24421	6.95217	4.39779	5.14174	1.93203	up-regulated
Nitab4.5_0001747g0090	2.41795	1.59816	1.52184	14.6091	8.69486	10.0837	2.40752	up-regulated
Nitab4.5_0000100g0110	0.902067	0.777542	0.479466	6.41152	7.07808	5.01007	2.96225	up-regulated
Nitab4.5_0000908g0110	11.0116	5.524	7.77195	33.6323	41.9097	43.3004	2.16212	up-regulated
Nitab4.5_0001600g0120	20.1775	7.241	11.6855	109.21	102.982	68.0054	2.68207	up-regulated
Nitab4.5_0002902g0020	6.53981	17.6774	12.643	72.9582	72.7124	62.627	2.38105	up-regulated
Nitab4.5_0000032g0460	22.9271	7.82095	12.4137	276.197	82.2554	130.851	3.26093	up-regulated
Nitab4.5_0001489g0020	9.34916	4.57994	6.33374	23.8383	24.2821	23.5861	1.68116	up-regulated
Nitab4.5_0000105g0250	7.26781	18.572	10.23	128.808	110.265	104.206	3.11855	up-regulated
Nitab4.5_0000305g0010	13.3671	10.9662	12.4868	53.7907	25.4659	35.7608	1.45611	up-regulated
Nitab4.5_0003207g0080	50.0416	34.0582	68.1148	711.338	470.861	570.255	3.36769	up-regulated
Nitab4.5_0005482g0030	1.85558	2.72757	3.12975	7.40486	5.89538	8.01764	1.32144	up-regulated
Nitab4.5_0002282g0030	3.49782	2.08985	1.93414	14.5711	10.1413	10.2187	2.03911	up-regulated
Nitab4.5_0000014g0450	0.142272	0.10984	0.170646	5.40145	1.47528	0.859816	3.90008	up-regulated
Nitab4.5_0007160g0040	21.1072	15.8985	20.9485	53.2358	54.7596	55.5528	1.36572	up-regulated
Nitab4.5_0001778g0020	7.39731	7.55751	6.95036	26.759	18.2725	21.4709	1.44262	up-regulated
Nitab4.5_0002589g0070	2.95121	4.99537	3.15298	27.1164	29.4043	25.3812	2.7623	up-regulated
Nitab4.5_0010511g0010	18.4822	6.07364	13.8077	100.818	60.8037	68.2094	2.39827	up-regulated
Nitab4.5_0010486g0010	3.3583	4.89663	4.73197	15.9682	12.8073	12.3302	1.51712	up-regulated
Nitab4.5_0001140g0030	17.6026	16.6024	14.8495	55.2744	50.9283	49.7718	1.52836	up-regulated
Nitab4.5_0000319g0060	7.39945	8.35163	6.79936	18.739	26.8553	32.9977	1.69504	up-regulated
Nitab4.5_0010544g0020	4.17644	1.79478	2.01431	19.1986	11.4778	16.7786	2.38443	up-regulated
Nitab4.5_0000053g0170	5.86835	7.69339	6.01075	21.6305	19.8256	17.9897	1.46682	up-regulated
Nitab4.5_0000259g0200	6.04614	2.46625	3.60491	18.6284	29.1668	24.2202	2.44938	up-regulated
Nitab4.5_0005320g0020	14.8949	13.2312	12.3391	129.124	117.225	88.1001	2.90112	up-regulated
Nitab4.5_0000106g0230	6.03335	5.05964	5.2674	18.0342	12.4523	12.8668	1.24307	up-regulated
Nitab4.5_0006169g0020	0	0	0	2.25841	5.76506	2.656	10.6532	up-regulated
Nitab4.5_0002589g0020	3.13528	3.67183	2.55849	12.5861	12.0888	10.294	1.76331	up-regulated
Nitab4.5_0009845g0010	10.2229	11.5423	11.2315	42.2111	32.3707	35.0718	1.58433	up-regulated
Nitab4.5_0009738g0020	0	0	0	2.06754	2.90182	1.9464	9.58078	up-regulated
Nitab4.5_0001418g0040	2.22791	6.69816	3.36839	1230.61	197.077	544.083	7.07369	up-regulated
Nitab4.5_0000559g0090	2.93638	3.73323	3.80801	23.4631	18.2085	12.4444	2.21574	up-regulated
Nitab4.5_0005865g0050	1.33842	3.06496	1.9276	10.1786	11.1279	9.66318	2.16649	up-regulated
Nitab4.5_0000476g0210	3.23048	2.25769	2.98569	19.9286	13.4231	12.6482	2.27024	up-regulated
Nitab4.5_0002726g0020	8.95566	4.74532	6.60006	17.284	20.7264	18.3209	1.34412	up-regulated
Nitab4.5_0004862g0060	3.01727	1.14118	2.53248	34.7892	14.152	28.8704	3.33968	up-regulated
Nitab4.5_0000400g0040	0.223527	0.144054	0.21001	2.39486	1.43973	1.52567	3.01395	up-regulated
Nitab4.5_0000525g0060	1.89904	2.35438	2.6759	17.7147	13.7206	11.9634	2.47996	up-regulated
Nitab4.5_0004890g0040	40.9388	13.1161	25.0926	137.924	92.5833	84.6964	1.81041	up-regulated
Nitab4.5_0006088g0020	21.9918	7.21065	20.0764	305.391	449.339	627.368	4.69447	up-regulated
Nitab4.5_0003280g0010	2.02446	11.0372	6.53105	68.0993	66.017	60.4185	3.19916	up-regulated
Nitab4.5_0003466g0010	3.49325	2.40631	2.34364	19.543	14.8675	14.9727	2.40896	up-regulated
Nitab4.5_0011730g0010	13.9984	8.7473	11.6939	78.6806	44.0705	52.2438	2.16312	up-regulated
Nitab4.5_0005400g0020	3.71614	2.35694	0.361963	722.908	740.965	719.568	8.24032	up-regulated
Nitab4.5_0001507g0070	24.2517	26.2932	26.0416	64.5274	96.5594	101.063	1.67434	up-regulated
Nitab4.5_0005928g0010	1.71192	1.20769	3.15447	67.0235	20.1076	24.0561	3.97217	up-regulated
Nitab4.5_0001416g0040	0.674017	0.135686	0.24472	4.64392	1.85613	2.22409	2.80731	up-regulated
Nitab4.5_0000063g0110	15.9306	4.07116	7.98379	90.8014	90.7563	86.0175	3.10172	up-regulated
Nitab4.5_0007421g0020	9.82963	10.8262	11.1798	32.6178	32.3305	30.9729	1.46175	up-regulated
Nitab4.5_0005823g0010	15.4616	26.1056	24.0275	64.9896	69.7706	75.3382	1.56405	up-regulated
Nitab4.5_0000110g0240	13.0083	23.31	18.9372	77.335	76.1492	54.1483	1.78418	up-regulated
Nitab4.5_0000816g0130	4.6693	6.07905	4.8387	19.8757	14.6268	12.9895	1.45198	up-regulated
Nitab4.5_0005999g0010	0.356859	0.070429	0.204037	30.5752	10.5201	10.2112	6.04176	up-regulated
Nitab4.5_0002522g0070	5.99643	5.76805	5.03224	18.9281	16.3863	15.8638	1.46143	up-regulated
Nitab4.5_0009569g0030	41.4675	41.3521	52.4786	100.879	113.109	118.048	1.17691	up-regulated
Nitab4.5_0001315g0060	6.00735	4.99538	5.38284	20.0726	16.2999	15.0789	1.49853	up-regulated
Nitab4.5_0018927g0010	6.88525	1.43885	4.60357	101.462	45.2741	37.3837	3.60749	up-regulated
Nitab4.5_0008949g0030	6.50983	3.55384	6.8074	24.8147	16.7201	13.217	1.52786	up-regulated
Nitab4.5_0011933g0010	1.74116	0.967196	1.56057	8.4327	4.00014	4.93595	1.83071	up-regulated
Nitab4.5_0002766g0090	0.788955	0.39222	0.546221	2.84458	2.40411	2.73246	2.05146	up-regulated
Nitab4.5_0006764g0060	5.29617	7.07256	8.29975	24.8931	31.4454	30.021	1.95661	up-regulated
Nitab4.5_0000841g0070	0.319213	0.620831	0.993855	17.4702	5.39403	8.57877	3.80206	up-regulated
Nitab4.5_0003281g0070	44.2791	57.0915	46.0179	158.815	220.939	200.71	1.87329	up-regulated
Nitab4.5_0007864g0060	0.603067	1.56879	1.59195	36.3812	32.8411	14.331	4.33545	up-regulated
Nitab4.5_0018960g0010	16.201	1.64989	16.5	603.876	310.486	470.187	5.14295	up-regulated
Nitab4.5_0013610g0010	3.91196	2.21809	3.95791	13.0389	13.9985	13.4462	1.87385	up-regulated
Nitab4.5_0000203g0250	13.5014	7.66446	6.04568	73.1664	61.5344	69.8579	2.74923	up-regulated
Nitab4.5_0001346g0020	22.6414	3.90495	9.41927	146.309	74.7852	103.608	2.96478	up-regulated
Nitab4.5_0001668g0150	3.64253	2.67967	3.44816	48.3886	28.8473	21.2403	3.1459	up-regulated
Nitab4.5_0002273g0010	0.069036	0.987314	0.546495	65.5326	10.0248	41.6544	5.97276	up-regulated
Nitab4.5_0001711g0010	3.64289	5.23015	3.13485	35.503	31.1705	27.3007	2.81543	up-regulated
Nitab4.5_0000914g0310	3.75291	4.41608	3.88277	16.6236	8.40826	8.15433	1.27661	up-regulated
Nitab4.5_0007254g0040	28.9319	23.4788	30.7889	190.866	148.879	139.194	2.37291	up-regulated
Nitab4.5_0000104g0210	2.78303	3.72547	4.67355	23.1399	25.5883	20.8868	2.51769	up-regulated
Nitab4.5_0002700g0060	17.1241	23.7154	19.7137	46.6756	56.9244	65.2713	1.36757	up-regulated
Nitab4.5_0002612g0100	1.83767	1.66251	1.20173	4.93531	4.81192	3.95702	1.40298	up-regulated
Nitab4.5_0001339g0150	6.06849	8.19411	7.51402	24.4858	23.9382	21.0697	1.54393	up-regulated
Nitab4.5_0001165g0030	3.82091	0.912757	2.21053	80.0589	17.7791	21.0665	3.81308	up-regulated
Nitab4.5_0005492g0030	3.90489	3.43841	1.66363	18.3291	11.7824	11.6213	2.03301	up-regulated
Nitab4.5_0007480g0030	0.290451	0.273295	0.733579	7.02632	2.08601	3.72714	3.06661	up-regulated
Nitab4.5_0011108g0010	1.87672	0.312431	2.91034	83.1634	26.3199	43.413	4.68466	up-regulated
Nitab4.5_0000717g0040	1.03911	0.788549	0.195287	11.634	7.94945	5.3564	3.42989	up-regulated
Nitab4.5_0002015g0090	2.56839	1.42588	1.45237	44.0663	34.0309	34.7491	4.19735	up-regulated
Nitab4.5_0001939g0020	7.60888	12.3696	13.6888	43.6064	29.1338	41.0178	1.61	up-regulated
Nitab4.5_0000045g0550	10.6078	9.86515	16.0314	43.2824	40.6631	41.8553	1.65503	up-regulated
Nitab4.5_0003779g0100	5.55424	0.590301	4.91484	88.0895	77.7346	86.5019	4.35666	up-regulated
Nitab4.5_0004650g0010	15.6076	18.8514	20.0232	58.2134	42.4917	48.6663	1.30623	up-regulated
Nitab4.5_0000202g0470	16.3832	12.8045	16.1761	253.858	160.891	72.4166	3.23995	up-regulated
Nitab4.5_0012222g0020	7.9025	10.6831	10.2635	67.4365	38.0521	45.5848	2.21974	up-regulated
Nitab4.5_0006396g0020	0.804663	1.37174	1.49381	26.3707	22.2193	12.7231	3.91719	up-regulated
Nitab4.5_0001305g0030	17.0239	27.1499	25.2065	55.5469	71.2907	71.0664	1.4082	up-regulated
Nitab4.5_0001650g0160	29.8902	18.1239	40.2606	127.171	94.8217	92.6992	1.68132	up-regulated
Nitab4.5_0000938g0070	3.34897	3.36803	4.02325	14.3782	13.5554	16.4832	1.90562	up-regulated
Nitab4.5_0001016g0060	2.52311	1.7768	1.89409	9.57516	6.25775	6.20987	1.65613	up-regulated
Nitab4.5_0005771g0020	14.2219	19.5315	18.5945	105.383	58.5367	68.9522	1.98388	up-regulated
Nitab4.5_0003363g0010	4.51531	6.3801	5.94803	18.5067	10.3338	14.3065	1.19093	up-regulated
Nitab4.5_0009371g0020	1.20859	1.83274	1.93956	6.64989	7.41503	6.48374	1.92581	up-regulated
Nitab4.5_0008522g0030	33.2004	21.5215	33.0411	93.3155	70.4235	78.7269	1.31147	up-regulated
Nitab4.5_0000207g0030	0.486781	0.675803	0.779194	5.14967	2.55762	3.21401	2.30683	up-regulated
Nitab4.5_0000031g0070	10.2578	4.98661	6.86347	36.6143	22.7597	21.0252	1.67969	up-regulated
Nitab4.5_0000519g0150	3.22724	5.50092	5.46239	22.6184	29.8893	28.3422	2.40836	up-regulated
Nitab4.5_0009965g0010	2.89862	3.08349	3.26985	37.7072	22.6861	21.8464	2.97943	up-regulated
Nitab4.5_0013750g0020	0.485789	0.381401	0.292296	3.81129	2.10537	2.74813	2.70145	up-regulated
Nitab4.5_0000130g0150	1.47503	0.23082	0.369163	13.04	9.11749	4.27999	3.46214	up-regulated
Nitab4.5_0001604g0120	0.758148	0.666599	1.13761	4.58889	3.00459	3.04219	1.88436	up-regulated
Nitab4.5_0001323g0070	4.84062	4.82247	6.7787	25.8249	18.701	18.7793	1.79243	up-regulated
Nitab4.5_0004271g0010	2.17402	2.67897	3.01798	10.8068	6.66952	6.75655	1.45858	up-regulated
Nitab4.5_0000101g0010	5.38683	6.30728	6.58378	21.3106	13.0343	12.6203	1.19374	up-regulated
Nitab4.5_0000062g0560	5.49308	7.62231	6.35782	24.7131	14.1206	12.5808	1.22693	up-regulated
Nitab4.5_0000102g0010	1.56473	1.84585	1.27401	37.9625	13.2515	15.3532	3.60907	up-regulated
Nitab4.5_0005380g0010	3.16064	24.2626	7.39152	160.76	190.061	174.932	3.81554	up-regulated
Nitab4.5_0001675g0120	2.21925	1.73964	2.68357	13.5321	6.73053	5.41193	1.75784	up-regulated
Nitab4.5_0011907g0010	1.63209	3.85413	3.62549	34.0697	27.2886	28.0971	3.1596	up-regulated
Nitab4.5_0001892g0080	35.1205	34.4794	39.7677	80.7257	85.1692	84.224	1.06852	up-regulated
Nitab4.5_0000005g0310	0.823292	1.34465	3.63127	96.0193	88.3975	49.7686	5.21194	up-regulated
Nitab4.5_0001060g0060	23.6046	5.52861	14.6983	97.4953	77.4927	82.8063	2.38816	up-regulated
Nitab4.5_0007140g0010	1.791	3.22441	3.55239	11.6038	12.0518	10.0768	1.8556	up-regulated
Nitab4.5_0005781g0050	1.4006	0.070134	0.506544	8.35058	5.53864	7.87557	3.26285	up-regulated
Nitab4.5_0015164g0010	4.3761	7.02422	10.0319	51.2838	49.4159	26.3134	2.44094	up-regulated
Nitab4.5_0008047g0020	0	0	0	1.12358	0.296521	0.81819	9.60856	up-regulated
Nitab4.5_0000425g0180	0	0	0	3.7825	3.21309	3.17379	9.66959	up-regulated
Nitab4.5_0000438g0140	1.26937	1.00842	1.50018	9.95183	5.67348	3.19893	2.12728	up-regulated
Nitab4.5_0003062g0080	3.22846	4.78584	4.09856	24.9038	17.3741	16.7022	2.12571	up-regulated
Nitab4.5_0007034g0020	0.047033	0.074482	0	21.7829	13.784	12.2287	8.22225	up-regulated
Nitab4.5_0000202g0330	3.78819	3.37156	2.56352	16.718	9.76021	13.4481	1.85875	up-regulated
Nitab4.5_0005339g0050	9.955	10.1824	9.51412	46.9674	18.2781	27.8499	1.45111	up-regulated
Nitab4.5_0001579g0060	1.30159	1.4428	0.794055	6.2836	6.20852	3.50331	2.03458	up-regulated
Nitab4.5_0005476g0020	36.7771	62.124	53.1281	190.033	346.648	221.246	2.238	up-regulated
Nitab4.5_0000263g0230	2.82617	1.15867	1.86682	12.3553	9.56077	7.46631	2.15806	up-regulated
Nitab4.5_0000232g0270	0.918973	0.68671	0.788709	6.57244	2.88959	3.17455	2.19539	up-regulated
Nitab4.5_0001198g0080	0.129839	0.373247	0.063922	16.9256	19.4961	9.87992	6.16675	up-regulated
Nitab4.5_0014769g0020	1.0799	1.85334	0.807087	13.7576	6.60204	11.9353	2.92486	up-regulated
Nitab4.5_0001301g0160	2.2303	2.44814	3.82445	23.8339	9.77276	11.0354	2.19234	up-regulated
Nitab4.5_0003135g0010	29.2781	26.4413	25.7711	75.6906	76.6797	61.2376	1.25544	up-regulated
Nitab4.5_0003703g0030	1.25147	3.47967	1.27252	10.1217	13.0591	13.4724	2.49773	up-regulated
Nitab4.5_0001161g0010	11.3904	8.51945	13.7906	44.0333	28.8707	31.6143	1.47053	up-regulated
Nitab4.5_0003995g0040	2.34401	0.783084	0.440151	14.5881	10.0839	11.4365	3.14211	up-regulated
Nitab4.5_0001068g0090	4.37436	2.44521	2.38936	18.0776	17.5248	16.315	2.3462	up-regulated
Nitab4.5_0001846g0050	0.057318	0	0.058395	3.64628	2.364	1.91794	5.69865	up-regulated
Nitab4.5_0003976g0050	2.63044	1.25709	2.00124	16.113	8.32773	7.00052	2.21527	up-regulated
Nitab4.5_0000300g0150	3.29573	0.766079	2.46612	13.5538	11.0395	9.58366	2.22151	up-regulated
Nitab4.5_0002456g0060	2.92334	0.884886	1.57743	29.3178	24.0886	30.2434	3.78915	up-regulated
Nitab4.5_0000174g0040	11.1715	15.5845	14.8192	50.0784	38.2269	39.599	1.47603	up-regulated
Nitab4.5_0011813g0010	0.50766	0.509265	0.353123	10.9551	1.93513	6.74831	3.59233	up-regulated
Nitab4.5_0001936g0040	8.26384	3.19215	6.792	41.1317	23.9476	26.3529	2.13987	up-regulated
Nitab4.5_0001676g0030	76.0183	29.8916	53.8619	190.575	197.928	246.371	1.85126	up-regulated
Nitab4.5_0006743g0010	0.384219	0.251869	0.355815	2.31705	2.34069	1.83365	2.54231	up-regulated
Nitab4.5_0001615g0130	4.07598	7.80976	5.51134	17.7304	19.7947	20.6016	1.62582	up-regulated
Nitab4.5_0013183g0010	1.90595	1.62026	1.29015	6.24848	3.30873	3.60228	1.26345	up-regulated
Nitab4.5_0009232g0030	1.73585	1.88521	2.16752	4.4419	6.93541	6.89133	1.55636	up-regulated
Nitab4.5_0012870g0010	4.00869	2.66383	3.50735	37.6684	22.2255	25.061	2.88105	up-regulated
Nitab4.5_0000008g0130	2.78132	0.468851	3.59611	25.9881	19.5425	23.9979	3.1882	up-regulated
Nitab4.5_0008527g0020	2.24645	0.354406	2.45247	42.5552	31.4273	20.1335	4.04146	up-regulated
Nitab4.5_0001520g0010	4.59666	6.73121	8.97574	43.8482	26.9592	26.7891	2.1043	up-regulated
Nitab4.5_0009597g0040	8.7098	6.74981	8.39949	26.066	16.2083	18.4254	1.17855	up-regulated
Nitab4.5_0000471g0030	10.3702	9.09192	12.102	56.3616	53.2597	60.7196	2.29859	up-regulated
Nitab4.5_0008210g0040	12.7959	6.02337	11.1864	29.6849	41.8785	41.9803	1.80442	up-regulated
Nitab4.5_0000005g0120	0	0	0	0.490002	0.266304	0.333122	8.3891	up-regulated
Nitab4.5_0007686g0010	3.4638	8.14134	6.04321	20.764	28.275	25.9869	1.98728	up-regulated
Nitab4.5_0000837g0120	0.841644	0.37758	0.283551	26.103	10.984	12.0521	4.77907	up-regulated
Nitab4.5_0009972g0030	8.81264	14.1673	11.3353	85.5509	79.8239	64.7343	2.61435	up-regulated
Nitab4.5_0002607g0070	19.9963	17.1126	17.6824	56.0509	61.6851	53.2921	1.51401	up-regulated
Nitab4.5_0001324g0080	3.87111	8.49019	6.25679	39.4674	41.4153	29.1175	2.44335	up-regulated
Nitab4.5_0001903g0120	2.29809	1.0326	1.81892	8.50461	3.87034	4.4349	1.50538	up-regulated
Nitab4.5_0002944g0150	13.3352	12.3273	11.928	51.515	37.9132	30.458	1.51193	up-regulated
Nitab4.5_0001777g0020	13.5604	7.84792	12.1282	57.5072	52.0048	43.9044	2.04559	up-regulated
Nitab4.5_0009193g0020	0.969562	1.01566	0.911101	15.1207	9.23234	7.05435	3.25303	up-regulated
Nitab4.5_0000028g0300	0.218467	0.482901	0	5.26335	4.83011	5.78681	4.28503	up-regulated
Nitab4.5_0000008g0720	0.882045	0.273731	1.33749	9.77244	5.07038	3.7649	2.69624	up-regulated
Nitab4.5_0004506g0110	2.97769	0.700488	2.1854	23.4196	10.2406	12.4222	2.75997	up-regulated
Nitab4.5_0000283g0380	9.26366	3.40903	4.74763	31.9695	30.9705	26.7231	2.20914	up-regulated
Nitab4.5_0005339g0010	4.50077	4.14623	5.50482	31.46	14.2308	12.0464	1.82902	up-regulated
Nitab4.5_0002654g0010	2.5401	3.28284	2.40442	8.65222	8.85154	5.89475	1.37481	up-regulated
Nitab4.5_0002328g0040	8.15658	8.26889	7.1535	24.4555	20.5319	20.645	1.3306	up-regulated
Nitab4.5_0010452g0010	44.0782	38.8913	41.6008	102.176	88.696	87.5277	1.01653	up-regulated
Nitab4.5_0006400g0040	0	0	0	46.6757	17.4221	19.9121	11.7031	up-regulated
Nitab4.5_0005196g0060	29.9244	32.252	31.4217	92.4981	78.4353	69.4661	1.21701	up-regulated
Nitab4.5_0000233g0080	3.83709	1.95157	3.44842	12.3321	15.5212	12.6171	2.00701	up-regulated
Nitab4.5_0005633g0010	0.164199	0.277659	0.126266	7.09578	1.90114	2.64207	4.10642	up-regulated
Nitab4.5_0008276g0020	10.9919	7.35597	9.7184	22.1033	21.1251	21.1048	1.0573	up-regulated
Nitab4.5_0000564g0020	8.35974	12.7898	12.5884	38.0364	44.1416	34.2521	1.67487	up-regulated
Nitab4.5_0008145g0020	4.25197	2.15161	2.28452	19.3385	13.1014	14.8915	2.26749	up-regulated
Nitab4.5_0000030g0350	14.74	7.392	11.8386	46.1523	34.2969	34.9474	1.60076	up-regulated
Nitab4.5_0002691g0080	6.80735	22.1931	17.7018	167.162	257.862	117.492	3.45337	up-regulated
Nitab4.5_0004719g0060	5.82815	3.82314	5.03603	23.769	10.4026	10.7795	1.41002	up-regulated
Nitab4.5_0000170g0400	4.55833	1.37617	1.93929	40.9007	18.4405	29.6331	3.28337	up-regulated
Nitab4.5_0000044g0240	15.1617	9.50676	10.6809	75.2231	41.346	43.2148	1.98673	up-regulated
Nitab4.5_0003183g0010	16.2409	25.4316	20.93	78.4872	61.7089	53.0408	1.4809	up-regulated
Nitab4.5_0000408g0120	4.10453	1.42133	2.62665	12.054	7.16153	9.30595	1.62213	up-regulated
Nitab4.5_0010911g0020	2.05205	0.840156	1.4926	15.1048	4.46284	6.67093	2.34426	up-regulated
Nitab4.5_0002660g0010	0.304476	0.670128	0.353568	15.3569	10.0181	10.0027	4.56259	up-regulated
Nitab4.5_0007623g0020	14.5199	6.5941	7.44026	30.088	21.5048	30.0492	1.3458	up-regulated
Nitab4.5_0006013g0030	4.62212	4.6866	6.93717	17.1475	13.1822	14.7625	1.32651	up-regulated
Nitab4.5_0000874g0180	16.8772	23.0704	21.7984	82.3482	44.6305	50.1918	1.34812	up-regulated
Nitab4.5_0007121g0010	0.747476	0.400265	0.658587	12.5706	17.0756	5.6748	4.14603	up-regulated
Nitab4.5_0008990g0040	16.8249	10.0498	17.4735	76.6004	39.5841	46.3674	1.68842	up-regulated
Nitab4.5_0000402g0010	0.537901	0.159315	0.250497	4.09213	4.69631	5.02275	3.67609	up-regulated
Nitab4.5_0000286g0140	1.64734	1.50197	1.24255	5.3465	3.48468	3.70126	1.34327	up-regulated
Nitab4.5_0000037g0350	1077.65	768.934	639.439	2945.09	5614.72	4476.28	2.29217	up-regulated
Nitab4.5_0001331g0110	0.996507	1.44177	0.960004	9.03134	2.76954	2.99682	1.89578	up-regulated
Nitab4.5_0003790g0050	1.84126	2.43272	2.96249	32.5494	28.7215	12.8612	3.20734	up-regulated
Nitab4.5_0003474g0010	10.6462	1.80506	6.27191	83.2362	48.5784	50.9758	3.08861	up-regulated
Nitab4.5_0000108g0070	0.291282	0.128138	0.162127	3.87172	1.49465	2.96348	3.60956	up-regulated
Nitab4.5_0010233g0010	11.1152	9.59391	12.3645	40.1909	35.7735	39.9472	1.66919	up-regulated
Nitab4.5_0001317g0020	10.8231	6.92295	7.48427	25.0629	20.5268	23.1727	1.2923	up-regulated
Nitab4.5_0008527g0010	1.09779	0.926607	0.525823	83.016	76.3786	55.6349	6.23459	up-regulated
Nitab4.5_0000106g0330	6.21334	16.5316	7.96671	108.088	53.7489	81.2034	2.81666	up-regulated
Nitab4.5_0000316g0100	0.797538	0.456243	0.507996	3.24557	2.3032	1.70632	1.86531	up-regulated
Nitab4.5_0001754g0010	3.1368	0.821912	7.19082	306.497	158.092	189.908	5.6921	up-regulated
Nitab4.5_0000245g0240	0.76809	0.120007	0.11368	7.96897	2.38605	2.22909	3.3626	up-regulated
Nitab4.5_0000425g0220	4.56693	1.89789	3.58076	19.761	10.3719	13.2148	1.92004	up-regulated
Nitab4.5_0002120g0050	1.37785	0.303219	2.44705	77.6021	28.0924	39.3464	4.9193	up-regulated
Nitab4.5_0009295g0010	0.492099	0.088938	0.251295	3.51927	1.72284	3.06633	3.09775	up-regulated
Nitab4.5_0002248g0070	0.386664	0	0.785653	10.3018	8.81526	7.31133	4.27452	up-regulated
Nitab4.5_0000329g0210	8.41034	6.05419	9.7244	31.826	22.1508	18.9362	1.42927	up-regulated
Nitab4.5_0001417g0050	6.84735	6.69788	7.20328	32.7037	16.2968	20.4704	1.56025	up-regulated
Nitab4.5_0001799g0060	1.68786	1.09644	2.72976	15.6868	9.11163	8.77818	2.42988	up-regulated
Nitab4.5_0000462g0160	11.9337	11.0921	13.4325	67.9776	74.9066	84.3729	2.51749	up-regulated
Nitab4.5_0005392g0080	5.95108	5.74391	5.3306	30.2404	12.9623	19.0753	1.67744	up-regulated
Nitab4.5_0003080g0080	1.368	2.34943	1.3596	6.16706	6.81449	6.6902	1.82941	up-regulated
Nitab4.5_0001727g0170	0.624946	1.51689	1.31775	10.6215	4.51204	6.0481	2.41662	up-regulated
Nitab4.5_0003904g0060	0.474955	0	0.231178	10.3297	11.781	7.53966	5.20179	up-regulated
Nitab4.5_0009399g0030	2.69891	1.00374	1.62138	13.0672	5.50001	7.65834	2.08781	up-regulated
Nitab4.5_0001088g0170	0.113232	0.114412	0.066946	3.68589	6.59766	5.11403	5.33763	up-regulated
Nitab4.5_0000241g0060	4.56515	3.77942	5.76665	45.3466	27.9941	28.5351	2.68242	up-regulated
Nitab4.5_0002692g0050	0.139094	0.059028	0.007916	13.3625	0.80117	1.48491	5.49309	up-regulated
Nitab4.5_0000672g0020	57.209	21.5401	36.2348	171.781	168.766	181.506	2.0351	up-regulated
Nitab4.5_0013168g0010	5.79449	2.72547	4.63073	163.988	64.2677	98.114	4.41563	up-regulated
Nitab4.5_0001485g0050	3.51604	1.8989	2.92564	23.0455	8.83875	12.1032	2.18506	up-regulated
Nitab4.5_0008312g0020	3.75951	2.69284	2.67826	13.4421	7.42549	9.01883	1.52994	up-regulated
Nitab4.5_0004710g0010	5.66731	1.95577	4.56686	26.3642	13.1763	16.8435	2.01456	up-regulated
Nitab4.5_0000525g0080	5.778	6.62314	8.16008	41.6269	19.2556	22.878	1.83849	up-regulated
Nitab4.5_0006396g0010	4.67761	2.27835	4.84528	29.3746	15.1069	18.1791	2.2206	up-regulated
Nitab4.5_0000032g0390	6.76521	5.42539	8.39517	22.3718	14.5076	14.7833	1.16423	up-regulated
Nitab4.5_0005357g0020	8.46109	20.3069	12.3526	50.4165	85.0299	52.4741	2.10864	up-regulated
Nitab4.5_0000060g0050	29.6014	32.2516	36.8869	83.2781	78.2553	96.46	1.25702	up-regulated
Nitab4.5_0000865g0030	6.21468	16.8222	18.5778	76.8445	70.0419	53.2934	2.14356	up-regulated
Nitab4.5_0003611g0030	0.863001	0.281087	0.720688	5.17999	3.04636	3.37668	2.44418	up-regulated
Nitab4.5_0000221g0050	7.74179	6.73863	3.4275	20.377	15.062	16.0145	1.35676	up-regulated
Nitab4.5_0002691g0070	1.43502	5.63188	6.43141	146.803	226.78	102.268	5.05	up-regulated
Nitab4.5_0006411g0010	7.6315	4.63953	7.92684	41.8825	24.4473	29.6184	2.07353	up-regulated
Nitab4.5_0001981g0040	7.99846	1.81448	3.60166	22.0743	15.2817	20.0879	1.91617	up-regulated
Nitab4.5_0001028g0150	4.15918	6.22865	5.64545	48.6482	41.7861	38.5863	2.87112	up-regulated
Nitab4.5_0000855g0140	1.6798	0.522032	0.926963	9.9387	5.27362	6.23343	2.57444	up-regulated
Nitab4.5_0000578g0170	3.89728	1.13079	1.68416	43.7887	19.8924	19.2967	3.39662	up-regulated
Nitab4.5_0007730g0010	3.82137	1.87164	2.0944	21.0973	10.614	16.9301	2.44605	up-regulated
Nitab4.5_0002674g0010	5.70908	3.64545	9.0649	45.5015	28.3229	35.674	2.40603	up-regulated
Nitab4.5_0000256g0130	8.48801	2.783	5.46648	21.0112	24.3437	22.9543	1.89042	up-regulated
Nitab4.5_0012932g0010	21.9534	7.85694	22.6785	175.071	122.135	172.114	3.00055	up-regulated
Nitab4.5_0001030g0100	6.23194	5.77697	4.56946	19.1504	11.997	14.3217	1.28557	up-regulated
Nitab4.5_0009175g0020	1.23303	1.07978	1.60162	7.46721	4.44385	6.94261	2.0973	up-regulated
Nitab4.5_0000008g0240	25.4715	9.54805	21.7649	158.646	130.139	181.569	2.8983	up-regulated
Nitab4.5_0000257g0060	2.03854	1.65129	2.94301	10.6461	9.4436	7.16919	1.89682	up-regulated
Nitab4.5_0001480g0110	1.62061	1.69916	0.877409	19.3242	6.37155	10.2237	2.87567	up-regulated
Nitab4.5_0001033g0020	0.110266	0	0.12901	1.56682	0.69388	0.964723	3.46913	up-regulated
Nitab4.5_0002900g0010	0.335135	0.691971	0.407058	3.34477	4.80321	2.48049	2.76717	up-regulated
Nitab4.5_0000672g0080	10.5793	7.93874	9.01603	34.7138	39.7566	41.1629	1.94484	up-regulated
Nitab4.5_0000241g0150	13.1803	4.45543	7.57881	59.0605	39.511	50.8804	2.38943	up-regulated
Nitab4.5_0006813g0030	14.0423	20.4412	17.2724	45.4479	63.4855	50.4794	1.52145	up-regulated
Nitab4.5_0001134g0120	1.18636	0.406874	1.94389	6.38311	9.63744	6.82608	2.55469	up-regulated
Nitab4.5_0000151g0410	1.36686	0.037509	0.817934	24.5961	6.46257	12.2547	4.02457	up-regulated
Nitab4.5_0000009g0480	5.96905	2.92173	3.55688	14.6815	12.8268	17.0873	1.68887	up-regulated
Nitab4.5_0003114g0010	1.86035	3.23228	2.09132	7.99577	7.03592	9.00102	1.6058	up-regulated
Nitab4.5_0000684g0170	20.0719	5.02009	9.35358	74.0737	43.7901	52.6028	2.11091	up-regulated
Nitab4.5_0014731g0010	0.745554	0.080851	0.8794	25.7451	6.69865	6.94524	4.25731	up-regulated
Nitab4.5_0000525g0290	2.05866	2.80069	2.4234	298.051	74.0985	268.22	6.25101	up-regulated
Nitab4.5_0004168g0110	13.0076	11.1429	16.7055	66.4717	45.5058	37.8297	1.71232	up-regulated
Nitab4.5_0001241g0030	3.67493	3.04021	4.68997	14.3053	9.5336	7.73525	1.30484	up-regulated
Nitab4.5_0003368g0040	0.520168	0.446433	0.360953	5.71641	1.54003	3.32409	2.74919	up-regulated
Nitab4.5_0012974g0030	1.09342	1.55501	1.5545	9.1569	12.1605	10.4548	2.80882	up-regulated
Nitab4.5_0000170g0410	24.4336	6.07399	22.6961	205.842	67.7385	93.7347	2.55813	up-regulated
Nitab4.5_0000525g0010	4.24947	3.64291	4.48212	32.6564	8.35559	8.69741	1.75948	up-regulated
Nitab4.5_0003914g0080	1.24542	0.934904	1.05202	4.1355	4.60399	4.23078	1.86498	up-regulated
Nitab4.5_0008227g0030	6.70152	10.4342	10.5619	34.7134	43.8091	32.3253	1.89474	up-regulated
Nitab4.5_0010911g0010	0.106326	0	0.107605	4.38306	1.11379	1.66002	4.783	up-regulated
Nitab4.5_0000108g0020	0.665361	0.644986	0.623105	3.4115	2.77165	1.2985	1.79155	up-regulated
Nitab4.5_0004506g0060	3.30062	2.43293	2.30764	9.98853	5.4342	6.02708	1.2298	up-regulated
Nitab4.5_0005700g0040	1.48919	0.080738	0.155621	17.4097	24.1552	20.1934	4.93533	up-regulated
Nitab4.5_0000250g0190	13.5059	20.614	9.5808	126.574	125.216	115.769	2.93936	up-regulated
Nitab4.5_0001320g0080	13.006	8.87481	8.2843	35.6877	29.7242	31.4117	1.5273	up-regulated
Nitab4.5_0025058g0010	0.327853	0.081325	0.193857	4.21591	3.15524	2.70111	3.86541	up-regulated
Nitab4.5_0005215g0010	23.9881	20.7694	28.2219	83.0606	46.9129	58.8044	1.19975	up-regulated
Nitab4.5_0002823g0010	2.47033	1.37399	3.94395	24.2628	21.3923	24.0685	3.02158	up-regulated
Nitab4.5_0001701g0160	3.98765	1.11853	0.830093	26.7856	12.536	12.9604	2.90122	up-regulated
Nitab4.5_0007622g0050	0.867911	0.352327	0.905759	3.52479	2.10922	1.88526	1.64265	up-regulated
Nitab4.5_0000170g0030	2.51278	2.83246	2.31208	7.40159	5.08075	4.88281	1.01973	up-regulated
Nitab4.5_0003310g0030	3.58912	1.70931	3.61044	20.6772	16.343	11.5133	2.28307	up-regulated
Nitab4.5_0010871g0010	27.6824	26.1573	24.9501	49.0987	65.3393	61.4601	1.04567	up-regulated
Nitab4.5_0000408g0170	26.5794	32.5513	28.6583	150.357	163.502	140.465	2.24852	up-regulated
Nitab4.5_0008126g0010	15.4101	13.7883	13.2831	45.4354	55.9523	54.0935	1.75284	up-regulated
Nitab4.5_0006701g0020	1.86391	3.01156	3.78594	27.6222	14.0716	13.4234	2.49081	up-regulated
Nitab4.5_0000825g0110	3.0325	1.83375	3.17476	11.0833	10.0051	8.94544	1.7566	up-regulated
Nitab4.5_0002975g0080	9.877	7.42055	3.65173	49.253	30.854	27.4957	2.17212	up-regulated
Nitab4.5_0000306g0050	12.7518	9.63755	13.8475	38.424	34.7591	28.9568	1.35372	up-regulated
Nitab4.5_0002556g0060	0.1495	0.19717	0.009928	8.29508	4.48429	3.13182	5.22243	up-regulated
Nitab4.5_0000029g0290	8.06434	4.77679	6.44156	15.7486	13.2966	17.0607	1.10899	up-regulated
Nitab4.5_0000045g0110	9.24056	10.5554	13.5422	27.1708	31.5496	26.0082	1.23106	up-regulated
Nitab4.5_0006822g0040	2.0121	1.61115	2.81454	14.288	4.67183	7.01192	1.80091	up-regulated
Nitab4.5_0012717g0010	0.535963	0.995865	0.866637	8.43785	2.61629	4.17298	2.4482	up-regulated
Nitab4.5_0000858g0060	0	0.09069	0	39.8654	44.349	35.2749	10.1183	up-regulated
Nitab4.5_0002267g0050	0.534825	0.137157	0.503845	4.04575	3.0076	4.3346	3.08004	up-regulated
Nitab4.5_0000744g0140	1.32463	1.30733	1.71587	7.47508	5.3491	6.40965	1.99018	up-regulated
Nitab4.5_0006008g0010	3.7624	2.10262	1.81627	52.6391	36.4112	38.7096	3.8785	up-regulated
Nitab4.5_0001594g0020	0.970591	1.98499	2.12091	17.5754	5.14488	8.24016	2.40079	up-regulated
Nitab4.5_0004523g0050	0.714982	0.989027	0.301274	10.33	7.5712	6.3069	3.41445	up-regulated
Nitab4.5_0001404g0050	60.0278	65.3871	67.2589	166.125	141.983	174.142	1.18625	up-regulated
Nitab4.5_0007257g0040	32.4721	39.0107	40.9132	170.565	72.2381	101.499	1.42574	up-regulated
Nitab4.5_0005904g0010	4.55164	2.23792	2.97652	42.5847	24.1738	28.6851	3.09829	up-regulated
Nitab4.5_0001084g0060	5.09006	1.29721	3.81034	21.1124	23.3147	28.0823	2.6898	up-regulated
Nitab4.5_0000454g0020	40.6353	54.3723	42.7641	161.77	152.641	136.656	1.57816	up-regulated
Nitab4.5_0000076g0060	5.30683	5.76874	6.3449	19.0349	16.2967	17.2659	1.45472	up-regulated
Nitab4.5_0005448g0040	9.39933	4.80771	4.35661	26.041	21.4521	27.4386	1.85012	up-regulated
Nitab4.5_0001303g0060	0.710231	0.676789	1.14501	5.69861	2.52026	3.40263	2.00935	up-regulated
Nitab4.5_0007450g0010	16.3474	11.0982	18.0034	41.415	31.9749	44.8931	1.23194	up-regulated
Nitab4.5_0004702g0020	0.161195	0.058925	0.125163	2.4054	1.21422	0.951356	3.46958	up-regulated
Nitab4.5_0011161g0010	6.69554	9.36226	10.2408	29.2095	18.3726	21.7679	1.24183	up-regulated
Nitab4.5_0000006g0300	1.31495	0.560342	0.922673	14.4184	6.21203	9.2277	3.20245	up-regulated
Nitab4.5_0001888g0050	1.95431	1.6131	1.47569	7.66431	7.67875	6.46466	1.97029	up-regulated
Nitab4.5_0000363g0120	1.34353	0.978503	1.19739	11.1893	2.35998	3.50451	2.0198	up-regulated
Nitab4.5_0001724g0060	0	0	0	3.28786	1.9993	2.44034	10.3085	up-regulated
Nitab4.5_0006854g0060	4.943	5.85407	4.6814	13.6254	11.5295	12.079	1.12393	up-regulated
Nitab4.5_0018315g0010	6.53438	3.02889	4.20041	24.3378	10.8965	13.7756	1.62621	up-regulated
Nitab4.5_0000892g0040	0.096792	0	0	7.59205	4.78572	4.07749	7.06226	up-regulated
Nitab4.5_0000337g0070	12.1159	16.4504	20.9386	88.0709	36.6024	53.2739	1.66115	up-regulated
Nitab4.5_0018164g0010	3.40609	1.71893	4.49219	18.5563	11.8891	22.2071	2.29611	up-regulated
Nitab4.5_0002249g0060	4.98438	2.99617	3.73869	11.1536	9.48442	10.4327	1.25405	up-regulated
Nitab4.5_0010964g0070	30.197	30.7067	25.1586	70.1014	68.2699	65.5371	1.10909	up-regulated
Nitab4.5_0001161g0130	28.2985	28.1007	30.9854	71.6325	85.8714	85.9292	1.36217	up-regulated
Nitab4.5_0000507g0120	5.71233	11.4531	5.6747	21.0709	35.3621	15.6279	1.56916	up-regulated
Nitab4.5_0002527g0030	3.80463	1.81783	4.27402	12.812	8.05657	9.0353	1.42596	up-regulated
Nitab4.5_0003548g0040	1.39119	1.4935	2.2209	14.4471	7.90062	4.33913	2.19719	up-regulated
Nitab4.5_0000358g0060	7.97055	10.8946	7.38068	55.2979	38.3839	42.0028	2.21313	up-regulated
Nitab4.5_0009425g0030	0.390515	0.606827	0.544907	4.44374	1.17884	2.03901	2.08666	up-regulated
Nitab4.5_0000892g0120	4.69935	5.11348	6.21348	13.373	13.133	12.9643	1.17087	up-regulated
Nitab4.5_0005625g0020	4.27746	3.41278	3.24197	12.7043	10.2867	11.5171	1.5056	up-regulated
Nitab4.5_0007562g0020	1.00492	0.178099	0.383872	4.54974	2.01661	3.74515	2.4933	up-regulated
Nitab4.5_0005285g0010	0.170379	0.084441	0.132193	5.00789	1.36722	1.45015	4.08547	up-regulated
Nitab4.5_0010305g0010	0.480089	0.704167	0.327567	7.95779	9.90903	4.08315	3.69648	up-regulated
Nitab4.5_0004359g0040	0.895646	0.514403	1.02364	3.62585	5.34292	2.83276	2.16672	up-regulated
Nitab4.5_0000588g0340	17.042	17.3142	16.6578	248.271	82.8943	81.8184	2.79056	up-regulated
Nitab4.5_0011731g0010	4.57272	1.85447	3.07045	16.3584	10.6135	10.7535	1.80857	up-regulated
Nitab4.5_0004439g0150	3.56124	2.41091	3.30237	11.6114	9.53434	7.59225	1.476	up-regulated
Nitab4.5_0000622g0140	6.39797	3.40972	6.40812	19.5988	13.8836	13.0045	1.35537	up-regulated
Nitab4.5_0006239g0040	23.4238	39.7977	27.1596	181.494	169.966	207.415	2.50159	up-regulated
Nitab4.5_0000704g0010	2.25545	3.68157	3.33057	9.82355	9.59001	11.6807	1.62151	up-regulated
Nitab4.5_0000104g0160	6.19964	5.26169	6.84448	22.0369	12.5495	17.9356	1.35073	up-regulated
Nitab4.5_0008119g0010	4.14703	4.68003	6.74014	16.8747	15.0463	13.8664	1.42369	up-regulated
Nitab4.5_0000745g0130	8.1411	7.21033	8.54152	31.0286	27.7769	19.5088	1.56805	up-regulated
Nitab4.5_0001716g0010	0.922202	2.25191	0.448062	11.3264	5.89114	6.53985	2.53035	up-regulated
Nitab4.5_0004738g0110	9.05285	3.68788	6.71969	31.2651	25.389	23.9268	1.88743	up-regulated
Nitab4.5_0001898g0080	3.3926	7.49461	4.67271	37.7858	18.6754	18.9622	2.09743	up-regulated
Nitab4.5_0002439g0130	0.24199	0.335678	0.319893	4.71363	2.323	2.37457	3.18109	up-regulated
Nitab4.5_0001812g0070	48.2702	40.9725	52.5366	154.321	127.421	99.2939	1.27708	up-regulated
Nitab4.5_0000308g0330	13.8546	12.5607	12.9161	60.4421	49.4435	43.0199	1.8081	up-regulated
Nitab4.5_0006355g0030	11.0506	14.2286	10.8687	67.2873	66.6398	77.1444	2.41835	up-regulated
Nitab4.5_0005615g0010	10.8211	6.06049	8.27255	30.087	32.0078	37.1518	1.84588	up-regulated
Nitab4.5_0006276g0030	0.327293	0.636413	0.632452	2.6394	3.09333	3.47673	2.40378	up-regulated
Nitab4.5_0007906g0020	5.08991	2.44118	1.50943	20.1548	12.9952	15.1697	2.22907	up-regulated
Nitab4.5_0007099g0020	15.172	6.00474	4.39559	37.7054	54.5588	49.6853	2.33889	up-regulated
Nitab4.5_0002838g0050	11.0534	11.2717	11.2179	34.5766	48.2246	40.2323	1.76715	up-regulated
Nitab4.5_0000462g0170	0.440016	0.100754	0.671813	20.8756	6.42449	5.77676	4.52587	up-regulated
Nitab4.5_0001080g0010	2.48575	2.48529	2.00874	5.86375	5.63422	5.88229	1.17898	up-regulated
Nitab4.5_0006540g0040	1.51859	0.992857	1.01276	8.08475	4.98044	4.97595	2.17212	up-regulated
Nitab4.5_0000407g0080	0.213534	0	0.202334	5.96038	2.28224	3.27638	4.56092	up-regulated
Nitab4.5_0005313g0010	7.46678	13.8555	13.5327	33.5694	66.3187	52.9163	2.05898	up-regulated
Nitab4.5_0009337g0010	0.111258	0.221446	0.120551	2.38176	0.666739	1.08564	2.9228	up-regulated
Nitab4.5_0008149g0010	6.28464	3.44457	3.16445	19.4344	30.2724	19.8241	2.31256	up-regulated
Nitab4.5_0003251g0080	14.8	16.1196	19.1072	101.411	30.2351	46.9271	1.61875	up-regulated
Nitab4.5_0002317g0010	119.29	111.547	124.033	232.677	288.084	354.691	1.18926	up-regulated
Nitab4.5_0000884g0090	0.11461	0.219883	0.120526	6.65846	3.30014	5.67708	4.80673	up-regulated
Nitab4.5_0007046g0020	0.308005	0	0.19972	2.01631	1.19859	0.508863	2.66946	up-regulated
Nitab4.5_0000705g0020	0.835817	0.954595	1.01236	5.15277	3.34438	3.29743	1.90679	up-regulated
Nitab4.5_0007734g0030	19.8384	30.5322	31.0129	66.8878	88.552	80.8709	1.43603	up-regulated
Nitab4.5_0002105g0040	4.89852	4.11379	4.97447	13.8718	14.1217	11.4783	1.36259	up-regulated
Nitab4.5_0000585g0120	1.61224	0	0.491425	14.8728	14.8105	17.733	4.30473	up-regulated
Nitab4.5_0000900g0120	9.57055	7.50665	9.13334	51.9435	25.732	24.7279	1.77176	up-regulated
Nitab4.5_0001924g0060	2.11405	1.44087	1.00619	10.727	3.8422	4.55582	1.84007	up-regulated
Nitab4.5_0006485g0010	0.335975	0.244292	0.578804	5.78843	3.84725	2.90349	3.24468	up-regulated
Nitab4.5_0005090g0030	22.1361	16.4082	14.6798	57.1354	87.3175	86.8306	2.00903	up-regulated
Nitab4.5_0005979g0010	3.94205	1.99654	2.30894	15.4137	7.75922	8.45474	1.73868	up-regulated
Nitab4.5_0000798g0120	71.1075	29.4418	50.9708	221.963	149.307	189.857	1.71736	up-regulated
Nitab4.5_0001747g0040	19.8405	19.7987	26.8162	71.4935	43.922	51.3398	1.16437	up-regulated
Nitab4.5_0002316g0090	0.317125	0.625208	0.342024	4.25034	3.51518	2.43073	2.81375	up-regulated
Nitab4.5_0017813g0010	2.00585	0.678299	0.706904	38.5381	9.17224	14.7855	3.93154	up-regulated
Nitab4.5_0008439g0020	0.545045	0.276032	0.322677	6.72124	4.59767	3.07389	3.45081	up-regulated
Nitab4.5_0001758g0020	13.4146	18.7919	25.041	127.482	54.0071	66.7416	1.92979	up-regulated
Nitab4.5_0001182g0050	4.27795	4.46039	4.38368	10.2932	11.6523	10.3956	1.17791	up-regulated
Nitab4.5_0001031g0060	2.81786	0.231968	2.46748	31.393	13.9823	20.8497	3.37755	up-regulated
Nitab4.5_0000037g0050	0	0	0	16.7277	5.58647	5.89804	11.5985	up-regulated
Nitab4.5_0002687g0020	1.03994	1.34936	1.7636	8.53352	8.79175	6.87383	2.41426	up-regulated
Nitab4.5_0002058g0110	11.2225	6.37169	9.22034	46.8442	27.3038	26.0778	1.71823	up-regulated
Nitab4.5_0002137g0060	2.72615	5.03175	3.69703	10.054	16.6378	19.4875	1.91838	up-regulated
Nitab4.5_0002039g0050	28.7733	11.518	14.7849	97.2851	93.4456	103.02	2.2624	up-regulated
Nitab4.5_0003710g0040	1.43723	1.58953	1.59696	5.20729	3.07977	3.1229	1.13365	up-regulated
Nitab4.5_0000483g0220	0.475284	1.23239	0.574505	10.7616	5.20538	6.91952	3.1418	up-regulated
Nitab4.5_0001816g0200	6.76744	9.20933	9.14473	25.3961	18.3387	23.0453	1.26366	up-regulated
Nitab4.5_0001576g0010	1.07049	1.27362	1.55287	8.15391	3.61727	3.17474	1.74395	up-regulated
Nitab4.5_0003617g0010	4.65636	3.39911	4.12751	10.6414	13.4201	12.4327	1.45845	up-regulated
Nitab4.5_0008086g0040	9.72748	10.8179	8.51119	38.1049	35.0864	31.6633	1.71253	up-regulated
Nitab4.5_0004640g0030	0.837588	1.73033	1.10066	5.47757	6.99075	4.29951	2.07649	up-regulated
Nitab4.5_0001997g0010	2.54763	3.48909	4.36706	7.99657	8.88839	10.6482	1.28081	up-regulated
Nitab4.5_0001073g0090	0	0.109007	0.078492	1.10604	0.651093	0.867339	3.49831	up-regulated
Nitab4.5_0001307g0030	0.430409	0.138847	0.631864	5.2483	2.1611	2.3556	2.81502	up-regulated
Nitab4.5_0001726g0110	0.387921	0.69264	0.597206	3.3407	3.56528	2.09165	2.2933	up-regulated
Nitab4.5_0010541g0010	3.15552	1.57175	3.28125	14.8932	13.6298	11.0097	2.15284	up-regulated
Nitab4.5_0001668g0160	40.6954	28.2378	71.2381	217.75	160.6	149.652	1.76475	up-regulated
Nitab4.5_0002926g0010	41.2794	6.41489	42.1354	466.068	145.518	280.126	3.09116	up-regulated
Nitab4.5_0000786g0160	73.9769	42.837	85.0176	229.87	158.813	200.613	1.38854	up-regulated
Nitab4.5_0003733g0010	9.0696	5.74573	7.25823	31.9663	15.2821	16.2778	1.32666	up-regulated
Nitab4.5_0006221g0050	0.140759	0.302434	0.358816	3.88892	1.99729	1.48175	2.99924	up-regulated
Nitab4.5_0010781g0010	0.482568	0.143798	1.39147	15.3535	4.39633	6.1809	3.45977	up-regulated
Nitab4.5_0000694g0050	3.1595	1.90064	2.81417	9.36049	6.7732	8.72374	1.49989	up-regulated
Nitab4.5_0001423g0110	0	0.06022	0	9.33774	12.8614	8.42997	8.41285	up-regulated
Nitab4.5_0005381g0030	3.39706	2.04413	2.59363	18.232	7.32303	9.02104	1.89307	up-regulated
Nitab4.5_0000574g0150	3.06131	2.28417	2.7612	14.5243	15.982	12.6505	2.27726	up-regulated
Nitab4.5_0002499g0080	8.15659	6.39295	5.36008	30.6241	23.1526	24.1309	1.80736	up-regulated
Nitab4.5_0000184g0240	5.42862	4.33984	5.36308	14.9147	24.0306	19.8664	1.85333	up-regulated
Nitab4.5_0003419g0070	41.0163	60.9664	26.0699	164.682	175.891	140.138	1.77936	up-regulated
Nitab4.5_0000306g0030	1.41582	0.383066	2.23237	11.8842	22.1215	11.0937	3.38279	up-regulated
Nitab4.5_0000375g0070	3.49683	1.25357	3.48649	20.4553	14.2401	6.31966	2.13427	up-regulated
Nitab4.5_0012300g0010	0.80483	0.416058	0.204178	8.46966	1.40456	2.0744	2.76912	up-regulated
Nitab4.5_0006222g0020	0.819839	0.276654	0.678027	7.90994	3.18619	4.30246	2.89961	up-regulated
Nitab4.5_0001086g0010	7.26433	8.23021	6.3313	22.3081	18.7869	22.3418	1.39484	up-regulated
Nitab4.5_0006356g0020	0	0	0	0.520894	0.02424	0.228342	7.66962	up-regulated
Nitab4.5_0000463g0200	2.34111	1.99928	2.15146	7.00933	4.17045	3.75241	1.02832	up-regulated
Nitab4.5_0001714g0060	5.7194	5.8715	5.19725	15.0103	16.9939	16.0401	1.3908	up-regulated
Nitab4.5_0000131g0030	2.84001	3.92957	4.08256	30.3487	19.0005	16.6835	2.43902	up-regulated
Nitab4.5_0000622g0110	0.120518	0.213577	0.54253	3.51614	1.36832	1.72846	2.70577	up-regulated
Nitab4.5_0005337g0050	2.77733	2.73577	2.29291	15.0318	10.3729	7.86144	1.91896	up-regulated
Nitab4.5_0004261g0030	0.333257	0.155061	0.412169	9.29197	3.00231	4.55375	4.0057	up-regulated
Nitab4.5_0007442g0020	3.63738	1.57668	3.38969	43.1752	29.1811	29.5735	3.39479	up-regulated
Nitab4.5_0003792g0020	0.170862	0	0.209734	6.73495	5.00184	3.23987	5.10933	up-regulated
Nitab4.5_0001936g0080	2.81276	1.71027	2.72307	31.3724	15.6376	15.2203	2.90504	up-regulated
Nitab4.5_0003137g0010	105.077	57.9514	91.5162	240.772	211.135	234.656	1.28501	up-regulated
Nitab4.5_0000130g0060	6.82447	11.1178	10.7136	44.946	16.4876	21.6712	1.33704	up-regulated
Nitab4.5_0002027g0030	11.403	4.88198	5.23568	58.6884	26.8766	31.4679	2.22851	up-regulated
Nitab4.5_0000040g0370	0.574519	0.833491	0.567023	2.37257	2.54434	2.6693	1.80702	up-regulated
Nitab4.5_0009420g0030	2.27499	3.62767	3.75182	12.1468	7.94958	10.3589	1.50223	up-regulated
Nitab4.5_0009839g0020	2.71906	1.17968	2.69625	12.8099	6.33768	7.88299	1.84177	up-regulated
Nitab4.5_0012282g0010	4.04497	2.07635	3.43063	12.0752	6.58903	7.05959	1.24421	up-regulated
Nitab4.5_0002526g0070	0.706463	0.684505	0.264368	6.90446	2.62011	3.74064	2.78452	up-regulated
Nitab4.5_0002259g0030	3.95827	2.69077	3.85216	14.5544	11.9977	11.7054	1.71464	up-regulated
Nitab4.5_0001157g0020	0.979861	0	1.4474	15.1547	13.537	11.4823	3.88823	up-regulated
Nitab4.5_0004465g0040	6.24651	3.14227	7.00617	23.1371	21.1775	43.1917	2.27226	up-regulated
Nitab4.5_0000538g0030	1.09045	0.122849	0.265294	3.56829	3.97097	2.45197	2.59731	up-regulated
Nitab4.5_0003030g0080	1.72168	0.589071	0.868459	7.97039	4.85757	4.44154	2.24212	up-regulated
Nitab4.5_0008646g0020	4.99316	5.6996	5.46478	25.0778	15.6258	12.1169	1.53641	up-regulated
Nitab4.5_0000115g0190	1.4977	4.08458	3.87146	56.7269	65.2142	23.7775	3.82344	up-regulated
Nitab4.5_0004019g0010	4.40144	1.81327	0.998282	17.4394	11.6964	14.3392	2.39935	up-regulated
Nitab4.5_0005157g0010	1.53329	0.556191	2.72321	28.1495	8.57244	9.88475	3.04923	up-regulated
Nitab4.5_0000588g0040	13.6041	11.3399	9.39204	39.3634	37.6828	25.4632	1.43212	up-regulated
Nitab4.5_0002053g0120	23.634	15.2385	20.9216	96.5441	78.0824	90.9412	2.00025	up-regulated
Nitab4.5_0009501g0010	15.6471	15.8688	16.01	39.7715	38.9483	33.012	1.09952	up-regulated
Nitab4.5_0000088g0120	4.84373	3.59828	4.83435	14.4433	9.68477	7.82156	1.09919	up-regulated
Nitab4.5_0007069g0030	0	0	0	0.945385	0.926204	1.09494	8.24168	up-regulated
Nitab4.5_0000437g0130	0.115163	0	0	2.567	0.528354	2.31276	5.20747	up-regulated
Nitab4.5_0002401g0010	0.751283	0.969058	1.15142	5.19281	6.66466	5.97261	2.523	up-regulated
Nitab4.5_0000568g0270	6.9569	9.73793	10.4281	25.5181	20.6844	18.0325	1.10189	up-regulated
Nitab4.5_0000747g0020	0.71738	0.821333	0.905971	5.82438	1.95435	2.28661	1.82621	up-regulated
Nitab4.5_0000745g0200	5.29679	4.67904	4.79617	14.2163	10.2158	15.7835	1.28982	up-regulated
Nitab4.5_0000871g0060	11.63	6.15226	6.86882	30.2308	27.7781	28.1694	1.65441	up-regulated
Nitab4.5_0001310g0040	3.76474	2.20751	3.01859	16.6688	11.1835	16.2914	2.12837	up-regulated
Nitab4.5_0002719g0130	4.02819	4.29434	4.04766	9.9601	8.66648	9.9109	1.06443	up-regulated
Nitab4.5_0001902g0020	33.3337	23.3006	25.14	73.268	84.3686	99.1766	1.52261	up-regulated
Nitab4.5_0014669g0010	11.4324	10.138	12.9282	76.2208	32.9835	40.0926	1.91735	up-regulated
Nitab4.5_0002231g0020	1.1484	0.063507	0.23675	6.01169	3.69867	5.42646	3.16041	up-regulated
Nitab4.5_0004698g0030	4.97166	3.35329	4.07587	9.05903	10.5596	9.54547	1.10627	up-regulated
Nitab4.5_0002523g0010	0	0	0	1.66062	1.24075	0.757841	8.02923	up-regulated
Nitab4.5_0003011g0010	0	0	0	1.95075	2.74828	3.13945	9.71094	up-regulated
Nitab4.5_0000500g0100	21.0528	20.6952	25.9631	60.7578	46.6232	46.5033	1.03569	up-regulated
Nitab4.5_0001439g0050	1.84591	1.04198	0.683296	9.45749	9.50522	6.61591	2.68046	up-regulated
Nitab4.5_0000193g0010	42.5639	47.6151	48.3536	134.111	117.483	108.987	1.24112	up-regulated
Nitab4.5_0001287g0070	10.1743	6.14844	6.95841	48.5907	30.1358	46.3083	2.25316	up-regulated
Nitab4.5_0003695g0030	5.39068	4.03526	3.32762	15.6772	21.1965	17.2996	1.96171	up-regulated
Nitab4.5_0000307g0120	8.92441	6.87368	9.07014	22.8839	19.5025	23.9466	1.27306	up-regulated
Nitab4.5_0002429g0080	0.097546	0	0.163625	6.00801	2.32453	3.70542	5.29446	up-regulated
Nitab4.5_0005658g0030	4.42225	0.879598	2.29336	16.9537	14.5657	12.6031	2.3667	up-regulated
Nitab4.5_0001603g0110	3.53157	3.9694	3.45095	13.4607	10.4938	10.58	1.50499	up-regulated
Nitab4.5_0007261g0050	26.0864	23.5494	33.2037	65.119	81.9548	84.773	1.37368	up-regulated
Nitab4.5_0000004g0010	3.6106	4.0467	2.46258	10.1523	6.94011	7.34632	1.10769	up-regulated
Nitab4.5_0001575g0050	2.57867	1.24187	1.19678	12.2835	5.68712	4.94315	1.97179	up-regulated
Nitab4.5_0000195g0240	1.34162	2.51428	2.25029	7.1522	4.05786	5.00531	1.24352	up-regulated
Nitab4.5_0001380g0040	0.343248	0.051809	0.433201	3.22412	1.04521	1.69018	2.60178	up-regulated
Nitab4.5_0002576g0010	7.59694	8.71019	8.70108	23.4	20.2298	20.8724	1.22854	up-regulated
Nitab4.5_0000883g0190	8.16206	7.70951	7.18636	18.4949	13.6646	19.1673	1.0029	up-regulated
Nitab4.5_0005582g0070	2.7622	4.23782	4.66953	29.756	8.10187	28.8994	2.32826	up-regulated
Nitab4.5_0009492g0010	0.791532	0.654088	0.423182	2.55065	1.56602	1.81056	1.48721	up-regulated
Nitab4.5_0009608g0010	6.85116	5.59436	7.95954	22.134	15.803	17.5642	1.28786	up-regulated
Nitab4.5_0026736g0020	10.202	3.03738	10.1116	47.0137	16.8627	24.997	1.71253	up-regulated
Nitab4.5_0005874g0050	3.16521	2.9661	2.20261	6.99694	6.72253	5.92657	1.09612	up-regulated
Nitab4.5_0000349g0320	0	0	0	0.250732	0.2854	0.073033	7.72044	up-regulated
Nitab4.5_0001884g0010	2.17836	4.85443	4.20373	19.6988	10.7807	12.0812	1.75681	up-regulated
Nitab4.5_0002599g0030	4.42855	8.40995	6.59203	21.6685	17.1775	14.1382	1.30563	up-regulated
Nitab4.5_0002733g0020	13.7657	17.8064	13.3106	56.201	35.5151	55.4191	1.55525	up-regulated
Nitab4.5_0006642g0020	11.6418	11.8663	7.07888	33.9535	34.4994	35.4012	1.62748	up-regulated
Nitab4.5_0006135g0040	0	0	0	0.527704	0.043336	0.094336	8.20514	up-regulated
Nitab4.5_0011884g0010	3.32872	4.16073	4.4738	9.63043	11.1016	10.3245	1.25523	up-regulated
Nitab4.5_0009913g0010	2.55481	7.02095	5.31683	18.2323	18.213	16.6791	1.71732	up-regulated
Nitab4.5_0011537g0020	2.77	1.08948	1.46484	6.65857	7.96904	6.66092	1.86077	up-regulated
Nitab4.5_0004153g0040	0.795212	0.447178	0.725364	10.0668	2.87151	2.61507	2.72727	up-regulated
Nitab4.5_0003715g0040	9.74973	8.10339	9.74878	23.3287	16.5281	22.6199	1.02303	up-regulated
Nitab4.5_0003251g0040	0.069936	0	0	1.15632	1.84059	0.983297	5.36576	up-regulated
Nitab4.5_0000003g0270	18.9642	7.47827	16.0548	65.6904	36.2069	49.1573	1.64642	up-regulated
Nitab4.5_0001367g0030	30.8	41.9049	36.1929	160.038	84.2951	100.304	1.48685	up-regulated
Nitab4.5_0008279g0060	0.073422	0.147476	0	3.76069	3.56044	3.65214	5.46439	up-regulated
Nitab4.5_0004194g0010	0.679283	0.959104	0.433492	2.07688	2.50618	1.6921	1.46818	up-regulated
Nitab4.5_0003603g0140	3.13938	2.02423	2.58305	15.1012	5.42197	7.6616	1.64614	up-regulated
Nitab4.5_0009467g0020	3.12042	3.89987	3.51395	10.6757	6.61836	8.29881	1.11721	up-regulated
Nitab4.5_0008908g0020	30.7426	90.5134	38.8546	227.924	408.799	419.236	2.64225	up-regulated
Nitab4.5_0007121g0060	47.4152	28.5199	36.738	147.94	64.827	79.1511	1.17066	up-regulated
Nitab4.5_0004055g0020	28.0363	39.0063	30.5025	106.074	78.7024	111.842	1.46031	up-regulated
Nitab4.5_0001787g0020	1.98426	2.33912	2.22012	12.2514	5.48567	5.45699	1.6293	up-regulated
Nitab4.5_0008546g0030	4.47511	4.5135	5.60241	19.6173	13.6215	12.4986	1.48972	up-regulated
Nitab4.5_0000804g0070	2.39875	0.62984	0.576066	7.7485	6.88966	4.67184	2.24065	up-regulated
Nitab4.5_0000028g0360	0.601581	0	0.594674	7.572	3.81543	7.31878	3.72643	up-regulated
Nitab4.5_0003233g0040	7.41519	2.41005	5.35816	26.7598	14.2948	22.3507	1.87457	up-regulated
Nitab4.5_0000990g0050	0	0	0	1.37002	0.064468	0.20084	7.93407	up-regulated
Nitab4.5_0005710g0040	0.660577	0.702054	0.785298	3.77312	2.49053	2.30367	1.82308	up-regulated
Nitab4.5_0000113g0260	0.103199	0	0.249466	1.54457	0.621957	0.756905	2.76391	up-regulated
Nitab4.5_0006124g0030	0.040097	0.269974	0.285016	2.51117	1.88838	1.28677	3.08527	up-regulated
Nitab4.5_0009221g0010	6.82911	8.18621	12.0057	55.6675	16.6684	28.9231	1.6986	up-regulated
Nitab4.5_0001607g0140	7.51719	9.52387	3.43983	59.5088	83.4385	83.5771	3.35359	up-regulated
Nitab4.5_0007678g0050	0.436272	0.180468	0.134098	1.81137	0.736722	1.39073	2.18529	up-regulated
Nitab4.5_0011134g0010	3.84238	4.43748	3.28416	12.9901	16.9671	15.4994	1.86092	up-regulated
Nitab4.5_0001200g0080	2.86557	8.65609	5.96039	50.0579	86.2627	69.152	3.47735	up-regulated
Nitab4.5_0007442g0010	1.16015	1.85724	1.44555	7.08586	6.4395	6.2076	2.00986	up-regulated
Nitab4.5_0000634g0020	137.975	54.5113	99.191	287.994	223.183	283.276	1.28526	up-regulated
Nitab4.5_0001373g0020	35.9229	36.8004	27.9295	147.952	148.68	134.86	1.96511	up-regulated
Nitab4.5_0000804g0040	0.081642	0.173235	0.139387	3.48975	0.306081	1.29356	3.28993	up-regulated
Nitab4.5_0003070g0060	30.0111	13.3592	21.5479	87.812	49.6054	56.8422	1.39428	up-regulated
Nitab4.5_0003534g0110	2.01121	2.82637	2.32115	12.272	6.54294	7.45966	1.69799	up-regulated
Nitab4.5_0000182g0110	0.116184	0.252636	0.439478	3.73341	1.51067	1.60069	2.85261	up-regulated
Nitab4.5_0000702g0070	0.466874	0.412241	0.880766	12.7159	7.03341	2.76189	3.48214	up-regulated
Nitab4.5_0011606g0010	31.323	35.5767	32.3154	114.11	55.0221	76.4862	1.12572	up-regulated
Nitab4.5_0001725g0160	3.8074	2.54623	2.782	8.7965	6.72493	6.42892	1.10743	up-regulated
Nitab4.5_0002818g0060	0.552043	0.373247	0.952936	4.30776	2.42059	3.26342	2.22987	up-regulated
Nitab4.5_0008445g0010	3.13259	5.95198	3.63989	13.0154	13.4867	9.25525	1.36569	up-regulated
Nitab4.5_0000136g0430	4.9177	1.47646	3.55661	19.9538	15.025	13.9433	2.1274	up-regulated
Nitab4.5_0004203g0030	4.26574	3.04018	4.33987	13.6289	8.98074	10.5747	1.34661	up-regulated
Nitab4.5_0001000g0160	3.57317	0.382279	3.05801	55.665	15.8452	27.4351	3.57976	up-regulated
Nitab4.5_0002926g0030	6.51463	0.846712	9.03021	63.1396	43.1324	45.3302	3.04408	up-regulated
Nitab4.5_0014335g0010	2.85392	1.20278	3.80678	22.2657	14.7214	16.742	2.60389	up-regulated
Nitab4.5_0000033g0230	1.85062	0.491022	1.48278	13.4046	6.41787	8.3819	2.6717	up-regulated
Nitab4.5_0006673g0070	0.193584	0	0.026205	3.41996	3.13964	6.06245	5.55714	up-regulated
Nitab4.5_0000227g0160	7.63815	9.51104	7.1104	28.988	14.3947	14.7044	1.07347	up-regulated
Nitab4.5_0003189g0020	7.19847	5.96858	4.54983	25.335	15.2389	21.9014	1.6448	up-regulated
Nitab4.5_0002319g0020	0	0	0	16.5752	1.55978	11.0171	9.80084	up-regulated
Nitab4.5_0004194g0100	0.784115	0	4.22468	96.5991	24.6665	32.052	4.70705	up-regulated
Nitab4.5_0014857g0010	0	0	0	0.882051	0.043459	0.159556	8.05606	up-regulated
Nitab4.5_0008995g0010	0	0	0	0.466102	0.180586	0.420156	7.84454	up-regulated
Nitab4.5_0000023g0260	2.55231	1.78829	3.14149	6.64284	13.0556	6.31239	1.71055	up-regulated
Nitab4.5_0000425g0230	0.177782	0.105898	0.381062	337.517	37.3647	78.9275	9.026	up-regulated
Nitab4.5_0009144g0010	3.07827	2.12016	3.05698	8.35727	12.706	9.77548	1.79556	up-regulated
Nitab4.5_0000231g0350	2.63069	2.40931	3.11581	20.0043	5.92675	9.31873	1.88993	up-regulated
Nitab4.5_0000181g0120	3.12849	3.04115	2.33046	12.6479	6.44455	8.74264	1.52653	up-regulated
Nitab4.5_0005364g0030	0	0	0	3.82342	1.60823	1.70333	7.60855	up-regulated
Nitab4.5_0007306g0020	7.93227	4.71041	8.48104	25.1201	12.806	16.3086	1.17687	up-regulated
Nitab4.5_0000586g0140	0	0	0	3.3565	1.66258	2.48247	10.0977	up-regulated
Nitab4.5_0000136g0310	5.77203	7.19231	9.35623	17.6538	20.1595	16.0255	1.15389	up-regulated
Nitab4.5_0009510g0020	27.4976	40.2589	52.5645	109.074	84.7136	89.8423	1.09998	up-regulated
Nitab4.5_0010009g0010	1.01099	1.13427	0.587688	21.5958	9.18602	17.0339	3.92398	up-regulated
Nitab4.5_0000105g0290	4.56173	12.2825	10.6877	21.1396	39.0899	42.0516	1.81791	up-regulated
Nitab4.5_0004222g0010	5.44893	0.737598	3.53001	21.3251	11.454	23.1164	2.33676	up-regulated
Nitab4.5_0000845g0230	39.1635	62.0653	56.5851	148.068	178.894	176.359	1.56518	up-regulated
Nitab4.5_0014188g0010	1.03	0.433219	1.44021	23.3708	11.4934	11.3584	3.7985	up-regulated
Nitab4.5_0007051g0020	3.16616	1.40352	2.92533	32.8168	6.44879	18.4525	2.70244	up-regulated
Nitab4.5_0000476g0080	2.33393	1.34142	2.22318	8.75686	7.3549	10.0155	2.00016	up-regulated
Nitab4.5_0001049g0140	9.39069	6.32295	8.63687	96.4572	20.1976	68.8216	2.70516	up-regulated
Nitab4.5_0000022g0230	0	0	0	3.96492	0.683482	0	7.62885	up-regulated
Nitab4.5_0002980g0050	10.3576	25.4071	14.4484	85.092	98.2182	65.8896	2.19998	up-regulated
Nitab4.5_0016563g0010	2.89442	5.73248	2.87008	11.8074	8.5432	10.1844	1.25885	up-regulated
Nitab4.5_0008588g0010	59.0022	13.0802	31.2573	121.522	131.14	130.171	1.74067	up-regulated
Nitab4.5_0002944g0100	5.77868	1.62832	1.48025	44.2712	32.2303	46.0479	3.60179	up-regulated
Nitab4.5_0003628g0030	1.28218	0	0.721256	21.2156	7.73512	8.13899	3.9596	up-regulated
Nitab4.5_0000998g0020	4.70995	2.6172	5.21976	11.8141	10.1084	12.1134	1.29491	up-regulated
Nitab4.5_0000749g0090	10.9822	4.70097	5.4367	24.2196	20.209	27.2981	1.60409	up-regulated
Nitab4.5_0006244g0010	2.31353	2.70067	2.18149	11.3155	10.3112	7.81823	1.89127	up-regulated
Nitab4.5_0000430g0070	91.6284	73.8939	87.2844	255.777	197.913	202.607	1.22313	up-regulated
Nitab4.5_0001128g0090	8.50245	14.6794	12.3644	53.8795	50.1408	42.4743	1.91338	up-regulated
Nitab4.5_0001119g0010	25.0622	17.6507	22.0221	81.8325	38.5235	36.165	1.07293	up-regulated
Nitab4.5_0001867g0040	2.40555	1.92114	2.0675	11.457	6.27813	8.51552	1.85905	up-regulated
Nitab4.5_0001449g0090	113.248	67.8189	141.963	420.439	261.493	320.715	1.46939	up-regulated
Nitab4.5_0020829g0010	0	0.020419	0	1.26216	0.810327	0.137598	6.17915	up-regulated
Nitab4.5_0003058g0040	3.5414	2.75052	2.4712	7.68803	6.87292	6.12712	1.0934	up-regulated
Nitab4.5_0000109g0460	29.1342	12.8005	29.2151	147.819	82.927	118.033	2.11702	up-regulated
Nitab4.5_0002187g0050	34.3652	25.823	28.4159	128.436	111.087	119.825	1.87341	up-regulated
Nitab4.5_0006477g0060	1.88353	0	0.824965	32.7308	34.498	24.009	4.87064	up-regulated
Nitab4.5_0001856g0060	0.344687	0.253333	0.178898	3.78634	1.0819	1.58303	2.80888	up-regulated
Nitab4.5_0000185g0250	0.362372	0.713957	0.331256	3.02516	1.3382	3.07421	2.21083	up-regulated
Nitab4.5_0008037g0060	0	0.137849	0.16175	6.13154	4.27719	4.77808	5.49565	up-regulated
Nitab4.5_0005716g0010	37.7958	15.4156	22.6458	129.878	103.876	111.502	2.02196	up-regulated
Nitab4.5_0004349g0020	0.208209	0.038503	0.107144	5.76341	1.54987	1.81672	4.40671	up-regulated
Nitab4.5_0000519g0020	0.35865	0.48722	0.293256	1.2675	2.09757	1.37713	1.95172	up-regulated
Nitab4.5_0001496g0050	4.04441	1.08599	5.11794	17.1906	10.2219	11.7963	1.76177	up-regulated
Nitab4.5_0014018g0010	1.20496	0.480563	0.235953	5.70602	3.92268	4.35898	2.66418	up-regulated
Nitab4.5_0009018g0020	13.0973	107.25	50.9742	557.793	436.9	828.581	3.29836	up-regulated
Nitab4.5_0000208g0400	1.46898	0.401961	1.41306	10.2846	4.45048	5.74156	2.43437	up-regulated
Nitab4.5_0005259g0010	0	0	0	0.337197	0.138495	0.589706	7.81529	up-regulated
Nitab4.5_0002071g0030	3.41305	2.17258	2.80163	8.50557	5.52599	5.81181	1.07508	up-regulated
Nitab4.5_0005390g0020	0.150687	0.104601	0.124147	1.14023	0.703776	0.311221	2.30894	up-regulated
Nitab4.5_0006238g0030	5.24109	2.08697	2.57544	12.6464	9.18957	14.4334	1.70472	up-regulated
Nitab4.5_0000894g0020	5.11667	3.21845	4.30035	14.1474	7.04845	8.41445	1.04022	up-regulated
Nitab4.5_0007321g0050	0	0	0	4.23588	0.45622	1.02381	8.05421	up-regulated
Nitab4.5_0003743g0080	1.16469	1.4352	2.17902	21.9247	23.2145	21.9122	3.67651	up-regulated
Nitab4.5_0000827g0030	39.2377	27.8719	39.2788	118.607	76.2193	74.1215	1.16798	up-regulated
Nitab4.5_0002914g0140	1.50044	1.61971	0.759461	9.9499	2.8395	4.7731	1.94835	up-regulated
Nitab4.5_0008046g0010	9.20868	31.8645	15.1052	40.5162	726.117	88.333	3.96223	up-regulated
Nitab4.5_0000508g0140	0	0	0	30.9324	17.2107	9.614	12.6743	up-regulated
Nitab4.5_0000174g0170	0.105389	0.055949	0.25263	6.78427	2.12424	2.78527	4.56158	up-regulated
Nitab4.5_0012103g0010	4.63906	1.16404	2.99597	13.1507	12.0293	8.86326	1.79041	up-regulated
Nitab4.5_0007287g0020	7.9246	7.26375	6.33703	21.0609	16.8729	16.2606	1.17972	up-regulated
Nitab4.5_0000015g0210	9.90682	12.1294	12.6888	50.8291	35.5709	36.9682	1.67539	up-regulated
Nitab4.5_0007465g0010	1.52622	1.43037	1.42331	4.37603	4.7725	5.72686	1.63572	up-regulated
Nitab4.5_0015635g0010	1.25841	1.55913	0.618135	13.583	4.20718	5.28884	2.50897	up-regulated
Nitab4.5_0001291g0090	0.128649	0.506624	0.796952	6.65043	2.82446	3.01441	2.90448	up-regulated
Nitab4.5_0010712g0010	3.11081	4.15851	2.21126	14.2152	10.4567	9.95064	1.70847	up-regulated
Nitab4.5_0000123g0370	3.31436	10.8834	4.88719	29.9204	39.28	34.9681	2.34936	up-regulated
Nitab4.5_0004230g0040	1.15867	0.767199	1.59189	7.34944	2.0752	3.6758	1.67449	up-regulated
Nitab4.5_0007777g0010	3.78843	2.83515	5.09285	15.0358	11.2365	13.9538	1.62889	up-regulated
Nitab4.5_0001590g0030	42.8526	28.1371	36.0661	94.5434	94.4974	106.738	1.33042	up-regulated
Nitab4.5_0003002g0030	1.12223	2.3043	2.96991	48.56	4.03167	15.1893	3.13546	up-regulated
Nitab4.5_0000106g0370	0.199196	0	0.611625	3.52064	6.37358	4.62259	3.96252	up-regulated
Nitab4.5_0005266g0040	14.9413	8.20375	11.57	28.4835	24.895	31.2683	1.13859	up-regulated
Nitab4.5_0000302g0200	1.71564	1.61753	2.46411	8.54196	5.13789	4.92849	1.51058	up-regulated
Nitab4.5_0000210g0160	1.36214	2.58716	2.55029	5.68664	6.4405	8.05425	1.52196	up-regulated
Nitab4.5_0003751g0010	6.25133	8.42551	7.51609	20.8438	19.6786	13.6769	1.1538	up-regulated
Nitab4.5_0000007g0170	5.66976	2.18467	5.92061	34.1178	8.65281	11.1293	1.72115	up-regulated
Nitab4.5_0005176g0010	32.0056	21.5291	24.9095	110.499	42.9766	67.085	1.2854	up-regulated
Nitab4.5_0000732g0170	0.128047	0	0.05473	1.43571	0.626879	1.33374	3.98551	up-regulated
Nitab4.5_0007516g0010	12.079	6.35204	10.4844	38.0083	17.6042	22.9233	1.24553	up-regulated
Nitab4.5_0004052g0010	27.6198	20.9246	29.8454	82.2911	72.8842	80.4777	1.44832	up-regulated
Nitab4.5_0004389g0080	1.36125	0.3208	1.05392	16.2483	5.46545	4.98042	3.03576	up-regulated
Nitab4.5_0001181g0020	0.794587	0.645899	0.386664	15.5629	6.96302	16.3912	4.21032	up-regulated
Nitab4.5_0000193g0120	0.14844	0.151787	0.498554	1.52885	1.15012	1.268	2.13656	up-regulated
Nitab4.5_0003066g0050	2.5527	2.41166	2.25001	9.39933	4.66378	4.69099	1.18776	up-regulated
Nitab4.5_0004928g0040	1.15004	3.42513	3.95461	10.7245	7.96939	11.4961	1.69417	up-regulated
Nitab4.5_0004368g0020	6.74493	4.31508	8.67606	26.9586	14.8339	12.4187	1.27482	up-regulated
Nitab4.5_0000059g0190	22.9783	35.3502	23.2959	132.694	111.141	57.2075	1.73332	up-regulated
Nitab4.5_0000091g0360	6.39413	35.9919	12.3069	83.6558	111.277	104.12	2.35987	up-regulated
Nitab4.5_0006224g0010	7.31252	5.02907	6.21129	39.7429	44.7836	47.3566	2.70166	up-regulated
Nitab4.5_0004502g0030	6.05631	6.33902	5.42492	23.3785	13.3792	19.9913	1.50069	up-regulated
Nitab4.5_0010294g0020	2.14956	2.05387	0.910563	8.88535	12.2781	5.54644	2.25966	up-regulated
Nitab4.5_0001778g0040	0	0	0	1.26101	0.18333	0.266059	8.50423	up-regulated
Nitab4.5_0006348g0020	5.68173	0.248294	1.07347	18.4277	12.6911	25.1555	2.79976	up-regulated
Nitab4.5_0001381g0040	31.8655	26.4198	30.0785	104.309	44.7954	60.0383	1.04569	up-regulated
Nitab4.5_0004360g0010	6.73404	7.51131	4.93308	26.1283	27.1447	23.0504	1.85797	up-regulated
Nitab4.5_0005272g0040	7.99909	10.0167	10.4467	34.0413	19.0114	22.7306	1.2432	up-regulated
Nitab4.5_0001422g0130	1.84575	0.431045	0.77213	8.21616	4.3968	5.30706	2.34622	up-regulated
Nitab4.5_0000008g0150	7.13708	5.94645	9.90869	21.5722	23.9506	20.82	1.40648	up-regulated
Nitab4.5_0001842g0070	0	0	0	1.23094	2.5686	0.904465	8.70473	up-regulated
Nitab4.5_0006861g0020	1.23492	0.888968	0.695233	4.83609	1.77006	3.27383	1.60131	up-regulated
Nitab4.5_0000399g0060	6.16777	5.40943	6.06928	14.1876	13.0784	12.6104	1.03715	up-regulated
Nitab4.5_0008468g0010	23.5024	15.691	12.3507	82.2376	52.616	102.693	2.03706	up-regulated
Nitab4.5_0000046g0020	38.5769	14.9108	22.0373	83.1162	62.0916	76.4401	1.38466	up-regulated
Nitab4.5_0004837g0020	0.17826	0.141801	1.05801	10.263	7.09882	9.11383	4.0781	up-regulated
Nitab4.5_0000104g0010	1.46504	1.58946	1.49545	6.69297	3.09721	4.97039	1.51368	up-regulated
Nitab4.5_0000439g0050	18.6267	8.68642	8.82172	54.8981	37.9429	70.9956	2.01267	up-regulated
Nitab4.5_0003367g0060	5.18029	6.22154	3.08977	14.5574	14.6582	10.7279	1.32508	up-regulated
Nitab4.5_0005922g0040	1.41909	0.711451	1.2284	4.92588	4.02187	4.40451	1.83948	up-regulated
Nitab4.5_0001735g0110	22.2714	35.0848	25.3317	60.886	67.7341	67.0756	1.12378	up-regulated
Nitab4.5_0002886g0070	21.118	32.9625	19.0531	145.219	152.516	159.804	2.52166	up-regulated
Nitab4.5_0000493g0040	0.481553	0.465279	0.256966	3.10501	2.13364	2.19639	2.44043	up-regulated
Nitab4.5_0000221g0020	0.227948	0	0.106331	2.47568	1.75837	0.980227	3.76486	up-regulated
Nitab4.5_0003282g0020	0	0	0.083648	2.23899	1.40814	1.1805	5.58253	up-regulated
Nitab4.5_0000171g0310	1.66662	0.280396	1.36183	7.17699	2.55431	4.54631	1.88833	up-regulated
Nitab4.5_0000238g0030	0	0	0	2.15056	1.12155	3.17579	8.9977	up-regulated
Nitab4.5_0002389g0100	1.30994	1.19486	1.81871	5.43947	3.68925	3.71023	1.4118	up-regulated
Nitab4.5_0000043g0250	0.093917	0.102047	0.145587	0.511011	0.384297	0.429402	1.75191	up-regulated
Nitab4.5_0000457g0110	11.4718	11.329	14.536	41.7662	27.9307	29.91	1.25735	up-regulated
Nitab4.5_0002287g0090	3.05072	3.18093	3.12902	10.771	6.89908	5.11906	1.11276	up-regulated
Nitab4.5_0000207g0450	39.4065	7.70036	16.1851	131.621	156.459	179.555	2.73762	up-regulated
Nitab4.5_0000472g0170	2.37489	1.89751	2.39812	11.6002	3.5341	4.37802	1.32118	up-regulated
Nitab4.5_0001646g0050	1.17137	0.063598	0.203762	12.5779	8.80245	15.4271	4.46254	up-regulated
Nitab4.5_0007465g0050	2.82766	1.90852	3.11806	8.96021	4.86723	5.47661	1.11932	up-regulated
Nitab4.5_0000650g0060	2.90739	2.33237	1.81201	8.06038	4.2025	5.24465	1.12801	up-regulated
Nitab4.5_0002097g0110	1.62657	1.90953	1.79464	5.16465	4.9993	3.87344	1.26375	up-regulated
Nitab4.5_0011435g0020	0.229165	0.079651	0.332883	1.53626	0.569842	0.961547	2.02469	up-regulated
Nitab4.5_0000031g0470	0.725818	0.496758	0.277772	12.3211	10.0604	8.84641	4.1907	up-regulated
Nitab4.5_0019028g0010	30.624	30.5221	28.883	89.5384	76.062	56.7379	1.15576	up-regulated
Nitab4.5_0019519g0010	4.40069	4.06948	4.91349	25.6704	10.0929	9.82954	1.55822	up-regulated
Nitab4.5_0000753g0020	0	0	0	2.48591	0.261242	0.169727	7.96638	up-regulated
Nitab4.5_0005620g0060	1.76506	1.69747	0.947418	5.92367	5.61046	6.77698	1.90547	up-regulated
Nitab4.5_0007092g0020	7.16799	6.99052	4.44634	34.4428	18.963	16.9877	1.72944	up-regulated
Nitab4.5_0003376g0090	1.00175	0.336604	0.287808	5.7888	2.20304	5.4932	2.81803	up-regulated
Nitab4.5_0009066g0010	0.269916	0	0.608532	28.7055	4.39525	11.4603	5.39166	up-regulated
Nitab4.5_0000558g0010	0	0	0	8.25284	0	7.56432	10.0609	up-regulated
Nitab4.5_0008622g0010	17.5574	6.33953	11.441	40.53	30.1608	35.6156	1.42112	up-regulated
Nitab4.5_0015866g0010	61.0429	20.0901	22.9562	138.718	100.462	119.86	1.6057	up-regulated
Nitab4.5_0001755g0100	10.0122	6.29803	6.19612	23.7791	30.9333	23.14	1.66009	up-regulated
Nitab4.5_0004624g0030	26.5061	11.2229	17.8018	57.8522	68.653	67.0371	1.66758	up-regulated
Nitab4.5_0000615g0030	0.984281	0.758344	0.977615	11.9263	2.11225	8.23237	2.7944	up-regulated
Nitab4.5_0000565g0020	2.57832	1.36584	1.94961	7.10643	3.66219	4.22278	1.15744	up-regulated
Nitab4.5_0008943g0030	22.9449	14.8904	12.6901	59.4611	57.6621	63.8707	1.6955	up-regulated
Nitab4.5_0002259g0070	3.87574	2.71737	3.95667	13.5444	6.01411	7.44884	1.15987	up-regulated
Nitab4.5_0008517g0010	25.684	12.8847	19.2159	92.6901	66.8125	64.9102	1.78884	up-regulated
Nitab4.5_0001103g0080	0.435172	0.514458	0.536051	4.20014	38.1218	6.24561	4.98892	up-regulated
Nitab4.5_0003584g0020	0.136001	0.386063	0.106079	1.1232	1.63502	1.53698	2.60793	up-regulated
Nitab4.5_0004326g0040	9.93085	1.11759	2.7976	59.6123	34.5987	38.1953	3.04142	up-regulated
Nitab4.5_0004546g0050	0.658629	0.251269	0.329254	3.91345	6.67941	3.66634	3.37732	up-regulated
Nitab4.5_0002649g0020	5.96005	2.51166	4.8657	19.8369	10.9175	13.7882	1.5549	up-regulated
Nitab4.5_0012882g0010	0	0	0	1.47715	0.068615	0.566346	8.2434	up-regulated
Nitab4.5_0004738g0100	1.72484	1.72336	1.17495	5.08454	2.73562	3.64558	1.13259	up-regulated
Nitab4.5_0001403g0020	10.6137	6.22059	4.60105	54.5578	33.9701	18.8644	2.12574	up-regulated
Nitab4.5_0002102g0070	0	0	0.177596	1.51739	0.2478	0.681687	3.48003	up-regulated
Nitab4.5_0000230g0020	0.071534	0	0	3.23476	1.31766	2.26351	6.27267	up-regulated
Nitab4.5_0004474g0040	0	0	0.080691	0.845105	0.2363	0.577423	3.94281	up-regulated
Nitab4.5_0000245g0110	1.60753	2.15796	0.967898	4.10921	4.66358	4.99369	1.41352	up-regulated
Nitab4.5_0000337g0060	25.2716	30.4266	31.3557	113.105	50.0393	64.1735	1.19615	up-regulated
Nitab4.5_0003177g0010	6.09278	1.61822	2.18634	28.1414	27.1769	30.2199	2.94201	up-regulated
Nitab4.5_0000083g0190	0.939878	1.19944	1.51606	4.05332	4.45071	4.00888	1.6472	up-regulated
Nitab4.5_0002867g0010	0.330972	0.777098	0.361082	24.0349	33.659	8.9369	5.33754	up-regulated
Nitab4.5_0000617g0260	0.071743	0	0.020831	1.1447	0.457431	0.785003	4.36375	up-regulated
Nitab4.5_0001737g0090	1.1665	0.25367	0.979806	7.00348	2.62852	3.07217	2.18004	up-regulated
Nitab4.5_0000309g0040	3.27501	2.07128	2.58955	12.5985	5.29212	7.25022	1.4607	up-regulated
Nitab4.5_0000186g0070	2.72422	2.21855	1.85503	11.4155	6.73293	4.36966	1.53784	up-regulated
Nitab4.5_0003587g0050	1.27918	3.19159	1.93058	5.96369	7.50167	7.36691	1.59527	up-regulated
Nitab4.5_0003058g0050	1.2314	0.861197	1.10989	17.067	2.4447	7.49449	2.8111	up-regulated
Nitab4.5_0001211g0200	2.11747	3.75848	3.01248	7.0959	6.34097	6.40439	1.02517	up-regulated
Nitab4.5_0001288g0100	0.868614	0.943034	1.02112	6.26433	1.72124	2.53455	1.66484	up-regulated
Nitab4.5_0002026g0010	1.52284	1.93944	1.83658	11.0341	4.345	4.90512	1.7332	up-regulated
Nitab4.5_0000469g0170	17.4813	32.8343	27.3734	55.5028	61.1875	71.9899	1.16794	up-regulated
Nitab4.5_0001128g0100	37.6231	20.0501	17.0411	56.139	113.7	75.9753	1.61596	up-regulated
Nitab4.5_0004295g0050	12.7887	5.23174	9.38896	28.9327	20.7695	22.3114	1.22476	up-regulated
Nitab4.5_0000701g0050	0.228996	0.415563	0.456123	4.41195	0.997552	0.826123	2.25813	up-regulated
Nitab4.5_0003794g0090	0.417243	0	0.088317	2.06535	1.27545	1.79753	3.11372	up-regulated
Nitab4.5_0000356g0010	11.7738	0.876317	6.06944	128.718	64.317	77.4704	3.63519	up-regulated
Nitab4.5_0005764g0010	41.4602	7.87007	17.2569	302.568	163.802	329.68	3.3845	up-regulated
Nitab4.5_0000059g0380	10.5292	6.33933	9.10402	28.4103	16.598	15.7766	1.04466	up-regulated
Nitab4.5_0004217g0080	0	0.043368	0	14.9717	3.23492	6.35508	8.7955	up-regulated
Nitab4.5_0000044g0210	4.00033	2.49359	4.87571	14.9582	8.00795	6.96999	1.21252	up-regulated
Nitab4.5_0008909g0020	1.8011	4.5445	5.60998	28.2413	13.4112	20.5918	2.21756	up-regulated
Nitab4.5_0007497g0030	2.32398	1.74632	2.29974	6.23517	7.09157	5.37454	1.42391	up-regulated
Nitab4.5_0013076g0010	0.959734	1.26682	0.720047	2.02895	4.31788	3.59026	1.66307	up-regulated
Nitab4.5_0001949g0010	7.85926	7.73668	5.30963	18.3838	23.2567	16.4173	1.35151	up-regulated
Nitab4.5_0000742g0160	11.8409	5.45452	9.38723	31.211	24.7107	30.2388	1.53439	up-regulated
Nitab4.5_0000026g0280	4.34574	4.03251	6.27831	27.6494	8.89939	13.6533	1.56549	up-regulated
Nitab4.5_0013699g0010	94.1618	134.351	113.848	1238.82	1005.89	1143.96	3.16811	up-regulated
Nitab4.5_0001811g0030	1.04634	0.499106	1.06051	3.32457	5.35609	2.74029	2.00562	up-regulated
Nitab4.5_0000786g0190	0.80193	0.213329	0.137004	16.1466	4.27782	8.38544	4.35756	up-regulated
Nitab4.5_0000013g0310	1.15555	2.03126	1.65315	4.31698	4.22844	3.86274	1.22934	up-regulated
Nitab4.5_0002003g0050	26.3887	30.4156	35.7301	121.826	63.1133	76.599	1.32388	up-regulated
Nitab4.5_0012396g0010	0.260899	0.193889	0.626528	2.90565	1.6483	1.18442	2.21447	up-regulated
Nitab4.5_0000376g0260	1.44182	0.483056	1.90405	14.8346	2.10312	7.81257	2.44151	up-regulated
Nitab4.5_0009598g0020	1.93331	1.19576	1.54708	13.0572	4.32544	6.678	2.13954	up-regulated
Nitab4.5_0003002g0010	0.291795	0.232045	0.341289	6.73557	1.61412	4.32783	3.62503	up-regulated
Nitab4.5_0002262g0040	0.821558	0.865876	0.921722	3.45308	4.30671	5.26534	2.17051	up-regulated
Nitab4.5_0001453g0100	5.92514	4.96377	5.52878	32.7668	10.0412	10.4271	1.46451	up-regulated
Nitab4.5_0000137g0250	3.03339	2.3568	2.10792	26.5891	8.15381	7.72894	2.25769	up-regulated
Nitab4.5_0002321g0070	0.267259	0.25599	0.276299	1.36798	1.08888	1.17302	2.00518	up-regulated
Nitab4.5_0001789g0120	34.2913	19.9131	36.3597	102.258	46.368	87.5625	1.19981	up-regulated
Nitab4.5_0002679g0010	20.1638	21.3391	23.5849	63.171	43.0034	49.9381	1.10632	up-regulated
Nitab4.5_0014645g0010	4.48686	1.37288	3.42589	13.4283	6.62975	7.73332	1.3836	up-regulated
Nitab4.5_0000370g0090	0.918765	0.72296	1.00849	3.83932	1.2121	2.45917	1.29263	up-regulated
Nitab4.5_0005465g0020	0.17768	0.103996	0	2.13713	0.765226	1.08188	3.48917	up-regulated
Nitab4.5_0000548g0180	0.15572	0	0	2.48115	0.660714	0.592853	4.25039	up-regulated
Nitab4.5_0001489g0080	3.41693	3.46637	3.72661	8.90996	8.64147	9.69012	1.22721	up-regulated
Nitab4.5_0001913g0040	1.5416	0.536842	1.02216	4.93888	3.21301	3.41009	1.71633	up-regulated
Nitab4.5_0002590g0030	0.657703	12.2643	4.14038	81.5865	52.6729	44.7478	3.24626	up-regulated
Nitab4.5_0000817g0030	0.405254	0.066742	0.429233	9.04751	0.974653	3.76219	3.61631	up-regulated
Nitab4.5_0004753g0050	1.86249	1.5942	1.00645	5.99189	4.83839	3.83226	1.55631	up-regulated
Nitab4.5_0000492g0010	1.66788	3.55756	1.85768	5.93571	11.7966	8.32338	1.79943	up-regulated
Nitab4.5_0000691g0090	0	0	0	1.59522	1.21508	1.48015	8.64429	up-regulated
Nitab4.5_0003295g0110	4.07092	3.2353	4.74645	20.1937	8.19221	10.9805	1.5083	up-regulated
Nitab4.5_0001707g0050	0.233073	1.3744	0.52678	4.93451	3.25671	3.09313	2.24407	up-regulated
Nitab4.5_0009910g0010	2.89296	13.127	4.1688	189.131	63.9976	372.177	4.8033	up-regulated
Nitab4.5_0007206g0030	138.248	64.8512	63.4328	350.85	458.268	342.189	1.97803	up-regulated
Nitab4.5_0000274g0240	2.77918	2.60376	2.22555	8.51841	8.40539	8.24649	1.58851	up-regulated
Nitab4.5_0000664g0130	0.169367	0	0.785758	16.9361	9.89031	10.2951	4.94266	up-regulated
Nitab4.5_0009224g0020	0	0	0.049455	0.630669	0.277871	0.73024	4.66757	up-regulated
Nitab4.5_0000917g0020	16.0478	18.5017	12.6494	38.6964	49.8853	47.4021	1.41176	up-regulated
Nitab4.5_0000057g0070	1.14555	1.33957	1.36168	7.87591	4.36278	6.70623	2.13139	up-regulated
Nitab4.5_0018680g0010	0	0	0	13.3576	2.96955	1.41898	9.98977	up-regulated
Nitab4.5_0000525g0050	0.969357	0	1.53727	22.4622	4.13417	6.20433	3.43478	up-regulated
Nitab4.5_0007720g0010	5.16123	0.940666	3.49728	55.5707	14.1284	32.0722	3.15765	up-regulated
Nitab4.5_0000675g0010	64.3458	30.7379	46.0864	111.989	107.176	124.594	1.13985	up-regulated
Nitab4.5_0025957g0010	1.42735	1.94615	1.21232	11.2296	3.15659	3.99372	1.76987	up-regulated
Nitab4.5_0003930g0030	1.61727	0.494427	0.473954	6.97548	4.43576	3.65891	2.34268	up-regulated
Nitab4.5_0000252g0270	27.6241	25.599	23.681	64.8605	63.042	60.936	1.1599	up-regulated
Nitab4.5_0004653g0020	27.0629	16.6389	17.7331	69.3597	40.0438	55.191	1.24151	up-regulated
Nitab4.5_0000976g0160	0.96213	0.887209	2.02019	7.76693	3.22854	3.20319	1.67497	up-regulated
Nitab4.5_0001146g0060	36.945	176.711	113.904	813.539	418.431	1102.56	2.69625	up-regulated
Nitab4.5_0000183g0110	0.966489	0.65315	0.642493	3.11211	1.42364	2.60965	1.46711	up-regulated
Nitab4.5_0001031g0160	6.37929	1.73517	8.40119	34.5342	29.4276	34.4191	2.42784	up-regulated
Nitab4.5_0006220g0010	0.671251	0.112797	0.992677	2.60419	3.80974	3.38163	2.33575	up-regulated
Nitab4.5_0002861g0040	3.69803	0.943867	2.5287	15.8973	8.32024	9.22619	2.02178	up-regulated
Nitab4.5_0000583g0340	1.71113	1.22813	1.90376	11.5269	2.36863	3.24902	1.5677	up-regulated
Nitab4.5_0002854g0110	10.7614	6.85708	7.62964	49.8838	42.2624	41.9788	2.24885	up-regulated
Nitab4.5_0002823g0100	1.23717	0.242798	0.2957	10.5883	2.71666	6.614	3.21964	up-regulated
Nitab4.5_0003621g0010	41.133	46.9223	36.3475	138.299	104.353	121.816	1.39972	up-regulated
Nitab4.5_0004288g0020	0.090408	1.58333	1.07003	8.04297	26.384	34.2124	4.49347	up-regulated
Nitab4.5_0000021g1000	0.506527	0.263215	0.28991	7.16698	5.12165	4.04434	3.76585	up-regulated
Nitab4.5_0000621g0120	1.4744	3.36128	2.23204	7.97159	8.03125	9.37412	1.72429	up-regulated
Nitab4.5_0009228g0030	0.207718	0	0.248273	1.03747	1.23685	1.0674	2.70774	up-regulated
Nitab4.5_0000807g0030	5.61858	4.26676	6.56111	18.4305	9.36176	11.0209	1.0568	up-regulated
Nitab4.5_0006000g0100	4.14174	2.4224	2.26121	20.4665	7.31284	12.8675	1.98769	up-regulated
Nitab4.5_0000445g0060	13.4289	24.8762	12.1261	57.6114	118.688	115.793	2.45491	up-regulated
Nitab4.5_0000152g0130	5.77611	4.5453	4.76761	21.6898	8.77394	10.831	1.24524	up-regulated
Nitab4.5_0001904g0090	2.43275	4.2664	3.40671	8.47671	8.32305	6.97244	1.10737	up-regulated
Nitab4.5_0016907g0010	3.7196	2.52938	2.48653	7.33587	12.3148	9.91745	1.65194	up-regulated
Nitab4.5_0004489g0010	4.03097	4.36915	4.33799	17.0139	11.2268	9.73204	1.40999	up-regulated
Nitab4.5_0000101g0120	14.6427	33.819	21.8161	88.354	83.3652	76.0145	1.6935	up-regulated
Nitab4.5_0001860g0140	11.2099	12.5061	11.8614	22.9488	31.6153	32.2959	1.17995	up-regulated
Nitab4.5_0002545g0030	1.49928	2.21236	1.48359	6.28499	3.9426	3.54063	1.2401	up-regulated
Nitab4.5_0005388g0080	5.32208	5.02286	5.43305	20.9906	12.1991	16.2414	1.47702	up-regulated
Nitab4.5_0000147g0420	6.21651	6.22921	6.64064	20.8817	10.0394	13.3979	1.03188	up-regulated
Nitab4.5_0010743g0010	0	0	0	0.23884	0.350555	0.219242	6.99592	up-regulated
Nitab4.5_0000742g0100	44.5018	17.3378	43.2547	122.961	75.8939	100.698	1.34003	up-regulated
Nitab4.5_0000009g0260	0.246854	0	0.077025	3.90538	0.536284	0.4672	3.55292	up-regulated
Nitab4.5_0001553g0040	1.36327	0.37194	0.51424	10.4417	3.47884	7.34163	3.00507	up-regulated
Nitab4.5_0000987g0030	9.60618	8.55669	8.66322	26.1357	17.3767	20.342	1.08777	up-regulated
Nitab4.5_0001793g0110	8.62808	7.21604	6.70385	16.3039	27.081	23.2589	1.46074	up-regulated
Nitab4.5_0000614g0090	3.10087	3.43611	6.70891	36.3864	9.09567	12.824	1.91038	up-regulated
Nitab4.5_0002975g0090	1.11942	1.18661	0.978666	4.39752	2.32838	2.9062	1.37398	up-regulated
Nitab4.5_0012693g0010	1.50056	0.609403	1.0316	5.67908	6.55602	8.90276	2.60866	up-regulated
Nitab4.5_0002884g0060	45.9842	46.985	54.1216	82.991	153.612	144.714	1.28745	up-regulated
Nitab4.5_0003603g0090	3.13557	1.06079	2.38015	10.665	14.2058	11.1276	2.32812	up-regulated
Nitab4.5_0006836g0030	1.25162	1.26369	1.75836	4.34166	2.66879	3.84116	1.1834	up-regulated
Nitab4.5_0004230g0010	5.70695	7.98523	7.90037	16.617	20.2439	15.55	1.16741	up-regulated
Nitab4.5_0005839g0010	10.0977	4.76079	6.73068	23.4757	13.8713	15.4772	1.10574	up-regulated
Nitab4.5_0003779g0010	28.4175	25.3039	27.1385	207.075	112.48	102.811	2.19831	up-regulated
Nitab4.5_0009646g0010	8.18879	6.86322	9.53075	44.7426	20.6768	21.6412	1.63046	up-regulated
Nitab4.5_0001615g0020	5.93965	3.88924	4.48585	13.8288	8.59265	10.2089	1.01699	up-regulated
Nitab4.5_0000376g0150	0.060726	0.076886	0	2.23507	1.21254	2.06332	5.08521	up-regulated
Nitab4.5_0002055g0090	1.12076	0.338218	1.15332	5.79591	3.24505	4.18412	2.15802	up-regulated
Nitab4.5_0004881g0040	1.2908	2.64782	1.8905	7.72802	20.4076	11.2837	2.68828	up-regulated
Nitab4.5_0001003g0020	18.4481	10.3476	17.6358	66.1163	45.201	39.3773	1.529	up-regulated
Nitab4.5_0009906g0020	2.46913	1.96373	3.8494	8.69188	8.94273	7.54249	1.47566	up-regulated
Nitab4.5_0001592g0030	73.1644	18.4691	24.2477	286.901	281.782	296.881	2.73743	up-regulated
Nitab4.5_0007956g0010	0.890533	0.707358	0.308961	5.24332	2.18304	5.10143	2.51432	up-regulated
Nitab4.5_0002436g0090	16.3511	13.2932	11.0542	45.2214	36.6557	29.3413	1.29223	up-regulated
Nitab4.5_0000986g0060	0.438367	1.55432	0.96756	13.3143	7.01697	8.37181	3.09934	up-regulated
Nitab4.5_0006070g0050	2.03944	2.02299	2.00817	6.12645	6.41172	4.33895	1.34143	up-regulated
Nitab4.5_0000892g0130	1.16875	1.61339	1.23691	3.35365	6.26676	4.17229	1.67943	up-regulated
Nitab4.5_0000425g0210	0	0	0	61.4023	10.2704	11.284	12.8465	up-regulated
Nitab4.5_0005547g0010	8.63189	4.93964	8.14456	21.1711	18.7726	19.06	1.2962	up-regulated
Nitab4.5_0003780g0010	8.77933	10.5914	11.4795	28.0508	45.0669	33.4032	1.695	up-regulated
Nitab4.5_0000390g0090	0.158193	0.147063	0.56307	3.83124	3.76936	2.22103	3.35174	up-regulated
Nitab4.5_0007488g0040	3.21095	1.39204	0.731349	14.5681	90.108	10.9871	4.39185	up-regulated
Nitab4.5_0000143g0340	0	0	0.163311	10.5571	9.67152	5.24168	7.02098	up-regulated
Nitab4.5_0014253g0010	0	0	0	2.74167	0.083041	1.04003	8.48878	up-regulated
Nitab4.5_0010362g0010	19.6255	3.4546	10.672	51.9613	55.986	50.5797	2.08056	up-regulated
Nitab4.5_0009217g0020	2.91485	0.524452	2.26995	21.6545	10.0814	10.2275	2.66386	up-regulated
Nitab4.5_0000625g0070	0	0	0	31.8606	4.88173	7.27215	10.7067	up-regulated
Nitab4.5_0000463g0080	4.86513	6.75309	8.07842	19.8681	19.7177	17.2993	1.40368	up-regulated
Nitab4.5_0000283g0200	9.92707	11.3536	9.71504	23.5628	25.3599	26.3976	1.15639	up-regulated
Nitab4.5_0001615g0160	37.1381	29.861	34.7347	81.0224	87.8141	64.9897	1.0708	up-regulated
Nitab4.5_0013676g0010	0.451077	0.337305	0.843647	2.36254	2.08859	1.84432	1.80034	up-regulated
Nitab4.5_0000643g0080	1.7221	1.17943	2.24914	7.54695	3.2756	4.03849	1.33228	up-regulated
Nitab4.5_0000178g0320	19.1375	19.7224	26.3651	49.1177	47.3068	47.4882	1.01308	up-regulated
Nitab4.5_0005842g0020	0.283086	0.618242	0.258105	4.75722	1.08976	1.68377	2.43897	up-regulated
Nitab4.5_0007303g0020	7.8276	6.76388	4.93032	32.2298	10.9939	12.982	1.30042	up-regulated
Nitab4.5_0001000g0030	2.91221	2.18183	2.92152	9.60988	5.82982	8.78607	1.42936	up-regulated
Nitab4.5_0002565g0060	0.423853	0.200426	0.603691	4.04125	1.31976	1.05205	2.13473	up-regulated
Nitab4.5_0005776g0010	7.55642	3.65288	8.7397	41.0221	21.8323	24.4855	1.94612	up-regulated
Nitab4.5_0000131g0120	1.72997	1.08746	0.93084	4.29879	2.70347	2.84993	1.21291	up-regulated
Nitab4.5_0007852g0030	5.64724	6.60863	8.38183	18.0921	16.9545	17.4295	1.2171	up-regulated
Nitab4.5_0004997g0010	26.4647	6.14523	5.8805	109.734	128.192	83.5624	2.90064	up-regulated
Nitab4.5_0002880g0090	7.47265	8.21886	9.13604	13.8136	23.1502	17.4835	1.03971	up-regulated
Nitab4.5_0008558g0010	11.4922	6.29945	8.04199	17.1819	19.6528	24.5687	1.11728	up-regulated
Nitab4.5_0008374g0020	5.77113	4.9879	7.18253	26.997	9.97615	13.4344	1.28563	up-regulated
Nitab4.5_0000694g0020	0.199838	0.199751	0.370748	8.76663	4.14856	3.53293	4.20247	up-regulated
Nitab4.5_0005417g0050	0.016986	0	0	0.225426	0.03911	0.088912	3.81841	up-regulated
Nitab4.5_0008247g0070	0	0	0	1.13323	2.07771	0.794026	9.52277	up-regulated
Nitab4.5_0002101g0050	11.2252	7.30984	13.5763	34.3531	31.4745	34.705	1.51026	up-regulated
Nitab4.5_0000110g0620	37.592	39.2784	34.9086	214.47	58.7315	73.1033	1.39593	up-regulated
Nitab4.5_0001375g0050	3.72743	4.21508	4.3486	17.3537	12.4615	10.407	1.55202	up-regulated
Nitab4.5_0004166g0010	3.33441	2.55555	2.87379	9.85717	5.30226	5.91122	1.08471	up-regulated
Nitab4.5_0012224g0020	0	0	0	0.24275	0.026976	0.137971	7.27034	up-regulated
Nitab4.5_0002687g0010	0	0.041956	0.077193	5.04376	5.07373	5.64154	6.87558	up-regulated
Nitab4.5_0012173g0020	1.01891	0.877995	0.85435	2.88649	2.4074	3.07167	1.4553	up-regulated
Nitab4.5_0000402g0040	0.614727	5.47014	3.22131	25.8364	34.313	24.9241	3.10548	up-regulated
Nitab4.5_0000028g0320	0.141986	0.316127	0	22.6796	8.60842	10.508	6.20966	up-regulated
Nitab4.5_0004476g0030	5.25984	4.20319	6.5124	22.0607	13.1559	11.717	1.38054	up-regulated
Nitab4.5_0007775g0010	19.6703	19.9644	40.8323	100.764	69.7957	66.2395	1.40815	up-regulated
Nitab4.5_0010352g0070	3.33641	4.49276	3.38113	9.12765	8.43279	7.6956	1.03525	up-regulated
Nitab4.5_0000272g0060	1.43077	0.966988	1.27885	3.94402	3.66752	2.79998	1.35693	up-regulated
Nitab4.5_0000960g0190	12.2222	6.39736	10.6242	32.4915	19.9675	24.7993	1.22781	up-regulated
Nitab4.5_0000269g0100	0.493617	0.66989	1.10054	6.46068	1.95365	1.99991	1.98094	up-regulated
Nitab4.5_0009827g0010	1.85431	1.78695	2.82522	6.31923	5.44411	6.04132	1.31771	up-regulated
Nitab4.5_0000009g0310	0.284734	3.13616	1.78199	70.0433	25.9741	38.0321	4.50692	up-regulated
Nitab4.5_0002715g0060	19.2572	10.2721	14.3779	39.1206	32.5871	34.2018	1.11556	up-regulated
Nitab4.5_0014185g0010	16.9271	9.85561	13.1225	28.6176	31.6046	33.1254	1.09206	up-regulated
Nitab4.5_0007363g0010	0.517236	0.071481	0.09278	2.32188	2.01327	1.648	2.87697	up-regulated
Nitab4.5_0009824g0020	0	0.040839	0.044031	1.71544	0.403754	0.202084	4.42323	up-regulated
Nitab4.5_0006892g0030	9.03721	3.30427	2.95075	26.0168	31.0587	41.1766	2.53912	up-regulated
Nitab4.5_0006828g0010	3.31524	2.42063	1.02873	14.5076	11.4733	9.10132	2.2016	up-regulated
Nitab4.5_0005904g0070	0.90698	0.457818	0.918654	13.0139	1.95467	2.7091	2.6626	up-regulated
Nitab4.5_0001330g0020	1.8745	1.02469	1.49826	6.30983	2.84468	3.19725	1.29249	up-regulated
Nitab4.5_0000008g0080	1.75071	1.00128	1.44385	6.87962	6.79964	5.55844	2.04406	up-regulated
Nitab4.5_0022627g0010	1.05486	1.13499	1.11265	6.10767	1.95345	4.80977	1.7621	up-regulated
Nitab4.5_0000260g0110	3.43986	3.05781	2.85259	9.44104	7.15605	5.13037	1.05736	up-regulated
Nitab4.5_0000410g0420	3.16182	3.3585	3.73374	7.90251	9.25577	9.23303	1.24491	up-regulated
Nitab4.5_0008137g0050	0	0	0.115295	9.47223	1.63753	0.501427	6.08858	up-regulated
Nitab4.5_0003173g0080	4.75541	2.97481	4.40918	16.0368	11.6732	11.7344	1.5379	up-regulated
Nitab4.5_0011667g0010	0.651592	0.503226	0.210872	16.0155	31.2946	24.4764	5.53837	up-regulated
Nitab4.5_0001622g0050	10.5172	18.7419	13.7783	44.4726	41.9721	47.3641	1.51064	up-regulated
Nitab4.5_0000143g0260	11.9857	5.12964	15.4352	31.2187	21.8736	21.3522	1.03298	up-regulated
Nitab4.5_0000358g0150	5.97798	1.92945	6.83032	32.7794	24.9036	29.7281	2.41121	up-regulated
Nitab4.5_0000621g0030	2.76118	2.74231	7.6866	24.7782	17.2331	13.5769	1.91928	up-regulated
Nitab4.5_0001471g0010	0.977135	2.63853	1.24195	5.37293	5.1642	4.12949	1.46164	up-regulated
Nitab4.5_0000188g0310	3.54612	1.47301	5.66971	30.9522	11.1009	17.703	2.27861	up-regulated
Nitab4.5_0002323g0040	0.25976	0.184803	0.260451	1.39506	0.926407	0.983496	2.05241	up-regulated
Nitab4.5_0001296g0030	29.5195	25.5374	35.3945	177.04	117.568	127.819	2.06298	up-regulated
Nitab4.5_0003524g0010	0.623588	4.78235	1.09603	30.0695	37.3917	29.6112	3.79549	up-regulated
Nitab4.5_0001888g0030	0.615583	0.189229	0.717936	3.44811	1.21482	1.70184	1.85016	up-regulated
Nitab4.5_0000095g0170	31.0368	9.68669	28.2914	77.1606	59.6042	69.5064	1.42113	up-regulated
Nitab4.5_0000107g0230	12.7088	6.14777	8.11778	22.8815	21.5118	29.7317	1.31542	up-regulated
Nitab4.5_0000097g0050	11.4369	10.4176	12.553	42.278	15.6652	30.4106	1.16605	up-regulated
Nitab4.5_0000439g0010	3.21825	4.78669	3.68002	15.4648	12.1152	14.4592	1.70426	up-regulated
Nitab4.5_0003037g0140	7.27636	2.19301	5.31582	18.4306	14.04	16.0191	1.54778	up-regulated
Nitab4.5_0005709g0010	0	0	0	2.10432	0	0.352099	7.86829	up-regulated
Nitab4.5_0007691g0010	3.88857	0.681388	2.29955	38.257	9.09875	28.3057	3.22266	up-regulated
Nitab4.5_0023509g0010	2.484	2.55291	1.51742	9.36584	15.6075	4.4876	2.06347	up-regulated
Nitab4.5_0004136g0010	419.814	469.157	378.661	1186.84	739.229	1100.14	1.0942	up-regulated
Nitab4.5_0000021g0560	0.783777	1.30903	1.52237	5.8681	6.87904	3.60001	2.06045	up-regulated
Nitab4.5_0000883g0020	0.274267	0.161866	0.260214	1.44671	0.777969	1.09515	2.06971	up-regulated
Nitab4.5_0000595g0090	44.9259	20.8012	27.7856	76.1006	129.846	136.872	1.76466	up-regulated
Nitab4.5_0003441g0100	40.1302	25.8576	23.5217	80.1076	73.7933	73.36	1.19456	up-regulated
Nitab4.5_0000970g0040	0.242824	0	0.468984	4.648	2.84607	3.49356	3.75608	up-regulated
Nitab4.5_0000137g0280	0.332838	0.289872	0.163427	3.44883	3.9687	1.6989	3.37168	up-regulated
Nitab4.5_0000167g0130	0.827162	0.634282	1.73717	5.67814	4.10631	3.29396	1.87743	up-regulated
Nitab4.5_0000790g0120	0.183257	0	0.175376	3.46039	0.532659	0.951398	3.44438	up-regulated
Nitab4.5_0012340g0030	9.61231	17.3403	11.3841	29.7556	28.8868	27.2931	1.03693	up-regulated
Nitab4.5_0001519g0040	1.43596	0.586857	0.939561	5.14602	3.54865	4.78812	2.00931	up-regulated
Nitab4.5_0000322g0110	18.5758	15.5861	18.1976	48.6017	41.4587	37.3271	1.13609	up-regulated
Nitab4.5_0009200g0010	1.00262	0.164588	0.46115	14.714	6.10206	7.96776	3.90274	up-regulated
Nitab4.5_0000351g0140	1.32886	0.869119	1.67642	5.68072	3.12774	2.17419	1.31707	up-regulated
Nitab4.5_0004868g0010	3.80409	2.80216	2.67883	10.4497	7.72338	7.25505	1.2893	up-regulated
Nitab4.5_0018154g0010	2.61433	2.75445	3.86978	14.6787	6.19163	7.92728	1.44533	up-regulated
Nitab4.5_0012800g0010	1.85503	0.499467	0.788188	5.27768	2.62876	4.05034	1.72724	up-regulated
Nitab4.5_0000602g0060	3.5248	4.6058	5.51395	11.6125	15.6799	15.6262	1.54765	up-regulated
Nitab4.5_0002520g0080	58.7289	86.3729	77.0974	195.96	205.16	189.567	1.29003	up-regulated
Nitab4.5_0001477g0080	3.81815	0.256518	1.03585	12.2243	73.9465	7.10636	4.13229	up-regulated
Nitab4.5_0009715g0010	5.29193	2.79026	4.4879	15.7088	10.7756	9.86952	1.36171	up-regulated
Nitab4.5_0000190g0080	3.15532	1.83619	3.40712	15.404	9.17186	8.86793	1.81316	up-regulated
Nitab4.5_0003282g0010	17.1483	17.9256	13.2903	40.6551	44.7317	38.7549	1.2319	up-regulated
Nitab4.5_0003810g0020	2.08193	0.312153	0.482278	19.9266	9.50483	19.5199	3.86365	up-regulated
Nitab4.5_0007022g0020	2.10077	0.194695	2.06195	15.3713	9.65774	15.3884	3.03548	up-regulated
Nitab4.5_0001519g0070	4.05537	3.64601	5.25134	9.81176	11.0065	11.3938	1.18697	up-regulated
Nitab4.5_0000552g0140	2.06391	0.735654	1.25469	7.4133	4.17912	4.79275	1.82126	up-regulated
Nitab4.5_0000161g0160	16.7417	5.87391	15.6704	54.59	25.9641	33.1082	1.37381	up-regulated
Nitab4.5_0004349g0010	1.91932	1.03677	1.59492	11.4473	5.72988	4.9668	2.08114	up-regulated
Nitab4.5_0000712g0240	18.6442	8.72052	14.8765	33.7707	48.873	44.7448	1.47644	up-regulated
Nitab4.5_0008743g0010	7.14125	3.25669	6.34737	16.0128	13.6016	15.6631	1.28587	up-regulated
Nitab4.5_0001194g0100	4.13819	0.868739	3.84101	232.725	0.609123	18.5144	4.4421	up-regulated
Nitab4.5_0006976g0020	2.80984	0.446176	1.54916	13.7354	3.96757	6.17995	2.06261	up-regulated
Nitab4.5_0000390g0100	0.180661	0.092446	0.47109	1.72437	1.15144	0.670772	2.06554	up-regulated
Nitab4.5_0010477g0010	7.34417	4.16262	5.88457	49.7316	24.3948	29.6874	2.38244	up-regulated
Nitab4.5_0013140g0010	0.757097	0.54469	0.407341	4.4612	4.40132	5.54176	2.9173	up-regulated
Nitab4.5_0006269g0010	5.13683	2.34468	4.46728	18.6218	13.2018	13.5399	1.75594	up-regulated
Nitab4.5_0000167g0200	5.60013	2.25194	4.69829	17.2992	6.84105	8.95347	1.18802	up-regulated
Nitab4.5_0003542g0020	0.614403	0.224421	1.1025	9.09083	5.10858	4.4697	3.0631	up-regulated
Nitab4.5_0000024g0200	42.8884	18.7378	25.5004	53.2698	77.7108	74.8424	1.11987	up-regulated
Nitab4.5_0005425g0040	4.66863	2.06082	2.94992	20.1282	5.24416	7.17505	1.49938	up-regulated
Nitab4.5_0000657g0080	0.956205	1.81214	1.10123	6.70425	6.03443	7.49168	2.24241	up-regulated
Nitab4.5_0009634g0010	0.890788	0.117361	0.312002	7.72479	0.929488	1.35156	2.59133	up-regulated
Nitab4.5_0000568g0130	2.47829	2.02942	1.89834	5.06934	5.52751	6.73615	1.30339	up-regulated
Nitab4.5_0009873g0010	0.477927	0.593786	0.345493	1.73344	1.49044	1.60923	1.61722	up-regulated
Nitab4.5_0007110g0010	46.0666	42.6329	46.7773	150.772	115.668	105.073	1.30171	up-regulated
Nitab4.5_0000403g0030	0	0	0	20.494	0.754631	7.78856	12.3319	up-regulated
Nitab4.5_0000525g0070	0.445195	0.561381	0.444862	4.90242	0.900014	1.51484	2.05109	up-regulated
Nitab4.5_0004756g0060	4.1829	5.04049	4.40402	14.8118	7.88881	12.8037	1.21217	up-regulated
Nitab4.5_0002529g0080	0.467689	0.149819	0.109838	2.60495	1.79355	1.42639	2.78995	up-regulated
Nitab4.5_0005150g0030	1.38151	1.46998	1.44186	5.94708	2.75579	4.76446	1.46534	up-regulated
Nitab4.5_0001755g0140	2.2536	2.37557	2.80793	13.375	5.95358	7.79781	1.67505	up-regulated
Nitab4.5_0012550g0010	2.26313	1.82471	2.26505	7.63506	3.77857	8.31059	1.45991	up-regulated
Nitab4.5_0004324g0010	1.25991	0.965811	0.888592	4.55823	1.91654	2.91966	1.39041	up-regulated
Nitab4.5_0007686g0050	0.041795	0.046978	0.027032	0.420616	0.245954	0.587597	3.17199	up-regulated
Nitab4.5_0002257g0030	0.136814	0.09269	0.233581	1.79109	1.93393	1.68169	3.41176	up-regulated
Nitab4.5_0000359g0070	0	0	0	0.485903	0.244925	0	7.26533	up-regulated
Nitab4.5_0001340g0010	16.2128	6.2957	12.5804	84.3743	19.1942	24.463	1.60439	up-regulated
Nitab4.5_0013639g0010	4.53969	5.54373	3.77349	11.8707	9.00229	13.4361	1.1591	up-regulated
Nitab4.5_0000303g0190	2.79353	3.17222	3.30078	12.0175	8.52079	9.4038	1.53888	up-regulated
Nitab4.5_0002456g0070	0.171957	0.212249	0.167549	1.17697	1.07412	1.45432	2.57485	up-regulated
Nitab4.5_0000110g0250	16.1177	6.34567	17.3352	59.6224	37.7433	34.218	1.55009	up-regulated
Nitab4.5_0000241g0190	10.8268	5.70036	9.05772	49.6193	39.9708	65.7203	2.45017	up-regulated
Nitab4.5_0014191g0030	0	0	0	4.45129	0.604907	0.324473	8.06324	up-regulated
Nitab4.5_0000570g0330	11.7587	19.173	12.3862	45.8408	67.342	74.0769	2.01263	up-regulated
Nitab4.5_0007736g0020	2.73791	3.5712	3.305	9.73975	9.29117	8.3064	1.37503	up-regulated
Nitab4.5_0000084g0460	16.1814	8.64021	17.6567	49.03	32.4657	34.1766	1.27897	up-regulated
Nitab4.5_0001223g0050	0.458683	0.086901	0.053414	3.93345	1.77572	2.00849	3.4388	up-regulated
Nitab4.5_0016470g0010	4.31268	2.89583	4.17259	8.17739	7.93837	9.66645	1.04268	up-regulated
Nitab4.5_0000143g0380	7.69987	3.36374	8.28525	20.7273	12.1822	12.8979	1.06636	up-regulated
Nitab4.5_0002367g0090	1.23121	1.79672	0.891284	2.79048	3.38325	2.90011	1.08813	up-regulated
Nitab4.5_0001551g0010	46.4917	44.6206	38.5363	93.112	127.487	102.47	1.20515	up-regulated
Nitab4.5_0000787g0190	2.6492	0.486497	1.23913	16.1721	9.81703	11.7831	2.90359	up-regulated
Nitab4.5_0003956g0030	0	0	0.056591	1.10941	0.756676	0.698728	4.90146	up-regulated
Nitab4.5_0007562g0010	0.244911	0.3689	0.462322	7.03948	3.66944	1.91664	3.33515	up-regulated
Nitab4.5_0002476g0010	3.56541	1.8984	3.31113	13.3784	6.42473	5.90229	1.35118	up-regulated
Nitab4.5_0000208g0110	4.66506	3.51257	2.99196	15.3916	6.27581	6.84904	1.1402	up-regulated
Nitab4.5_0006380g0010	2.23484	1.67054	1.69775	6.83567	3.3416	4.25021	1.17391	up-regulated
Nitab4.5_0004118g0110	32.331	53.8629	60.8034	184.365	121.217	190.548	1.61274	up-regulated
Nitab4.5_0005396g0070	20.9123	11.4206	19.0879	34.0193	42.9509	41.9137	1.08812	up-regulated
Nitab4.5_0009862g0020	2.21925	1.10616	1.39802	10.1467	5.53862	7.00691	2.07047	up-regulated
Nitab4.5_0003466g0070	1.9665	1.70116	2.34915	5.19186	13.3073	9.5824	2.13141	up-regulated
Nitab4.5_0012985g0020	0	0	0.176086	2.08031	0.232758	0.537836	3.56214	up-regulated
Nitab4.5_0003507g0020	4.08294	1.94122	2.24531	7.468	8.16795	7.75422	1.3585	up-regulated
Nitab4.5_0002394g0060	3.47675	1.17217	2.09212	20.5567	13.6205	13.3272	2.6308	up-regulated
Nitab4.5_0001540g0080	15.8897	10.9877	14.983	39.9356	35.9737	46.181	1.40327	up-regulated
Nitab4.5_0002281g0090	3.1816	3.29442	3.1713	7.50971	7.51396	7.08369	1.064	up-regulated
Nitab4.5_0014425g0020	1.53557	0.170347	1.08606	9.6378	4.25957	6.5992	2.66218	up-regulated
Nitab4.5_0001863g0220	3.74111	0.753261	4.9683	24.6437	26.9514	27.5457	2.93543	up-regulated
Nitab4.5_0003936g0010	3.58063	2.09139	2.62764	14.3808	9.54105	9.30545	1.81958	up-regulated
Nitab4.5_0000025g0550	7.66002	6.43671	5.5902	29.2604	19.4621	10.5365	1.40932	up-regulated
Nitab4.5_0006478g0040	0.063545	0	0.010126	0.113242	1.03692	3.9646	5.60845	up-regulated
Nitab4.5_0003743g0090	0.502832	0.884501	1.64595	20.8173	9.82844	9.1319	3.49526	up-regulated
Nitab4.5_0008490g0020	1.10517	1.38383	1.71169	69.6702	31.9765	25.2216	4.719	up-regulated
Nitab4.5_0001807g0090	3.98821	2.41118	4.06359	12.6993	6.15008	6.18299	1.06389	up-regulated
Nitab4.5_0007099g0040	2.59728	1.03503	0.300933	11.2277	8.0598	15.6546	2.96639	up-regulated
Nitab4.5_0001985g0010	0.165807	0	0.069517	1.62265	0.388513	1.24419	3.43725	up-regulated
Nitab4.5_0001438g0020	0.07986	0	0.052616	1.97737	0.389387	1.08086	4.42004	up-regulated
Nitab4.5_0004094g0030	2.72381	2.0038	2.14834	11.5138	3.05767	5.19347	1.29052	up-regulated
Nitab4.5_0003870g0010	0	0	0	5.48805	2.69382	2.37433	10.2354	up-regulated
Nitab4.5_0001744g0030	5.31869	3.85401	5.90301	16.3805	13.3534	12.6023	1.34142	up-regulated
Nitab4.5_0006922g0020	1.79808	1.5408	1.16244	5.08595	2.65006	2.81994	1.04339	up-regulated
Nitab4.5_0002308g0090	0.317963	0	0.437739	5.97181	2.43561	2.04495	3.5566	up-regulated
Nitab4.5_0000831g0010	10.4267	6.72195	7.76955	17.7423	24.6152	19.0842	1.18438	up-regulated
Nitab4.5_0006998g0020	2.62632	0.872471	0.839553	6.81652	7.72401	5.84295	2.0767	up-regulated
Nitab4.5_0000417g0100	0	0	0	0.65313	0.730321	0.142492	7.40837	up-regulated
Nitab4.5_0019753g0010	6.75536	2.46902	3.82988	11.7473	13.9497	14.7125	1.49376	up-regulated
Nitab4.5_0005194g0010	16.7017	14.2807	13.1148	41.2521	40.9258	48.6638	1.43417	up-regulated
Nitab4.5_0015177g0030	7.74689	1.72827	5.76985	24.7368	12.8198	13.6396	1.54819	up-regulated
Nitab4.5_0001908g0030	0.388026	6.80241	1.91788	43.177	62.0975	53.7257	4.04246	up-regulated
Nitab4.5_0000535g0030	2.50839	0.282475	0.119901	5.88272	10.4423	7.37083	2.86852	up-regulated
Nitab4.5_0002059g0090	1.23717	1.03832	1.16023	12.1714	9.09853	8.0885	2.9215	up-regulated
Nitab4.5_0001393g0130	6.80446	5.12073	5.05868	15.0835	10.2032	12.8211	1.00095	up-regulated
Nitab4.5_0003855g0020	25.1565	8.26324	9.80109	44.4743	55.1844	70.9908	1.84147	up-regulated
Nitab4.5_0003615g0040	3.73806	2.2901	2.83416	11.9639	5.86555	10.5596	1.49144	up-regulated
Nitab4.5_0000826g0200	4.66967	5.04098	4.22604	9.89302	16.1807	13.1292	1.39198	up-regulated
Nitab4.5_0004505g0010	2.9295	2.66337	2.46433	8.31088	5.55137	10.0726	1.4111	up-regulated
Nitab4.5_0021955g0010	0	0.681621	0.200118	6.73753	9.70317	7.93268	4.66428	up-regulated
Nitab4.5_0000287g0090	3.48222	8.70842	4.83194	16.4094	12.5795	12.0088	1.12626	up-regulated
Nitab4.5_0002365g0020	0.147218	0.713974	1.66169	3.96015	4.86492	3.14104	2.14453	up-regulated
Nitab4.5_0010554g0030	0.561748	2.51886	1.8167	9.05053	10.4279	7.41823	2.34201	up-regulated
Nitab4.5_0000027g0470	11.3536	23.8421	13.0182	28.775	53.7877	40.4928	1.27127	up-regulated
Nitab4.5_0001702g0110	3.78249	1.66783	1.47649	9.26475	10.1652	5.47403	1.69502	up-regulated
Nitab4.5_0004506g0120	4.96442	1.05539	3.2549	25.229	8.09473	13.7811	2.11201	up-regulated
Nitab4.5_0003322g0020	0	0	0	3.26484	1.823	1.83666	10.0262	up-regulated
Nitab4.5_0008982g0050	0	0.100699	0	3.71079	2.03825	1.49039	5.85052	up-regulated
Nitab4.5_0004054g0020	1.99731	3.43279	2.12647	8.80199	6.13912	7.8837	1.4381	up-regulated
Nitab4.5_0004891g0020	63.3896	34.4202	59.9961	128.872	102.874	121.297	1.01036	up-regulated
Nitab4.5_0001604g0110	0.608953	0.752885	0.334046	2.63176	1.95958	1.30173	1.61903	up-regulated
Nitab4.5_0006183g0010	0.109024	0	0	0.903043	0.418241	0.570106	3.83937	up-regulated
Nitab4.5_0006669g0020	7.48112	2.78895	3.45429	15.9034	14.9916	18.3747	1.69016	up-regulated
Nitab4.5_0000109g0170	0	0	0	2.20728	0	0.105762	8.19375	up-regulated
Nitab4.5_0002659g0050	0	0	0	0.409145	0.221379	0.083407	7.25105	up-regulated
Nitab4.5_0002473g0080	0.808936	0.370553	0.16584	2.8043	1.3755	1.68967	1.92828	up-regulated
Nitab4.5_0000857g0130	9.83359	3.60855	10.9871	48.0747	24.2687	31.7668	1.90491	up-regulated
Nitab4.5_0001005g0050	12.2743	2.66065	7.29834	59.2447	17.1391	22.6273	1.90306	up-regulated
Nitab4.5_0000755g0020	2.84214	2.65578	2.40251	10.2289	7.41237	5.25808	1.367	up-regulated
Nitab4.5_0000152g0110	16.1913	17.2226	20.059	43.4832	31.5179	52.2933	1.10729	up-regulated
Nitab4.5_0002569g0070	1.25145	0.708784	1.05021	7.77283	3.10413	4.71448	2.16096	up-regulated
Nitab4.5_0013265g0010	3.62403	1.65899	3.83563	9.50891	7.02893	5.58085	1.11551	up-regulated
Nitab4.5_0000232g0120	0.946742	0.329563	1.10098	4.84639	2.07975	1.93088	1.68729	up-regulated
Nitab4.5_0004361g0050	6.31832	10.9957	5.23083	20.1548	35.1085	32.3527	1.86267	up-regulated
Nitab4.5_0002076g0130	0.148147	0.235764	0	40.2677	1.04047	12.4014	6.67274	up-regulated
Nitab4.5_0002564g0030	0.052497	0.629532	0.243467	2.11308	1.58656	1.53887	2.36752	up-regulated
Nitab4.5_0008470g0010	1.31387	1.63988	0.958939	4.26911	3.75856	2.59164	1.29003	up-regulated
Nitab4.5_0011099g0030	1.2847	0.847006	0.502444	0.835217	9.57299	27.8353	3.76912	up-regulated
Nitab4.5_0002366g0010	2.10034	0.618697	1.40043	12.1487	4.87745	6.47378	2.29104	up-regulated
Nitab4.5_0000007g0030	17.3649	6.84839	12.6631	40.3322	32.1848	39.0234	1.43807	up-regulated
Nitab4.5_0002424g0010	0	0	0.193515	2.67807	2.87142	3.68752	5.31552	up-regulated
Nitab4.5_0004946g0050	15.9355	9.99094	14.9918	40.3857	55.2178	59.9708	1.80997	up-regulated
Nitab4.5_0007109g0010	10.8742	2.78954	3.98014	36.5663	14.3078	23.7858	1.85583	up-regulated
Nitab4.5_0000391g0390	0.074807	0	0.241954	2.02024	0.735329	0.862867	3.28741	up-regulated
Nitab4.5_0001552g0090	9.93462	4.06368	6.63706	25.6127	14.01	15.4696	1.22358	up-regulated
Nitab4.5_0001553g0030	0.859786	0.440021	1.01274	5.05479	1.61442	2.26362	1.72784	up-regulated
Nitab4.5_0005725g0020	8.99859	5.92359	8.07362	15.9367	17.4199	17.0627	1.00271	up-regulated
Nitab4.5_0006870g0050	1.07839	1.31457	1.63757	4.54359	3.44238	3.6157	1.37827	up-regulated
Nitab4.5_0000069g0130	0.685086	0.339061	1.60348	5.9257	1.97636	2.27909	1.74204	up-regulated
Nitab4.5_0000272g0180	28.3584	30.259	31.408	63.6746	110.506	82.998	1.42329	up-regulated
Nitab4.5_0000108g0090	1.17652	0.633018	1.92125	11.9183	6.82156	9.14113	2.72768	up-regulated
Nitab4.5_0007383g0010	1.33592	0.939393	1.34516	4.79386	9.29233	5.8113	2.35474	up-regulated
Nitab4.5_0001846g0040	0	0.335436	0	5.00809	5.23981	5.12852	5.36979	up-regulated
Nitab4.5_0008515g0010	1.33306	0.482216	0.843168	5.49734	3.02468	5.12572	2.15925	up-regulated
Nitab4.5_0000166g0120	3.09713	2.00294	2.58558	12.1006	3.46578	4.9819	1.18594	up-regulated
Nitab4.5_0000085g0010	10.5794	2.82035	6.43728	28.5666	16.28	17.2958	1.45118	up-regulated
Nitab4.5_0000926g0140	0.081553	0.276533	0.238037	1.88229	1.22976	1.48979	2.72327	up-regulated
Nitab4.5_0009088g0020	0	0	0	1.13693	0	0.38483	6.57944	up-regulated
Nitab4.5_0014769g0010	6.26703	3.62494	5.48191	23.6518	31.6364	20.2146	2.174	up-regulated
Nitab4.5_0003304g0010	0.903313	0.128294	0.25682	2.31386	1.7421	1.66116	1.95902	up-regulated
Nitab4.5_0001003g0220	0.956303	0	0	5.1113	6.13447	4.23169	3.86456	up-regulated
Nitab4.5_0006798g0010	0.24545	0.242064	0.254386	4.05684	2.4309	1.62985	3.24587	up-regulated
Nitab4.5_0013122g0010	4.90835	4.52057	6.77093	23.2494	5.97337	14.4255	1.21701	up-regulated
Nitab4.5_0003330g0030	3.23046	6.8203	14.1635	111.734	69.795	62.8873	3.18502	up-regulated
Nitab4.5_0000503g0010	0.606134	0.2972	0.354759	25.4388	1.58908	9.47036	4.54542	up-regulated
Nitab4.5_0001492g0060	2.15886	7.7089	3.00154	27.4949	41.5293	44.8818	3.05481	up-regulated
Nitab4.5_0010179g0020	9.80251	11.3032	7.98425	24.3488	26.2952	19.5121	1.14117	up-regulated
Nitab4.5_0001021g0140	2.35043	3.17916	5.17001	13.9116	8.86937	12.8532	1.58608	up-regulated
Nitab4.5_0008610g0040	5.56454	1.34159	1.79759	20.6971	11.9143	12.8823	2.17668	up-regulated
Nitab4.5_0001752g0040	3.48161	1.13294	1.72383	6.27191	7.29374	5.72552	1.46184	up-regulated
Nitab4.5_0002569g0050	1.55789	0.11302	0.112805	5.18574	3.86835	3.19042	2.56907	up-regulated
Nitab4.5_0003322g0040	0.78067	0.409954	0.605144	3.2254	1.48685	3.16262	1.93714	up-regulated
Nitab4.5_0008782g0020	69.86	79.6046	59.8247	137.4	175.975	157.748	1.05649	up-regulated
Nitab4.5_0003433g0060	1.00152	0.706947	1.01422	5.56205	1.89982	1.97301	1.56842	up-regulated
Nitab4.5_0002543g0050	1.85144	1.47721	1.67996	8.20097	6.89083	6.75448	1.97017	up-regulated
Nitab4.5_0005808g0010	0.131523	0	0.332313	9.04992	6.45915	7.11286	5.32455	up-regulated
Nitab4.5_0002582g0040	17.3933	24.6263	21.1563	39.0118	54.096	47.4698	1.05093	up-regulated
Nitab4.5_0003185g0100	0.165521	0.192075	0.225268	0.706477	2.64481	0.874638	2.77723	up-regulated
Nitab4.5_0003094g0030	4.5544	3.8349	3.37157	10.5583	14.9055	10.9392	1.51679	up-regulated
Nitab4.5_0000583g0120	28.1667	23.2695	21.8241	75.7032	62.4524	55.938	1.25227	up-regulated
Nitab4.5_0002467g0100	0	0	0	0.374311	0.362469	0.663626	6.63493	up-regulated
Nitab4.5_0000651g0040	20.2385	12.1922	14.1106	98.0028	65.8905	72.1367	2.17001	up-regulated
Nitab4.5_0000757g0040	1.57364	1.8859	1.37345	3.2861	4.1714	3.92923	1.1146	up-regulated
Nitab4.5_0002975g0040	5.97628	3.8868	3.01153	11.2841	11.4249	10.8257	1.23698	up-regulated
Nitab4.5_0001857g0040	1.07427	1.76054	1.02498	5.72988	2.86802	2.12345	1.28408	up-regulated
Nitab4.5_0000463g0090	3.01401	2.60845	3.44131	9.2787	4.83334	6.41213	1.0023	up-regulated
Nitab4.5_0000402g0110	0.789586	0.672761	0.592241	2.16561	3.04338	2.86064	1.84722	up-regulated
Nitab4.5_0004624g0020	0.664023	1.59486	1.2648	17.8404	28.9054	21.9173	4.12063	up-regulated
Nitab4.5_0000888g0040	0.47111	0.106823	0.201073	2.71022	0.742282	0.996668	2.23405	up-regulated
Nitab4.5_0004758g0040	0.626838	0.42801	0.64627	2.84688	1.93012	1.85078	1.7933	up-regulated
Nitab4.5_0005034g0020	5.2792	3.85838	4.47951	11.58	9.94508	9.86187	1.05501	up-regulated
Nitab4.5_0000453g0150	1.43744	0.235492	1.46795	21.6247	4.2983	9.65237	3.24385	up-regulated
Nitab4.5_0017231g0010	0.682113	2.29135	1.78071	3.96578	4.50997	3.8612	1.26249	up-regulated
Nitab4.5_0000261g0160	1.76888	1.14444	2.323	6.34448	4.5933	5.12681	1.46259	up-regulated
Nitab4.5_0007078g0010	1.35178	0.949738	1.49219	11.7229	1.14468	3.71912	1.84824	up-regulated
Nitab4.5_0001085g0020	12.9164	19.0454	14.1967	27.9108	36.8607	38.0643	1.04929	up-regulated
Nitab4.5_0001247g0050	4.86312	4.1836	2.63399	14.1349	7.1656	6.76802	1.06656	up-regulated
Nitab4.5_0000190g0070	1.48977	1.21783	1.4532	5.33877	2.25137	2.64735	1.10189	up-regulated
Nitab4.5_0002027g0060	0.623595	1.0094	0.205633	5.70638	3.52699	5.26179	2.7936	up-regulated
Nitab4.5_0000703g0150	0.038356	0.018041	0	0.702373	0.348711	0.215883	4.22664	up-regulated
Nitab4.5_0000014g0070	0.162226	0	0.037852	1.17967	0.555357	0.946395	3.48356	up-regulated
Nitab4.5_0000300g0180	152.661	490.492	315.36	1066.44	959.918	1093.37	1.58325	up-regulated
Nitab4.5_0010327g0030	0	0	0	3.33813	0.828279	0.69375	8.09082	up-regulated
Nitab4.5_0001694g0010	1.65748	0.361666	1.08221	4.16451	2.43522	4.38464	1.6403	up-regulated
Nitab4.5_0000007g0150	17.6888	16.6966	18.6584	39.9095	50.7679	47.0661	1.26313	up-regulated
Nitab4.5_0000376g0070	13.7763	24.3915	17.6611	65.9124	67.953	49.0995	1.5893	up-regulated
Nitab4.5_0000826g0130	0.356192	0.352387	0.515355	9.64198	2.50252	8.0991	3.83315	up-regulated
Nitab4.5_0001803g0020	3.08364	2.14917	3.9517	9.20775	5.09988	7.00496	1.04251	up-regulated
Nitab4.5_0004582g0040	6.17061	6.62426	5.20938	26.8741	11.6374	13.3671	1.32684	up-regulated
Nitab4.5_0004967g0010	3.36551	2.62331	2.65683	17.0461	19.0345	21.7542	2.59657	up-regulated
Nitab4.5_0000151g0120	6.13827	1.59284	1.7161	30.0539	49.8406	38.7291	3.51771	up-regulated
Nitab4.5_0001164g0080	0.76303	0.766525	1.0035	22.4304	17.746	50.6454	4.94011	up-regulated
Nitab4.5_0002578g0040	5.95382	8.12607	6.01457	14.5053	16.5205	13.6973	1.03315	up-regulated
Nitab4.5_0006360g0020	10.9653	14.2109	12.276	50.1949	28.1156	40.4729	1.49776	up-regulated
Nitab4.5_0004847g0080	0.369684	0.534623	0.302242	1.52953	2.59708	1.32391	2.06514	up-regulated
Nitab4.5_0000271g0310	23.6399	12.1329	16.0784	62.2101	79.953	92.5705	2.05406	up-regulated
Nitab4.5_0009177g0010	17.8719	8.22888	12.9697	39.0545	19.9409	34.9121	1.08047	up-regulated
Nitab4.5_0000841g0020	8.82623	6.20463	4.68087	4.26975	75.2654	178.484	3.63603	up-regulated
Nitab4.5_0004203g0010	5.70923	4.51735	6.70217	48.8359	7.54099	10.1847	1.69748	up-regulated
Nitab4.5_0001739g0070	4.93544	4.66385	5.30866	12.2084	13.8939	12.1385	1.23371	up-regulated
Nitab4.5_0000630g0090	5.1797	2.06551	2.67108	10.3689	8.39105	6.80019	1.19683	up-regulated
Nitab4.5_0002740g0010	1.67528	0.844801	3.00055	8.6896	5.87201	3.77306	1.56286	up-regulated
Nitab4.5_0000559g0020	1.94882	0.913799	4.88586	12.5355	11.5508	16.003	2.23659	up-regulated
Nitab4.5_0001899g0010	0.320986	0.207536	0.410084	2.91952	0.535925	3.04156	2.56688	up-regulated
Nitab4.5_0001650g0040	3.64761	1.30507	4.25615	10.0987	5.85902	6.22941	1.09201	up-regulated
Nitab4.5_0000438g0100	0.230981	1.43713	0.49746	2.19958	7.31258	7.33289	2.89698	up-regulated
Nitab4.5_0007488g0010	0.539211	0	0.124353	1.74516	2.58579	1.77964	3.05008	up-regulated
Nitab4.5_0001651g0090	1.65429	0.054274	0.520772	10.8458	4.31594	6.97482	3.07445	up-regulated
Nitab4.5_0004166g0060	22.3173	17.9423	17.0432	32.4344	53.363	42.4097	1.05801	up-regulated
Nitab4.5_0007116g0010	35.7342	7.60513	18.7967	94.76	65.6962	77.9071	1.75791	up-regulated
Nitab4.5_0012219g0010	10.3495	7.73858	8.9128	23.6223	21.72	15.4631	1.02519	up-regulated
Nitab4.5_0003066g0020	3.71305	1.44648	4.40284	17.1311	7.49186	8.706	1.60051	up-regulated
Nitab4.5_0005962g0030	1.312	1.53457	0.821536	3.71191	2.81245	2.17812	1.08882	up-regulated
Nitab4.5_0016317g0010	3.03709	4.23303	4.07685	12.2005	7.15997	8.06533	1.10628	up-regulated
Nitab4.5_0004330g0030	48.8057	13.5134	30.7011	187.636	168.597	197.223	2.41706	up-regulated
Nitab4.5_0009649g0010	3.00498	1.57693	2.61772	9.10524	4.46633	5.374	1.20344	up-regulated
Nitab4.5_0000622g0170	27.1313	19.9779	25.4872	134.752	70.4003	109.133	1.93622	up-regulated
Nitab4.5_0000130g0040	6.62668	4.24587	3.05074	14.4413	15.0481	11.1183	1.39775	up-regulated
Nitab4.5_0002005g0010	0.401104	0.391902	0.216161	0.286789	4.2344	12.6995	3.98112	up-regulated
Nitab4.5_0009399g0020	48.9391	19.5116	35.1782	108.714	118.148	143.526	1.7014	up-regulated
Nitab4.5_0005097g0040	1.87898	0.928904	2.06506	6.14223	2.99169	3.23986	1.15165	up-regulated
Nitab4.5_0001864g0080	37.069	10.276	13.697	89.2484	77.8303	69.2224	1.78006	up-regulated
Nitab4.5_0003265g0070	0.889402	0.847783	0.975011	2.5214	4.67004	2.39539	1.72375	up-regulated
Nitab4.5_0000473g0120	1.06126	2.78706	2.31889	4.18541	6.90458	5.26985	1.3184	up-regulated
Nitab4.5_0002236g0040	50.5759	18.8959	31.0629	143.81	82.9026	103.148	1.52542	up-regulated
Nitab4.5_0000360g0050	0.721286	0.165998	0.879614	5.55813	2.94141	4.90308	2.71148	up-regulated
Nitab4.5_0002786g0040	0	0	0	3.93107	0.934495	1.80673	9.26202	up-regulated
Nitab4.5_0002683g0010	3.29909	0.667469	1.87935	7.75714	7.18376	7.53371	1.78247	up-regulated
Nitab4.5_0001170g0160	0.228466	0	0.429012	2.49562	1.69516	0.935147	2.76944	up-regulated
Nitab4.5_0001758g0030	2.2983	3.84842	3.72344	8.56494	17.4117	16.9589	2.01936	up-regulated
Nitab4.5_0003324g0090	1.77154	0.58429	1.03808	8.94689	2.98627	4.07357	1.99929	up-regulated
Nitab4.5_0021810g0010	0.296475	0.660823	0	16.8169	4.00092	25.0299	5.35399	up-regulated
Nitab4.5_0000915g0070	0.515466	0.296134	0.402308	3.98434	2.40388	2.0897	2.5872	up-regulated
Nitab4.5_0008703g0020	8.54623	6.73011	7.29116	16.8578	17.3648	18.5547	1.09185	up-regulated
Nitab4.5_0000678g0050	0.371378	0.799408	0.268013	3.03761	3.02932	1.17663	2.18591	up-regulated
Nitab4.5_0001747g0070	2.90618	0.878985	1.56099	10.9207	7.03753	7.40083	2.0581	up-regulated
Nitab4.5_0006800g0010	1.40273	0.507737	0.851103	6.9743	2.57537	2.50599	1.88851	up-regulated
Nitab4.5_0005390g0060	0.083087	0.152069	0.191004	1.62149	1.01282	1.05265	2.92287	up-regulated
Nitab4.5_0006899g0030	2.98793	0.900598	2.24864	8.59021	6.24691	5.63259	1.56695	up-regulated
Nitab4.5_0008077g0010	0.347921	0.430431	0.50133	1.61369	0.994325	1.28367	1.43975	up-regulated
Nitab4.5_0003580g0030	13.1981	7.36245	10.7201	22.6192	23.002	28.0646	1.10063	up-regulated
Nitab4.5_0000008g0510	13.8241	8.52867	14.4512	27.2181	26.2675	30.6616	1.05831	up-regulated
Nitab4.5_0019786g0010	35.8666	22.3385	34.6916	77.4265	69.3507	62.0277	1.02364	up-regulated
Nitab4.5_0025073g0010	0.441452	0	0	5.28097	3.56011	3.7033	4.60581	up-regulated
Nitab4.5_0003724g0010	0.023269	0.064731	0.146376	0.840838	0.897358	0.29067	2.80406	up-regulated
Nitab4.5_0005379g0050	2.54567	1.98334	3.0372	10.5342	4.45658	7.10271	1.35594	up-regulated
Nitab4.5_0000218g0110	0.794656	2.75289	1.67455	8.39984	6.64032	6.00684	1.87168	up-regulated
Nitab4.5_0004779g0040	0.226578	0	0	3.17833	1.5853	0.770487	4.37436	up-regulated
Nitab4.5_0006559g0020	1.51285	0.765396	1.64252	9.00551	2.12084	6.26783	1.92304	up-regulated
Nitab4.5_0006635g0010	5.26024	1.81805	3.96216	14.3359	8.51227	11.8138	1.47167	up-regulated
Nitab4.5_0001659g0110	1.95453	2.18036	1.49743	6.92021	3.22522	3.55293	1.092	up-regulated
Nitab4.5_0002238g0090	0	0	0	1.87855	0.043618	0.038031	8.70919	up-regulated
Nitab4.5_0011786g0010	35.2234	40.0089	34.9168	70.5535	91.1629	100.201	1.13644	up-regulated
Nitab4.5_0009087g0020	0.765857	0.123106	0.683051	3.3925	1.89098	2.71007	2.14243	up-regulated
Nitab4.5_0000256g0030	0	0	0	0.702924	0.589629	0.331925	8.57324	up-regulated
Nitab4.5_0003965g0070	1.71694	1.51383	1.91488	9.36363	2.97721	3.09518	1.35739	up-regulated
Nitab4.5_0003911g0010	2.33763	1.40229	3.07824	9.80148	3.94141	5.97124	1.33388	up-regulated
Nitab4.5_0000808g0020	102.759	45.9934	78.9442	186.88	149.572	208.548	1.10511	up-regulated
Nitab4.5_0000572g0020	2.09925	2.50876	2.56851	6.25668	4.89752	6.35847	1.14494	up-regulated
Nitab4.5_0000029g0210	4.84478	13.7091	9.5989	45.3753	26.385	36.2006	1.78576	up-regulated
Nitab4.5_0001417g0060	11.1763	15.836	12.1136	22.2412	38.7665	29.0388	1.11374	up-regulated
Nitab4.5_0009737g0010	0.678711	0.92581	0.606471	5.95568	10.3152	8.08436	3.35254	up-regulated
Nitab4.5_0009209g0010	33.8257	9.36514	15.5309	63.025	67.2954	64.082	1.57573	up-regulated
Nitab4.5_0009349g0010	1.48493	1.1745	2.10987	6.57142	3.28265	3.87712	1.34408	up-regulated
Nitab4.5_0000008g0170	18.3088	9.07954	16.8518	45.9036	33.8137	41.7902	1.29903	up-regulated
Nitab4.5_0012946g0010	0	0	0	0.597544	0.313088	0.413403	8.93968	up-regulated
Nitab4.5_0010395g0010	0.090691	0	0	1.17245	1.62009	0.506551	4.91917	up-regulated
Nitab4.5_0008015g0010	0	0	0	1.33683	0.070399	0.034056	9.14862	up-regulated
Nitab4.5_0001326g0090	2.14704	1.16607	1.32657	5.04153	3.31853	4.35631	1.28234	up-regulated
Nitab4.5_0000959g0040	0.105191	0.180311	0.600559	3.91299	2.04037	1.84269	2.83902	up-regulated
Nitab4.5_0003271g0010	0	0	0	1.64099	0	1.11238	8.03616	up-regulated
Nitab4.5_0005860g0010	18.663	9.98561	9.64987	30.7703	28.2199	31.8311	1.09359	up-regulated
Nitab4.5_0000531g0040	49.3005	22.0914	48.9371	133.815	103.819	107.64	1.36461	up-regulated
Nitab4.5_0000817g0020	3.17618	2.08528	2.09867	13.7569	5.89433	7.08174	1.65091	up-regulated
Nitab4.5_0007891g0030	1.0796	1.47026	0.601076	3.85763	2.44016	1.92554	1.20844	up-regulated
Nitab4.5_0005660g0030	0	0	0	1.77432	0	0.169641	7.43054	up-regulated
Nitab4.5_0008561g0010	4.78568	9.11533	4.58396	20.0523	27.5438	18.7175	1.73456	up-regulated
Nitab4.5_0009553g0050	0.512888	0.033482	0.154323	4.46547	2.06258	2.28539	3.39779	up-regulated
Nitab4.5_0007379g0030	16.8204	15.3739	15.2723	47.2715	37.4138	35.7214	1.19039	up-regulated
Nitab4.5_0002684g0120	19.9363	20.0075	25.8764	63.4866	52.9486	65.623	1.32927	up-regulated
Nitab4.5_0001157g0010	7.49901	2.64624	4.68705	17.8165	12.6466	15.6817	1.46554	up-regulated
Nitab4.5_0008453g0010	4.3217	0.942111	2.13506	7.83427	9.44587	11.1241	1.80055	up-regulated
Nitab4.5_0006190g0010	1.02122	1.20671	1.17415	4.74892	2.59946	2.26989	1.31901	up-regulated
Nitab4.5_0007626g0030	10.1654	5.83059	17.032	72.3934	15.4104	31.356	1.61761	up-regulated
Nitab4.5_0000989g0100	0.164975	0.119077	0.058502	1.95891	0.363584	0.738359	2.81716	up-regulated
Nitab4.5_0001092g0080	0.425123	1.51213	0.581959	2.4594	3.10144	2.72086	1.61356	up-regulated
Nitab4.5_0003041g0050	4.35867	2.20959	1.60525	23.4079	29.7336	6.82918	2.72878	up-regulated
Nitab4.5_0002446g0130	6.58568	8.85731	6.33773	16.2489	13.928	18.3298	1.01608	up-regulated
Nitab4.5_0002177g0100	0.243269	0	0.243923	3.95244	0.86636	2.05946	3.55661	up-regulated
Nitab4.5_0005709g0020	6.76319	12.2111	9.24449	26.2597	20.9376	17.0953	1.04476	up-regulated
Nitab4.5_0001256g0050	13.9926	6.72369	13.234	40.594	30.387	36.9684	1.51179	up-regulated
Nitab4.5_0002757g0070	0.812923	0.168385	0.260945	3.20728	1.32202	1.61954	2.07489	up-regulated
Nitab4.5_0001164g0040	0.508102	0.454803	0.171295	9.7172	8.23503	17.5152	4.6178	up-regulated
Nitab4.5_0001778g0110	5.95976	3.80286	2.715	13.3463	12.8006	11.0117	1.4222	up-regulated
Nitab4.5_0005013g0010	1.8633	2.85182	2.78451	8.19686	6.33272	6.18213	1.32025	up-regulated
Nitab4.5_0000059g0410	7.03938	6.89987	8.19935	40.6084	27.4209	19.2961	1.81309	up-regulated
Nitab4.5_0001074g0130	0.4155	0.234973	0	10.3211	2.56653	1.59976	4.14915	up-regulated
Nitab4.5_0009576g0020	2.0311	1.51468	1.82488	10.7939	3.54623	5.09568	1.63505	up-regulated
Nitab4.5_0005469g0010	3.87328	4.26253	3.73013	8.39898	9.80757	8.11316	1.02819	up-regulated
Nitab4.5_0005655g0010	0	0	0	1.49306	0.147558	0.839946	8.06424	up-regulated
Nitab4.5_0000381g0320	10.6795	6.53865	7.47171	21.122	16.984	18.4404	1.03825	up-regulated
Nitab4.5_0000052g0020	0.060769	0	0.210528	0.651897	0.431106	0.596879	2.40816	up-regulated
Nitab4.5_0006400g0010	0.885913	2.44837	1.51277	8.04545	7.206	4.9184	1.92432	up-regulated
Nitab4.5_0001962g0080	1.52968	1.16286	1.42851	5.2317	2.99974	3.73496	1.36397	up-regulated
Nitab4.5_0003998g0030	0.814321	2.95507	1.19413	4.23276	6.60837	4.98152	1.57891	up-regulated
Nitab4.5_0003298g0030	1.72313	6.4873	6.4938	18.6188	26.1974	14.7259	1.9259	up-regulated
Nitab4.5_0000023g0450	0.408554	0	0.504186	7.5707	3.73053	4.29694	3.88593	up-regulated
Nitab4.5_0002960g0030	1.00385	0.204504	0.338613	2.60416	1.53608	1.42459	1.63355	up-regulated
Nitab4.5_0001047g0070	23.6562	5.11747	12.0724	50.5005	56.4182	60.6318	1.88937	up-regulated
Nitab4.5_0001650g0030	11.0572	2.26349	4.62157	22.1119	24.651	21.2352	1.76686	up-regulated
Nitab4.5_0001591g0200	9.96269	7.27032	7.30265	24.7897	15.1324	16.3442	1.02082	up-regulated
Nitab4.5_0000662g0060	0	0.398455	0.412003	3.63742	1.84387	3.94794	3.28577	up-regulated
Nitab4.5_0002586g0040	13.0597	9.23057	10.9503	26.1256	27.5319	32.133	1.2357	up-regulated
Nitab4.5_0008075g0070	1.96555	2.25157	1.85912	6.61935	4.0071	4.79636	1.17254	up-regulated
Nitab4.5_0003857g0040	0.32014	0.033335	0.152915	1.17504	1.05134	1.49975	2.69049	up-regulated
Nitab4.5_0000745g0080	2.38487	2.67188	2.85338	6.43623	7.14264	7.20253	1.27155	up-regulated
Nitab4.5_0009314g0010	0.813127	0.509091	0.991676	3.36958	1.65801	2.81161	1.57901	up-regulated
Nitab4.5_0000258g0130	1.2493	1.59222	2.47377	5.74093	4.19911	3.80056	1.22319	up-regulated
Nitab4.5_0006720g0010	6.85098	6.09038	4.6655	23.2699	10.0327	12.0241	1.1607	up-regulated
Nitab4.5_0004586g0040	2.498	1.70285	2.74901	14.2802	2.63541	6.60226	1.51399	up-regulated
Nitab4.5_0000987g0050	20.5203	16.768	18.2749	79.7418	28.0681	34.7698	1.14157	up-regulated
Nitab4.5_0007030g0010	0	0	0.045124	1.77992	1.06341	0.66178	5.95597	up-regulated
Nitab4.5_0000040g0250	0.440099	0.07374	0.257854	7.38136	3.15062	5.9295	4.14875	up-regulated
Nitab4.5_0000168g0140	4.85044	1.62965	1.55447	26.8632	16.8254	17.4078	2.7252	up-regulated
Nitab4.5_0011695g0010	1.12607	0.735494	0.245321	5.76402	6.93815	6.29674	3.00257	up-regulated
Nitab4.5_0000425g0170	1.30088	0	0.439337	6.04774	7.80041	6.78232	3.35651	up-regulated
Nitab4.5_0001143g0070	9.92865	4.67803	10.4589	43.0094	12.2574	18.778	1.33397	up-regulated
Nitab4.5_0001232g0030	5.82108	2.0349	1.75968	35.7096	42.3985	43.7528	3.50106	up-regulated
Nitab4.5_0006421g0010	0	0	0	6.19168	1.97331	3.63227	9.82587	up-regulated
Nitab4.5_0003810g0030	4.97232	3.76099	4.32441	10.7274	10.5385	16.5552	1.39501	up-regulated
Nitab4.5_0001592g0120	7.71633	3.42484	6.13602	29.3992	11.7385	12.0976	1.40446	up-regulated
Nitab4.5_0004789g0010	1.76346	2.89082	1.77897	8.13889	30.7297	20.0639	3.14327	up-regulated
Nitab4.5_0004772g0030	0.466248	0	0	10.5709	1.90975	2.07502	4.5989	up-regulated
Nitab4.5_0004340g0030	8.79898	5.56275	10.6535	27.6799	35.4146	32.9999	1.82573	up-regulated
Nitab4.5_0002547g0010	0.047346	2.50682	1.00958	61.8411	58.6094	58.6073	5.53789	up-regulated
Nitab4.5_0003027g0020	0.660913	0.521478	1.93583	11.996	4.75832	5.91204	2.65132	up-regulated
Nitab4.5_0004861g0040	0	0.269445	0	42.4979	7.70908	14.3186	7.44233	up-regulated
Nitab4.5_0000332g0130	28.6478	2.40312	7.80138	60.4263	115.762	93.0323	2.6626	up-regulated
Nitab4.5_0006134g0010	14.549	25.7458	15.8826	51.7834	49.1624	37.6708	1.17107	up-regulated
Nitab4.5_0000271g0100	0.17484	0	0.176012	1.0914	0.680323	0.632975	2.52608	up-regulated
Nitab4.5_0011608g0030	0.911472	1.18096	0.907659	4.785	4.48286	2.80916	1.86489	up-regulated
Nitab4.5_0004905g0060	1.69446	0.553833	1.85716	4.7898	3.25923	3.07896	1.27002	up-regulated
Nitab4.5_0002755g0020	3.39325	2.14481	2.55837	9.94974	5.24599	4.25723	1.069	up-regulated
Nitab4.5_0001898g0060	2.42722	8.68189	3.75922	18.645	39.5836	33.2671	2.54945	up-regulated
Nitab4.5_0001291g0070	14.2658	15.5711	13.7708	50.0917	43.8121	47.5416	1.55607	up-regulated
Nitab4.5_0002898g0020	1.33729	0.996056	1.12827	13.6628	1.83231	4.11686	2.22415	up-regulated
Nitab4.5_0008336g0050	0.248556	0.315494	0.153342	3.71165	5.80662	7.77313	4.36611	up-regulated
Nitab4.5_0005805g0050	9.15124	1.54874	4.31354	35.851	24.6459	38.8152	2.53989	up-regulated
Nitab4.5_0007877g0010	4.88064	4.59654	5.5426	12.412	11.3323	9.40169	1.00323	up-regulated
Nitab4.5_0000743g0010	0.169893	0	0	6.39212	2.49872	3.43166	5.88661	up-regulated
Nitab4.5_0000106g0400	1.6604	1.2908	1.29047	7.04151	2.7657	2.53109	1.32623	up-regulated
Nitab4.5_0005364g0010	0	0	0.147908	5.7972	0.202859	0.763401	5.08927	up-regulated
Nitab4.5_0001802g0030	512.232	798.446	703.633	1478.04	1533.53	1446.71	1.02638	up-regulated
Nitab4.5_0028970g0010	0.446226	0.251765	1.10798	11.2048	4.46901	3.4422	3.17344	up-regulated
Nitab4.5_0005191g0040	0	0	0.205166	1.40217	0.566132	0.446012	3.28667	up-regulated
Nitab4.5_0000354g0160	3.54157	2.67779	1.1032	24.0717	22.0454	18.6722	2.9758	up-regulated
Nitab4.5_0000192g0010	0.503067	2.03808	1.65508	5.48069	4.90754	8.27927	2.03184	up-regulated
Nitab4.5_0003362g0020	11.6962	5.68728	12.6661	29.8114	19.0097	21.0883	1.04806	up-regulated
Nitab4.5_0000680g0010	0	0	0	3.8482	1.07584	1.60277	10.4064	up-regulated
Nitab4.5_0000648g0030	1.09119	1.32687	0.235181	1.85488	11.033	5.7043	2.74823	up-regulated
Nitab4.5_0001617g0050	1.99874	0.500642	1.50896	4.19499	4.71403	2.97533	1.43021	up-regulated
Nitab4.5_0003906g0010	0.025714	0.046768	0.219506	1.60743	0.941326	0.39129	3.12912	up-regulated
Nitab4.5_0000057g0320	0.623727	2.64962	2.19288	67.4411	15.1556	21.1941	3.99138	up-regulated
Nitab4.5_0005490g0020	2.80052	1.18353	3.10114	8.09764	5.11713	4.84652	1.17647	up-regulated
Nitab4.5_0002649g0010	0.251792	0.368602	0.131392	2.86242	0.799031	0.697112	2.27913	up-regulated
Nitab4.5_0003077g0050	0.071263	0	0	1.69249	0.062223	0.858223	4.55623	up-regulated
Nitab4.5_0004338g0060	0.51479	0.066594	0.161092	1.15878	1.12813	1.19989	2.0793	up-regulated
Nitab4.5_0005520g0020	0	0	0	1.436	4.89926	6.55049	8.78174	up-regulated
Nitab4.5_0018022g0010	0	0	0.339069	18.7449	5.02252	10.0885	6.26945	up-regulated
Nitab4.5_0010570g0040	3.64896	1.59288	3.39039	10.8512	7.9256	7.69684	1.45223	up-regulated
Nitab4.5_0011079g0020	0	1.28033	0.751819	22.7359	31.845	39.2976	5.41093	up-regulated
Nitab4.5_0005949g0020	2.46075	4.56874	3.42835	6.55599	11.4505	10.6334	1.35734	up-regulated
Nitab4.5_0000106g0030	0.440194	0.583613	0.915225	3.94876	2.2167	2.25613	1.92403	up-regulated
Nitab4.5_0000130g0320	4.22061	1.88682	1.98717	10.6554	6.91946	6.30055	1.37526	up-regulated
Nitab4.5_0000307g0200	1.67107	1.43583	0.785694	5.39138	8.41824	5.82291	2.20941	up-regulated
Nitab4.5_0000250g0250	45.3411	28.3169	21.7215	160.156	147.039	70.5444	1.82387	up-regulated
Nitab4.5_0000581g0170	1.14012	3.20684	1.87914	11.9138	6.75815	7.00983	1.8807	up-regulated
Nitab4.5_0001899g0090	3.86098	1.86987	2.3295	10.7069	7.81685	8.94633	1.59789	up-regulated
Nitab4.5_0005436g0080	6.02939	7.9968	6.13293	16.1485	18.2799	16.4936	1.21677	up-regulated
Nitab4.5_0003802g0020	38.0865	82.7214	60.7175	158.57	153.342	139.511	1.19253	up-regulated
Nitab4.5_0005898g0010	144.087	69.9873	81.7545	335.267	395.99	314.159	1.68496	up-regulated
Nitab4.5_0002449g0130	1.0319	0.510799	0.980023	4.11691	2.47508	1.08552	1.4231	up-regulated
Nitab4.5_0000059g0250	0	0	0	2.20954	0	0	7.30915	up-regulated
Nitab4.5_0000842g0120	0.605355	1.51535	0.589111	3.37168	3.72278	2.20902	1.65347	up-regulated
Nitab4.5_0002091g0050	3.4307	3.30877	3.22722	5.07376	10.8109	7.00564	1.11762	up-regulated
Nitab4.5_0016308g0010	0.256681	0.177002	0.256272	2.49588	0.463639	0.529689	2.05827	up-regulated
Nitab4.5_0006656g0060	4.88488	0.552325	1.70278	18.5819	13.498	24.9055	2.81074	up-regulated
Nitab4.5_0001399g0050	2.28634	0.863152	1.65294	12.3608	2.92887	3.00982	1.66524	up-regulated
Nitab4.5_0003337g0060	37.1258	28.2832	35.104	113.225	63.3658	82.8051	1.19183	up-regulated
Nitab4.5_0000494g0060	0	0	0.488517	8.44569	7.74544	7.4482	5.40835	up-regulated
Nitab4.5_0004657g0030	3.1631	1.81747	3.05799	13.7344	3.41781	6.83325	1.34694	up-regulated
Nitab4.5_0001119g0040	8.37673	9.33519	7.06926	18.4822	22.4947	24.3842	1.27806	up-regulated
Nitab4.5_0003926g0030	0.010843	0	0	0.67142	0.155317	0.147456	5.58811	up-regulated
Nitab4.5_0007001g0050	5.20234	3.93189	2.1195	11.2451	15.725	13.7901	1.72941	up-regulated
Nitab4.5_0000886g0060	3.44597	1.59316	3.37124	7.69967	9.87617	10.0958	1.59377	up-regulated
Nitab4.5_0002780g0130	4.15119	0.856858	2.66236	15.1065	5.12477	7.1193	1.60088	up-regulated
Nitab4.5_0000992g0020	0.39145	0.132213	0.221181	1.42756	0.80027	0.620132	1.72793	up-regulated
Nitab4.5_0003725g0070	2.58516	3.06942	3.57907	9.32492	5.14123	7.08089	1.05417	up-regulated
Nitab4.5_0002738g0020	1.48223	1.4389	1.73352	10.2256	2.26107	2.53656	1.43737	up-regulated
Nitab4.5_0000946g0030	1.74617	1.29345	1.89614	4.34405	3.74848	4.83348	1.24127	up-regulated
Nitab4.5_0005779g0030	0.502437	0.559432	0.784077	2.04535	1.63467	1.84518	1.42408	up-regulated
Nitab4.5_0005873g0020	0.85221	0.835331	0.594992	3.63407	2.47985	2.13623	1.68447	up-regulated
Nitab4.5_0000397g0160	1.28746	1.2054	0.725234	3.97162	5.23281	7.68794	2.24178	up-regulated
Nitab4.5_0000548g0060	6.83821	4.75157	5.62731	12.9196	13.444	16.9157	1.19634	up-regulated
Nitab4.5_0008095g0010	1.47694	1.2744	1.18122	4.74089	4.17971	6.39041	1.81244	up-regulated
Nitab4.5_0000175g0060	0.378231	0.100228	0.377062	2.0139	1.52452	1.33032	2.31116	up-regulated
Nitab4.5_0007132g0010	1.05832	1.71832	0.728312	3.23074	2.50165	3.70497	1.27813	up-regulated
Nitab4.5_0001107g0110	0.832135	0.614954	0.720482	8.11145	1.50866	2.2995	2.18998	up-regulated
Nitab4.5_0001371g0100	9.72673	4.40652	6.28663	30.3617	18.6717	17.3725	1.51471	up-regulated
Nitab4.5_0000203g0150	33.6102	20.5838	42.5434	133.342	45.9488	67.4042	1.1404	up-regulated
Nitab4.5_0004024g0030	10.0303	3.92246	5.52237	24.4904	12.8318	14.811	1.22133	up-regulated
Nitab4.5_0012304g0020	7.83602	8.00957	10.3611	27.2975	34.6763	32.3	1.73537	up-regulated
Nitab4.5_0000334g0140	2.57865	1.9053	2.76652	6.59314	4.62089	5.15751	1.01811	up-regulated
Nitab4.5_0008673g0020	3.22916	1.05657	1.06945	7.49156	6.79953	4.57323	1.64325	up-regulated
Nitab4.5_0001462g0010	0	0	0	0.818254	0.19596	0.813774	8.58157	up-regulated
Nitab4.5_0007090g0020	1.69728	2.38237	1.19758	11.0349	4.01112	6.2294	1.80012	up-regulated
Nitab4.5_0000342g0090	0.697026	0.279146	0.909042	4.25654	2.48045	2.59637	2.12193	up-regulated
Nitab4.5_0000522g0240	8.49704	3.55671	5.64173	33.2952	19.582	25.9607	1.97052	up-regulated
Nitab4.5_0000803g0060	2.82211	1.64014	2.77129	13.7551	8.62068	9.76575	1.95843	up-regulated
Nitab4.5_0012613g0020	0.101371	0.175821	0	0.692726	0.2553	0.546388	2.23086	up-regulated
Nitab4.5_0001579g0130	10.3219	10.3945	10.283	32.944	25.6075	24.3305	1.26741	up-regulated
Nitab4.5_0002186g0090	14.7526	27.5748	28.514	133.395	51.9348	65.6041	1.63285	up-regulated
Nitab4.5_0001608g0050	4.44435	4.23533	4.24895	10.1235	9.8665	9.74513	1.06423	up-regulated
Nitab4.5_0000355g0170	0.096111	0.096849	0.203562	1.49452	1.03707	0.726559	2.86815	up-regulated
Nitab4.5_0005255g0020	4.28394	44.5596	16.8814	121.015	294.9	225.745	3.2384	up-regulated
Nitab4.5_0004193g0020	0	0	0.539896	1.53119	1.40895	2.14662	3.03986	up-regulated
Nitab4.5_0002278g0070	3.21785	2.12994	2.45924	5.66921	5.70116	6.68581	1.06752	up-regulated
Nitab4.5_0002220g0060	2.62292	1.18026	1.82038	8.85081	5.42824	3.16589	1.44411	up-regulated
Nitab4.5_0003782g0020	1.03175	2.01456	1.35348	9.06594	5.361	4.32459	1.91433	up-regulated
Nitab4.5_0003408g0010	0.224776	0	0	2.03602	1.21586	0	3.50808	up-regulated
Nitab4.5_0000337g0180	11.1424	12.4269	11.3299	34.7918	23.9061	25.1238	1.10492	up-regulated
Nitab4.5_0001730g0100	0.476188	0	0	8.17041	3.7674	3.48654	4.72973	up-regulated
Nitab4.5_0002598g0010	16.3849	4.0254	14.2037	73.6111	16.5409	27.9022	1.51662	up-regulated
Nitab4.5_0000321g0040	0.146844	0	0.062676	1.65961	0.830607	2.30732	4.3179	up-regulated
Nitab4.5_0004406g0010	0.822495	0.474884	0.71709	2.00804	1.14914	1.42404	1.00863	up-regulated
Nitab4.5_0001455g0040	14.2433	7.99675	13.2907	36.4378	19.6548	24.7199	1.00367	up-regulated
Nitab4.5_0004419g0010	1.29225	1.17168	0.570299	3.62087	3.40633	3.9655	1.6915	up-regulated
Nitab4.5_0007421g0010	0.387505	0.50845	0.478626	1.06443	1.19906	1.38823	1.27726	up-regulated
Nitab4.5_0001190g0050	0.424837	0.454211	0.408822	2.56827	1.21272	0.935195	1.66882	up-regulated
Nitab4.5_0001833g0060	0.159746	0.324422	0.650966	9.96769	14.8108	10.2831	4.8483	up-regulated
Nitab4.5_0001608g0070	0	0	0	2.58279	0.130321	0.958883	9.12658	up-regulated
Nitab4.5_0000223g0340	4.0259	1.22838	0.634046	17.4878	9.44231	16.9623	2.69017	up-regulated
Nitab4.5_0000143g0040	5.16883	3.10894	5.38963	15.959	9.6428	9.28347	1.17625	up-regulated
Nitab4.5_0001339g0080	8.06999	6.4142	6.14958	18.1647	12.547	19.2218	1.11438	up-regulated
Nitab4.5_0013887g0030	0.439129	0.058808	0.474636	5.29863	1.00204	1.24543	2.6598	up-regulated
Nitab4.5_0006766g0010	0.276821	0.755206	0.411412	3.53167	6.37546	7.83614	3.53074	up-regulated
Nitab4.5_0009399g0040	32.5923	10.0256	26.8482	60.7724	67.9115	80.3429	1.45481	up-regulated
Nitab4.5_0000009g0020	0.570282	0.781192	1.03177	1.98924	2.29884	2.20511	1.31877	up-regulated
Nitab4.5_0001387g0010	33.9258	18.9357	39.7666	60.1124	67.1701	76.1122	1.01136	up-regulated
Nitab4.5_0002709g0020	98.4672	102.291	88.6101	155.738	238.894	250.782	1.05542	up-regulated
Nitab4.5_0001119g0080	6.72728	7.19129	7.2205	40.5053	28.6941	27.4251	2.03423	up-regulated
Nitab4.5_0000178g0150	0.563786	1.15966	0.490015	4.31146	1.15753	3.12427	1.7522	up-regulated
Nitab4.5_0000057g0330	2.83195	3.87141	2.70008	13.1704	4.98309	12.955	1.53843	up-regulated
Nitab4.5_0000037g0140	2.1544	1.55448	1.38114	6.04521	3.25623	3.54312	1.14711	up-regulated
Nitab4.5_0006063g0020	1.6298	3.45624	1.22269	12.3724	9.42364	5.56798	1.95733	up-regulated
Nitab4.5_0000974g0060	3.82525	8.16328	6.15486	35.16	15.3435	24.7953	1.87447	up-regulated
Nitab4.5_0001255g0020	44.2804	6.5071	20.5044	140.539	109.329	117.422	2.1863	up-regulated
Nitab4.5_0002642g0120	0.385983	0	0.328267	1.81988	1.76459	2.78643	2.98009	up-regulated
Nitab4.5_0010219g0010	0	0	0.099413	1.52979	0.51315	0.926042	4.52079	up-regulated
Nitab4.5_0000335g0090	64.7709	105.993	53.2631	172.384	179.703	192.407	1.15708	up-regulated
Nitab4.5_0003878g0080	2.73802	2.09356	2.03503	8.66663	8.613	5.92767	1.5907	up-regulated
Nitab4.5_0018466g0010	1.27523	0.618949	0.990539	4.87762	1.74799	2.19975	1.4	up-regulated
Nitab4.5_0002027g0070	0	0	0.106286	0.53139	0.28586	0.389319	3.28749	up-regulated
Nitab4.5_0000856g0190	0.71183	2.44784	1.10228	5.40815	3.24594	4.58319	1.4773	up-regulated
Nitab4.5_0003181g0020	2.10893	3.20377	1.1564	7.38846	3.33684	4.34079	1.02943	up-regulated
Nitab4.5_0003235g0070	0.120658	0.128529	0.166848	3.63868	1.041	0.781595	3.40791	up-regulated
Nitab4.5_0000005g0290	11.0109	5.87517	12.5196	45.7872	18.7868	29.1156	1.47531	up-regulated
Nitab4.5_0003281g0080	7.84626	6.71929	10.2088	39.9637	22.6409	24.5177	1.64091	up-regulated
Nitab4.5_0004336g0040	0.572566	1.54233	0.841415	2.65906	2.08148	2.84785	1.2137	up-regulated
Nitab4.5_0000662g0130	1.36392	2.24546	1.95455	6.36919	5.11867	5.35943	1.45703	up-regulated
Nitab4.5_0004118g0140	8.00099	9.24714	8.09635	21.1432	18.9208	19.0171	1.08307	up-regulated
Nitab4.5_0003503g0060	2.50155	1.14735	0.742744	5.09096	6.29295	8.03652	1.99869	up-regulated
Nitab4.5_0006440g0030	0	0	0	6.76291	0	3.48848	9.22094	up-regulated
Nitab4.5_0000444g0190	7.36826	0.982346	4.31879	25.9699	12.7632	16.0801	1.90426	up-regulated
Nitab4.5_0008928g0030	3.08575	11.1633	8.4517	25.2265	28.3048	18.0775	1.55145	up-regulated
Nitab4.5_0007814g0030	3.03422	1.35627	3.92937	12.4184	5.26776	6.27052	1.32514	up-regulated
Nitab4.5_0005019g0060	2.30377	2.87328	4.50631	17.3574	6.03651	10.1353	1.59574	up-regulated
Nitab4.5_0002545g0050	34.1575	29.1161	35.4813	136.448	75.5505	65.3446	1.30582	up-regulated
Nitab4.5_0002586g0120	17.6958	4.23705	11.2937	29.2301	37.5144	41.4082	1.57159	up-regulated
Nitab4.5_0004511g0030	6.09053	6.51092	6.97844	14.949	14.0742	16.3164	1.07914	up-regulated
Nitab4.5_0000844g0010	8.17424	4.19641	16.1266	32.9271	25.317	42.4205	1.68575	up-regulated
Nitab4.5_0002183g0050	2.42005	1.84863	0.972572	1.28077	16.0881	45.0264	3.49418	up-regulated
Nitab4.5_0025760g0010	0	0	0	4.64058	0.983613	1.28133	8.93556	up-regulated
Nitab4.5_0004274g0050	0.121986	0	0	2.19446	1.20429	0.429967	4.60244	up-regulated
Nitab4.5_0000036g0190	1.92783	0.926937	1.60728	6.70376	3.25544	2.92273	1.32833	up-regulated
Nitab4.5_0002846g0010	7.33777	7.07746	9.34685	76.1287	53.8233	68.9316	2.91117	up-regulated
Nitab4.5_0005345g0050	3.99727	7.26614	5.73507	33.414	11.3306	19.8697	1.72776	up-regulated
Nitab4.5_0010505g0020	0.416042	0.297563	0.10651	13.1494	0.245117	2.06693	3.79654	up-regulated
Nitab4.5_0001101g0060	2.16514	1.3269	1.83761	9.12573	2.60221	2.63327	1.18677	up-regulated
Nitab4.5_0006444g0020	90.0079	38.7842	64.1231	210.748	159.521	193.453	1.38426	up-regulated
Nitab4.5_0009844g0010	1.21348	0.659806	1.86018	4.32309	3.53085	3.3066	1.42205	up-regulated
Nitab4.5_0000026g0150	0.471283	0	0.291983	6.27398	2.19532	4.70051	3.84639	up-regulated
Nitab4.5_0010110g0020	2.09252	2.81073	3.50811	6.23516	6.2315	8.82164	1.21491	up-regulated
Nitab4.5_0003884g0010	0.141139	0	0.052384	6.5729	4.32534	4.73188	6.02643	up-regulated
Nitab4.5_0000008g0690	0	0	0	1.27107	0.568216	0.800515	8.53451	up-regulated
Nitab4.5_0009025g0020	4.41939	4.73377	3.52923	15.361	9.71173	10.1351	1.30269	up-regulated
[truncated: 3,903 more rows]

## Sheet: 12B0.25_vs_12B1.all_DEGs
gene_id	FPKM						log2FC	Regulated
	12B1-1	12B1-2	12B1-3	12B1/4-1	12B1/4-2	12B1/4-3
Nitab4.5_0005519g0010	11.7845	11.1515	12.6701	38.1389	25.533	75.7973	1.7615	up-regulated
Nitab4.5_0002456g0090	1.63155	2.37794	1.68596	6.93999	6.20665	5.19607	1.54076	up-regulated
Nitab4.5_0004699g0040	9.94398	2.35551	4.72783	14.5682	30.3474	37.6595	2.09162	up-regulated
Nitab4.5_0004465g0110	2.75138	3.13008	1.44181	8.15049	5.02794	9.16453	1.41887	up-regulated
Nitab4.5_0000156g0210	65.2712	23.3316	49.573	92.0564	98.7492	156.608	1.14054	up-regulated
Nitab4.5_0000777g0020	42.5336	23.7779	31.185	73.6772	76.1479	124.076	1.30192	up-regulated
Nitab4.5_0002113g0180	0.270476	0.499522	1.99541	2.62038	5.16043	6.72018	2.2215	up-regulated
Nitab4.5_0002211g0030	17.121	9.69884	16.0395	19.0365	26.5391	60.1049	1.0968	up-regulated
Nitab4.5_0011054g0020	5.92087	5.33546	6.42186	11.1374	13.7372	18.7471	1.13563	up-regulated
Nitab4.5_0009198g0010	2.95515	3.39371	3.4415	7.15666	7.36897	12.1077	1.26649	up-regulated
Nitab4.5_0010788g0030	23.6994	18.9252	30.3535	49.4434	52.1073	67.5704	1.04962	up-regulated
Nitab4.5_0000722g0020	0.823761	1.97534	0.904343	9.28817	6.81902	10.4022	2.66474	up-regulated
Nitab4.5_0007642g0020	3.39569	2.09643	2.35764	3.31602	6.25873	9.67897	1.1077	up-regulated
Nitab4.5_0015933g0010	0.310865	0.234208	0.655881	1.7916	3.36336	6.1906	3.03543	up-regulated
Nitab4.5_0000657g0010	12.452	1.69973	7.13635	15.2929	34.9139	43.483	1.95026	up-regulated
Nitab4.5_0009593g0010	26.0137	6.98555	12.7026	44.9544	53.8928	60.93	1.62347	up-regulated
Nitab4.5_0006861g0010	9.31578	1.00744	3.27572	12.7591	23.621	39.2793	2.257	up-regulated
Nitab4.5_0000380g0160	14.9411	3.92534	10.161	23.5752	54.2886	71.3521	2.17778	up-regulated
Nitab4.5_0007030g0050	5.32491	3.88924	4.56062	11.433	7.52781	15.6414	1.1343	up-regulated
Nitab4.5_0003458g0010	7.43452	1.3167	2.86776	10.6974	12.3548	20.142	1.68363	up-regulated
Nitab4.5_0011256g0010	19.5605	11.295	17.904	38.4249	39.5952	54.1788	1.26539	up-regulated
Nitab4.5_0013228g0020	12.0285	4.33251	8.26899	15.2018	25.3824	43.4534	1.57331	up-regulated
Nitab4.5_0001299g0090	10.3111	9.806	9.75714	20.6434	22.7309	28.3502	1.09948	up-regulated
Nitab4.5_0004813g0010	5.80502	1.63742	2.46006	6.14119	13.8609	18.0989	1.74706	up-regulated
Nitab4.5_0000207g0410	35.1316	9.37092	25.5469	45.6032	80.5851	117.825	1.61084	up-regulated
Nitab4.5_0000365g0130	1.48494	0.851683	0.617587	2.82355	4.45937	6.27865	2.00943	up-regulated
Nitab4.5_0011581g0010	12.7779	4.24682	8.43657	12.0097	28.7832	38.106	1.44833	up-regulated
Nitab4.5_0000792g0140	14.7303	16.9931	19.3787	36.4561	32.752	50.2074	1.0543	up-regulated
Nitab4.5_0002797g0070	7.45051	1.26249	3.6609	12.6706	18.3242	25.0982	1.98439	up-regulated
Nitab4.5_0005766g0040	1.68467	0.272128	2.56009	13.1335	4.98019	20.2705	2.86222	up-regulated
Nitab4.5_0001489g0010	2.88213	2.02462	2.13341	8.18283	6.16272	8.36646	1.51275	up-regulated
Nitab4.5_0000339g0010	4.15935	3.45554	4.73099	13.0015	8.26837	20.2339	1.55083	up-regulated
Nitab4.5_0000786g0210	19.0348	5.42212	13.3563	46.4448	63.9054	131.794	2.46863	up-regulated
Nitab4.5_0000041g0370	0.718753	0.41693	0.373843	0.991242	1.75839	2.90383	1.71158	up-regulated
Nitab4.5_0007682g0010	0.199101	0.361362	0.540194	1.65154	1.11206	2.07347	1.95088	up-regulated
Nitab4.5_0000532g0070	4.3949	0.580242	1.55553	6.08888	6.86351	19.0475	2.04598	up-regulated
Nitab4.5_0008249g0020	11.6085	5.1491	6.37839	19.1268	23.3683	42.5727	1.67513	up-regulated
Nitab4.5_0000508g0130	0	0	0	0	0.604148	0.307551	6.8227	up-regulated
Nitab4.5_0004251g0020	7.90043	3.72141	3.30152	13.8538	24.9718	33.4799	2.0866	up-regulated
Nitab4.5_0004396g0040	16.7857	5.20654	7.08696	23.1785	34.9312	27.824	1.40089	up-regulated
Nitab4.5_0001295g0090	36.8742	20.8275	36.1199	54.3918	72.3066	118.736	1.2033	up-regulated
Nitab4.5_0000655g0030	8.71182	9.47382	13.9059	41.3649	39.6788	63.8264	2.00272	up-regulated
Nitab4.5_0004465g0100	2.32024	0.689225	3.31336	11.3831	4.17671	14.3132	2.02228	up-regulated
Nitab4.5_0009507g0010	18.6331	6.28724	11.8789	17.411	37.1719	68.0121	1.53133	up-regulated
Nitab4.5_0002017g0040	13.245	3.46452	5.47533	11.2848	26.6421	23.2367	1.29615	up-regulated
Nitab4.5_0000272g0010	13.9889	5.89905	10.3386	24.4085	22.8902	46.8563	1.43595	up-regulated
Nitab4.5_0008337g0040	11.7679	7.09749	6.74261	16.084	45.9745	54.5529	2.01469	up-regulated
Nitab4.5_0000879g0010	11.8862	8.68951	8.80651	24.1276	31.0744	49.5456	1.64865	up-regulated
Nitab4.5_0000786g0240	10.4778	3.9441	8.43031	59.0878	49.262	108.855	3.04062	up-regulated
Nitab4.5_0000985g0020	39.3072	21.5784	36.0191	69.5094	74.5327	100.366	1.16146	up-regulated
Nitab4.5_0000957g0130	0.173496	0	0	0.815298	1.04982	0.944849	3.8378	up-regulated
Nitab4.5_0003309g0050	3.89007	3.19587	4.61515	16.1215	9.61912	11.7427	1.51679	up-regulated
Nitab4.5_0004685g0090	38.5541	14.1492	24.0465	40.4121	63.7621	106.129	1.25666	up-regulated
Nitab4.5_0004629g0020	44.7264	14.2977	24.2509	66.6145	95.6235	144.142	1.68436	up-regulated
Nitab4.5_0022090g0010	0.621541	1.08437	1.52286	17.6447	9.79753	13.087	3.49124	up-regulated
Nitab4.5_0004639g0030	9.83534	17.2383	10.2469	38.4271	33.1919	55.6266	1.59496	up-regulated
Nitab4.5_0011709g0020	4.82922	1.92935	2.95902	24.7628	32.1232	46.8781	3.22507	up-regulated
Nitab4.5_0004384g0050	18.516	4.28348	13.5022	29.0299	57.5706	105.961	2.19986	up-regulated
Nitab4.5_0000436g0170	0	0.072233	0.316695	0.660308	3.57287	2.23674	3.90955	up-regulated
Nitab4.5_0003585g0030	6.22925	3.17123	3.07634	17.3871	19.637	39.3589	2.40353	up-regulated
Nitab4.5_0000866g0020	0.809553	2.41689	1.15562	6.49903	4.64114	26.0214	2.8407	up-regulated
Nitab4.5_0006999g0060	0.975727	0.450439	0.658724	2.04101	1.74183	3.56818	1.61228	up-regulated
Nitab4.5_0002827g0080	6.98747	7.20933	11.9633	81.6342	99.5492	95.1285	3.26154	up-regulated
Nitab4.5_0013137g0020	36.9404	13.3766	19.8112	58.08	77.9764	112.183	1.63249	up-regulated
Nitab4.5_0000006g0100	0.834932	7.18543	3.23153	17.0683	11.607	32.5594	2.26201	up-regulated
Nitab4.5_0009025g0030	2.84337	4.67605	2.65489	28.0629	15.0934	7.61486	2.18824	up-regulated
Nitab4.5_0004874g0010	13.7884	5.65066	12.1297	73.106	85.2559	145.489	3.07543	up-regulated
Nitab4.5_0005755g0020	8.15264	1.45858	2.07292	10.466	11.1102	28.5599	1.85723	up-regulated
Nitab4.5_0000048g0080	7.84422	3.78225	19.74	37.3277	29.0707	82.6686	2.05342	up-regulated
Nitab4.5_0002758g0040	5.4824	3.77399	16.4195	49.596	31.4843	83.5874	2.49516	up-regulated
Nitab4.5_0002579g0040	0.846542	0.261252	0.88421	2.04024	1.50995	5.79429	1.9941	up-regulated
Nitab4.5_0000272g0190	6.51115	5.87223	6.99165	33.351	26.5362	28.1351	2.02781	up-regulated
Nitab4.5_0000874g0170	0.205677	2.28033	4.14956	19.1477	10.881	31.2631	3.01932	up-regulated
Nitab4.5_0005755g0010	14.4422	13.0213	18.0923	49.6363	42.4742	79.2793	1.72873	up-regulated
Nitab4.5_0004685g0030	8.6285	3.80223	5.71638	13.6177	17.3828	23.3002	1.4	up-regulated
Nitab4.5_0005669g0020	8.07827	6.04572	3.62994	13.1318	16.654	15.7993	1.19646	up-regulated
Nitab4.5_0010531g0010	6.02573	16.3314	14.2524	32.6682	29.2223	26.59	1.14291	up-regulated
Nitab4.5_0002694g0020	14.9833	21.7061	16.9281	151.809	101.933	126.472	2.66654	up-regulated
Nitab4.5_0001128g0030	0	0	0.582113	3.8986	1.13966	3.73294	3.70132	up-regulated
Nitab4.5_0006091g0010	6.52629	6.47138	12.2739	33.9089	26.9159	29.3217	1.68486	up-regulated
Nitab4.5_0000626g0060	2.0692	1.49518	0.291578	5.41005	7.71908	3.99334	1.97612	up-regulated
Nitab4.5_0008539g0020	10.2521	10.7668	13.2883	26.0944	26.3965	28.9934	1.09484	up-regulated
Nitab4.5_0000171g0190	6.69052	2.5883	9.9988	23.4349	19.3119	54.2156	2.12256	up-regulated
Nitab4.5_0000115g0100	6.88686	2.3389	3.90504	7.94023	10.8071	20.9292	1.38713	up-regulated
Nitab4.5_0003722g0010	0.626815	2.13417	1.09267	7.25748	2.31545	8.73939	2.04929	up-regulated
Nitab4.5_0002765g0020	20.7986	50.3102	26.5424	312.844	206.536	273.346	2.86482	up-regulated
Nitab4.5_0000030g0360	4.7087	7.17643	4.32352	29.3237	15.3925	24.4005	1.92006	up-regulated
Nitab4.5_0010348g0010	3.19951	3.61513	2.86923	33.1273	8.48758	15.3858	2.37686	up-regulated
Nitab4.5_0001078g0010	2.78163	3.10671	2.5861	4.33544	11.8913	16.9182	1.79185	up-regulated
Nitab4.5_0008474g0010	7.15894	14.6302	14.1092	31.647	35.8083	48.6778	1.53902	up-regulated
Nitab4.5_0001706g0010	2.73647	2.8211	3.28345	13.3765	12.5866	12.9467	1.9851	up-regulated
Nitab4.5_0005213g0020	30.1641	16.3732	15.527	36.7059	52.4612	78.2835	1.24198	up-regulated
Nitab4.5_0011908g0020	3.36412	1.08877	0.48821	22.4161	5.45341	33.8565	3.36299	up-regulated
Nitab4.5_0002967g0050	1.6248	1.91023	1.86401	10.2452	9.2699	15.0864	2.50136	up-regulated
Nitab4.5_0000214g0130	2.32922	4.96316	4.54354	5.46708	10.3606	20.5523	1.44037	up-regulated
Nitab4.5_0012011g0020	0.986189	0.777618	0.6139	2.19148	1.63565	3.7992	1.47658	up-regulated
Nitab4.5_0001135g0060	16.2844	3.97411	9.66831	12.7693	33.8406	52.4475	1.52913	up-regulated
Nitab4.5_0001074g0140	0.254143	0.761508	0.166975	2.36954	2.6116	2.41794	2.44651	up-regulated
Nitab4.5_0000184g0280	0.444718	0.587156	1.1603	8.29208	8.56467	18.1446	3.78579	up-regulated
Nitab4.5_0003429g0010	1.56313	2.27141	2.84226	6.42009	2.12406	7.2224	1.0416	up-regulated
Nitab4.5_0000799g0010	6.39376	5.97088	7.00227	35.159	21.2174	17.8612	1.7912	up-regulated
Nitab4.5_0002046g0140	8.13482	2.74318	5.73754	11.1623	13.8168	22.3313	1.31669	up-regulated
Nitab4.5_0006833g0020	0.10017	0	0.281808	5.4074	2.12535	8.36109	5.13188	up-regulated
Nitab4.5_0000705g0170	10.6267	24.9377	33.6263	78.0298	49.6167	77.3599	1.41362	up-regulated
Nitab4.5_0003228g0050	9.28339	10.1937	7.58302	20.8299	11.1762	35.5333	1.10802	up-regulated
Nitab4.5_0003635g0040	67.9598	57.2903	64.7851	148.525	136.936	261.328	1.33521	up-regulated
Nitab4.5_0010055g0020	36.0311	28.8471	41.5241	80.186	100.66	147.769	1.45534	up-regulated
Nitab4.5_0000147g0030	13.2514	9.307	10.0085	21.1148	18.3751	35.2979	1.00624	up-regulated
Nitab4.5_0004810g0010	8.25292	5.8054	10.1163	94.6761	118.743	107.298	3.58493	up-regulated
Nitab4.5_0000110g0040	0	0	0.10722	2.46785	3.99657	9.44298	6.92673	up-regulated
Nitab4.5_0001726g0030	17.0932	8.55006	12.5957	20.511	41.3359	36.5135	1.21147	up-regulated
Nitab4.5_0004360g0050	0.950391	0.503155	1.44565	4.90768	2.4505	4.06048	1.78276	up-regulated
Nitab4.5_0000855g0050	0.676864	0.213368	0.441937	1.35992	1.24535	1.869	1.54535	up-regulated
Nitab4.5_0000343g0250	21.4299	38.9948	32.8226	119.298	72.7391	85.6464	1.42329	up-regulated
Nitab4.5_0003771g0010	2.42567	1.56188	1.01088	23.0925	11.7255	33.5707	3.54139	up-regulated
Nitab4.5_0000080g0250	8.64259	7.85794	6.92825	44.0335	28.3482	47.0077	2.16652	up-regulated
Nitab4.5_0009611g0040	8.14884	4.77854	15.3547	36.1938	34.897	71.0371	2.14605	up-regulated
Nitab4.5_0002780g0110	1.72752	2.49327	2.10399	6.08152	3.0573	8.13498	1.25469	up-regulated
Nitab4.5_0004513g0010	4.61803	2.73687	3.17557	10.1033	8.27921	17.4888	1.56591	up-regulated
Nitab4.5_0003473g0040	5.80538	3.2887	8.44589	25.0705	23.4026	40.4001	2.16252	up-regulated
Nitab4.5_0003250g0060	0.38677	0.198134	0.771085	2.86826	1.99149	2.85461	2.33742	up-regulated
Nitab4.5_0000715g0150	3.36224	11.9744	10.1954	26.8968	26.7599	61.702	1.99629	up-regulated
Nitab4.5_0000886g0020	0.990164	0.973461	0.933588	2.55337	3.42888	2.53634	1.41283	up-regulated
Nitab4.5_0000390g0050	1.20853	0.744947	0.876036	2.61757	2.39119	1.83404	1.12138	up-regulated
Nitab4.5_0000214g0010	4.80146	8.65413	4.78085	22.742	12.5444	38.6973	1.8143	up-regulated
Nitab4.5_0011951g0010	2.19122	7.73934	5.3992	14.5389	16.199	21.4403	1.61691	up-regulated
Nitab4.5_0000859g0200	0	0.167388	0	0.939943	1.00191	1.50248	4.1037	up-regulated
Nitab4.5_0005520g0030	0	0.074679	0	0.441634	0.873698	3.75925	5.56846	up-regulated
Nitab4.5_0004944g0030	7.61696	11.044	16.3019	40.9779	34.5671	56.0098	1.74844	up-regulated
Nitab4.5_0000725g0060	3.00969	4.09712	2.88356	9.41263	10.0251	10.3758	1.42238	up-regulated
Nitab4.5_0000563g0020	12.3557	21.8017	17.5559	38.6832	37.5076	40.8561	1.03051	up-regulated
Nitab4.5_0001112g0040	0.177363	0.467769	0.229968	1.09838	1.20466	2.28745	2.17069	up-regulated
Nitab4.5_0001164g0110	0	0.774114	0.075313	6.09665	6.77628	7.34891	4.33146	up-regulated
Nitab4.5_0004232g0040	0.278694	1.18854	0.479092	1.66134	1.34213	3.11773	1.46602	up-regulated
Nitab4.5_0002329g0190	0	0.460176	1.73218	7.52347	2.60448	7.80671	2.8652	up-regulated
Nitab4.5_0004774g0010	18.9479	9.60652	8.59873	81.0269	51.572	60.2728	2.1944	up-regulated
Nitab4.5_0003242g0030	0.507415	0.33339	0.735274	8.61623	4.75373	11.5316	3.69968	up-regulated
Nitab4.5_0000679g0150	1.45256	1.85366	1.09056	5.59076	11.0431	10.5481	2.47569	up-regulated
Nitab4.5_0000641g0050	2.82424	1.31051	3.65322	10.6348	4.92387	11.6364	1.60683	up-regulated
Nitab4.5_0005805g0040	9.33966	6.49022	8.23014	22.9525	12.0252	26.5607	1.15951	up-regulated
Nitab4.5_0000008g0920	2.61385	2.50544	3.87782	13.8724	5.08514	9.00989	1.46195	up-regulated
Nitab4.5_0001120g0010	1.30779	1.78392	1.76404	5.77761	2.77516	5.55173	1.36037	up-regulated
Nitab4.5_0001483g0080	9.78422	4.81224	8.92421	13.2875	19.1863	27.5168	1.17291	up-regulated
Nitab4.5_0000754g0260	15.6042	14.7471	15.3659	43.5063	30.7019	46.9478	1.23191	up-regulated
Nitab4.5_0004176g0030	6.2463	7.162	6.21672	24.6875	23.5307	29.2118	1.81814	up-regulated
Nitab4.5_0002152g0100	0	0	0	0.109777	0.372114	0.486254	6.74598	up-regulated
Nitab4.5_0000138g0180	1.82779	2.3214	1.10747	21.9495	12.8542	24.487	3.3002	up-regulated
Nitab4.5_0005734g0020	6.83499	5.49404	7.8999	22.4649	27.0632	23.5348	1.70989	up-regulated
Nitab4.5_0004246g0040	9.12506	6.23421	8.20091	93.3491	55.7337	75.573	3.07952	up-regulated
Nitab4.5_0003669g0010	7.43831	8.06001	5.17778	27.6454	18.5968	24.3828	1.6016	up-regulated
Nitab4.5_0000071g0170	0.70157	0.425824	0.75167	2.8521	1.00785	2.11485	1.47479	up-regulated
Nitab4.5_0008682g0020	2.85585	6.93603	4.27212	35.6028	20.6101	27.3705	2.41561	up-regulated
Nitab4.5_0002937g0040	1.98222	0.458298	1.15076	3.94596	4.65219	10.2054	2.17014	up-regulated
Nitab4.5_0000421g0150	8.26333	3.03405	3.00002	10.0821	10.3527	27.5063	1.51183	up-regulated
Nitab4.5_0007270g0010	9.57974	6.21764	8.75667	17.0592	11.8319	30.4055	1.06675	up-regulated
Nitab4.5_0004645g0020	11.7153	17.7604	12.4936	108.636	104.624	132.951	2.88423	up-regulated
Nitab4.5_0000654g0010	11.1288	11.2278	20.9853	42.8024	26.6958	80.7723	1.59539	up-regulated
Nitab4.5_0007165g0020	6.49204	9.89928	5.99611	24.5961	14.5575	23.535	1.31193	up-regulated
Nitab4.5_0016451g0010	7.2225	4.51296	6.42586	13.9898	13.0378	16.2616	1.08367	up-regulated
Nitab4.5_0000381g0130	7.22034	7.17792	20.4803	64.1107	47.9068	114.261	2.51649	up-regulated
Nitab4.5_0001105g0110	0.083044	0	0	0	0.119739	1.05254	3.31293	up-regulated
Nitab4.5_0006548g0010	4.40794	2.00945	4.37626	11.2623	7.24001	24.2598	1.76447	up-regulated
Nitab4.5_0005031g0050	30.3659	19.4781	28.0735	92.7512	65.4115	113.386	1.61579	up-regulated
Nitab4.5_0002600g0010	8.00373	8.49357	6.66944	19.1489	16.7477	16.5085	1.02295	up-regulated
Nitab4.5_0000582g0180	0.062069	0.387628	0.076604	2.02398	0.743877	0.277211	2.34156	up-regulated
Nitab4.5_0006511g0010	0.708824	1.52274	1.09611	5.22385	2.954	2.67849	1.55425	up-regulated
Nitab4.5_0006234g0010	4.38128	2.22213	3.07554	8.54131	6.11949	8.5001	1.07847	up-regulated
Nitab4.5_0000175g0080	0.30305	0.048681	0.603553	10.1837	4.10068	3.06575	3.99808	up-regulated
Nitab4.5_0004969g0010	4.50615	6.88428	7.11648	16.6888	13.2925	16.6406	1.17721	up-regulated
Nitab4.5_0007454g0020	17.4043	24.0463	23.6745	67.6052	56.6549	82.0632	1.49892	up-regulated
Nitab4.5_0019856g0010	2.12892	1.68311	2.72049	6.55721	5.27999	8.73268	1.47721	up-regulated
Nitab4.5_0004806g0040	1.34202	0.665231	1.47363	5.50422	1.84149	4.08006	1.52502	up-regulated
Nitab4.5_0008983g0010	7.70749	13.0127	9.60227	27.2009	21.0271	19.8372	1.02289	up-regulated
Nitab4.5_0004851g0020	0	0	0	2.68315	2.91673	5.23009	8.95219	up-regulated
Nitab4.5_0003214g0020	18.1243	11.6079	16.667	50.2675	30.8654	55.3715	1.37033	up-regulated
Nitab4.5_0000154g0300	26.0282	32.7373	25.7567	136.244	99.6647	139.826	1.98496	up-regulated
Nitab4.5_0007169g0020	1.97075	1.50693	1.88321	6.27121	4.2674	5.70502	1.42876	up-regulated
Nitab4.5_0002368g0140	9.24164	8.90612	9.46785	24.7314	17.4118	30.3904	1.21309	up-regulated
Nitab4.5_0003035g0030	0.057224	0.022626	0	0.972859	0.668277	0.884241	4.62756	up-regulated
Nitab4.5_0001303g0110	3.67599	2.53919	1.74111	7.7301	10.7062	8.33298	1.5981	up-regulated
Nitab4.5_0004055g0090	1.13153	2.46698	1.69151	6.08157	5.18258	8.33691	1.72039	up-regulated
Nitab4.5_0006889g0030	1.63114	3.51816	1.44488	6.97404	5.06191	10.8306	1.60411	up-regulated
Nitab4.5_0000091g0420	17.0812	22.7	23.2955	65.5897	50.1239	77.7722	1.44928	up-regulated
Nitab4.5_0000908g0110	11.0116	5.524	7.77195	20.8997	24.2238	22.0921	1.30862	up-regulated
Nitab4.5_0002902g0020	6.53981	17.6774	12.643	38.3628	32.9421	29.1753	1.3155	up-regulated
Nitab4.5_0001489g0020	9.34916	4.57994	6.33374	16.1611	21.2364	23.5937	1.42153	up-regulated
Nitab4.5_0000105g0250	7.26781	18.572	10.23	70.482	40.8365	50.1635	2.01111	up-regulated
Nitab4.5_0002589g0070	2.95121	4.99537	3.15298	14.6884	15.4043	16.3832	1.91689	up-regulated
Nitab4.5_0010511g0010	18.4822	6.07364	13.8077	42.149	53.881	72.5318	1.95396	up-regulated
Nitab4.5_0010486g0010	3.3583	4.89663	4.73197	8.84425	9.53019	10.5691	1.00335	up-regulated
Nitab4.5_0000053g0170	5.86835	7.69339	6.01075	18.3587	19.4157	17.3087	1.34983	up-regulated
Nitab4.5_0006169g0020	0	0	0	0.674711	1.05992	0.141345	8.14754	up-regulated
Nitab4.5_0002589g0020	3.13528	3.67183	2.55849	10.2188	4.84926	6.89544	1.05936	up-regulated
Nitab4.5_0009738g0020	0	0	0	2.52206	1.14524	1.6826	9.15759	up-regulated
Nitab4.5_0000559g0090	2.93638	3.73323	3.80801	10.3741	17.072	20.4516	2.03557	up-regulated
Nitab4.5_0000400g0040	0.223527	0.144054	0.21001	1.29777	1.59931	1.46776	2.742	up-regulated
Nitab4.5_0003466g0010	3.49325	2.40631	2.34364	5.7587	5.97656	8.12933	1.08323	up-regulated
Nitab4.5_0005400g0020	3.71614	2.35694	0.361963	22.9681	23.3714	17.2114	3.13218	up-regulated
Nitab4.5_0000063g0110	15.9306	4.07116	7.98379	41.5396	40.5772	72.4316	2.2582	up-regulated
Nitab4.5_0005823g0010	15.4616	26.1056	24.0275	53.5018	54.5352	79.5509	1.35386	up-regulated
Nitab4.5_0008949g0030	6.50983	3.55384	6.8074	13.5254	14.8577	21.0362	1.37563	up-regulated
Nitab4.5_0002766g0090	0.788955	0.39222	0.546221	2.08051	0.635498	2.21418	1.2986	up-regulated
Nitab4.5_0000841g0070	0.319213	0.620831	0.993855	2.93933	2.42076	2.26934	1.82879	up-regulated
Nitab4.5_0007864g0060	0.603067	1.56879	1.59195	16.7957	17.9975	14.546	3.5836	up-regulated
Nitab4.5_0007480g0030	0.290451	0.273295	0.733579	1.12924	0.565419	2.49695	1.45878	up-regulated
Nitab4.5_0000202g0470	16.3832	12.8045	16.1761	37.0598	28.7301	98.0267	1.63132	up-regulated
Nitab4.5_0012222g0020	7.9025	10.6831	10.2635	23.819	17.945	22.8739	1.00487	up-regulated
Nitab4.5_0006396g0020	0.804663	1.37174	1.49381	11.5607	15.136	5.78342	3.04586	up-regulated
Nitab4.5_0000938g0070	3.34897	3.36803	4.02325	8.82331	7.93894	9.37414	1.11851	up-regulated
Nitab4.5_0001016g0060	2.52311	1.7768	1.89409	7.41154	5.57306	7.18149	1.52801	up-regulated
Nitab4.5_0009371g0020	1.20859	1.83274	1.93956	6.11612	4.46127	4.37566	1.43884	up-regulated
Nitab4.5_0000519g0150	3.22724	5.50092	5.46239	13.7163	23.8211	13.1905	1.73023	up-regulated
Nitab4.5_0000130g0150	1.47503	0.23082	0.369163	9.2862	4.62249	6.10014	3.06331	up-regulated
Nitab4.5_0001604g0120	0.758148	0.666599	1.13761	3.03414	2.34919	2.96339	1.5349	up-regulated
Nitab4.5_0000102g0010	1.56473	1.84585	1.27401	7.03889	3.10543	9.61095	1.86968	up-regulated
Nitab4.5_0001675g0120	2.21925	1.73964	2.68357	5.96635	4.49892	5.29567	1.08614	up-regulated
Nitab4.5_0011907g0010	1.63209	3.85413	3.62549	18.1933	17.9491	36.7249	2.82118	up-regulated
Nitab4.5_0000005g0310	0.823292	1.34465	3.63127	50.31	61.545	39.5467	4.5987	up-regulated
Nitab4.5_0001060g0060	23.6046	5.52861	14.6983	54.2103	48.7625	48.9217	1.62093	up-regulated
Nitab4.5_0007140g0010	1.791	3.22441	3.55239	12.7045	7.86255	10.2793	1.69027	up-regulated
Nitab4.5_0000438g0140	1.26937	1.00842	1.50018	2.10772	2.83056	4.82874	1.18754	up-regulated
Nitab4.5_0007034g0020	0.047033	0.074482	0	6.09305	2.21169	8.10177	6.6423	up-regulated
Nitab4.5_0001579g0060	1.30159	1.4428	0.794055	4.20091	3.47884	3.62339	1.51645	up-regulated
Nitab4.5_0005476g0020	36.7771	62.124	53.1281	152.046	102.057	195.007	1.38711	up-regulated
Nitab4.5_0001198g0080	0.129839	0.373247	0.063922	6.90784	2.82746	7.31515	4.6569	up-regulated
Nitab4.5_0003995g0040	2.34401	0.783084	0.440151	5.45176	3.68525	4.07348	1.69231	up-regulated
Nitab4.5_0001846g0050	0.057318	0	0.058395	1.00848	0.321405	1.19258	4.05265	up-regulated
Nitab4.5_0000300g0150	3.29573	0.766079	2.46612	9.08327	4.76879	14.8371	1.91089	up-regulated
Nitab4.5_0001676g0030	76.0183	29.8916	53.8619	146.021	142.162	204.151	1.43927	up-regulated
Nitab4.5_0006743g0010	0.384219	0.251869	0.355815	2.46427	0.653189	2.9849	2.37675	up-regulated
Nitab4.5_0001615g0130	4.07598	7.80976	5.51134	18.5452	16.9234	20.5474	1.53318	up-regulated
Nitab4.5_0012870g0010	4.00869	2.66383	3.50735	9.32295	10.5536	21.3051	1.81801	up-regulated
Nitab4.5_0000005g0120	0	0	0	0.530719	0.442732	0.723507	9.02011	up-regulated
Nitab4.5_0007686g0010	3.4638	8.14134	6.04321	25.721	26.9329	24.3138	1.98725	up-regulated
Nitab4.5_0009972g0030	8.81264	14.1673	11.3353	53.6819	47.2839	94.9845	2.33157	up-regulated
Nitab4.5_0001324g0080	3.87111	8.49019	6.25679	14.8558	13.0612	41.8854	1.70226	up-regulated
Nitab4.5_0000028g0300	0.218467	0.482901	0	3.70755	1.56416	1.37434	3.02003	up-regulated
Nitab4.5_0006400g0040	0	0	0	0.974273	2.29015	3.44144	8.10549	up-regulated
Nitab4.5_0005633g0010	0.164199	0.277659	0.126266	0.707243	0.168257	1.67854	1.93202	up-regulated
Nitab4.5_0002691g0080	6.80735	22.1931	17.7018	137.314	251.788	140.652	3.40458	up-regulated
Nitab4.5_0006013g0030	4.62212	4.6866	6.93717	16.2612	15.8629	17.5593	1.45987	up-regulated
Nitab4.5_0000874g0180	16.8772	23.0704	21.7984	43.6421	41.8685	58.5604	1.05974	up-regulated
Nitab4.5_0007121g0010	0.747476	0.400265	0.658587	10.8964	13.6636	12.2988	4.17462	up-regulated
Nitab4.5_0000402g0010	0.537901	0.159315	0.250497	0.781696	1.66253	1.53935	1.87395	up-regulated
Nitab4.5_0003790g0050	1.84126	2.43272	2.96249	6.59667	10.4467	18.7287	2.12135	up-regulated
Nitab4.5_0003474g0010	10.6462	1.80506	6.27191	13.8829	25.4013	26.7047	1.64209	up-regulated
Nitab4.5_0010233g0010	11.1152	9.59391	12.3645	29.3055	23.0799	36.8737	1.25608	up-regulated
Nitab4.5_0000245g0240	0.76809	0.120007	0.11368	1.5135	1.07117	2.06252	1.98271	up-regulated
Nitab4.5_0000425g0220	4.56693	1.89789	3.58076	7.19867	6.81713	11.8869	1.17449	up-regulated
Nitab4.5_0002248g0070	0.386664	0	0.785653	1.34316	2.132	3.35838	2.31222	up-regulated
Nitab4.5_0003904g0060	0.474955	0	0.231178	2.55978	2.43676	0.45394	2.7858	up-regulated
Nitab4.5_0001088g0170	0.113232	0.114412	0.066946	2.38757	1.57076	2.98837	4.1014	up-regulated
Nitab4.5_0000060g0050	29.6014	32.2516	36.8869	102.346	73.5275	128.062	1.44583	up-regulated
Nitab4.5_0000865g0030	6.21468	16.8222	18.5778	42.6426	47.8243	98.4485	2.009	up-regulated
Nitab4.5_0002691g0070	1.43502	5.63188	6.43141	84.9835	169.006	93.5349	4.58342	up-regulated
Nitab4.5_0006411g0010	7.6315	4.63953	7.92684	10.9961	13.9932	25.1554	1.12422	up-regulated
Nitab4.5_0001981g0040	7.99846	1.81448	3.60166	8.67281	13.1115	16.168	1.31244	up-regulated
Nitab4.5_0002674g0010	5.70908	3.64545	9.0649	23.705	15.57	41.6589	1.93278	up-regulated
Nitab4.5_0000008g0240	25.4715	9.54805	21.7649	90.8182	66.8369	260.623	2.64487	up-regulated
Nitab4.5_0001033g0020	0.110266	0	0.12901	1.14237	0.504315	1.0376	3.21552	up-regulated
Nitab4.5_0002900g0010	0.335135	0.691971	0.407058	1.67964	0.851789	1.72862	1.37786	up-regulated
Nitab4.5_0000672g0080	10.5793	7.93874	9.01603	32.0021	24.7471	26.8624	1.44062	up-regulated
Nitab4.5_0001134g0120	1.18636	0.406874	1.94389	3.12919	3.53875	4.95214	1.52324	up-regulated
Nitab4.5_0000009g0480	5.96905	2.92173	3.55688	13.0013	11.4094	20.0044	1.63872	up-regulated
Nitab4.5_0014731g0010	0.745554	0.080851	0.8794	3.56291	2.97977	1.32805	2.05777	up-regulated
Nitab4.5_0003368g0040	0.520168	0.446433	0.360953	3.11531	2.52929	1.97978	2.34323	up-regulated
Nitab4.5_0008227g0030	6.70152	10.4342	10.5619	24.2994	25.127	27.1118	1.32085	up-regulated
Nitab4.5_0005700g0040	1.48919	0.080738	0.155621	2.86616	7.22601	13.7596	3.48339	up-regulated
Nitab4.5_0000250g0190	13.5059	20.614	9.5808	87.8686	63.767	54.9465	2.09374	up-regulated
Nitab4.5_0001320g0080	13.006	8.87481	8.2843	19.3464	22.081	30.0671	1.06685	up-regulated
Nitab4.5_0025058g0010	0.327853	0.081325	0.193857	0.585129	1.00952	2.42064	2.49913	up-regulated
Nitab4.5_0007622g0050	0.867911	0.352327	0.905759	1.64004	1.62856	1.7605	1.07895	up-regulated
Nitab4.5_0000408g0170	26.5794	32.5513	28.6583	110.966	83.6213	203.013	1.98278	up-regulated
Nitab4.5_0008126g0010	15.4101	13.7883	13.2831	38.65	29.2444	48.8516	1.27664	up-regulated
Nitab4.5_0006701g0020	1.86391	3.01156	3.78594	12.612	7.14283	11.7783	1.69697	up-regulated
Nitab4.5_0006822g0040	2.0121	1.61115	2.81454	7.62746	5.02412	13.9709	1.84607	up-regulated
Nitab4.5_0000744g0140	1.32463	1.30733	1.71587	8.663	6.56964	10.3376	2.37857	up-regulated
Nitab4.5_0001594g0020	0.970591	1.98499	2.12091	4.43234	2.0606	7.22593	1.23778	up-regulated
Nitab4.5_0001404g0050	60.0278	65.3871	67.2589	206.169	183.935	256.565	1.58033	up-regulated
Nitab4.5_0001084g0060	5.09006	1.29721	3.81034	7.3282	9.07415	19.307	1.59588	up-regulated
Nitab4.5_0000454g0020	40.6353	54.3723	42.7641	157.012	142.282	164.885	1.59668	up-regulated
Nitab4.5_0005448g0040	9.39933	4.80771	4.35661	10.2642	14.8852	24.8303	1.23078	up-regulated
Nitab4.5_0001303g0060	0.710231	0.676789	1.14501	3.25285	0.926833	2.35309	1.18143	up-regulated
Nitab4.5_0001724g0060	0	0	0	1.25359	0.793699	0.834797	8.8965	up-regulated
Nitab4.5_0000892g0040	0.096792	0	0	0.161596	0.418242	0.854956	3.53596	up-regulated
Nitab4.5_0018164g0010	3.40609	1.71893	4.49219	19.9264	16.2792	38.1141	2.74964	up-regulated
Nitab4.5_0002249g0060	4.98438	2.99617	3.73869	9.82733	8.28807	9.78065	1.08237	up-regulated
Nitab4.5_0003548g0040	1.39119	1.4935	2.2209	2.93194	4.61356	10.1385	1.5988	up-regulated
Nitab4.5_0000358g0060	7.97055	10.8946	7.38068	39.0796	20.3973	22.0302	1.47834	up-regulated
Nitab4.5_0007562g0020	1.00492	0.178099	0.383872	1.46159	1.38046	1.90176	1.39152	up-regulated
Nitab4.5_0010305g0010	0.480089	0.704167	0.327567	1.70434	2.42341	3.79312	2.18703	up-regulated
Nitab4.5_0004359g0040	0.895646	0.514403	1.02364	3.29021	3.93355	4.17687	2.06756	up-regulated
Nitab4.5_0000588g0340	17.042	17.3142	16.6578	114.572	37.7915	59.9434	1.88302	up-regulated
Nitab4.5_0006239g0040	23.4238	39.7977	27.1596	174.697	100.208	133.683	2.01576	up-regulated
Nitab4.5_0008119g0010	4.14703	4.68003	6.74014	15.4679	11.4154	12.5459	1.19133	up-regulated
Nitab4.5_0001898g0080	3.3926	7.49461	4.67271	14.6887	9.5436	13.4367	1.11651	up-regulated
Nitab4.5_0002439g0130	0.24199	0.335678	0.319893	2.57762	1.40757	8.08911	3.49133	up-regulated
Nitab4.5_0000308g0330	13.8546	12.5607	12.9161	41.2105	33.2754	82.4767	1.79365	up-regulated
Nitab4.5_0006355g0030	11.0506	14.2286	10.8687	55.0779	33.1488	44.7737	1.7141	up-regulated
Nitab4.5_0007906g0020	5.08991	2.44118	1.50943	6.9006	8.99079	8.23101	1.24434	up-regulated
Nitab4.5_0009337g0010	0.111258	0.221446	0.120551	0.986001	0.827409	2.49353	2.99346	up-regulated
Nitab4.5_0007046g0020	0.308005	0	0.19972	0.897044	0.747527	0.548633	1.93314	up-regulated
Nitab4.5_0002105g0040	4.89852	4.11379	4.97447	7.94571	11.2701	12.9148	1.03974	up-regulated
Nitab4.5_0001758g0020	13.4146	18.7919	25.041	52.8834	35.3404	72.8398	1.31512	up-regulated
Nitab4.5_0002039g0050	28.7733	11.518	14.7849	33.6944	47.7576	89.529	1.42656	up-regulated
Nitab4.5_0001816g0200	6.76744	9.20933	9.14473	23.5884	22.3501	26.9431	1.38146	up-regulated
Nitab4.5_0001576g0010	1.07049	1.27362	1.55287	3.60662	2.68567	7.36301	1.60837	up-regulated
Nitab4.5_0001423g0110	0	0.06022	0	7.16831	1.83782	4.10894	7.12661	up-regulated
Nitab4.5_0003419g0070	41.0163	60.9664	26.0699	153.758	127.674	189.587	1.7053	up-regulated
Nitab4.5_0000306g0030	1.41582	0.383066	2.23237	12.6108	9.80762	8.47344	2.77898	up-regulated
Nitab4.5_0001936g0080	2.81276	1.71027	2.72307	16.2548	5.95093	27.027	2.53577	up-regulated
Nitab4.5_0003137g0010	105.077	57.9514	91.5162	206.095	163.401	226.106	1.05073	up-regulated
Nitab4.5_0000040g0370	0.574519	0.833491	0.567023	2.16256	0.877702	1.53703	1.03403	up-regulated
Nitab4.5_0009420g0030	2.27499	3.62767	3.75182	9.83731	12.2836	18.5761	1.90721	up-regulated
Nitab4.5_0009839g0020	2.71906	1.17968	2.69625	6.48916	7.86139	7.64533	1.57571	up-regulated
Nitab4.5_0002526g0070	0.706463	0.684505	0.264368	1.54614	1.71954	2.38446	1.58836	up-regulated
Nitab4.5_0000115g0190	1.4977	4.08458	3.87146	21.6995	46.8395	41.5679	3.40676	up-regulated
Nitab4.5_0002231g0020	1.1484	0.063507	0.23675	1.02401	1.17286	5.43518	2.10542	up-regulated
Nitab4.5_0002523g0010	0	0	0	0.491	0	0.230422	5.70396	up-regulated
Nitab4.5_0003011g0010	0	0	0	2.26836	0.316793	4.82582	9.49226	up-regulated
Nitab4.5_0001287g0070	10.1743	6.14844	6.95841	31.0034	45.6865	50.8894	2.28721	up-regulated
Nitab4.5_0000307g0120	8.92441	6.87368	9.07014	15.7198	17.5735	27.8937	1.12107	up-regulated
Nitab4.5_0005658g0030	4.42225	0.879598	2.29336	6.05387	5.99819	10.7482	1.37825	up-regulated
Nitab4.5_0000004g0010	3.6106	4.0467	2.46258	7.01279	7.11133	10.558	1.1101	up-regulated
Nitab4.5_0000349g0320	0	0	0	0.254773	0.3335	0.201228	8.08917	up-regulated
Nitab4.5_0002733g0020	13.7657	17.8064	13.3106	49.5244	59.3688	66.3751	1.80987	up-regulated
Nitab4.5_0006135g0040	0	0	0	0.023753	0	0.063044	5.36896	up-regulated
Nitab4.5_0004153g0040	0.795212	0.447178	0.725364	6.42112	3.54247	11.4369	3.21673	up-regulated
Nitab4.5_0003251g0040	0.069936	0	0	2.3262	0.653077	2.4543	5.69876	up-regulated
Nitab4.5_0001367g0030	30.8	41.9049	36.1929	136.628	63.5034	94.9037	1.27112	up-regulated
Nitab4.5_0003603g0140	3.13938	2.02423	2.58305	6.68915	4.28265	7.42662	1.06137	up-regulated
Nitab4.5_0008908g0020	30.7426	90.5134	38.8546	345.038	234.846	251.02	2.23125	up-regulated
Nitab4.5_0000028g0360	0.601581	0	0.594674	2.19966	3.67163	4.11765	2.8503	up-regulated
Nitab4.5_0000990g0050	0	0	0	0.070671	0.080457	0.931816	7.37632	up-regulated
Nitab4.5_0000113g0260	0.103199	0	0.249466	0.442171	0.328405	1.2242	2.20793	up-regulated
Nitab4.5_0009221g0010	6.82911	8.18621	12.0057	27.6519	13.2285	41.4843	1.41062	up-regulated
Nitab4.5_0001607g0140	7.51719	9.52387	3.43983	70.3973	34.5506	39.8022	2.65305	up-regulated
Nitab4.5_0011134g0010	3.84238	4.43748	3.28416	15.6313	9.4955	19.1812	1.74946	up-regulated
Nitab4.5_0001200g0080	2.86557	8.65609	5.96039	101.127	71.0382	93.661	3.77592	up-regulated
Nitab4.5_0001373g0020	35.9229	36.8004	27.9295	118.362	73.8944	80.7237	1.278	up-regulated
Nitab4.5_0003534g0110	2.01121	2.82637	2.32115	5.94966	4.75071	11.0068	1.40669	up-regulated
Nitab4.5_0000702g0070	0.466874	0.412241	0.880766	1.11973	1.18953	5.28819	1.88129	up-regulated
Nitab4.5_0002818g0060	0.552043	0.373247	0.952936	1.68086	2.29019	1.56723	1.41686	up-regulated
Nitab4.5_0014335g0010	2.85392	1.20278	3.80678	7.68742	14.5246	11.2774	1.95061	up-regulated
Nitab4.5_0008995g0010	0	0	0	0.105944	0	0.4232	6.75665	up-regulated
Nitab4.5_0009144g0010	3.07827	2.12016	3.05698	7.97614	4.51834	8.15115	1.1381	up-regulated
Nitab4.5_0000181g0120	3.12849	3.04115	2.33046	6.03323	3.21454	11.4831	1.06759	up-regulated
Nitab4.5_0000586g0140	0	0	0	0	0.203497	0.829266	7.23211	up-regulated
Nitab4.5_0000105g0290	4.56173	12.2825	10.6877	25.0274	17.4074	23.5087	1.10872	up-regulated
Nitab4.5_0001128g0090	8.50245	14.6794	12.3644	48.0386	42.8123	34.4978	1.68493	up-regulated
Nitab4.5_0000715g0160	17.3135	13.7135	18.8102	42.6618	33.6961	49.8238	1.16776	up-regulated
Nitab4.5_0020829g0010	0	0.020419	0	0.467021	0	0	3.96242	up-regulated
Nitab4.5_0000109g0460	29.1342	12.8005	29.2151	101.659	82.7907	236.953	2.35142	up-regulated
Nitab4.5_0008037g0060	0	0.137849	0.16175	0.307535	0.612026	1.85101	2.99606	up-regulated
Nitab4.5_0005716g0010	37.7958	15.4156	22.6458	47.8777	76.1315	110.289	1.43829	up-regulated
Nitab4.5_0000519g0020	0.35865	0.48722	0.293256	1.02802	0.965945	2.35761	1.72805	up-regulated
Nitab4.5_0000508g0140	0	0	0	0	0.336961	0.72894	6.94185	up-regulated
Nitab4.5_0000123g0370	3.31436	10.8834	4.88719	26.0156	29.4602	21.8997	1.89614	up-regulated
Nitab4.5_0000732g0170	0.128047	0	0.05473	0.141167	0.079325	0.843677	2.26373	up-regulated
Nitab4.5_0004928g0040	1.15004	3.42513	3.95461	5.13697	8.12167	9.33695	1.26637	up-regulated
Nitab4.5_0000059g0190	22.9783	35.3502	23.2959	37.4593	57.239	92.2213	1.02042	up-regulated
Nitab4.5_0000091g0360	6.39413	35.9919	12.3069	59.9471	62.0817	45.4993	1.49824	up-regulated
Nitab4.5_0004502g0030	6.05631	6.33902	5.42492	22.0389	10.1006	11.1775	1.11953	up-regulated
Nitab4.5_0004360g0010	6.73404	7.51131	4.93308	30.5982	12.4163	15.8755	1.44811	up-regulated
Nitab4.5_0000439g0050	18.6267	8.68642	8.82172	18.7744	37.5933	40.9219	1.25601	up-regulated
Nitab4.5_0005922g0040	1.41909	0.711451	1.2284	4.79256	7.45789	7.24525	2.38026	up-regulated
Nitab4.5_0002886g0070	21.118	32.9625	19.0531	194.366	112.438	161.021	2.50982	up-regulated
Nitab4.5_0000207g0450	39.4065	7.70036	16.1851	47.2683	71.0851	117.356	1.68669	up-regulated
Nitab4.5_0011435g0020	0.229165	0.079651	0.332883	0.691196	0.318959	1.39406	1.65997	up-regulated
Nitab4.5_0003376g0090	1.00175	0.336604	0.287808	1.27738	1.42977	4.7898	1.9389	up-regulated
Nitab4.5_0004624g0030	26.5061	11.2229	17.8018	52.941	34.7494	48.9122	1.11409	up-regulated
Nitab4.5_0008943g0030	22.9449	14.8904	12.6901	59.3338	34.1313	89.1832	1.64013	up-regulated
Nitab4.5_0004546g0050	0.658629	0.251269	0.329254	2.10893	4.46769	3.66156	2.85845	up-regulated
Nitab4.5_0002649g0020	5.96005	2.51166	4.8657	9.04467	10.0835	15.3762	1.18719	up-regulated
Nitab4.5_0002102g0070	0	0	0.177596	1.14438	0.762266	2.45828	4.33833	up-regulated
Nitab4.5_0004474g0040	0	0	0.080691	0.261575	0.377189	1.5088	4.29511	up-regulated
Nitab4.5_0000245g0110	1.60753	2.15796	0.967898	2.97695	4.10831	7.24945	1.41318	up-regulated
Nitab4.5_0002867g0010	0.330972	0.777098	0.361082	8.09032	11.8855	13.3161	4.29175	up-regulated
Nitab4.5_0001737g0090	1.1665	0.25367	0.979806	2.07087	1.78225	4.02109	1.50461	up-regulated
Nitab4.5_0003587g0050	1.27918	3.19159	1.93058	5.94313	6.21926	6.85973	1.42295	up-regulated
Nitab4.5_0001211g0200	2.11747	3.75848	3.01248	6.59393	6.64312	8.98192	1.16231	up-regulated
Nitab4.5_0002026g0010	1.52284	1.93944	1.83658	7.91598	2.297	8.2681	1.59925	up-regulated
Nitab4.5_0000469g0170	17.4813	32.8343	27.3734	55.1268	56.8703	76.8818	1.12488	up-regulated
Nitab4.5_0000701g0050	0.228996	0.415563	0.456123	1.63604	0.976207	2.04366	1.90134	up-regulated
Nitab4.5_0003794g0090	0.417243	0	0.088317	3.34026	1.39305	5.64486	4.06835	up-regulated
Nitab4.5_0000742g0160	11.8409	5.45452	9.38723	12.5463	18.1237	32.9634	1.0582	up-regulated
Nitab4.5_0000786g0190	0.80193	0.213329	0.137004	1.32661	2.61573	5.06796	2.71716	up-regulated
Nitab4.5_0002262g0040	0.821558	0.865876	0.921722	3.68269	2.7169	2.57883	1.60354	up-regulated
Nitab4.5_0001453g0100	5.92514	4.96377	5.52878	20.6723	10.8374	21.3276	1.49807	up-regulated
Nitab4.5_0000548g0180	0.15572	0	0	0.375178	0.205945	0.593565	2.62957	up-regulated
Nitab4.5_0004753g0050	1.86249	1.5942	1.00645	5.62105	5.81465	2.9435	1.55428	up-regulated
Nitab4.5_0001707g0050	0.233073	1.3744	0.52678	4.92638	4.37256	3.15494	2.41208	up-regulated
Nitab4.5_0000664g0130	0.169367	0	0.785758	3.80946	3.17698	2.62172	3.04323	up-regulated
Nitab4.5_0009224g0020	0	0	0.049455	0.093656	0.223785	0.273787	3.2531	up-regulated
Nitab4.5_0000917g0020	16.0478	18.5017	12.6494	38.3454	27.8807	52.1409	1.1408	up-regulated
Nitab4.5_0000252g0270	27.6241	25.599	23.681	43.1465	70.941	66.7937	1.08576	up-regulated
Nitab4.5_0006220g0010	0.671251	0.112797	0.992677	1.88162	1.45171	3.47241	1.73135	up-regulated
Nitab4.5_0002861g0040	3.69803	0.943867	2.5287	4.13991	5.53111	10.1124	1.26189	up-regulated
Nitab4.5_0000583g0340	1.71113	1.22813	1.90376	4.3576	2.61425	4.98384	1.11777	up-regulated
Nitab4.5_0002854g0110	10.7614	6.85708	7.62964	38.4358	27.0687	60.7689	2.11269	up-regulated
Nitab4.5_0002823g0100	1.23717	0.242798	0.2957	3.49869	3.40442	6.80053	2.70914	up-regulated
Nitab4.5_0003621g0010	41.133	46.9223	36.3475	146.477	75.4115	85.5956	1.1447	up-regulated
Nitab4.5_0000021g1000	0.506527	0.263215	0.28991	3.18345	1.44005	9.03663	3.43144	up-regulated
Nitab4.5_0000621g0120	1.4744	3.36128	2.23204	7.92814	8.62146	5.17348	1.50203	up-regulated
Nitab4.5_0000445g0060	13.4289	24.8762	12.1261	93.5822	61.0884	55.0594	1.9111	up-regulated
Nitab4.5_0002545g0030	1.49928	2.21236	1.48359	4.35843	2.66426	5.01258	1.03274	up-regulated
Nitab4.5_0010743g0010	0	0	0	0	0.16193	0.418193	6.46422	up-regulated
Nitab4.5_0000009g0260	0.246854	0	0.077025	0.893735	0.182862	1.04974	2.42447	up-regulated
Nitab4.5_0000614g0090	3.10087	3.43611	6.70891	20.0842	7.39045	22.5231	1.7256	up-regulated
Nitab4.5_0006836g0030	1.25162	1.26369	1.75836	4.56314	3.5268	5.22676	1.47037	up-regulated
Nitab4.5_0002055g0090	1.12076	0.338218	1.15332	6.91333	3.10251	15.0412	3.02007	up-regulated
Nitab4.5_0004881g0040	1.2908	2.64782	1.8905	14.6557	12.7944	8.89918	2.50174	up-regulated
Nitab4.5_0007956g0010	0.890533	0.707358	0.308961	4.79808	0.80338	2.01139	1.79283	up-regulated
Nitab4.5_0000986g0060	0.438367	1.55432	0.96756	9.11292	6.36554	16.6375	3.23901	up-regulated
Nitab4.5_0006070g0050	2.03944	2.02299	2.00817	3.12354	5.23857	8.13821	1.26499	up-regulated
Nitab4.5_0000425g0210	0	0	0	0.637698	0	3.20554	8.42197	up-regulated
Nitab4.5_0000390g0090	0.158193	0.147063	0.56307	1.6063	1.13964	2.37474	2.36543	up-regulated
Nitab4.5_0000143g0340	0	0	0.163311	5.39322	1.13733	1.93853	5.40605	up-regulated
Nitab4.5_0010362g0010	19.6255	3.4546	10.672	41.01	25.0284	92.971	1.99099	up-regulated
Nitab4.5_0013676g0010	0.451077	0.337305	0.843647	1.04189	1.69667	2.45701	1.49235	up-regulated
Nitab4.5_0007303g0020	7.8276	6.76388	4.93032	18.0519	11.3966	22.0897	1.20681	up-regulated
Nitab4.5_0002565g0060	0.423853	0.200426	0.603691	1.24266	0.873364	1.62592	1.40239	up-regulated
Nitab4.5_0012224g0020	0	0	0	0.074176	0	0.254981	6.94629	up-regulated
Nitab4.5_0000028g0320	0.141986	0.316127	0	3.59775	1.18557	1.66011	3.55985	up-regulated
Nitab4.5_0009824g0020	0	0.040839	0.044031	0.037609	0.042816	0.826959	3.08966	up-regulated
Nitab4.5_0001622g0050	10.5172	18.7419	13.7783	49.2486	47.7068	60.0571	1.71178	up-regulated
Nitab4.5_0000621g0030	2.76118	2.74231	7.6866	18.1236	6.15981	12.372	1.30116	up-regulated
Nitab4.5_0003524g0010	0.623588	4.78235	1.09603	15.7164	10.4386	9.99475	2.3353	up-regulated
Nitab4.5_0001888g0030	0.615583	0.189229	0.717936	1.89553	0.916621	1.79665	1.41067	up-regulated
Nitab4.5_0000439g0010	3.21825	4.78669	3.68002	15.188	7.1256	5.3544	1.10198	up-regulated
Nitab4.5_0003037g0140	7.27636	2.19301	5.31582	10.4061	6.72999	20.9006	1.13795	up-regulated
Nitab4.5_0000595g0090	44.9259	20.8012	27.7856	102.89	57.8253	180.956	1.64464	up-regulated
Nitab4.5_0000351g0140	1.32886	0.869119	1.67642	5.53043	2.91563	6.23024	1.72996	up-regulated
Nitab4.5_0002520g0080	58.7289	86.3729	77.0974	169.318	172.583	198.489	1.13106	up-regulated
Nitab4.5_0006269g0010	5.13683	2.34468	4.46728	23.2222	12.6879	44.265	2.52058	up-regulated
Nitab4.5_0004756g0060	4.1829	5.04049	4.40402	15.9039	10.4959	18.9947	1.55592	up-regulated
Nitab4.5_0002529g0080	0.467689	0.149819	0.109838	1.30167	0.606251	1.22111	1.87999	up-regulated
Nitab4.5_0000359g0070	0	0	0	0.081629	0.17996	0.227405	6.79041	up-regulated
Nitab4.5_0002456g0070	0.171957	0.212249	0.167549	0.890934	0.799575	0.851941	2.01323	up-regulated
Nitab4.5_0000110g0250	16.1177	6.34567	17.3352	30.2517	26.6203	66.6224	1.42674	up-regulated
Nitab4.5_0000570g0330	11.7587	19.173	12.3862	49.9762	49.3744	44.6441	1.59069	up-regulated
Nitab4.5_0016470g0010	4.31268	2.89583	4.17259	5.91472	8.91214	12.7131	1.09991	up-regulated
Nitab4.5_0003466g0070	1.9665	1.70116	2.34915	4.58611	4.92259	10.983	1.56984	up-regulated
Nitab4.5_0012985g0020	0	0	0.176086	1.74657	1.68659	0.780411	4.22882	up-regulated
Nitab4.5_0002394g0060	3.47675	1.17217	2.09212	4.50059	5.55928	15.7563	1.70491	up-regulated
Nitab4.5_0014425g0020	1.53557	0.170347	1.08606	4.09001	2.18869	8.83661	2.18877	up-regulated
Nitab4.5_0006478g0040	0.063545	0	0.010126	0.763893	2.13898	0.56377	5.05899	up-regulated
Nitab4.5_0003870g0010	0	0	0	0.801676	0	1.9061	8.21334	up-regulated
Nitab4.5_0006922g0020	1.79808	1.5408	1.16244	4.53611	2.68493	4.16494	1.15911	up-regulated
Nitab4.5_0000417g0100	0	0	0	0.419051	0	0	5.54904	up-regulated
Nitab4.5_0001908g0030	0.388026	6.80241	1.91788	29.7043	18.7068	19.3128	2.76126	up-regulated
Nitab4.5_0003855g0020	25.1565	8.26324	9.80109	38.7178	39.1757	61.6762	1.48924	up-regulated
Nitab4.5_0003615g0040	3.73806	2.2901	2.83416	8.32741	11.2385	13.83	1.73988	up-regulated
Nitab4.5_0008982g0050	0	0.100699	0	2.0857	1.36019	3.70394	5.81631	up-regulated
Nitab4.5_0004054g0020	1.99731	3.43279	2.12647	10.0665	6.45951	7.81617	1.52612	up-regulated
Nitab4.5_0001604g0110	0.608953	0.752885	0.334046	2.06948	0.977576	1.67958	1.28165	up-regulated
Nitab4.5_0000857g0130	9.83359	3.60855	10.9871	32.9325	23.7184	55.0118	1.99115	up-regulated
Nitab4.5_0000232g0120	0.946742	0.329563	1.10098	2.24042	1.26337	3.11845	1.26867	up-regulated
Nitab4.5_0004361g0050	6.31832	10.9957	5.23083	26.6756	20.5574	27.3044	1.55779	up-regulated
Nitab4.5_0002564g0030	0.052497	0.629532	0.243467	0.837863	0.944282	1.2884	1.5827	up-regulated
Nitab4.5_0011099g0030	1.2847	0.847006	0.502444	9.01163	24.4046	6.53555	3.81749	up-regulated
Nitab4.5_0002424g0010	0	0	0.193515	2.84469	1.2837	3.6327	4.98919	up-regulated
Nitab4.5_0004946g0050	15.9355	9.99094	14.9918	26.7788	57.628	43.1967	1.50267	up-regulated
Nitab4.5_0000391g0390	0.074807	0	0.241954	1.65433	0.960141	2.99894	3.92348	up-regulated
Nitab4.5_0000272g0180	28.3584	30.259	31.408	65.7922	68.2531	68.729	1.02217	up-regulated
Nitab4.5_0000926g0140	0.081553	0.276533	0.238037	2.12079	0.47602	1.22426	2.43719	up-regulated
Nitab4.5_0001003g0220	0.956303	0	0	4.0426	1.04821	2.61989	2.81878	up-regulated
Nitab4.5_0008610g0040	5.56454	1.34159	1.79759	16.9929	4.78641	14.1886	1.81522	up-regulated
Nitab4.5_0001752g0040	3.48161	1.13294	1.72383	6.74091	2.88915	6.05399	1.10134	up-regulated
Nitab4.5_0002467g0100	0	0	0	1.03414	3.07832	4.1108	9.10412	up-regulated
Nitab4.5_0000888g0040	0.47111	0.106823	0.201073	2.46016	1.99668	3.52859	3.12493	up-regulated
Nitab4.5_0007078g0010	1.35178	0.949738	1.49219	3.62969	2.21035	5.04377	1.3244	up-regulated
Nitab4.5_0000190g0070	1.48977	1.21783	1.4532	2.54716	3.06847	4.40128	1.09558	up-regulated
Nitab4.5_0000151g0120	6.13827	1.59284	1.7161	34.8073	20.234	76.6443	3.54402	up-regulated
Nitab4.5_0000841g0020	8.82623	6.20463	4.68087	52.1858	152.325	44.2113	3.55926	up-regulated
Nitab4.5_0001739g0070	4.93544	4.66385	5.30866	9.03803	13.6051	13.8296	1.1366	up-regulated
Nitab4.5_0000559g0020	1.94882	0.913799	4.88586	10.9444	6.59006	17.9107	1.99045	up-regulated
Nitab4.5_0000438g0100	0.230981	1.43713	0.49746	2.20141	2.49346	5.28923	2.02107	up-regulated
Nitab4.5_0007488g0010	0.539211	0	0.124353	2.65823	2.12491	2.9666	3.33174	up-regulated
Nitab4.5_0002005g0010	0.401104	0.391902	0.216161	6.38968	16.0928	2.38681	4.51173	up-regulated
Nitab4.5_0005379g0050	2.54567	1.98334	3.0372	5.33991	4.72454	8.47028	1.11081	up-regulated
Nitab4.5_0006559g0020	1.51285	0.765396	1.64252	4.21686	3.10051	10.1325	1.92903	up-regulated
Nitab4.5_0006635g0010	5.26024	1.81805	3.96216	8.68008	6.96184	15.6198	1.29498	up-regulated
Nitab4.5_0002238g0090	0	0	0	0	0.35383	0	6.62647	up-regulated
Nitab4.5_0000572g0020	2.09925	2.50876	2.56851	3.39036	5.91512	7.67939	1.08287	up-regulated
Nitab4.5_0000029g0210	4.84478	13.7091	9.5989	61.3083	40.112	51.4203	2.29069	up-regulated
Nitab4.5_0012946g0010	0	0	0	0	0	0.209941	6.18783	up-regulated
Nitab4.5_0010395g0010	0.090691	0	0	0.854158	0.143849	2.0838	4.68844	up-regulated
Nitab4.5_0000531g0040	49.3005	22.0914	48.9371	94.9184	64.1021	165.979	1.22594	up-regulated
Nitab4.5_0005660g0030	0	0	0	0.415932	0	0	5.45758	up-regulated
Nitab4.5_0001164g0040	0.508102	0.454803	0.171295	4.69027	2.33931	11.4458	3.58664	up-regulated
Nitab4.5_0001074g0130	0.4155	0.234973	0	2.34417	1.12386	2.01751	2.8391	up-regulated
Nitab4.5_0005655g0010	0	0	0	0	0	0.569817	5.9467	up-regulated
Nitab4.5_0000052g0020	0.060769	0	0.210528	0.852552	0.356532	0.251542	2.23011	up-regulated
Nitab4.5_0006400g0010	0.885913	2.44837	1.51277	4.99577	5.11915	3.53957	1.37123	up-regulated
Nitab4.5_0001962g0080	1.52968	1.16286	1.42851	3.53973	2.25164	5.96773	1.30796	up-regulated
Nitab4.5_0003512g0040	4.40959	12.7687	8.58149	17.9129	16.5926	33.0738	1.21787	up-regulated
Nitab4.5_0004789g0010	1.76346	2.89082	1.77897	18.2845	19.6447	44.688	3.48359	up-regulated
Nitab4.5_0004340g0030	8.79898	5.56275	10.6535	30.549	29.4883	81.7118	2.29133	up-regulated
Nitab4.5_0000332g0130	28.6478	2.40312	7.80138	63.4917	36.0645	132.176	2.31512	up-regulated
Nitab4.5_0000271g0100	0.17484	0	0.176012	0.626562	0.551192	1.57821	2.68893	up-regulated
Nitab4.5_0011608g0030	0.911472	1.18096	0.907659	6.81626	3.29203	3.45233	2.01557	up-regulated
Nitab4.5_0001291g0070	14.2658	15.5711	13.7708	33.1756	28.4365	75.1543	1.44335	up-regulated
Nitab4.5_0008336g0050	0.248556	0.315494	0.153342	1.87974	2.70411	4.15526	3.31459	up-regulated
Nitab4.5_0005191g0040	0	0	0.205166	1.18682	2.30576	1.88166	4.50034	up-regulated
Nitab4.5_0000354g0160	3.54157	2.67779	1.1032	23.9557	7.44804	10.4193	2.31543	up-regulated
Nitab4.5_0000192g0010	0.503067	2.03808	1.65508	6.12265	5.68184	11.8235	2.31254	up-regulated
Nitab4.5_0000680g0010	0	0	0	0.157585	0	1.70863	8.53756	up-regulated
Nitab4.5_0000648g0030	1.09119	1.32687	0.235181	3.33129	1.64003	7.45539	1.98497	up-regulated
Nitab4.5_0003906g0010	0.025714	0.046768	0.219506	1.05614	1.13695	1.10835	3.3317	up-regulated
Nitab4.5_0003077g0050	0.071263	0	0	0.74364	0	0.525096	3.5691	up-regulated
Nitab4.5_0005520g0020	0	0	0	0.42753	0.210366	1.98525	6.39205	up-regulated
Nitab4.5_0005949g0020	2.46075	4.56874	3.42835	7.05277	6.3194	12.5645	1.12889	up-regulated
Nitab4.5_0000059g0250	0	0	0	0.845158	0.166117	0.125739	6.59845	up-regulated
Nitab4.5_0001119g0040	8.37673	9.33519	7.06926	18.5707	21.5971	22.4865	1.18222	up-regulated
Nitab4.5_0000886g0060	3.44597	1.59316	3.37124	5.71197	6.15077	9.66211	1.17692	up-regulated
Nitab4.5_0000992g0020	0.39145	0.132213	0.221181	0.993108	0.17386	0.955762	1.27406	up-regulated
Nitab4.5_0003725g0070	2.58516	3.06942	3.57907	6.22412	8.534	7.93535	1.15458	up-regulated
Nitab4.5_0005779g0030	0.502437	0.559432	0.784077	1.51763	1.10309	1.74975	1.06581	up-regulated
Nitab4.5_0000397g0160	1.28746	1.2054	0.725234	3.58775	2.41841	8.82411	1.95033	up-regulated
Nitab4.5_0000803g0060	2.82211	1.64014	2.77129	19.6964	8.81521	18.4791	2.48371	up-regulated
Nitab4.5_0001579g0130	10.3219	10.3945	10.283	36.1278	16.7417	22.7476	1.11869	up-regulated
Nitab4.5_0004193g0020	0	0	0.539896	1.62102	1.07116	2.42938	2.99173	up-regulated
Nitab4.5_0003782g0020	1.03175	2.01456	1.35348	3.3304	2.54132	8.52395	1.49556	up-regulated
Nitab4.5_0003408g0010	0.224776	0	0	0.356024	1.12693	0.860584	3.08655	up-regulated
Nitab4.5_0000337g0180	11.1424	12.4269	11.3299	37.5724	19.4223	25.0794	1.06905	up-regulated
Nitab4.5_0001608g0070	0	0	0	0	0.337509	0.123913	6.38225	up-regulated
Nitab4.5_0001339g0080	8.06999	6.4142	6.14958	22.6538	11.0528	25.4092	1.319	up-regulated
Nitab4.5_0006766g0010	0.276821	0.755206	0.411412	7.82535	3.04183	5.10131	3.298	up-regulated
Nitab4.5_0009399g0040	32.5923	10.0256	26.8482	47.0424	60.8152	59.7182	1.10885	up-regulated
Nitab4.5_0001387g0010	33.9258	18.9357	39.7666	59.2628	67.3896	101.987	1.12859	up-regulated
Nitab4.5_0000974g0060	3.82525	8.16328	6.15486	11.4795	22.1027	17.7555	1.37447	up-regulated
Nitab4.5_0018466g0010	1.27523	0.618949	0.990539	2.03176	1.23141	4.06387	1.1336	up-regulated
Nitab4.5_0004336g0040	0.572566	1.54233	0.841415	2.73047	3.17215	2.90642	1.42816	up-regulated
Nitab4.5_0000844g0010	8.17424	4.19641	16.1266	52.9617	25.2295	70.6679	2.19092	up-regulated
Nitab4.5_0002183g0050	2.42005	1.84863	0.972572	11.1192	34.8946	7.90305	3.27608	up-regulated
Nitab4.5_0006444g0020	90.0079	38.7842	64.1231	202.584	184.16	455.965	1.912	up-regulated
Nitab4.5_0008253g0030	13.3532	24.2971	18.7693	69.7182	62.0813	62.0686	1.63861	up-regulated
Nitab4.5_0001907g0040	3.03098	3.0361	1.6096	4.31456	5.36251	9.27748	1.11524	up-regulated
Nitab4.5_0000270g0270	34.1576	69.3003	39.789	190.544	118.981	142.593	1.5046	up-regulated
Nitab4.5_0025922g0020	3.1668	2.36838	1.6004	20.3418	41.2768	11.3713	3.23741	up-regulated
Nitab4.5_0008991g0010	3.54746	13.3511	13.9384	39.3622	42.5976	102.291	2.39806	up-regulated
Nitab4.5_0002053g0110	0.253761	0.162642	0.114952	0.535085	0.365436	1.00021	1.62063	up-regulated
Nitab4.5_0004605g0030	3.28964	1.56661	2.13222	9.77168	10.2954	17.5545	2.2388	up-regulated
Nitab4.5_0000588g0310	8.54687	15.3997	10.6174	35.3292	29.8026	29.0927	1.30315	up-regulated
Nitab4.5_0003456g0050	0.99769	1.29699	0.7102	2.35939	1.03177	5.34655	1.30836	up-regulated
Nitab4.5_0000191g0030	8.33724	4.03476	6.35651	15.4253	10.2026	18.2028	1.03572	up-regulated
Nitab4.5_0005400g0010	1.01747	0.629539	2.23801	5.60287	5.65147	15.256	2.56633	up-regulated
Nitab4.5_0003860g0060	0.05165	0	0.021148	0.321284	0.410826	1.30361	4.49399	up-regulated
Nitab4.5_0001509g0030	4.3889	2.48442	2.7191	4.70021	10.0644	10.7342	1.24419	up-regulated
Nitab4.5_0005333g0020	4.17204	3.7097	4.23428	13.9499	5.66378	11.0935	1.15881	up-regulated
Nitab4.5_0002546g0050	3.82546	5.76058	4.94761	10.2794	12.2686	13.3667	1.15177	up-regulated
Nitab4.5_0005492g0050	0.76847	0.653553	0.937211	4.49429	2.53214	2.57931	1.84587	up-regulated
Nitab4.5_0001867g0110	0	0.021561	0	0.031149	0.050338	0.223657	3.26283	up-regulated
Nitab4.5_0006719g0030	1.71037	0.960141	1.74709	7.4391	6.04795	12.7087	2.34265	up-regulated
Nitab4.5_0003566g0060	0.299246	0.151787	0	1.0645	0.816747	0.679438	2.33554	up-regulated
Nitab4.5_0009338g0020	13.9592	19.9726	15.578	44.5624	36.5318	49.1468	1.23237	up-regulated
Nitab4.5_0005390g0050	0	0	0	0.279079	0	1.10825	6.57057	up-regulated
Nitab4.5_0008107g0010	0.676016	4.75646	1.35851	7.81462	9.49598	10.8876	1.90637	up-regulated
Nitab4.5_0000652g0100	0.757652	0.229619	0	1.2695	4.17026	3.86128	3.02166	up-regulated
Nitab4.5_0004646g0060	1.41485	0.608193	2.21373	2.65825	3.08607	7.41093	1.43185	up-regulated
Nitab4.5_0003234g0110	3.71308	5.06457	7.45391	14.877	11.4046	18.7089	1.29887	up-regulated
Nitab4.5_0002671g0110	2.79985	5.63884	3.28467	17.4399	9.11085	21.1855	1.83766	up-regulated
Nitab4.5_0000287g0270	0.035111	0	0.185044	0.679557	0.812116	0.747947	2.90656	up-regulated
Nitab4.5_0028705g0010	0	0	0	0.03168	0.046492	0.15467	6.4965	up-regulated
Nitab4.5_0005520g0010	0	1.4548	2.5015	19.1809	7.37243	30.8119	3.62109	up-regulated
Nitab4.5_0005219g0060	4.19723	4.66122	5.51323	12.1793	10.6306	19.7762	1.38686	up-regulated
Nitab4.5_0011525g0020	1.65923	2.25748	1.24714	8.42493	6.14733	24.4193	2.68473	up-regulated
Nitab4.5_0005817g0010	0	0	0	0.401681	0.054638	0	6.81558	up-regulated
Nitab4.5_0002458g0120	0.082092	0	0	0.45083	0.818342	1.06104	4.6015	up-regulated
Nitab4.5_0004757g0020	1.12072	0	0.387804	1.89172	1.90934	10.0332	2.89515	up-regulated
Nitab4.5_0001356g0070	0.362786	1.91125	0.990763	6.34206	2.69764	18.5865	2.84444	up-regulated
Nitab4.5_0005040g0040	4.04746	2.83024	1.21928	2.32792	15.0305	20.313	2.02576	up-regulated
Nitab4.5_0003558g0030	0	0	0	1.91345	1.73568	2.38255	8.49403	up-regulated
Nitab4.5_0013306g0030	0.197764	0.313314	0.310007	1.03183	0.874337	2.07245	2.06547	up-regulated
Nitab4.5_0000844g0060	9.04616	5.76735	13.7343	26.0867	10.9152	30.7436	1.05048	up-regulated
Nitab4.5_0000532g0040	0.104473	0	0	0.699372	0	0.377216	3.07089	up-regulated
Nitab4.5_0000638g0040	1.48484	1.26086	1.19707	4.37	1.89715	4.88825	1.29591	up-regulated
Nitab4.5_0003280g0040	25.7467	13.7277	18.3588	87.6615	72.5136	187.436	2.3725	up-regulated
Nitab4.5_0004002g0030	3.97408	2.0133	2.09759	5.50436	7.41447	10.0801	1.32345	up-regulated
Nitab4.5_0001332g0130	0.124562	0	0	0.433237	0.208711	1.79165	3.97609	up-regulated
Nitab4.5_0002367g0060	1.44455	2.43336	1.44124	3.98483	4.44284	4.28893	1.1039	up-regulated
Nitab4.5_0000170g0390	0.476049	0.348758	0.243582	5.56179	3.2813	1.41349	3.07557	up-regulated
Nitab4.5_0004338g0110	0.913994	0.918143	1.02731	2.63445	2.76496	2.58637	1.32446	up-regulated
Nitab4.5_0001821g0040	0	0	0	0.04854	0.167669	0.389881	7.11835	up-regulated
Nitab4.5_0001356g0100	0.392094	0	0	3.44334	1.12083	7.26416	4.5374	up-regulated
Nitab4.5_0002150g0080	13.2988	2.72432	8.91076	27.4401	14.4509	42.0955	1.5302	up-regulated
Nitab4.5_0007793g0050	2.30981	4.72291	4.44293	9.01949	8.41565	8.7319	1.04833	up-regulated
Nitab4.5_0000581g0090	1.78469	1.36272	1.41124	4.08097	5.09421	5.10525	1.49299	up-regulated
Nitab4.5_0005930g0040	0.842192	0.709293	0.219582	1.21985	2.06374	2.82925	1.59582	up-regulated
Nitab4.5_0002097g0040	0.089119	0	0	0.321553	0.697808	0.624391	3.98035	up-regulated
Nitab4.5_0006999g0030	0.678852	1.01261	1.0998	2.43265	2.25496	4.46528	1.52482	up-regulated
Nitab4.5_0003328g0120	1.24638	5.88516	5.6609	15.903	13.239	15.6509	1.66351	up-regulated
Nitab4.5_0007598g0030	0.611057	0.484906	1.3597	2.89771	2.73741	5.63966	2.00613	up-regulated
Nitab4.5_0003328g0060	0.661479	0.332294	0.708449	2.16774	0.977908	3.71449	1.78493	up-regulated
Nitab4.5_0002755g0110	14.4945	15.6468	10.1822	67.448	203.525	42.503	2.88614	up-regulated
Nitab4.5_0023521g0020	2.07639	1.59705	0.635648	10.7481	23.6499	6.61165	3.13882	up-regulated
Nitab4.5_0003187g0040	7.61013	1.89474	4.9994	13.5299	15.2693	27.4704	1.75359	up-regulated
Nitab4.5_0006942g0040	0.745942	0.493443	0.376235	2.52099	0.922426	2.57773	1.68153	up-regulated
Nitab4.5_0011709g0010	0.877677	3.04977	0.618245	7.12114	8.18901	14.9373	2.55132	up-regulated
Nitab4.5_0000220g0160	2.5449	0.581233	0.881838	6.04829	17.932	4.71663	2.73	up-regulated
Nitab4.5_0000616g0070	5.81604	3.39697	4.34218	7.76264	10.271	19.22	1.26087	up-regulated
Nitab4.5_0006476g0030	3.33956	2.48172	2.21797	21.3679	56.9472	21.9574	3.51916	up-regulated
Nitab4.5_0011594g0010	0.047418	0.043121	0.423762	0.726911	0.836581	2.37631	2.68006	up-regulated
Nitab4.5_0007023g0030	0	0	0	0	3.52489	2.54733	8.65329	up-regulated
Nitab4.5_0000051g0310	1.19226	1.02855	0.460122	8.05503	4.89368	16.3439	3.21619	up-regulated
Nitab4.5_0003885g0100	0.153296	0	0.149981	0.58423	0.301033	0.489507	1.95019	up-regulated
Nitab4.5_0006239g0030	0.459653	0.166901	0.063268	1.05852	1.77158	4.10895	3.08813	up-regulated
Nitab4.5_0003867g0070	4.68447	2.85544	5.56522	7.40367	12.8012	20.509	1.45369	up-regulated
Nitab4.5_0001580g0130	0.116637	0	0.114508	0.711103	0.028585	1.2057	2.7642	up-regulated
Nitab4.5_0004428g0010	0.777072	0.942092	0.626614	3.18104	1.8613	4.29921	1.78914	up-regulated
Nitab4.5_0005250g0040	0.019749	0	0	0.184445	0.086646	0.335765	4.65106	up-regulated
Nitab4.5_0000183g0010	0.111931	0.091509	0.217241	0.656537	0.713172	0.916636	2.25396	up-regulated
Nitab4.5_0001735g0030	0	0	0	0.145298	0.115604	1.40668	7.73691	up-regulated
Nitab4.5_0003816g0060	3.20856	6.76776	5.23235	13.2093	14.0702	15.2225	1.33772	up-regulated
Nitab4.5_0001761g0230	8.33302	3.64564	1.88095	26.2455	49.6	13.5124	2.56855	up-regulated
Nitab4.5_0013613g0040	0.161767	0	0.086881	0.617906	0.631594	1.00622	2.98544	up-regulated
Nitab4.5_0000844g0120	36.2899	16.7554	54.1999	97.2334	49.3375	120.163	1.12219	up-regulated
Nitab4.5_0000767g0040	0.426868	0	0	0	1.0521	2.54461	2.74987	up-regulated
Nitab4.5_0003435g0020	0.559555	0.233455	0.649575	1.72252	0.945044	1.56408	1.35539	up-regulated
Nitab4.5_0013239g0010	5.53991	1.40363	2.01072	8.03632	7.45908	18.019	1.67331	up-regulated
Nitab4.5_0001583g0120	0.994838	3.01386	1.218	6.94848	4.50983	4.62072	1.47627	up-regulated
Nitab4.5_0000175g0140	0	0	0	0	0.058541	0.200551	5.48081	up-regulated
Nitab4.5_0012198g0010	12.1372	1.60192	5.52807	20.6711	17.1423	41.2794	1.80721	up-regulated
Nitab4.5_0004126g0020	0.032451	0.040321	0.150287	0.435796	0.51238	0.244454	2.26447	up-regulated
Nitab4.5_0003082g0090	0.656964	0.906747	0.694671	2.31808	1.8557	1.19581	1.11215	up-regulated
Nitab4.5_0000825g0060	0	0.08387	0.380446	1.0573	0.948338	0.510455	2.29608	up-regulated
Nitab4.5_0007769g0010	0.205725	0.036723	0.142484	0.850561	0.608555	0.567337	2.16613	up-regulated
Nitab4.5_0003397g0070	1.31747	0	0	3.921	3.51967	10.7956	3.49926	up-regulated
Nitab4.5_0002561g0020	5.38294	2.94422	1.74887	7.46303	8.41083	22.82	1.71213	up-regulated
Nitab4.5_0004086g0040	3.13283	4.43392	3.17592	6.578	7.43789	12.5584	1.12883	up-regulated
Nitab4.5_0000012g0020	0.423496	0.684887	0.744105	1.46244	1.37877	2.02406	1.21639	up-regulated
Nitab4.5_0001439g0110	0.335576	0.394034	0.149379	2.48799	6.74628	1.20695	3.4527	up-regulated
Nitab4.5_0004836g0030	0.150976	0	0.186017	0.346955	0.428845	1.53982	2.5211	up-regulated
Nitab4.5_0000143g0160	16.9971	4.95381	18.1643	48.7334	24.2747	59.1419	1.51788	up-regulated
Nitab4.5_0000906g0020	17.9675	4.82668	11.0457	25.8026	23.12	29.7807	1.03347	up-regulated
Nitab4.5_0000283g0430	0.184238	0.112784	0.324647	1.93181	1.17664	0.737538	2.47327	up-regulated
Nitab4.5_0000610g0020	0	0	0	0.46031	0	0.244798	7.91888	up-regulated
Nitab4.5_0006084g0010	0.877583	0.906967	0.329917	3.90332	16.8748	3.80744	3.44807	up-regulated
Nitab4.5_0005076g0010	9.80248	5.53727	6.81876	14.4218	17.3937	23.2382	1.13542	up-regulated
Nitab4.5_0004386g0010	0.863058	0.512356	0.89699	2.88776	0.494012	2.39494	1.13698	up-regulated
Nitab4.5_0003903g0010	0.379666	0.847524	0.675584	1.49323	1.12971	2.6088	1.25148	up-regulated
Nitab4.5_0006306g0030	1.07481	1.87936	0.532197	5.66117	22.8721	4.40671	3.13953	up-regulated
Nitab4.5_0001685g0110	12.0281	8.15145	10.0662	21.9898	28.3561	79.9228	1.88648	up-regulated
Nitab4.5_0001489g0040	1.36031	0.859046	0.677938	2.94467	1.69657	2.98036	1.20247	up-regulated
Nitab4.5_0000152g0180	4.66711	3.03667	4.2136	7.62222	11.0585	8.47387	1.0462	up-regulated
Nitab4.5_0001583g0130	0.13353	0.392218	0.398956	1.34569	0.937159	0.910185	1.61692	up-regulated
Nitab4.5_0004824g0010	2.23136	1.3712	1.5001	4.83035	2.27904	7.28929	1.27786	up-regulated
Nitab4.5_0010435g0020	3.40524	1.36007	1.25829	4.0121	6.61228	11.3389	1.66009	up-regulated
Nitab4.5_0000109g0510	1.00627	0.743015	1.46578	3.78792	1.67442	4.75013	1.4654	up-regulated
Nitab4.5_0000723g0030	20.2028	10.6066	10.7494	31.9477	28.8202	63.0024	1.36313	up-regulated
Nitab4.5_0001180g0180	0.607597	0.032044	0.336277	3.38009	2.68531	7.44618	3.5453	up-regulated
Nitab4.5_0004731g0020	0	0	0	0	0.02212	0.373659	7.77499	up-regulated
Nitab4.5_0004176g0040	0.138193	0.480588	0.221749	1.54974	0.608134	2.17294	2.15798	up-regulated
Nitab4.5_0000007g0300	0.601377	0.443754	0.675752	4.62759	13.1694	1.48222	3.3715	up-regulated
Nitab4.5_0008665g0020	0.33012	0.270871	0.463219	2.22028	4.10675	0.390266	2.55172	up-regulated
Nitab4.5_0005858g0130	0.706992	0.480317	0.961689	1.24525	1.54547	3.73075	1.39777	up-regulated
Nitab4.5_0020415g0010	3.63815	4.15809	1.94191	23.0796	53.1872	12.7992	3.10326	up-regulated
Nitab4.5_0003125g0010	0.122137	0	0	0.420923	0.073979	0.754007	2.99157	up-regulated
Nitab4.5_0002322g0130	1.14244	1.38994	1.99683	8.44562	4.86674	5.69549	1.90836	up-regulated
Nitab4.5_0008374g0010	0.634545	0.194008	0.745017	2.80085	1.52914	3.61133	2.13389	up-regulated
Nitab4.5_0004150g0030	1.19073	1.8627	2.68494	6.2052	6.70314	10.0602	1.835	up-regulated
Nitab4.5_0001040g0170	1.25263	1.08757	2.83355	4.99358	8.66614	13.5973	2.19685	up-regulated
Nitab4.5_0000254g0140	0.361732	0.041602	0.590051	1.46605	0.627399	1.20634	1.53516	up-regulated
Nitab4.5_0000350g0060	3.06726	5.85029	5.09386	13.4692	7.56916	15.7012	1.21414	up-regulated
Nitab4.5_0000295g0030	2.10035	2.25942	3.9003	7.32952	14.5962	29.1141	2.43121	up-regulated
Nitab4.5_0000919g0030	5.11649	9.04673	8.74789	16.11	14.6804	28.0825	1.18682	up-regulated
Nitab4.5_0001464g0090	2.88966	4.0866	4.83044	10.392	7.72878	17.5552	1.40992	up-regulated
Nitab4.5_0000308g0260	0.53669	0.736621	0.864812	1.95091	2.40322	4.18085	1.81917	up-regulated
Nitab4.5_0000468g0070	3.11664	1.99501	1.63342	5.68209	2.47259	8.863	1.10823	up-regulated
Nitab4.5_0002345g0100	0.319157	0	0.443903	1.89054	2.05336	3.09929	2.97126	up-regulated
Nitab4.5_0004190g0040	0.154862	0.606861	0.631601	1.90615	0.869623	1.10219	1.32039	up-regulated
Nitab4.5_0010289g0010	0.047933	0	0	0.432076	0.168204	0	3.20061	up-regulated
Nitab4.5_0000036g0500	28.7933	5.41216	17.1349	36.5741	55.1591	51.9093	1.31617	up-regulated
Nitab4.5_0008661g0020	954.111	279.52	295.481	1787.07	1116.7	2706.69	1.64642	up-regulated
Nitab4.5_0000625g0040	6.44896	2.3729	8.36249	13.5864	12.7005	36.003	1.64498	up-regulated
Nitab4.5_0003264g0010	113.17	53.5171	97.044	242.212	210.744	567.792	1.7375	up-regulated
Nitab4.5_0016068g0010	1.59903	6.53238	3.59069	21.3307	13.9576	17.8688	2.03416	up-regulated
Nitab4.5_0015422g0020	0.398315	0.32923	1.50001	3.50828	6.08634	5.66186	2.60024	up-regulated
Nitab4.5_0004025g0020	0.241926	0.332806	0.037306	1.59821	1.20963	1.53804	2.51591	up-regulated
Nitab4.5_0017570g0010	120.883	104.6	49.7295	349.379	1639.98	264.631	2.96857	up-regulated
Nitab4.5_0023219g0010	0.541202	0	0	3.34148	7.19822	11.5579	5.08204	up-regulated
Nitab4.5_0001604g0100	1.27492	1.31899	2.02914	6.01141	3.79458	3.8855	1.41075	up-regulated
Nitab4.5_0002795g0080	0.729543	0.661623	0.754855	2.9314	0.94601	2.03069	1.26189	up-regulated
Nitab4.5_0008274g0010	0.145429	0	0	1.01759	0.509003	0.194238	3.3789	up-regulated
Nitab4.5_0009341g0010	0.744281	0.711112	0.821643	3.54245	2.88336	3.8887	2.00023	up-regulated
Nitab4.5_0000017g0170	0.497776	0	0.3749	1.20497	1.20354	3.94871	2.61514	up-regulated
Nitab4.5_0004469g0060	1.61189	0.607628	1.11827	2.79436	1.70826	3.16121	1.00299	up-regulated
Nitab4.5_0005159g0020	0	0.348865	0	2.40992	0.472358	1.41202	3.32483	up-regulated
Nitab4.5_0000984g0050	3.96772	6.31831	3.25131	17.9182	15.0868	21.6558	1.84402	up-regulated
Nitab4.5_0001868g0040	0.404673	0.471741	0.53816	1.43735	2.9992	2.60607	2.14007	up-regulated
Nitab4.5_0002297g0020	0.263539	0	0	1.32753	0.727041	1.08254	3.3454	up-regulated
Nitab4.5_0001504g0140	0	0	0.039433	0.816402	0.694011	1.49937	5.62006	up-regulated
Nitab4.5_0005617g0010	1.42785	6.01813	7.65112	20.2398	35.0536	88.1995	3.05821	up-regulated
Nitab4.5_0011657g0020	17.5499	26.223	20.8638	65.0104	69.976	100.972	1.7031	up-regulated
Nitab4.5_0000312g0070	0.348809	0.055178	0.432682	3.31004	3.42317	7.43848	3.83352	up-regulated
Nitab4.5_0003610g0020	3.84243	0.927368	3.3812	7.21522	4.46501	9.55181	1.1791	up-regulated
Nitab4.5_0015320g0010	0.115598	1.28526	0.878068	1.93804	2.75047	3.93405	1.7539	up-regulated
Nitab4.5_0004987g0040	1.38906	1.11303	0.855497	3.43051	2.34423	5.41103	1.53017	up-regulated
Nitab4.5_0001726g0050	0.785879	0.800656	0.903966	3.07929	3.05649	3.10575	1.72295	up-regulated
Nitab4.5_0000465g0010	2.50817	1.21531	1.63618	5.85558	5.31869	14.2963	2.02629	up-regulated
Nitab4.5_0011176g0020	10.9155	6.34802	8.98469	18.9926	19.4557	28.9481	1.17693	up-regulated
Nitab4.5_0003791g0060	0.19464	0	0.163803	0.806931	0.276456	0.832043	2.14928	up-regulated
Nitab4.5_0000263g0190	0	0.053363	0	1.26451	0	0.707576	4.84996	up-regulated
Nitab4.5_0003550g0020	0.198757	0.078619	0.224403	0.673647	0.548257	1.27405	2.10425	up-regulated
Nitab4.5_0009801g0010	1.37504	0.886008	1.7153	2.94077	3.23938	4.99239	1.30568	up-regulated
Nitab4.5_0000989g0150	1.11594	0	0.639936	2.06446	2.06036	3.41909	1.89142	up-regulated
Nitab4.5_0000494g0090	2.13572	0.256358	0.379967	5.60068	4.49398	16.2154	2.96899	up-regulated
Nitab4.5_0004848g0080	4.43431	0.972883	1.3799	8.30567	2.84465	16.4874	1.76124	up-regulated
Nitab4.5_0006574g0020	4.92468	8.62907	9.92618	21.6903	23.0992	34.1427	1.5896	up-regulated
Nitab4.5_0002508g0010	0.068448	0	0.129846	0.614799	0.572173	1.23623	3.41055	up-regulated
Nitab4.5_0000115g0210	0.573823	0	0.150655	2.21854	0.390174	2.43039	2.50851	up-regulated
Nitab4.5_0007185g0070	10.2015	2.79764	5.02252	18.8625	5.46108	19.6644	1.05792	up-regulated
Nitab4.5_0003558g0090	1.32548	0.684845	1.68621	7.40625	4.33102	10.9926	2.39526	up-regulated
Nitab4.5_0003951g0010	0.042831	0.04151	0.119852	0.677695	0.690509	1.74975	3.69824	up-regulated
Nitab4.5_0000420g0110	2.69961	4.0089	3.78189	7.73492	5.45361	14.4585	1.20356	up-regulated
Nitab4.5_0003886g0040	1.59571	0.499556	1.69592	3.99194	6.27708	7.08381	2.02078	up-regulated
Nitab4.5_0000828g0010	5.2916	3.42001	6.2574	15.8861	13.935	33.8851	1.88784	up-regulated
Nitab4.5_0004762g0020	26.102	62.5785	38.3896	118.327	107.951	119.541	1.29953	up-regulated
Nitab4.5_0001701g0210	1.25815	1.53244	2.43362	8.54623	7.60958	14.7526	2.38012	up-regulated
Nitab4.5_0000055g0110	0.729813	0	0.508383	2.20319	3.18572	5.80506	2.95847	up-regulated
Nitab4.5_0009058g0020	0	0	0.037252	0.090578	0.04967	0.582424	3.90907	up-regulated
Nitab4.5_0001302g0030	1.46338	0.501189	2.00163	1.86666	3.41109	8.33758	1.55743	up-regulated
Nitab4.5_0003187g0070	8.61517	2.60757	5.9363	21.7042	17.3953	55.345	2.22859	up-regulated
Nitab4.5_0001114g0010	0.559378	0.045175	0.459789	1.72635	2.15731	3.22476	2.51468	up-regulated
Nitab4.5_0000078g0390	0.799624	0	1.10387	3.29665	1.21315	3.24473	1.81981	up-regulated
Nitab4.5_0000072g0120	0.834263	1.14125	0.522503	3.412	2.0731	4.27596	1.7669	up-regulated
Nitab4.5_0000507g0020	1.84676	0.446703	1.09738	3.08335	3.56379	3.62384	1.42326	up-regulated
Nitab4.5_0007521g0020	1.29425	0.680093	0.562403	2.15342	2.16053	2.48705	1.24316	up-regulated
Nitab4.5_0002103g0020	0.237515	0.329978	0.160483	1.39806	0.62697	0.611023	1.68929	up-regulated
Nitab4.5_0002806g0030	0.725348	0.122673	0.510575	0.96837	1.16132	1.81371	1.34382	up-regulated
Nitab4.5_0010639g0010	5.58363	6.39519	6.83948	16.0634	17.684	33.5717	1.6537	up-regulated
Nitab4.5_0010452g0020	27.9923	17.5754	33.9554	75.5705	91.6741	183.719	1.95009	up-regulated
Nitab4.5_0018380g0010	0.276981	0	0.164063	0.121221	0.775477	2.07642	2.46814	up-regulated
Nitab4.5_0000850g0090	1.71849	0.13883	0.254126	10.2343	6.2132	15.5171	3.66248	up-regulated
Nitab4.5_0000728g0030	4.42403	1.04948	2.00701	8.43618	7.27423	17.8338	1.9343	up-regulated
Nitab4.5_0000021g0170	0.650528	0.08183	0.07148	3.03156	1.95894	3.62541	3.14698	up-regulated
Nitab4.5_0002245g0110	0.708073	0	0.078482	2.02824	1.00314	5.70267	3.16342	up-regulated
Nitab4.5_0003058g0060	0.11627	0.047806	0	0.238925	0.997364	0.775066	3.43709	up-regulated
Nitab4.5_0003714g0050	4.82525	0.685979	1.20205	15.4005	13.7844	25.7584	2.8043	up-regulated
Nitab4.5_0000178g0130	9.07234	4.74491	8.77886	23.2127	22.6676	32.0858	1.60843	up-regulated
Nitab4.5_0000763g0030	12.2305	9.25477	13.7166	33.8679	16.5692	52.0101	1.33325	up-regulated
Nitab4.5_0000679g0060	0.921063	1.27877	1.46845	5.01751	4.14833	10.2792	2.21086	up-regulated
Nitab4.5_0008137g0030	1.54388	0.900821	1.12347	5.45293	5.27275	15.0212	2.62804	up-regulated
Nitab4.5_0001983g0050	0.097231	0	0.207501	1.2987	1.35494	1.66276	3.55026	up-regulated
Nitab4.5_0001663g0210	11.4456	15.0007	9.93564	29.7056	38.9354	39.8275	1.42485	up-regulated
Nitab4.5_0001187g0070	10.4298	12.3116	3.56723	42.3625	18.8087	73.3624	2.12512	up-regulated
Nitab4.5_0002108g0060	3.03402	4.91073	4.64955	10.8261	10.8349	24.226	1.67663	up-regulated
Nitab4.5_0000850g0100	1.97128	0.720255	1.78922	11.1763	8.24286	18.7398	2.88146	up-regulated
Nitab4.5_0000097g0020	1.87287	3.49784	1.73549	9.03728	6.28317	12.6667	1.79333	up-regulated
Nitab4.5_0002797g0040	21.5928	20.7658	21.1788	46.9816	40.1959	83.5153	1.23408	up-regulated
Nitab4.5_0000864g0230	7.38859	6.07003	8.67417	20.8735	14.6547	31.2974	1.40392	up-regulated
Nitab4.5_0000767g0010	43.4079	25.0217	32.9566	88.8525	128.005	200.68	1.85614	up-regulated
Nitab4.5_0000630g0010	153.278	114.728	195.112	314.204	299.209	505.444	1.095	up-regulated
Nitab4.5_0004269g0030	0.754331	1.50482	1.15473	4.0846	3.57298	6.01079	1.81703	up-regulated
Nitab4.5_0000424g0040	3.86929	0.279614	2.52887	13.3033	20.9449	36.1521	3.18058	up-regulated
Nitab4.5_0000153g0080	2.36531	2.16421	4.48411	10.4855	8.88171	12.2282	1.6483	up-regulated
Nitab4.5_0000676g0130	1.20427	0.410756	0.972672	5.85982	4.58762	13.7361	2.99506	up-regulated
Nitab4.5_0004940g0030	6.94832	6.13778	6.72549	13.9895	9.70581	22.6306	1.02986	up-regulated
Nitab4.5_0001664g0030	23.9912	22.9826	26.4078	46.7366	47.965	80.9697	1.08077	up-regulated
Nitab4.5_0002838g0140	0.35425	0.245158	0.444049	2.18169	4.99223	6.77989	3.548	up-regulated
Nitab4.5_0000306g0330	3.25669	2.0435	1.78174	6.82463	4.87639	10.2564	1.43213	up-regulated
Nitab4.5_0015193g0010	0.616432	1.35414	1.1317	4.61561	6.21075	7.6123	2.41821	up-regulated
Nitab4.5_0002706g0070	0.304585	0.247264	0.194424	1.54805	1.4617	4.32142	3.07797	up-regulated
Nitab4.5_0007072g0010	0.983593	0.438421	1.56685	4.14019	8.0317	14.0198	2.94016	up-regulated
Nitab4.5_0000353g0100	3.8154	6.4371	5.84296	12.3402	7.82333	16.4398	1.00533	up-regulated
Nitab4.5_0010144g0060	8.67208	4.13612	3.8739	18.3218	22.2537	56.9233	2.32006	up-regulated
Nitab4.5_0001591g0250	26.3593	29.0023	29.1076	60.0975	71.7611	63.8061	1.07019	up-regulated
Nitab4.5_0002026g0110	6.19949	6.47379	6.74067	12.2965	13.1279	18.9124	1.02188	up-regulated
Nitab4.5_0003914g0070	0.643157	0.309094	0.379501	3.30693	2.48176	1.31895	2.26641	up-regulated
Nitab4.5_0001362g0100	1.88123	2.38587	2.51456	8.19036	12.7003	15.5602	2.26337	up-regulated
Nitab4.5_0000676g0060	2.62043	2.97967	3.76871	12.8648	12.8646	25.9389	2.27819	up-regulated
Nitab4.5_0002868g0010	3.83548	4.60576	4.81325	10.1027	8.16835	13.4778	1.08721	up-regulated
Nitab4.5_0004857g0010	1.96525	2.83822	2.42911	6.529	5.26861	6.247	1.16213	up-regulated
Nitab4.5_0000014g0380	25.1506	32.194	32.0238	64.8146	66.9157	100.933	1.21254	up-regulated
Nitab4.5_0006110g0030	4.19095	4.23879	3.98827	8.25947	7.23313	19.3734	1.28344	up-regulated
Nitab4.5_0000687g0130	0.859163	0.795633	1.01471	3.92858	1.77499	4.01974	1.6741	up-regulated
Nitab4.5_0000141g0200	4.5152	8.44878	7.0087	17.0851	13.2344	17.9942	1.11666	up-regulated
Nitab4.5_0002093g0260	3.81532	3.73454	4.903	12.391	9.84071	11.7406	1.28783	up-regulated
Nitab4.5_0001368g0010	12.6292	10.9435	10.227	30.8871	19.7509	31.1206	1.0957	up-regulated
Nitab4.5_0000508g0190	7.72183	12.4138	9.72525	41.0413	41.9601	69.325	2.17911	up-regulated
Nitab4.5_0010434g0030	7.15742	5.94725	6.35628	13.9709	18.0584	23.1054	1.33431	up-regulated
Nitab4.5_0002314g0020	2.98482	2.75187	3.40901	8.34289	9.0994	9.68046	1.41309	up-regulated
Nitab4.5_0002518g0010	1.2567	0.723902	1.1707	3.51744	3.08698	9.48039	2.12954	up-regulated
Nitab4.5_0005883g0030	41.4636	55.3293	44.9343	162.149	94.8244	156.785	1.37218	up-regulated
Nitab4.5_0000368g0080	40.8511	49.4197	39.0521	159.425	89.1987	145.59	1.43297	up-regulated
Nitab4.5_0000399g0100	1.24073	1.52137	1.59639	6.15188	6.43911	14.5748	2.43933	up-regulated
Nitab4.5_0000437g0190	0	0.056778	0.213193	0.620547	1.31435	2.86102	3.86599	up-regulated
Nitab4.5_0003619g0020	11.0373	6.92009	10.4931	20.8022	18.7811	29.8447	1.10571	up-regulated
Nitab4.5_0002862g0020	0.916908	6.77969	2.82914	32.3885	22.3354	35.9363	2.94988	up-regulated
Nitab4.5_0000045g0280	3.01484	1.26998	3.05149	6.83198	4.75589	7.00942	1.16484	up-regulated
Nitab4.5_0007327g0030	6.98308	10.3141	8.28372	26.016	26.0121	35.7502	1.61595	up-regulated
Nitab4.5_0001937g0020	4.13295	2.73072	3.83074	12.8299	11.8824	32.1133	2.19397	up-regulated
Nitab4.5_0000769g0190	2.60981	1.66416	4.10206	8.78195	8.46827	13.1922	1.68463	up-regulated
Nitab4.5_0002602g0010	2.25341	2.11449	3.85683	11.6311	6.41927	12.8394	1.72748	up-regulated
Nitab4.5_0005247g0040	0.436195	1.21379	1.07873	2.56294	3.1837	8.12393	2.1487	up-regulated
Nitab4.5_0009201g0030	4.76603	0.954492	4.45023	10.6244	18.9579	25.1618	2.24956	up-regulated
Nitab4.5_0000482g0270	20.0457	24.267	29.2753	48.9916	53.8476	86.6802	1.19458	up-regulated
Nitab4.5_0000025g0340	12.396	5.23123	9.19023	28.2282	27.602	56.7338	1.86633	up-regulated
Nitab4.5_0008935g0030	1.26411	0.973836	1.57598	2.31825	2.93171	6.06653	1.37712	up-regulated
Nitab4.5_0000319g0390	7.47919	5.59186	8.06201	20.5569	20.249	21.2222	1.39641	up-regulated
Nitab4.5_0000129g0070	0.311805	0	0.276431	1.80182	1.32494	3.9029	3.33026	up-regulated
Nitab4.5_0004304g0070	0.505665	0.446703	0.527659	1.55755	1.34138	3.60185	1.92601	up-regulated
Nitab4.5_0006748g0030	1.08278	2.27928	1.24798	5.14826	4.95284	5.58157	1.60472	up-regulated
Nitab4.5_0005212g0020	3.49931	3.09244	4.35362	8.35851	7.68718	14.5408	1.29888	up-regulated
Nitab4.5_0000610g0210	6.94563	6.10338	7.357	13.2946	13.6644	19.0116	1.00213	up-regulated
Nitab4.5_0001892g0070	5.11193	1.42361	3.97725	13.3835	13.0694	30.1444	2.21553	up-regulated
Nitab4.5_0001619g0050	7.57736	1.79391	5.49565	15.2541	13.3411	26.2901	1.68059	up-regulated
Nitab4.5_0001957g0050	6.30091	4.27683	6.23895	12.714	9.19652	18.4379	1.07339	up-regulated
Nitab4.5_0003043g0010	94.5117	160.644	127.002	282.355	288.142	411.097	1.19932	up-regulated
Nitab4.5_0004390g0040	3.85035	0.168716	1.9436	10.2151	9.38735	29.7319	2.79891	up-regulated
Nitab4.5_0001142g0040	2.42931	2.82647	1.9004	7.40569	3.72625	7.12203	1.16464	up-regulated
Nitab4.5_0000249g0020	2.09405	1.5461	4.52496	7.2557	8.814	23.1212	2.06315	up-regulated
Nitab4.5_0001926g0020	0.149922	0	0.404843	1.56374	1.93312	3.02564	3.35091	up-regulated
Nitab4.5_0004257g0020	0.98417	1.6207	1.24411	3.3159	2.83429	5.53777	1.42062	up-regulated
Nitab4.5_0000737g0010	0.830211	0.931743	1.09763	2.31816	1.95278	3.50973	1.2612	up-regulated
Nitab4.5_0005472g0050	0.726798	0.495211	0.83291	2.14716	1.57475	4.91992	1.8427	up-regulated
Nitab4.5_0001936g0010	2.24764	0.806997	1.07638	5.29745	5.36119	10.0929	2.12139	up-regulated
Nitab4.5_0003313g0040	0.365313	0.386029	0.541836	2.09777	1.76315	2.74609	2.16973	up-regulated
Nitab4.5_0006889g0010	2.00313	1.03977	0.904332	3.76664	2.34294	7.59651	1.57247	up-regulated
Nitab4.5_0001997g0090	2.72272	1.72939	2.47945	4.28944	5.80197	8.85603	1.2699	up-regulated
Nitab4.5_0000397g0230	10.748	5.50348	10.5101	33.4846	33.5829	63.6111	2.09456	up-regulated
Nitab4.5_0002842g0110	2.12649	1.32416	1.51669	4.33353	2.88183	4.10184	1.01134	up-regulated
Nitab4.5_0000137g0100	3.54446	3.13576	3.9235	9.21417	5.30467	18.865	1.43862	up-regulated
Nitab4.5_0005420g0040	0.980676	0.833406	0.656922	2.30244	4.45848	8.86776	2.4533	up-regulated
Nitab4.5_0005161g0140	2.45847	1.26128	2.21936	5.64171	5.30935	8.33485	1.51322	up-regulated
Nitab4.5_0007737g0030	0.38164	0.414193	0.423891	3.92578	2.74812	7.47102	3.30455	up-regulated
Nitab4.5_0005697g0010	10.3117	14.7658	15.4782	39.1132	38.8233	74.1577	1.72842	up-regulated
Nitab4.5_0000881g0020	1.22907	1.15637	1.80533	5.20803	5.22968	12.0628	2.22589	up-regulated
Nitab4.5_0009026g0020	8.01489	15.187	9.8181	24.8216	29.1548	28.8833	1.18396	up-regulated
Nitab4.5_0000505g0140	4.96014	10.6284	9.07649	20.5053	20.3671	21.3347	1.19246	up-regulated
Nitab4.5_0000462g0150	0.713723	0.471861	0.470917	1.83427	3.80115	7.66612	2.77045	up-regulated
Nitab4.5_0008782g0070	3.49273	2.22726	1.6417	5.74915	6.58578	9.18451	1.36636	up-regulated
Nitab4.5_0009220g0010	1.13004	0.105671	0.78048	2.49166	3.12954	9.18157	2.59093	up-regulated
Nitab4.5_0000612g0120	1.02411	0.1705	0.532852	3.05009	3.27979	6.57811	2.6831	up-regulated
Nitab4.5_0001418g0050	3.8734	5.7495	6.24237	9.95509	13.0746	14.0477	1.07814	up-regulated
Nitab4.5_0005973g0050	0.790799	0.086332	0.48694	2.80394	1.70109	6.26445	2.73206	up-regulated
Nitab4.5_0004992g0010	0.943105	0.641103	2.08835	5.47389	2.9813	4.45834	1.63939	up-regulated
Nitab4.5_0001227g0050	2.4562	3.2939	4.11747	7.78728	5.51921	10.9298	1.11878	up-regulated
Nitab4.5_0004768g0010	0.470343	0	0.681106	1.73016	2.26656	5.97611	2.89572	up-regulated
Nitab4.5_0000647g0230	0.999695	0.487483	0.980617	2.82903	1.25837	5.90185	1.7873	up-regulated
Nitab4.5_0004186g0040	1.91674	0.290516	2.01084	4.46938	7.28142	15.856	2.49443	up-regulated
Nitab4.5_0006376g0040	10.5349	23.9598	15.5739	38.0563	36.5943	43.9936	1.09533	up-regulated
Nitab4.5_0005132g0010	12.6378	0.64686	6.96143	32.7351	26.9098	62.1728	2.36098	up-regulated
Nitab4.5_0015114g0020	0.793288	0.442896	1.55862	4.84864	1.59547	10.9656	2.39924	up-regulated
Nitab4.5_0000978g0100	2.72953	5.79057	3.723	12.5184	11.4161	12.4695	1.42338	up-regulated
Nitab4.5_0002329g0100	0.640513	0.46646	1.33002	3.49484	2.52578	3.8425	1.83934	up-regulated
Nitab4.5_0000132g0100	1.11419	0.923445	0.974311	2.29207	3.11836	2.52146	1.24676	up-regulated
Nitab4.5_0003349g0010	2.67196	2.50447	2.38833	7.91059	6.47739	13.0192	1.66511	up-regulated
Nitab4.5_0000376g0130	2.07687	4.41824	4.2354	8.04533	7.85	11.707	1.20324	up-regulated
Nitab4.5_0000471g0140	3.13972	3.80268	3.75774	6.89766	7.60679	16.1421	1.32336	up-regulated
Nitab4.5_0006983g0020	21.2615	40.0668	36.8491	89.034	121.645	239.157	2.01766	up-regulated
Nitab4.5_0003452g0010	3.71648	2.56873	4.71569	12.094	12.9489	24.1528	1.9705	up-regulated
Nitab4.5_0002308g0050	4.37099	1.99695	3.54768	6.127	6.46155	13.9099	1.21415	up-regulated
Nitab4.5_0015601g0010	0.838302	0.688396	0.725664	3.42827	3.19656	6.23253	2.31523	up-regulated
Nitab4.5_0000533g0020	0.160884	0	0.239487	0.547174	1.13701	2.05907	3.01703	up-regulated
Nitab4.5_0000027g0150	12.2379	17.664	17.1616	36.5239	33.1455	59.72	1.2825	up-regulated
Nitab4.5_0000421g0110	3.88787	1.39996	3.95987	7.17641	5.88547	14.4021	1.36479	up-regulated
Nitab4.5_0007598g0040	0.53601	0.095587	0.447292	1.81153	3.08395	6.78389	3.21233	up-regulated
Nitab4.5_0000483g0250	1.86323	1.59192	1.89239	5.73752	4.52501	13.4423	1.93402	up-regulated
Nitab4.5_0000029g0100	7.38798	4.79948	6.54858	15.268	12.4231	29.0983	1.39616	up-regulated
Nitab4.5_0008863g0030	18.367	20.4648	19.4948	38.4292	30.758	63.9256	1.00156	up-regulated
Nitab4.5_0003081g0030	0.410558	0.621716	0.498526	2.20485	1.52284	3.15117	1.96196	up-regulated
Nitab4.5_0000812g0120	1.38419	0.269445	0.416771	3.58795	4.76243	7.4224	2.67587	up-regulated
Nitab4.5_0000129g0180	0.384796	0	0.531208	3.01152	1.03408	3.89411	2.87987	up-regulated
Nitab4.5_0002439g0100	0.866206	1.49858	1.6835	4.2302	1.91489	9.05539	1.69405	up-regulated
Nitab4.5_0001108g0050	3.63043	2.88658	2.72477	6.99532	5.81708	10.3246	1.13496	up-regulated
Nitab4.5_0002589g0090	0.248229	0.048315	0.496629	2.34185	3.41134	8.83047	3.90953	up-regulated
Nitab4.5_0001225g0260	0	0.082541	0	0.897689	0.187047	1.09475	4.45286	up-regulated
Nitab4.5_0007898g0020	10.9943	14.0478	7.96388	26.6385	19.4583	30.2198	1.03378	up-regulated
Nitab4.5_0000408g0010	0.123531	0.101643	0.15584	0.646267	1.25628	1.82605	3.0196	up-regulated
Nitab4.5_0014926g0010	5.48782	5.57458	5.5434	19.0603	10.4045	29.9857	1.63553	up-regulated
Nitab4.5_0004090g0050	0.866793	0	0.272607	2.49344	3.36667	6.20426	3.16784	up-regulated
Nitab4.5_0000292g0030	8.30339	2.18241	6.21854	16.0107	16.1922	25.0337	1.58285	up-regulated
Nitab4.5_0005954g0060	17.2198	23.2013	17.287	36.7045	43.7869	60.4873	1.12252	up-regulated
Nitab4.5_0002816g0120	1.60908	0.950144	1.46781	3.46605	2.46608	3.85782	1.10195	up-regulated
Nitab4.5_0002184g0050	0.103421	0	0	0.403767	0.661302	0.814652	3.79105	up-regulated
Nitab4.5_0002245g0090	0.369359	0.736403	0.220891	2.25545	4.73401	7.03117	3.2014	up-regulated
Nitab4.5_0000171g0330	2.24309	1.34811	1.75572	3.54819	3.93022	8.68472	1.38623	up-regulated
Nitab4.5_0001106g0010	1.69797	2.10115	1.48735	3.57562	3.50222	9.7456	1.45995	up-regulated
Nitab4.5_0000123g0010	1.46094	0	1.10848	5.47154	6.67415	9.60242	2.86986	up-regulated
Nitab4.5_0005586g0050	0.903112	0.202018	0.248639	1.98265	2.91725	6.80081	2.84704	up-regulated
Nitab4.5_0000007g0250	2.36866	2.19129	2.69365	8.37314	9.92146	18.6898	2.1599	up-regulated
Nitab4.5_0005805g0030	29.4325	19.2924	31.226	58.9344	46.6925	91.058	1.10919	up-regulated
Nitab4.5_0004692g0040	0.5134	0.773717	1.3081	3.80654	4.9465	14.5106	2.95288	up-regulated
Nitab4.5_0014046g0010	4.16345	1.72908	0.713236	12.6612	4.59786	22.1801	2.31854	up-regulated
Nitab4.5_0007367g0060	4.84833	2.67387	5.89528	9.89763	8.71725	12.37	1.03691	up-regulated
Nitab4.5_0000274g0190	3.80658	0.994353	1.15682	5.83541	8.05371	12.1914	1.92339	up-regulated
Nitab4.5_0010298g0010	0.127396	0.209844	0.26237	1.08025	1.8021	4.3567	3.33686	up-regulated
Nitab4.5_0003161g0020	1.16564	0.041804	0.315305	2.24781	2.33069	6.22687	2.57274	up-regulated
Nitab4.5_0006135g0010	13.2853	16.8174	19.5471	32.8414	33.1364	58.8484	1.15468	up-regulated
Nitab4.5_0000818g0070	0.681095	1.31037	1.11528	3.01018	1.90861	5.69354	1.57469	up-regulated
Nitab4.5_0008111g0020	0.592783	0.752157	0.764296	2.58774	2.53596	4.91044	2.06051	up-regulated
Nitab4.5_0005442g0010	0.360102	0.177035	0.417013	1.15564	1.53815	3.9456	2.56153	up-regulated
Nitab4.5_0000824g0010	48.8547	32.5524	44.8099	123.939	102.336	172.476	1.47475	up-regulated
Nitab4.5_0003553g0040	2.31009	1.09431	1.88088	4.16425	6.81233	11.8307	1.90016	up-regulated
Nitab4.5_0000307g0130	4.46172	7.08519	6.37223	15.4608	20.6527	41.1213	1.92443	up-regulated
Nitab4.5_0000788g0020	1.346	1.04556	1.19742	3.44672	2.26919	3.12707	1.1328	up-regulated
Nitab4.5_0005412g0010	0.172514	0.134967	0.292039	0.806737	0.644735	1.99801	2.29956	up-regulated
Nitab4.5_0002224g0030	1.30408	0	1.09447	4.0131	3.33445	10.01	2.61013	up-regulated
Nitab4.5_0006775g0070	4.44107	4.5887	3.03268	10.432	5.66638	12.0127	1.02798	up-regulated
Nitab4.5_0001787g0070	1.8741	1.29474	1.54124	2.8424	4.16479	5.35894	1.22181	up-regulated
Nitab4.5_0001611g0050	6.05234	1.7835	4.67204	10.272	9.11042	23.765	1.56753	up-regulated
Nitab4.5_0003795g0020	8.55335	10.9214	12.4059	22.7723	18.8184	35.4754	1.09568	up-regulated
Nitab4.5_0000174g0020	3.61835	3.63662	2.92605	8.53775	6.90011	14.1142	1.34274	up-regulated
Nitab4.5_0000072g0520	0.543088	0.98445	1.05046	2.18777	1.96142	3.828	1.45082	up-regulated
Nitab4.5_0000316g0050	1.82402	2.15307	3.02469	3.68085	8.45879	15.8707	1.81376	up-regulated
Nitab4.5_0000053g0070	5.82195	5.53754	5.01436	13.9592	15.0647	17.5722	1.34529	up-regulated
Nitab4.5_0004426g0030	3.51217	4.32048	5.08181	9.58557	6.84922	16.3069	1.15099	up-regulated
Nitab4.5_0004355g0040	1.59107	3.58607	2.33649	9.39111	3.05307	11.0582	1.44701	up-regulated
Nitab4.5_0000527g0050	3.03959	0.576422	2.13848	7.44813	4.99131	13.114	1.93225	up-regulated
Nitab4.5_0000615g0070	7.04746	1.36923	5.57568	13.1305	19.3124	39.757	2.15516	up-regulated
Nitab4.5_0000008g0230	21.2055	16.6103	24.3549	48.2625	37.0058	63.542	1.07986	up-regulated
Nitab4.5_0003039g0040	3.85096	4.12438	2.82983	12.1312	10.7543	15.0705	1.63615	up-regulated
Nitab4.5_0004087g0030	1.04544	0.99916	1.64705	2.88382	2.05203	6.06655	1.37167	up-regulated
Nitab4.5_0007524g0010	1.9571	1.49063	0.988584	4.78511	4.96113	15.1024	2.25371	up-regulated
Nitab4.5_0010222g0040	4.07127	5.45528	5.4646	14.5947	9.0909	17.656	1.28338	up-regulated
Nitab4.5_0002752g0140	3.27021	1.82073	2.84503	6.50523	4.37666	9.12656	1.13926	up-regulated
Nitab4.5_0010452g0050	3.45526	2.70238	7.77378	12.1554	14.422	24.8079	1.70994	up-regulated
Nitab4.5_0001793g0040	39.1731	24.1997	34.9561	80.7552	68.4555	127.741	1.30246	up-regulated
Nitab4.5_0011504g0010	1.95716	1.91086	2.04098	5.22958	3.87237	7.68914	1.31827	up-regulated
Nitab4.5_0000151g0360	6.56242	12.6543	11.0252	24.0554	21.9699	36.7871	1.28487	up-regulated
Nitab4.5_0004092g0020	1.56125	1.05748	2.01929	4.09058	3.212	4.47688	1.17483	up-regulated
Nitab4.5_0004243g0020	1.58163	2.44737	2.7162	5.66627	3.88825	9.5371	1.31337	up-regulated
Nitab4.5_0006294g0060	2.63662	3.06164	3.99595	6.30424	7.78452	7.42839	1.00157	up-regulated
Nitab4.5_0000003g0060	0.089889	0.206186	0.446161	1.72772	0.867715	2.54415	2.59392	up-regulated
Nitab4.5_0005474g0040	0.87417	0.740927	1.41639	4.18564	4.92075	17.7367	2.88244	up-regulated
Nitab4.5_0001982g0080	1.01102	1.29843	0.793662	5.28863	1.55679	6.51067	1.88013	up-regulated
Nitab4.5_0000143g0140	17.5928	8.00236	20.2348	37.7408	24.7751	49.2841	1.09673	up-regulated
Nitab4.5_0007461g0020	3.69258	2.03299	4.68662	7.92932	8.33236	9.07875	1.12464	up-regulated
Nitab4.5_0005787g0020	5.35581	10.4812	10.414	18.5819	15.1674	30.6035	1.11796	up-regulated
Nitab4.5_0003497g0080	1.22469	0.024631	0.350051	2.89445	2.39745	5.75523	2.53781	up-regulated
Nitab4.5_0000408g0160	71.975	71.91	69.2602	204.429	156.443	375.331	1.58914	up-regulated
Nitab4.5_0001341g0030	7.23562	4.76663	8.5379	20.2772	10.2975	30.258	1.36098	up-regulated
Nitab4.5_0001645g0090	3.60215	1.94509	3.26872	8.65087	6.85449	12.4445	1.47436	up-regulated
Nitab4.5_0000317g0050	2.01266	0.32467	0.981235	4.29735	8.83865	11.8804	2.70536	up-regulated
Nitab4.5_0001515g0030	0.201384	0	0.387376	3.56095	1.07297	2.13611	3.25985	up-regulated
Nitab4.5_0001568g0100	9.21215	1.23733	4.17328	14.8065	16.0294	30.7201	1.85307	up-regulated
Nitab4.5_0007727g0010	4.12398	3.94513	3.40205	15.5747	8.79312	18.3935	1.70406	up-regulated
Nitab4.5_0009286g0040	0.457006	0.460029	0.621233	2.07333	3.06586	3.24139	2.27101	up-regulated
Nitab4.5_0001542g0130	0.166409	0.098478	0.198413	0.747723	0.754136	1.5867	2.53131	up-regulated
Nitab4.5_0001283g0040	1.84373	0.316676	1.25604	4.58914	4.02825	12.3079	2.37902	up-regulated
Nitab4.5_0002330g0120	19.327	17.1965	16.7071	35.4067	44.6303	41.3422	1.03897	up-regulated
Nitab4.5_0000137g0330	2.20993	1.23588	1.88174	3.99965	6.09631	9.01145	1.65643	up-regulated
Nitab4.5_0000550g0010	10.6053	6.13376	19.328	32.5991	43.8059	64.4666	1.80104	up-regulated
Nitab4.5_0007786g0020	0.553925	0	0.276848	1.98041	2.21897	5.38938	3.20763	up-regulated
Nitab4.5_0005572g0010	13.7266	7.16301	8.08624	19.6557	19.9716	44.198	1.32334	up-regulated
Nitab4.5_0022126g0010	0.894606	0.368343	1.10474	2.48558	2.45886	3.77967	1.70184	up-regulated
Nitab4.5_0003315g0030	0.402795	0	0.118289	1.06815	1.17882	2.02052	2.77421	up-regulated
Nitab4.5_0000003g0100	2.21704	0.949174	2.88146	4.60884	3.69429	10.3969	1.42094	up-regulated
Nitab4.5_0003917g0020	7.29592	9.48365	12.2404	26.9226	37.4929	60.8985	1.9418	up-regulated
Nitab4.5_0011784g0020	1.07688	1.23538	2.16177	3.39812	3.18188	6.72192	1.3854	up-regulated
Nitab4.5_0003931g0020	1.36255	0.072546	0.338852	3.83222	1.32035	5.96948	2.38659	up-regulated
Nitab4.5_0000863g0190	3.31223	7.50557	5.4144	12.9977	15.0167	22.5683	1.47765	up-regulated
Nitab4.5_0000019g0080	4.3216	6.42682	5.58719	14.6046	23.2657	39.3266	2.06274	up-regulated
Nitab4.5_0000021g0880	0.657104	0.362564	0.804516	2.32245	1.57524	2.4915	1.6219	up-regulated
Nitab4.5_0000373g0270	3.8216	1.55057	4.49492	8.37232	5.3211	13.7297	1.27144	up-regulated
Nitab4.5_0000669g0160	1.98335	3.22146	3.45225	6.93079	6.0383	6.93622	1.0517	up-regulated
Nitab4.5_0002716g0020	1.63966	0.644437	0.805925	4.18825	2.99464	12.9427	2.42947	up-regulated
Nitab4.5_0017493g0010	4.79676	0.927972	2.41456	5.99169	9.93754	23.0866	2.03498	up-regulated
Nitab4.5_0000769g0180	0.153608	0.169985	0	1.32861	1.27287	3.46692	3.83366	up-regulated
Nitab4.5_0010147g0010	1.20468	0.383149	0.534758	2.61105	2.60179	5.46037	2.107	up-regulated
Nitab4.5_0000229g0030	8.44092	10.1094	14.481	28.165	40.4582	64.4624	1.84299	up-regulated
Nitab4.5_0009319g0020	19.3263	33.3531	21.8898	52.9545	45.5921	116.768	1.3328	up-regulated
Nitab4.5_0001986g0040	4.47082	0.347162	1.53357	6.69457	7.67241	16.479	2.04084	up-regulated
Nitab4.5_0000236g0050	0.558613	0.362306	0.923641	1.37282	4.37675	4.24982	2.26865	up-regulated
Nitab4.5_0001094g0080	0.331133	0.068168	0.095985	1.44294	0.394575	0.797661	2.17007	up-regulated
Nitab4.5_0000850g0070	0.565791	1.89543	1.73629	4.05422	5.88739	3.65572	1.56732	up-regulated
Nitab4.5_0001655g0260	0.534596	1.25882	1.49608	2.17442	2.87868	3.90029	1.27577	up-regulated
Nitab4.5_0011231g0020	1.52643	2.63118	1.86069	5.01472	8.53719	9.58544	1.7877	up-regulated
Nitab4.5_0014082g0010	0.99617	0.689739	0.657963	1.77255	1.56245	3.14454	1.27625	up-regulated
Nitab4.5_0018268g0010	0.44496	0	0	0.804187	0.914007	4.45506	3.47572	up-regulated
Nitab4.5_0000019g0220	0.876392	0.709217	1.67795	3.05237	2.23135	3.26845	1.22806	up-regulated
Nitab4.5_0000170g0160	0.692319	1.8101	1.36723	3.67376	3.39833	3.51974	1.30699	up-regulated
Nitab4.5_0000147g0160	2.08759	1.56384	1.63165	4.1773	2.74348	5.79075	1.07532	up-regulated
Nitab4.5_0002380g0020	0.439994	0.487533	0.822769	1.45212	2.29506	8.0072	2.50532	up-regulated
Nitab4.5_0002627g0020	1.44164	2.0668	3.8516	6.18135	3.9994	15.1363	1.57036	up-regulated
Nitab4.5_0002150g0010	12.6393	8.00286	11.7817	27.1191	15.9003	34.5252	1.06374	up-regulated
Nitab4.5_0005133g0020	1.27436	2.1496	2.6073	8.42611	5.48046	13.4649	1.996	up-regulated
Nitab4.5_0000538g0130	2.84289	1.93311	2.04448	3.65385	10.3495	13.3408	1.8254	up-regulated
Nitab4.5_0000692g0010	12.0246	10.5197	9.78433	21.0088	30.7427	36.2274	1.28087	up-regulated
Nitab4.5_0000109g0500	1.73664	1.25966	3.5379	6.09984	6.3903	10.3805	1.63586	up-regulated
Nitab4.5_0006886g0010	3.72476	10.229	9.29888	17.2076	23.9182	21.4193	1.29889	up-regulated
Nitab4.5_0001062g0060	0.294174	0.101042	0.187379	0.703117	0.584858	2.30068	2.33884	up-regulated
Nitab4.5_0011404g0010	0.563919	0.549708	0.983721	1.79439	1.97258	5.21745	1.89332	up-regulated
Nitab4.5_0005801g0020	2.7665	0.490499	1.0566	5.85015	2.65704	6.31186	1.55761	up-regulated
Nitab4.5_0002673g0070	1.44505	0.791309	2.05526	3.91753	3.37034	4.6576	1.30512	up-regulated
Nitab4.5_0001121g0180	0.080037	0.251631	0.153002	0.445738	0.429756	0.752795	1.54469	up-regulated
Nitab4.5_0012196g0010	1.34437	1.30482	2.34987	4.11307	2.89079	8.09282	1.39346	up-regulated
Nitab4.5_0000013g0010	0.05431	0	0.357233	0.786696	2.0809	1.39793	3.20946	up-regulated
Nitab4.5_0000026g0310	1.11748	1.38662	1.46146	2.83694	2.6558	3.83879	1.06461	up-regulated
Nitab4.5_0000095g0130	0.291702	0.269535	0.178446	0.795024	0.766753	2.76816	2.31587	up-regulated
Nitab4.5_0000111g0050	2.61564	1.16425	2.23172	4.48987	3.51356	10.1158	1.37243	up-regulated
Nitab4.5_0005096g0020	2.49249	1.98395	1.80429	3.70423	3.22746	9.13906	1.14164	up-regulated
Nitab4.5_0004605g0080	1.48719	2.29326	2.99708	5.04242	4.22293	14.1483	1.58004	up-regulated
Nitab4.5_0002278g0010	1.41956	1.74079	1.50228	4.18444	4.71574	6.09465	1.52015	up-regulated
Nitab4.5_0000513g0130	1.43053	3.02455	3.30088	9.68673	9.34844	12.6812	1.87216	up-regulated
Nitab4.5_0001983g0090	0.055666	0	0.114075	0.698247	0.971386	1.10557	3.75334	up-regulated
Nitab4.5_0003566g0040	4.55283	3.54221	3.54782	11.3528	8.02528	7.92092	1.06854	up-regulated
Nitab4.5_0001824g0030	6.22499	1.79907	4.96093	13.4376	9.3816	20.6336	1.53219	up-regulated
Nitab4.5_0005108g0020	2.89384	3.09519	4.87608	7.4428	8.29649	13.9258	1.27533	up-regulated
Nitab4.5_0001841g0110	0.473422	0.344836	0.473228	2.10959	2.42562	2.43039	2.24762	up-regulated
Nitab4.5_0001137g0020	0.243815	0.147366	0.638306	1.13831	1.90803	2.60863	2.26713	up-regulated
Nitab4.5_0002792g0020	20.921	35.7493	29.2643	82.901	67.4214	87.871	1.31417	up-regulated
Nitab4.5_0002755g0070	2.17601	2.18544	3.41577	4.44676	4.13144	11.7385	1.18287	up-regulated
Nitab4.5_0002131g0030	5.02552	0.345888	2.16037	8.93918	7.22742	23.0067	2.12969	up-regulated
Nitab4.5_0002568g0010	0.786386	0.894545	0.236912	1.86586	2.4403	4.63465	2.01564	up-regulated
Nitab4.5_0015129g0010	2.38039	2.65524	3.84631	5.73697	7.38643	13.5004	1.4068	up-regulated
Nitab4.5_0007900g0020	1.00498	0.428009	0.442819	2.74527	2.43364	5.6684	2.30621	up-regulated
Nitab4.5_0000040g0100	7.55114	3.599	6.07097	13.4925	7.95946	30.2101	1.35424	up-regulated
Nitab4.5_0004028g0080	3.80635	0.331863	1.93121	8.00413	4.33748	15.6173	1.95819	up-regulated
Nitab4.5_0003658g0020	0.062667	0.136676	0.126688	0.096273	0.785266	0.961996	2.28625	up-regulated
Nitab4.5_0007554g0020	4.30532	4.13815	4.46548	4.96142	10.7539	13.5614	1.01239	up-regulated
Nitab4.5_0002446g0090	2.21863	3.12193	5.42765	7.0568	8.36024	9.12764	1.0464	up-regulated
Nitab4.5_0005306g0020	0.190542	0.362247	0.649333	1.15432	1.38806	3.30702	2.07802	up-regulated
Nitab4.5_0000559g0360	5.29964	3.19272	3.99579	10.8912	7.99785	13.179	1.17538	up-regulated
Nitab4.5_0015580g0010	2.53561	0	1.95532	9.96416	6.40576	9.18398	2.31643	up-regulated
Nitab4.5_0000837g0080	7.87221	12.6158	9.989	24.3682	18.3039	33.9443	1.15268	up-regulated
Nitab4.5_0005241g0040	5.11562	11.1035	10.3448	22.0096	26.822	30.5786	1.4357	up-regulated
Nitab4.5_0000223g0300	8.91535	3.30902	6.46039	19.3936	8.95581	25.096	1.30093	up-regulated
Nitab4.5_0000671g0130	3.85482	3.35558	3.50069	5.70352	7.25601	12.6121	1.06977	up-regulated
Nitab4.5_0000305g0220	0.929463	1.16603	0.86631	4.12947	2.23042	4.82013	1.71891	up-regulated
Nitab4.5_0001231g0010	268.046	105.935	197.336	538.923	445.844	1077.25	1.63894	up-regulated
Nitab4.5_0006121g0020	0.148961	0.076797	0.022663	1.10696	0.125782	1.39287	3.04046	up-regulated
Nitab4.5_0001956g0010	2.78248	5.77618	6.20091	9.39494	12.0645	17.2926	1.23502	up-regulated
Nitab4.5_0000110g0640	6.26885	8.88635	8.90587	27.2532	16.3168	39.6947	1.60159	up-regulated
Nitab4.5_0000316g0130	5.23218	4.84594	7.42958	8.67335	9.0519	22.4619	1.00129	up-regulated
Nitab4.5_0013265g0020	1.40968	1.27191	1.42406	2.41444	3.97115	5.16829	1.32124	up-regulated
Nitab4.5_0000038g0300	0.387611	0.234722	0.868043	1.80152	1.43362	3.01811	1.86837	up-regulated
Nitab4.5_0003696g0080	7.60321	1.78383	4.79259	12.1583	8.99624	24.0572	1.44957	up-regulated
Nitab4.5_0000305g0100	348.305	554.745	417.696	1095.88	965.199	1293.26	1.18447	up-regulated
Nitab4.5_0006025g0040	0.250419	0.030376	0.07153	0.654032	0.336591	0.936011	2.19563	up-regulated
Nitab4.5_0006224g0040	1.15013	0.347383	1.24504	4.06581	2.8244	7.53016	2.17677	up-regulated
Nitab4.5_0007606g0010	2.95837	2.18958	2.72585	5.88578	4.27417	11.1744	1.23195	up-regulated
Nitab4.5_0004940g0120	0.131975	0.22998	0.297202	0.690985	1.75947	1.02257	2.23155	up-regulated
Nitab4.5_0000437g0060	1.50313	3.04889	3.46189	5.8522	5.18841	8.2023	1.10056	up-regulated
Nitab4.5_0000014g0320	0.317232	0.223566	0.180318	1.41374	1.05381	3.36092	2.72827	up-regulated
Nitab4.5_0001624g0040	3.49115	4.82146	2.72488	7.45246	8.75478	9.99329	1.08753	up-regulated
Nitab4.5_0000830g0050	1.49112	1.59516	1.95016	5.01023	3.39021	6.47738	1.3808	up-regulated
Nitab4.5_0007722g0040	1.45037	1.80927	2.57347	4.28387	11.3257	22.8592	2.52948	up-regulated
Nitab4.5_0006001g0010	0.857156	2.03593	0.8538	3.39623	3.52203	6.45748	1.64642	up-regulated
Nitab4.5_0009547g0010	2.33363	1.2116	2.17191	5.66607	3.00282	7.46301	1.2946	up-regulated
Nitab4.5_0001303g0150	1.99243	1.69527	1.99256	3.96967	2.55394	7.62222	1.11168	up-regulated
Nitab4.5_0003969g0060	1.67772	1.73598	0.965659	4.52877	2.21616	5.48967	1.27813	up-regulated
Nitab4.5_0002400g0040	0.426904	1.19612	1.31155	3.1652	2.15525	3.30756	1.38972	up-regulated
Nitab4.5_0008712g0020	3.83424	2.27341	4.36372	5.16124	8.72594	11.64	1.11734	up-regulated
Nitab4.5_0003752g0020	3.21764	4.14436	4.12882	10.7256	5.93129	10.6024	1.06949	up-regulated
Nitab4.5_0001158g0060	3.98842	1.88137	4.52101	13.0671	7.27629	18.2723	1.6898	up-regulated
Nitab4.5_0003776g0010	0.098317	0.098884	0.341591	0.573699	0.811255	3.10072	2.78506	up-regulated
Nitab4.5_0006464g0010	1.19339	1.18551	0.978861	2.8614	2.00835	3.90652	1.1944	up-regulated
Nitab4.5_0003376g0070	1.83197	0.822523	0.716973	3.91675	3.51435	7.75987	1.9406	up-regulated
Nitab4.5_0004062g0030	0.133118	0.140446	0.405086	1.34566	1.44572	2.83102	2.80878	up-regulated
Nitab4.5_0001550g0100	27.1399	24.0667	32.4862	59.0342	63.304	105.076	1.26503	up-regulated
Nitab4.5_0004014g0050	4.34589	0	2.38919	10.1859	7.81612	18.9928	2.22862	up-regulated
Nitab4.5_0006709g0010	1.55274	1.41461	1.2843	1.96597	2.43853	8.59138	1.38303	up-regulated
Nitab4.5_0004441g0010	3.5901	2.30619	2.80071	6.10774	7.15523	10.5669	1.27167	up-regulated
Nitab4.5_0000036g0570	2.05801	3.79487	3.83531	7.19591	7.92935	18.0306	1.58343	up-regulated
Nitab4.5_0006348g0030	2.12153	5.24605	3.02764	8.10827	5.23696	13.0272	1.15495	up-regulated
Nitab4.5_0000185g0080	0.130673	0	0.150541	0.348898	0.394233	0.853686	2.26941	up-regulated
Nitab4.5_0002466g0010	1.97009	6.40293	3.21678	13.0669	13.7141	12.3605	1.62276	up-regulated
Nitab4.5_0002175g0010	1.33925	4.04466	0.223019	7.90264	11.0941	8.85388	2.17499	up-regulated
Nitab4.5_0000201g0180	4.48849	5.59347	9.72006	13.5346	14.0882	18.3159	1.06147	up-regulated
Nitab4.5_0001112g0020	1.23534	1.98932	1.24655	2.08608	3.06145	5.24811	1.03978	up-regulated
Nitab4.5_0002208g0060	0.52295	0.813308	0.53997	2.62693	1.99768	2.82214	1.80028	up-regulated
Nitab4.5_0001332g0120	39.2946	9.41458	23.7122	54.044	36.9454	89.6107	1.09982	up-regulated
Nitab4.5_0005083g0010	11.5503	22.8751	20.5407	45.6531	38.8451	100.419	1.5587	up-regulated
Nitab4.5_0000157g0350	3.64819	0.741887	2.9036	9.72176	6.59878	12.7785	1.79088	up-regulated
Nitab4.5_0000377g0120	0.194558	1.76014	0.182558	2.51723	2.72423	3.53744	1.89073	up-regulated
Nitab4.5_0004498g0040	3.78274	3.20664	3.46975	10.014	5.62874	9.78514	1.09757	up-regulated
Nitab4.5_0011420g0020	0.217914	0	0.124521	1.02293	1.0173	2.22789	3.37819	up-regulated
Nitab4.5_0014791g0010	1.96897	1.12188	2.62044	6.24453	4.68351	9.18148	1.62468	up-regulated
Nitab4.5_0006629g0020	0.642284	0.877403	0.880264	6.64229	3.47618	3.02377	2.29461	up-regulated
Nitab4.5_0002688g0020	0.826374	0.579845	0.703985	4.15675	0.950422	4.23589	1.90672	up-regulated
Nitab4.5_0002070g0010	569.805	480.17	569.816	1181.43	1258.1	1881.33	1.24114	up-regulated
Nitab4.5_0005402g0040	2.93412	3.72127	3.68743	8.89257	5.21662	19.7008	1.4934	up-regulated
Nitab4.5_0000383g0260	1.16808	1.1916	1.23703	3.03323	2.66565	2.38756	1.01874	up-regulated
Nitab4.5_0002601g0020	2.09884	3.03267	1.14603	4.19312	3.53139	6.59739	1.00308	up-regulated
Nitab4.5_0012341g0010	2.01834	1.48439	1.90472	3.71428	4.14201	7.54518	1.31939	up-regulated
Nitab4.5_0000482g0240	1.62507	2.70784	1.41773	3.31007	5.21635	7.74446	1.32757	up-regulated
Nitab4.5_0001477g0040	0.32071	0	0.395652	0.839648	1.08756	1.93813	2.21516	up-regulated
Nitab4.5_0011163g0010	0.193962	0.347407	0.342931	0.453552	1.42973	2.73835	2.18997	up-regulated
Nitab4.5_0001724g0010	3.28605	2.32655	2.72223	3.88741	5.84309	9.35055	1.01192	up-regulated
[truncated: 1,400 more rows]

## Sheet: 12B4_vs_12B1.all_DEGs
gene_id	FPKM						log2FC	Regulated
[truncated: 1,382 more rows]

## Sheet: 19B0_vs_19B1.all_DEGs
gene_id	FPKM						log2FC	Regulated
[truncated: 2,279 more rows]

[truncated: 2 more sheets: 19B0.25_vs_19B1.all_DEGs, 19B4_vs_19B1.all_DEGs]
