# Supplementary material for: Integrative analysis of the transcriptome and proteome reveals the molecular responses of tobacco to boron deficiency
Source: BMC Plant Biol. 2024 Jul 19;24:689. doi: 10.1186/s12870-024-05391-z (PMC11264865; doi:10.1186/s12870-024-05391-z)
Supplement: Supplementary file 3 — Supplementary Material 3. [file 12870_2024_5391_MOESM3_ESM.xlsx]

## Sheet: all_diff_prot_sig
Protein	Description	The B0 tobacco seedlings at 12 DAT			The B1/4 tobacco seedlings at 12 DAT			The B1 tobacco seedlings at 12 DAT			The B4 tobacco seedlings at 12 DAT			B0 in comparison to B1 (B0_vs_B1)				B1/4 in comparison to B1 (B1/4_vs_B1)				B4 in comparison to B1 (B4_vs_B1)				GO_NUM	GO_Description	KEGG_Description	KEGG_EC	KEGG_ko	COG_Function_Description	COG_Function_Class	COG_Class_Description	IPR_Term
		12B0-1	12B0-2	12B0-3	12B1/4-1	12B1/4-2	12B1/4-3	12B1-1	12B1-2	12B1-3	12B4-1	12B4-2	12B4-3	Fold Change	P-value	log2FC	Regulated	Fold Change	P-value	log2FC	Regulated	Fold Change	P-value	log2FC	Regulated
Nitab4.5_0000001g0380	GUCT, P-loop containing nucleoside triphosphate hydrolase, Helicase, superfamily 1/2, ATP-binding domain, Helicase, C-terminal, DNA/RNA helicase, DEAD/DEAH box type, N-terminal, RNA helicase, DEAD-box type, Q motif	1550.7	1649.6	2331.3	2173.4	2541.2	1995.9	2606.4	2890.7	2876.9	2658.3	2954.3	2965.1	0.660568	0.0225018	-0.59822	down	0.801349	0.0402671	-0.319497	down	NA	NA	NA	NA	5	Molecular Function:nucleic acid binding (GO:0003676),Molecular Function:RNA binding (GO:0003723),Molecular Function:helicase activity (GO:0004386),Molecular Function:ATP binding (GO:0005524),Cellular Component:nucleus (GO:0005634)	--	--	--	Superfamily II DNA and RNA helicase	L	Replication, recombination and repair ;	IPR001650 [Helicase, C-terminal] ; IPR011545[DEAD/DEAH box helicase domain] ; IPR012562[GUCT] ; IPR014001[Helicase superfamily 1/2, ATP-binding domain] ; IPR014014[RNA helicase, DEAD-box type, Q motif]
Nitab4.5_0000003g0030	DnaJ domain, HSP40/DnaJ peptide-binding, DnaJ domain, conserved site, Chaperone DnaJ, C-terminal	59	62.8	68.4	71.2	73.1	65.4	69.8	81.9	76.7	68.3	78	76.5	0.83275	0.0456361	-0.264045	down	NA	NA	NA	NA	NA	NA	NA	NA	--	--	DnaJ homolog subfamily B member 4	--	--	DnaJ-class molecular chaperone with C-terminal Zn finger domain	O	Posttranslational modification, protein turnover, chaperones ;	IPR001623 [DnaJ domain] ; IPR002939[Chaperone DnaJ, C-terminal]
Nitab4.5_0000003g0270	Lipase, class 3	249.8	225.8	219.8	144.1	159.4	161.5	133.4	133.8	129	130.3	126.7	139.1	1.75517	0.000427297	0.811614	up	NA	NA	NA	NA	NA	NA	NA	NA	1	Biological Process:lipid metabolic process (GO:0006629)	enhanced disease susceptibility 1 protein	--	ko04626 Plant-pathogen interaction	--	--	--	IPR002921 [Fungal lipase-like domain]
Nitab4.5_0000003g0550	Protein of unknown function DUF3506	2468.3	2507.3	2761.5	3361.9	3353.4	2926.7	3363.7	3375.4	3309.5	3307.2	3405	3203.8	0.769968	0.00121374	-0.37713	down	NA	NA	NA	NA	NA	NA	NA	NA	--	--	--	--	--	--	--	--	IPR021894 [Domain of unknown function DUF3506]
Nitab4.5_0000004g0190	Aspartate/glutamate/uridylate kinase, Uridylate kinase, bacteria	219.5	226	307.4	312.2	381	255.3	372.7	402.1	389.3	331.8	404.3	380.1	0.646766	0.00972445	-0.628685	down	NA	NA	NA	NA	NA	NA	NA	NA	--	--	uridylate kinase	2.7.4.22	ko00240 Pyrimidine metabolism ko01100 Metabolic pathways	Uridylate kinase	F	Nucleotide transport and metabolism ;	IPR001048 [Aspartate/glutamate/uridylate kinase]
Nitab4.5_0000006g0310	Dienelactone hydrolase	3205.9	3087.7	2915.5	2872.7	2808.4	2667.7	2521.4	2564.9	2467.2	2723.9	2494.4	2427.7	1.21918	0.00342929	0.285915	up	NA	NA	NA	NA	NA	NA	NA	NA	1	Molecular Function:hydrolase activity (GO:0016787)	carboxymethylenebutenolidase	3.1.1.45	ko01100 Metabolic pathways ko01110 Biosynthesis of secondary metabolites	Dienelactone hydrolase	Q	Secondary metabolites biosynthesis, transport and catabolism ;	IPR002925 [Dienelactone hydrolase]
Nitab4.5_0000007g0290	DNA-directed RNA polymerase, subunit 2, domain 6, DNA-directed RNA polymerase, subunit 2, RNA polymerase Rpb2, OB-fold	353.1	356	409	391.2	427.3	409.7	469.4	578.3	588.4	447.9	543.4	517.9	0.683393	0.0149625	-0.549212	down	0.750688	0.0262306	-0.413715	down	NA	NA	NA	NA	3	Molecular Function:DNA binding (GO:0003677),Molecular Function:DNA-directed 5'-3' RNA polymerase activity (GO:0003899),Molecular Function:ribonucleoside binding (GO:0032549)	DNA-directed RNA polymerase subunit beta	2.7.7.6	ko00230 Purine metabolism ko00240 Pyrimidine metabolism ko01100 Metabolic pathways ko03020 RNA polymerase	DNA-directed RNA polymerase, beta subunit/140 kD subunit	K	Transcription ;	IPR007120 [DNA-directed RNA polymerase, subunit 2, domain 6] ; IPR015712[DNA-directed RNA polymerase, subunit 2]
Nitab4.5_0000008g0080	Glutathione S-transferase, C-terminal-like, Thioredoxin-like fold, Glutathione S-transferase, C-terminal, Glutathione S-transferase, N-terminal	262.3	241.2	229.4	188.3	182.2	184.1	162.8	158.3	141	173.2	150.9	167.8	1.58602	0.00151652	0.665411	up	1.20017	0.0110035	0.263243	up	NA	NA	NA	NA	1	Molecular Function:protein binding (GO:0005515)	glutathione S-transferase	2.5.1.18	ko00480 Glutathione metabolism	Glutathione S-transferase	O	Posttranslational modification, protein turnover, chaperones ;	IPR004045 [Glutathione S-transferase, N-terminal] ; IPR004046[Glutathione S-transferase, C-terminal] ; IPR010987[Glutathione S-transferase, C-terminal-like]
Nitab4.5_0000008g0150	Thioredoxin-like fold, Glutathione S-transferase, C-terminal-like, Glutathione S-transferase, N-terminal, Glutathione S-transferase, C-terminal	1608.5	1368.8	1189.9	884.8	960.9	1208.7	878	787	730.9	780.2	791.2	727.9	1.7393	0.0101015	0.798511	up	NA	NA	NA	NA	NA	NA	NA	NA	1	Molecular Function:protein binding (GO:0005515)	glutathione S-transferase	2.5.1.18	ko00480 Glutathione metabolism	Glutathione S-transferase	O	Posttranslational modification, protein turnover, chaperones ;	IPR004045 [Glutathione S-transferase, N-terminal] ; IPR004046[Glutathione S-transferase, C-terminal] ; IPR010987[Glutathione S-transferase, C-terminal-like]
Nitab4.5_0000008g0180	Glutathione S-transferase, N-terminal, Glutathione S-transferase, C-terminal-like, Thioredoxin-like fold, Glutathione S-transferase, C-terminal	2177.4	1871.1	1660.9	1106.8	1270.5	1587.9	1200.1	987.4	906.9	1033.7	1021.1	981.3	1.84507	0.00737948	0.883679	up	NA	NA	NA	NA	NA	NA	NA	NA	1	Molecular Function:protein binding (GO:0005515)	glutathione S-transferase	2.5.1.18	ko00480 Glutathione metabolism	Glutathione S-transferase	O	Posttranslational modification, protein turnover, chaperones ;	IPR004045 [Glutathione S-transferase, N-terminal] ; IPR004046[Glutathione S-transferase, C-terminal] ; IPR010987[Glutathione S-transferase, C-terminal-like]
Nitab4.5_0000008g0210	Rossmann-like alpha/beta/alpha sandwich fold, UspA, Universal stress protein A	3510.2	3300.4	3048	2694.9	2886	2943.5	2870	2558.5	2534.5	2289.1	2412.3	2656.8	1.23805	0.0212585	0.308071	up	NA	NA	NA	NA	NA	NA	NA	NA	1	Biological Process:response to stress (GO:0006950)	--	--	--	Nucleotide-binding universal stress protein, UspA family	T	Signal transduction mechanisms ;	IPR006015 [Universal stress protein A] ; IPR006016[UspA]
Nitab4.5_0000008g0390	Fructose-1,6-bisphosphatase, Fructose-1,6-bisphosphatase class 1/Sedoheputulose-1,7-bisphosphatase, Fructose-1,6-bisphosphatase, active site	14752	16099.9	14567.2	14052.3	11721.4	14857.7	13422.5	12090.2	11798.8	14828.8	13279.2	12976.4	1.21729	0.0177194	0.283679	up	NA	NA	NA	NA	NA	NA	NA	NA	3	Biological Process:carbohydrate metabolic process (GO:0005975),Molecular Function:phosphatase activity (GO:0016791),Molecular Function:fructose 1,6-bisphosphate 1-phosphatase activity (GO:0042132)	fructose-1,6-bisphosphatase I	3.1.3.11	ko00010 Glycolysis / Gluconeogenesis ko00030 Pentose phosphate pathway ko00051 Fructose and mannose metabolism ko00710 Carbon fixation in photosynthetic organisms ko01100 Metabolic pathways ko01110 Biosynthesis of secondary metabolites ko01200 Carbon metabolism	Fructose-1,6-bisphosphatase	G	Carbohydrate transport and metabolism ;	IPR000146 [Fructose-1,6-bisphosphatase class 1] ; IPR028343[Fructose-1,6-bisphosphatase] ; IPR033391[Fructose-1-6-bisphosphatase class I, N-terminal]
Nitab4.5_0000008g0920	HAD-like domain, Phospholipid/glycerol acyltransferase	1416	1452.9	1389.2	1344.6	1185	1323	932.1	997.6	857	1223	1047.9	983.9	1.52801	0.000389243	0.611652	up	1.3825	0.0052725	0.467275	up	NA	NA	NA	NA	1	Biological Process:metabolic process (GO:0008152)	--	--	ko00561 Glycerolipid metabolism ko00564 Glycerophospholipid metabolism ko01100 Metabolic pathways ko01110 Biosynthesis of secondary metabolites	--	--	--	IPR002123 [Phospholipid/glycerol acyltransferase]
Nitab4.5_0000009g0170	Plant disease resistance response protein	983.4	880.4	813.2	864.1	895.2	857.8	741.1	750.5	704.5	782.7	712.6	731.4	1.21898	0.035664	0.285673	up	NA	NA	NA	NA	NA	NA	NA	NA	--	--	--	--	--	--	--	--	IPR004265 [Plant disease resistance response protein]
Nitab4.5_0000009g0310	FAD-binding, type 2, CO dehydrogenase flavoprotein-like, FAD-binding, subdomain 2, Berberine/berberine-like, FAD linked oxidase, N-terminal	2292	2424.7	2698.3	1394.1	1351.1	1019.7	986.2	1854.3	1180.3	1637.2	1377.3	1429.8	1.84416	0.0173169	0.882964	up	NA	NA	NA	NA	NA	NA	NA	NA	4	Molecular Function:catalytic activity (GO:0003824),Molecular Function:oxidoreductase activity (GO:0016491),Molecular Function:flavin adenine dinucleotide binding (GO:0050660),Biological Process:oxidation-reduction process (GO:0055114)	--	--	--	FAD/FMN-containing dehydrogenase	C	Energy production and conversion ;	IPR006094 [FAD linked oxidase, N-terminal] ; IPR012951[Berberine/berberine-like] ; IPR016166[FAD-binding, type 2]
Nitab4.5_0000013g0110	Ribosomal protein L6, Ribosomal protein L6, alpha-beta domain, Ribosomal protein L6, conserved site-2	1710.7	1625.3	1822.6	1801.8	2192.3	1872	2195.3	2040.4	2106.9	1929.3	2192.3	2160.9	0.813326	0.00556753	-0.298095	down	NA	NA	NA	NA	NA	NA	NA	NA	4	Molecular Function:structural constituent of ribosome (GO:0003735),Cellular Component:ribosome (GO:0005840),Biological Process:translation (GO:0006412),Molecular Function:rRNA binding (GO:0019843)	large subunit ribosomal protein L9e	--	ko03010 Ribosome	Ribosomal protein L6P/L9E	J	Translation, ribosomal structure and biogenesis ;	IPR000702 [Ribosomal protein L6] ; IPR020040[Ribosomal protein L6, alpha-beta domain]
Nitab4.5_0000014g0430	Plant lipid transfer protein/Par allergen, Bifunctional inhibitor/plant lipid transfer protein/seed storage helical domain	670.4	884.6	509.6	376	330	432	351	234	233.3	254.8	368.9	392.8	2.52304	0.0227893	1.33516	up	NA	NA	NA	NA	NA	NA	NA	NA	2	Biological Process:lipid transport (GO:0006869),Molecular Function:lipid binding (GO:0008289)	--	--	--	--	--	--	IPR000528 [Plant lipid transfer protein/Par allergen] ; IPR016140[Bifunctional inhibitor/plant lipid transfer protein/seed storage helical domain]
Nitab4.5_0000015g0380	Pectinesterase, active site, Pectinesterase inhibitor domain, Pectin lyase fold, Pectinesterase, catalytic, Pectin lyase fold/virulence factor	1662.2	1765.3	1415.1	1351.4	1345.8	1524	1361.4	1000.3	1171.8	1235	1137.9	1233.1	1.37048	0.0413809	0.454684	up	NA	NA	NA	NA	NA	NA	NA	NA	4	Molecular Function:enzyme inhibitor activity (GO:0004857),Cellular Component:cell wall (GO:0005618),Molecular Function:pectinesterase activity (GO:0030599),Biological Process:cell wall modification (GO:0042545)	--	--	--	Pectin methylesterase and related acyl-CoA thioesterases	GI	Carbohydrate transport and metabolism ; Lipid transport and metabolism ;	IPR000070 [Pectinesterase, catalytic] ; IPR006501[Pectinesterase inhibitor domain]
Nitab4.5_0000017g0240	WEB family	488.3	475.5	415.4	399.3	375.4	435	370.5	375.4	312.3	347.3	339.8	354.7	1.30335	0.0241021	0.382219	up	NA	NA	NA	NA	NA	NA	NA	NA	--	--	--	--	--	--	--	--	IPR008545 [WEB family]
Nitab4.5_0000019g0020	Serine/threonine-protein kinase, active site, Protein kinase-like domain, Serine-threonine/tyrosine-protein kinase catalytic domain, Serine/threonine- / dual specificity protein kinase, catalytic domain, Protein kinase domain	406.8	454.3	343.9	274.9	249.7	305.7	252.9	272.7	257.9	287.4	264.4	235.8	1.53797	0.0124444	0.621028	up	NA	NA	NA	NA	NA	NA	NA	NA	3	Molecular Function:protein kinase activity (GO:0004672),Molecular Function:ATP binding (GO:0005524),Biological Process:protein phosphorylation (GO:0006468)	--	--	--	Ankyrin repeat	T	Signal transduction mechanisms ;	IPR000719 [Protein kinase domain] ; IPR001245[Serine-threonine/tyrosine-protein kinase catalytic domain]
Nitab4.5_0000020g0430	Ubiquitin-conjugating enzyme/RWD-like, Ubiquitin-conjugating enzyme, E2	554.1	423.4	532.1	628.7	691	695	638	652.1	737.8	539.5	603.1	582.1	0.744415	0.0276538	-0.42582	down	NA	NA	NA	NA	NA	NA	NA	NA	--	--	ubiquitin-conjugating enzyme E2 variant	--		--	--	--	IPR000608 [Ubiquitin-conjugating enzyme E2]
Nitab4.5_0000021g0100	Nascent polypeptide-associated complex subunit alpha, Nascent polypeptide-associated complex NAC domain	2676.4	2568.4	3190.6	3322.3	3784.5	3013.8	3463.9	3745.5	3685.6	3216.1	3501	3626.4	0.774245	0.0175326	-0.369138	down	NA	NA	NA	NA	NA	NA	NA	NA	--	--	nascent polypeptide-associated complex subunit alpha	--	--	--	--	--	IPR002715 [Nascent polypeptide-associated complex NAC domain] ; IPR016641[Nascent polypeptide-associated complex subunit alpha]
Nitab4.5_0000021g0280	Aluminum-activated malate transporter	115.9	112.4	122.6	101.6	107.7	99.7	97.2	85.1	97.5	92.2	87.2	97.1	1.25411	0.00944157	0.326664	up	NA	NA	NA	NA	NA	NA	NA	NA	1	Biological Process:malate transport (GO:0015743)	--	--	--	Uncharacterized membrane protein YccC	S	Function unknown ;	IPR020966 [Aluminum-activated malate transporter]
Nitab4.5_0000022g0300	Protein kinase domain, Serine/threonine-protein kinase, active site, Protein kinase-like domain, Mitogen-activated protein (MAP) kinase, p38, Mitogen-activated protein (MAP) kinase, conserved site, Serine/threonine- / dual specificity protein kinase, catalytic domain, Protein kinase, ATP binding site	289.7	240.9	255.9	154	150.4	163.3	166.4	139.7	154.2	120.5	140.2	148.3	1.70867	0.00266383	0.772872	up	NA	NA	NA	NA	NA	NA	NA	NA	4	Molecular Function:protein kinase activity (GO:0004672),Molecular Function:MAP kinase activity (GO:0004707),Molecular Function:ATP binding (GO:0005524),Biological Process:protein phosphorylation (GO:0006468)	mitogen-activated protein kinase 3	2.7.11.24	ko04016 MAPK signaling pathway - plant	Serine/threonine protein kinase	T	Signal transduction mechanisms ;	IPR000719 [Protein kinase domain] ; IPR008352[Mitogen-activated protein (MAP) kinase, p38]
Nitab4.5_0000022g0310	Peroxidases heam-ligand binding site, Peroxidase, active site, Haem peroxidase, plant/fungal/bacterial, Haem peroxidase, Plant ascorbate peroxidase	1093	835.2	843	794.8	897	763.1	729.3	603.9	573	678	785.3	569.8	1.45378	0.0413168	0.539811	up	1.28785	0.0431251	0.364965	up	NA	NA	NA	NA	4	Molecular Function:peroxidase activity (GO:0004601),Biological Process:response to oxidative stress (GO:0006979),Molecular Function:heme binding (GO:0020037),Biological Process:oxidation-reduction process (GO:0055114)	L-ascorbate peroxidase	1.11.1.11	ko00053 Ascorbate and aldarate metabolism ko00480 Glutathione metabolism	Catalase (peroxidase I)	P	Inorganic ion transport and metabolism ;	IPR002016 [Haem peroxidase, plant/fungal/bacterial] ; IPR002207[Plant ascorbate peroxidase]
Nitab4.5_0000023g0480	Proteinase inhibitor I3, Kunitz legume, Kunitz inhibitor ST1-like	1585.3	1857.1	1527.6	765.9	662.3	665.4	549.8	661.2	631.7	695.2	582.7	624.2	2.69713	0.00061985	1.43142	up	NA	NA	NA	NA	NA	NA	NA	NA	1	Molecular Function:endopeptidase inhibitor activity (GO:0004866)	--	--	--	--	--	--	IPR002160 [Proteinase inhibitor I3, Kunitz legume]
Nitab4.5_0000024g0280	Strictosidine synthase, conserved region, Six-bladed beta-propeller, TolB-like	533.8	512.9	518.2	417.1	429.4	473.3	418.1	359.3	362.7	378.9	374.6	407.7	1.3726	0.00212615	0.45691	up	NA	NA	NA	NA	NA	NA	NA	NA	2	Biological Process:biosynthetic process (GO:0009058),Molecular Function:strictosidine synthase activity (GO:0016844)	--	--	--	Sugar lactone lactonase YvrE	G	Carbohydrate transport and metabolism ;	IPR004141 [Strictosidine synthase] ; IPR018119[Strictosidine synthase, conserved region]
Nitab4.5_0000025g0080	Plastid lipid-associated protein/fibrillin conserved domain	2591.4	2665.4	2962.7	3497.4	3638.2	3168.5	4181.2	3544.8	3608.6	3018.2	3715	3448.9	0.725169	0.011023	-0.463611	down	NA	NA	NA	NA	NA	NA	NA	NA	--	--	--	--	--	--	--	--	IPR006843 [Plastid lipid-associated protein/fibrillin conserved domain]
Nitab4.5_0000026g0280	ATPase, AAA-type, conserved site, ATPase, AAA-type, core, P-loop containing nucleoside triphosphate hydrolase, AAA-type ATPase, N-terminal domain, AAA+ ATPase domain	189.3	156.2	164.2	132.4	143.2	147.8	119.7	115.1	109	127.5	107.4	119	1.48255	0.00610311	0.568079	up	1.23153	0.0085878	0.300452	up	NA	NA	NA	NA	1	Molecular Function:ATP binding (GO:0005524)	mitochondrial chaperone BCS1	--	--	AAA+-type ATPase, SpoVK/Ycf46/Vps4 family	MDT	Cell wall/membrane/envelope biogenesis ; Cell cycle control, cell division, chromosome partitioning ; Signal transduction mechanisms ;	IPR003593 [AAA+ ATPase domain] ; IPR003959[ATPase, AAA-type, core] ; IPR025753[AAA-type ATPase, N-terminal domain]
Nitab4.5_0000027g0470	Chalcone isomerase, 3-layer sandwich, Chalcone isomerase	3869.6	3700	3751.7	3355.6	3425.5	2949.7	2407.3	3229.3	2800.9	3721.5	2902.2	2801.3	1.34178	0.016647	0.424152	up	NA	NA	NA	NA	NA	NA	NA	NA	1	Molecular Function:intramolecular lyase activity (GO:0016872)	chalcone isomerase	5.5.1.6	ko00941 Flavonoid biosynthesis ko01100 Metabolic pathways ko01110 Biosynthesis of secondary metabolites	--	--	--	IPR016087 [Chalcone isomerase]
Nitab4.5_0000027g0560	GroEL-like apical domain, Chaperonin Cpn60, GroEL-like equatorial domain, Chaperonin Cpn60, conserved site, Chaperonin Cpn60/TCP-1	127.8	131.3	187.5	162.9	238.2	170.9	217.6	204.8	218.3	206.5	225.7	228.1	0.69705	0.0310226	-0.520666	down	NA	NA	NA	NA	NA	NA	NA	NA	3	Molecular Function:ATP binding (GO:0005524),Cellular Component:cytoplasm (GO:0005737),Biological Process:protein refolding (GO:0042026)	chaperonin GroEL	--	ko03018 RNA degradation	Chaperonin GroEL (HSP60 family)	O	Posttranslational modification, protein turnover, chaperones ;	IPR001844 [Chaperonin Cpn60] ; IPR002423[Chaperonin Cpn60/TCP-1 family]
Nitab4.5_0000028g0390	Ribosomal protein L30, N-terminal, Ribosomal protein L30, ferredoxin-like fold domain, Ribosomal protein L7, eukaryotic, Ribosomal protein L30, conserved site	1968.6	1941	2087.6	2072	2625.2	2112.8	2228.8	2536.2	2449	2208.9	2495.7	2361	0.831328	0.01641	-0.26651	down	NA	NA	NA	NA	NA	NA	NA	NA	--	--	large subunit ribosomal protein L7e	--	ko03010 Ribosome	Ribosomal protein L30/L7E	J	Translation, ribosomal structure and biogenesis ;	IPR012988 [Ribosomal protein L30, N-terminal] ; IPR016082[Ribosomal protein L30, ferredoxin-like fold domain]
Nitab4.5_0000030g0350	Alternative oxidase	1679.6	1391	1522.7	1271.8	1159.7	1389.2	1148.5	1112.2	1170.5	1260.8	1200.6	1145.6	1.33869	0.010416	0.420818	up	NA	NA	NA	NA	NA	NA	NA	NA	2	Molecular Function:alternative oxidase activity (GO:0009916),Biological Process:oxidation-reduction process (GO:0055114)	ubiquinol oxidase	1.10.3.11	--	Demethoxyubiquinone hydroxylase, CLK1/Coq7/Cat5 family	H	Coenzyme transport and metabolism ;	IPR002680 [Alternative oxidase]
Nitab4.5_0000030g0360	Glycoside hydrolase, family 31, Aldolase-type TIM barrel, Glycoside hydrolase family 31, N-terminal domain, Glycoside hydrolase, superfamily, Galactose mutarotase-like domain	2660.9	2478.6	2850.4	2472.9	2672.2	2425.8	1867.4	2048.1	1828.1	2625	2111.9	2126.3	1.3911	0.00413061	0.476222	up	1.31815	0.00387285	0.39851	up	NA	NA	NA	NA	1	Biological Process:carbohydrate metabolic process (GO:0005975)	--	--	--	Alpha-glucosidase, glycosyl hydrolase family GH31	G	Carbohydrate transport and metabolism ;	IPR000322 [Glycoside hydrolase family 31] ; IPR025887[Glycoside hydrolase family 31, N-terminal domain] ; IPR033403[Domain of unknown function DUF5110]
Nitab4.5_0000034g0110	Peptidoglycan binding-like, Metallopeptidase, catalytic domain, Peptidase M10A, Peptidase, metallopeptidase, Peptidase M10, metallopeptidase	583.6	533.3	528.6	436.4	428.5	417.7	446.3	395.5	399.1	356.2	391.6	380.6	1.32605	0.00495626	0.407139	up	NA	NA	NA	NA	NA	NA	NA	NA	5	Molecular Function:metalloendopeptidase activity (GO:0004222),Biological Process:proteolysis (GO:0006508),Molecular Function:metallopeptidase activity (GO:0008237),Molecular Function:zinc ion binding (GO:0008270),Cellular Component:extracellular matrix (GO:0031012)	--	--	--	Predicted Zn-dependent protease	O	Posttranslational modification, protein turnover, chaperones ;	IPR001818 [Peptidase M10, metallopeptidase] ; IPR002477[Peptidoglycan binding-like] ; IPR006026[Peptidase, metallopeptidase] ; IPR021190[Peptidase M10A]
Nitab4.5_0000035g0130	Pyruvate/Phosphoenolpyruvate kinase-like domain, Phosphoenolpyruvate carboxylase, active site, Phosphoenolpyruvate carboxylase, bacterial/plant-type, Phosphoenolpyruvate carboxylase	22526.8	21658.9	19797.8	19958.1	19328.1	19670.5	17269.9	18782.1	16867.3	19249.2	17515.3	18464.1	1.20908	0.0206388	0.273906	up	NA	NA	NA	NA	NA	NA	NA	NA	3	Biological Process:tricarboxylic acid cycle (GO:0006099),Molecular Function:phosphoenolpyruvate carboxylase activity (GO:0008964),Biological Process:carbon fixation (GO:0015977)	phosphoenolpyruvate carboxylase	4.1.1.31	ko00620 Pyruvate metabolism ko00710 Carbon fixation in photosynthetic organisms ko01100 Metabolic pathways ko01200 Carbon metabolism	Phosphoenolpyruvate carboxylase	C	Energy production and conversion ;	IPR021135 [Phosphoenolpyruvate carboxylase]
Nitab4.5_0000036g0040	HAD-like domain, P-type ATPase, phosphorylation site, Calcium-transporting P-type ATPase, N-terminal autoinhibitory domain, Cation-transporting P-type ATPase, N-terminal, P-type ATPase, A domain, Cation-transporting P-type ATPase, P-type ATPase, transmembrane domain, Cation-transporting P-type ATPase, C-terminal, P-type ATPase, cytoplasmic domain N	411.6	409.4	383.6	292.4	299.1	316.5	267.2	293.6	275.2	260.3	282.9	294.6	1.44091	0.000498399	0.526979	up	NA	NA	NA	NA	NA	NA	NA	NA	3	Molecular Function:nucleotide binding (GO:0000166),Molecular Function:calmodulin binding (GO:0005516),Molecular Function:metal ion binding (GO:0046872)	Ca2+-transporting ATPase	3.6.3.8	--	Magnesium-transporting ATPase (P-type)	P	Inorganic ion transport and metabolism ;	IPR004014 [Cation-transporting P-type ATPase, N-terminal] ; IPR006068[Cation-transporting P-type ATPase, C-terminal] ; IPR008250[P-type ATPase, A domain] ; IPR024750[Calcium-transporting P-type ATPase, N-terminal autoinhibitory domain]
Nitab4.5_0000036g0150	Thioredoxin-like fold	2659.3	2392.7	2216.5	2297.6	2246.8	2250.9	2110.4	1950.8	1845.7	2041.1	1901.5	1986.3	1.23051	0.0389099	0.299256	up	NA	NA	NA	NA	NA	NA	NA	NA	--	--	--	--	--	Peroxiredoxin	O	Posttranslational modification, protein turnover, chaperones ;	IPR032801 [Peroxiredoxin-like FAM213/AAED1]
Nitab4.5_0000037g0160	Zinc finger, C2H2	2222.5	1955.9	1871.5	1694.8	1696.1	1670.1	1596.3	1687.9	1641.2	1513.8	1665.6	1579.4	1.22831	0.0263468	0.29667	up	NA	NA	NA	NA	NA	NA	NA	NA	--	--	--	--	--	--	--	--	--
Nitab4.5_0000037g0180	Xyloglucan endotransglucosylase/hydrolase, Xyloglucan endo-transglycosylase, C-terminal, Glycoside hydrolase, family 16, Concanavalin A-like lectin/glucanase, subgroup, Glycoside hydrolase, family 16, active site, Concanavalin A-like lectin/glucanases superfamily	1101.8	1078.8	1002.8	888.6	1079.9	811.5	1367	1361.5	1348.4	888.8	992.6	1155.3	0.780838	0.000609719	-0.356904	down	0.681891	0.0318935	-0.552388	down	0.744855	0.0459247	-0.424968	down	5	Cellular Component:cell wall (GO:0005618),Biological Process:carbohydrate metabolic process (GO:0005975),Biological Process:cellular glucan metabolic process (GO:0006073),Molecular Function:xyloglucan:xyloglucosyl transferase activity (GO:0016762),Cellular Component:apoplast (GO:0048046)	xyloglucan:xyloglucosyl transferase	2.4.1.207	--	Beta-glucanase, GH16 family	G	Carbohydrate transport and metabolism ;	IPR000757 [Glycoside hydrolase family 16] ; IPR010713[Xyloglucan endo-transglycosylase, C-terminal]
Nitab4.5_0000037g0220		4821.4	5459.3	3865.8	3081.8	2480.1	3002.3	3043.5	3652.7	3183.4	4815.2	3580	2907.5	1.43189	0.0462066	0.517921	up	NA	NA	NA	NA	NA	NA	NA	NA	--	--	--	--	--	--	--	--	--
Nitab4.5_0000038g0360	Serine-threonine/tyrosine-protein kinase catalytic domain, Leucine-rich repeat-containing N-terminal, type 2, Protein kinase-like domain, Concanavalin A-like lectin/glucanase, subgroup, Protein kinase domain, Leucine-rich repeat	231.2	251.9	180.7	182.2	216.1	165.3	142.9	147.4	117.6	179	173.2	169.7	1.62736	0.0209404	0.702533	up	1.38171	0.041886	0.466456	up	1.27948	0.0170673	0.355558	up	3	Molecular Function:protein kinase activity (GO:0004672),Molecular Function:ATP binding (GO:0005524),Biological Process:protein phosphorylation (GO:0006468)	--	--	--	TolB amino-terminal domain (function unknown)	R	General function prediction only ;	IPR000719 [Protein kinase domain] ; IPR001245[Serine-threonine/tyrosine-protein kinase catalytic domain] ; IPR013210[Leucine-rich repeat-containing N-terminal, plant-type]
Nitab4.5_0000040g0360	DOMON domain, Uncharacterised conserved protein UCP037471	6003.6	6095.8	5247.9	5570.2	5230.7	5388.3	4788.1	4429	4398	5288.4	4672	4754.3	1.27412	0.0137152	0.349504	up	NA	NA	NA	NA	NA	NA	NA	NA	--	--	--	--	--	--	--	--	IPR005018 [DOMON domain]
Nitab4.5_0000041g0010	Ribosomal protein L22e	3044.2	3083.3	3124.6	3336	3400.6	3281.7	3927.6	4043.1	4224	3681.2	4290.9	4090.1	0.758698	0.000390786	-0.398402	down	0.821529	0.00144808	-0.283617	down	NA	NA	NA	NA	4	Molecular Function:structural constituent of ribosome (GO:0003735),Cellular Component:intracellular (GO:0005622),Cellular Component:ribosome (GO:0005840),Biological Process:translation (GO:0006412)	large subunit ribosomal protein L22e	--	ko03010 Ribosome	--	--	--	IPR002671 [Ribosomal protein L22e]
Nitab4.5_0000043g0340	Lipoxygenase, C-terminal, Lipoxygenase, conserved site, PLAT/LH2 domain, Lipoxygenase, Lipoxygenase, domain 3, Lipoxygenase, plant, Lipase/lipooxygenase, PLAT/LH2, Lipoxygenase, iron binding site	2491.1	2382	1765.3	1098.1	1208.8	1217.2	1051.2	1024.3	1018	1087	960.7	1068.4	2.14592	0.0344459	1.1016	up	NA	NA	NA	NA	NA	NA	NA	NA	4	Molecular Function:protein binding (GO:0005515),Molecular Function:oxidoreductase activity (GO:0016491),Molecular Function:metal ion binding (GO:0046872),Biological Process:oxidation-reduction process (GO:0055114)	linoleate 9S-lipoxygenase	1.13.11.58	ko00591 Linoleic acid metabolism	--	--	--	IPR000907 [Lipoxygenase] ; IPR001024[PLAT/LH2 domain] ; IPR001246[Lipoxygenase, plant] ; IPR013819[Lipoxygenase, C-terminal]
Nitab4.5_0000044g0170	Plastid lipid-associated protein/fibrillin conserved domain	2766.8	2698.8	2503.9	2515.6	2321.1	2468.4	2227.3	2087.7	2150.2	2263.3	2054.1	2133.6	1.23268	0.00479004	0.301794	up	NA	NA	NA	NA	NA	NA	NA	NA	--	--	--	--	--	--	--	--	IPR006843 [Plastid lipid-associated protein/fibrillin conserved domain]
Nitab4.5_0000044g0240	Phosphate permease, Major facilitator superfamily domain, general substrate transporter, Major facilitator superfamily domain, General substrate transporter	1487.3	1288.5	1135	655.1	604.1	740.4	484.3	483.6	408.5	549.4	539.8	517.6	2.84133	0.00129719	1.50656	up	1.45278	0.0115514	0.538812	up	NA	NA	NA	NA	3	Cellular Component:integral component of membrane (GO:0016021),Molecular Function:transmembrane transporter activity (GO:0022857),Biological Process:transmembrane transport (GO:0055085)	MFS transporter, PHS family, inorganic phosphate transporter	--	--	MFS family permease	GEPR	Carbohydrate transport and metabolism ; Amino acid transport and metabolism ; Inorganic ion transport and metabolism ; General function prediction only ;	IPR005828 [Major facilitator, sugar transporter-like] ; IPR020846[Major facilitator superfamily domain]
Nitab4.5_0000046g0190	Plant lipid transfer protein/Par allergen, Bifunctional inhibitor/plant lipid transfer protein/seed storage helical domain	3019.6	3581.9	2698.3	2111.1	2167.7	2125.1	2394.2	1744	1837.3	1862.3	1849.7	2128.2	1.55632	0.0279458	0.63814	up	NA	NA	NA	NA	NA	NA	NA	NA	2	Biological Process:lipid transport (GO:0006869),Molecular Function:lipid binding (GO:0008289)	--	--	--	--	--	--	IPR000528 [Plant lipid transfer protein/Par allergen] ; IPR016140[Bifunctional inhibitor/plant lipid transfer protein/seed storage helical domain]
Nitab4.5_0000048g0140	Thioredoxin domain, Thioredoxin, conserved site, Thioredoxin-like fold, Thioredoxin	1029.1	992.8	956.3	735.6	790	795.4	757.3	717.2	746.1	704.1	728.4	753.7	1.34117	0.000474416	0.423491	up	NA	NA	NA	NA	NA	NA	NA	NA	3	Biological Process:glycerol ether metabolic process (GO:0006662),Molecular Function:protein disulfide oxidoreductase activity (GO:0015035),Biological Process:cell redox homeostasis (GO:0045454)	thioredoxin 1	--		Negative regulator of GroEL, contains thioredoxin-like and TPR-like domains	O	Posttranslational modification, protein turnover, chaperones ;	IPR005746 [Thioredoxin] ; IPR013766[Thioredoxin domain]
Nitab4.5_0000049g0180	Pentatricopeptide repeat, Tetratricopeptide-like helical	1296.7	1698.5	1704.3	1627.8	1648.6	1382.8	1901.3	2165.5	2279.4	1913.2	2028.6	2034.4	0.740522	0.0351643	-0.433386	down	0.734172	0.0162128	-0.445811	down	NA	NA	NA	NA	--	--	--	--	--	--	--	--	IPR002885 [Pentatricopeptide repeat] ; IPR033443[Pentacotripeptide-repeat region of PROPR]
Nitab4.5_0000052g0070	GTP binding domain, GTP-binding protein, ribosome biogenesis, YsxC, P-loop containing nucleoside triphosphate hydrolase	786.4	782.3	1041.9	961.4	1111.2	891.8	1105.6	1220.6	1164	995.3	1156.4	1230.3	0.74798	0.0333716	-0.418928	down	NA	NA	NA	NA	NA	NA	NA	NA	1	Molecular Function:GTP binding (GO:0005525)	GTP-binding protein	--	--	GTP-binding protein EngB required for normal cell division	D	Cell cycle control, cell division, chromosome partitioning ;	IPR006073 [GTP binding domain] ; IPR030393[EngB-type guanine nucleotide-binding (G) domain]
Nitab4.5_0000052g0160	Transmembrane protein TauE like	1064.2	1150.3	999	827.3	934	956.1	736.3	818.9	834.1	831.4	807.6	804.8	1.34495	0.00673267	0.427557	up	NA	NA	NA	NA	NA	NA	NA	NA	1	Cellular Component:integral component of membrane (GO:0016021)	--	--	--	--	--	--	IPR002781 [Transmembrane protein TauE-like]
Nitab4.5_0000054g0010	GRAM domain	2040.2	1979	1898	2030.6	1989.6	2294.5	2295.2	2332.1	2811.8	2166.7	2370.7	2510.6	0.795419	0.0415735	-0.330213	down	NA	NA	NA	NA	NA	NA	NA	NA	--	--	--	--	--	--	--	--	IPR004182 [GRAM domain]
Nitab4.5_0000058g0120	Ferritin, conserved site, Ferritin- like diiron domain, Ferritin-like superfamily, Ferritin, Ferritin-related, Ferritin/DPS protein domain	2975	2989	3537.9	4956.9	3632.3	4176.8	7282.2	5549.2	5102	5779.3	7209.4	5069.4	0.529844	0.0151982	-0.916361	down	NA	NA	NA	NA	NA	NA	NA	NA	3	Biological Process:iron ion transport (GO:0006826),Biological Process:cellular iron ion homeostasis (GO:0006879),Molecular Function:ferric iron binding (GO:0008199)	ferritin heavy chain	1.16.3.2		Ferritin	P	Inorganic ion transport and metabolism ;	IPR001519 [Ferritin] ; IPR008331[Ferritin/DPS protein domain] ; IPR009040[Ferritin-like diiron domain]
Nitab4.5_0000059g0180	Protein phosphatase 2C, Protein phosphatase 2C (PP2C)-like domain, Protein phosphatase 2C, manganese/magnesium aspartate binding site	173.6	154.2	144	119.7	132.7	142.2	110.4	125.8	111.6	121.8	122	115.7	1.35653	0.0144115	0.439917	up	NA	NA	NA	NA	NA	NA	NA	NA	3	Molecular Function:catalytic activity (GO:0003824),Molecular Function:protein serine/threonine phosphatase activity (GO:0004722),Biological Process:protein dephosphorylation (GO:0006470)	--	--	--	Serine/threonine protein phosphatase PrpC	T	Signal transduction mechanisms ;	IPR001932 [PPM-type phosphatase domain] ; IPR015655[Protein phosphatase 2C family]
Nitab4.5_0000059g0310	Inosine/uridine-preferring nucleoside hydrolase domain, Inosine/uridine-preferring nucleoside hydrolase	293.7	274.1	259.3	241.6	243	211.1	191.4	207.3	188.2	216.2	208.6	196.6	1.40927	0.00229694	0.494947	up	NA	NA	NA	NA	NA	NA	NA	NA	--	--	--	--	--	Inosine-uridine nucleoside N-ribohydrolase	F	Nucleotide transport and metabolism ;	IPR001910 [Inosine/uridine-preferring nucleoside hydrolase domain] ; IPR023186[Inosine/uridine-preferring nucleoside hydrolase]
Nitab4.5_0000059g0410	P-loop containing nucleoside triphosphate hydrolase, ABC transporter-like, ABC transporter type 1, transmembrane domain, ABC transporter, transmembrane domain, AAA+ ATPase domain, ABC transporter, conserved site	2082.5	1754.4	1819	1317.4	1335.8	1345.6	1166.8	1284	1165.2	1377	1241.2	1253.6	1.56413	0.00322801	0.645362	up	NA	NA	NA	NA	NA	NA	NA	NA	5	Molecular Function:ATP binding (GO:0005524),Biological Process:transport (GO:0006810),Cellular Component:integral component of membrane (GO:0016021),Molecular Function:ATPase activity (GO:0016887),Biological Process:transmembrane transport (GO:0055085)	--	--	--	ABC-type multidrug transport system, ATPase and permease component	V	Defense mechanisms ;	IPR003439 [ABC transporter-like] ; IPR003593[AAA+ ATPase domain] ; IPR011527[ABC transporter type 1, transmembrane domain]
Nitab4.5_0000060g0050	Rubber elongation factor	670.9	576.2	590.1	602.6	626	602.6	393.9	438.6	434.9	613.5	475.7	386.1	1.44958	0.00442789	0.535637	up	1.44485	0.00032388	0.530917	up	NA	NA	NA	NA	--	--	--	--	--	--	--	--	IPR008802 [Rubber elongation factor]
Nitab4.5_0000065g0020	Ribosomal RNA large subunit methyltransferase RlmN/Cfr, Dual-specificity RNA methyltransferase RlmN, Radical SAM, Aldolase-type TIM barrel	461.6	466.4	548.3	596.4	604.6	480.3	601.8	695.9	648.6	555.4	637.1	650.2	0.758516	0.0160499	-0.398748	down	NA	NA	NA	NA	NA	NA	NA	NA	5	Molecular Function:catalytic activity (GO:0003824),Cellular Component:cytoplasm (GO:0005737),Biological Process:rRNA processing (GO:0006364),Molecular Function:RNA methyltransferase activity (GO:0008173),Molecular Function:iron-sulfur cluster binding (GO:0051536)	23S rRNA (adenine2503-C2)-methyltransferase	2.1.1.192	--	Adenine C2-methylase RlmN of 23S rRNA A2503 and tRNA A37	J	Translation, ribosomal structure and biogenesis ;	IPR004383 [Ribosomal RNA large subunit methyltransferase RlmN/Cfr] ; IPR007197[Radical SAM]
Nitab4.5_0000068g0440	Tetrapyrrole biosynthesis, uroporphyrinogen III synthase	85.7	89	107	118.7	117.7	105.2	120.3	120.1	109.6	89.2	116	116.5	0.804857	0.0386186	-0.313195	down	NA	NA	NA	NA	NA	NA	NA	NA	2	Molecular Function:uroporphyrinogen-III synthase activity (GO:0004852),Biological Process:tetrapyrrole biosynthetic process (GO:0033014)	uroporphyrinogen-III synthase	4.2.1.75	ko00860 Porphyrin and chlorophyll metabolism ko01100 Metabolic pathways ko01110 Biosynthesis of secondary metabolites	Uroporphyrinogen-III synthase	H	Coenzyme transport and metabolism ;	IPR003754 [Tetrapyrrole biosynthesis, uroporphyrinogen III synthase]
Nitab4.5_0000069g0500	Ribosomal protein S27e, Zinc-binding ribosomal protein, Ribosomal protein S27e, zinc-binding domain	323.1	364	328.3	321.8	302	412.4	405.4	469.1	559.9	434.1	580.2	575	0.707892	0.040144	-0.498399	down	NA	NA	NA	NA	NA	NA	NA	NA	4	Molecular Function:structural constituent of ribosome (GO:0003735),Cellular Component:intracellular (GO:0005622),Cellular Component:ribosome (GO:0005840),Biological Process:translation (GO:0006412)	small subunit ribosomal protein S27e	--	ko03010 Ribosome	Ribosomal protein S27E	J	Translation, ribosomal structure and biogenesis ;	IPR000592 [Ribosomal protein S27e]
Nitab4.5_0000071g0170	L-Aspartase-like, Phenylalanine ammonia-lyase, Phenylalanine ammonia-lyase, shielding domain, Phenylalanine/histidine ammonia-lyases, active site, Aromatic amino acid lyase, Fumarase/histidase, N-terminal	1520	1336.3	1485.8	1390.3	1492.8	1444.9	1205.4	1202	1164.2	1528.4	1214.2	1189.6	1.21573	0.0113902	0.281822	up	1.21178	0.00147399	0.27713	up	NA	NA	NA	NA	--	--	phenylalanine ammonia-lyase	4.3.1.24	ko00360 Phenylalanine metabolism ko00940 Phenylpropanoid biosynthesis ko01100 Metabolic pathways ko01110 Biosynthesis of secondary metabolites	Histidine ammonia-lyase	E	Amino acid transport and metabolism ;	IPR001106 [Aromatic amino acid lyase]
Nitab4.5_0000071g0190	Manganese/iron superoxide dismutase, C-terminal, Manganese/iron superoxide dismutase, Manganese/iron superoxide dismutase, N-terminal, Manganese/iron superoxide dismutase, binding site	84.5	80.5	97.8	92.5	107.4	89.6	107.5	124.2	124.7	104.1	114.9	109.1	0.737374	0.0154494	-0.439532	down	0.81229	0.0476237	-0.299934	down	NA	NA	NA	NA	4	Molecular Function:superoxide dismutase activity (GO:0004784),Biological Process:superoxide metabolic process (GO:0006801),Molecular Function:metal ion binding (GO:0046872),Biological Process:oxidation-reduction process (GO:0055114)	superoxide dismutase, Fe-Mn family	1.15.1.1	ko04146 Peroxisome	Superoxide dismutase	P	Inorganic ion transport and metabolism ;	IPR001189 [Manganese/iron superoxide dismutase] ; IPR019831[Manganese/iron superoxide dismutase, N-terminal] ; IPR019832[Manganese/iron superoxide dismutase, C-terminal]
Nitab4.5_0000072g0530	Phosphate-induced protein 1	703.5	742.2	681.6	909.4	959.9	944.1	916.5	1039.5	1046.6	959.2	935.5	963.6	0.708486	0.00311345	-0.497189	down	NA	NA	NA	NA	NA	NA	NA	NA	--	--	--	--	--	--	--	--	IPR006766 [Phosphate-induced protein 1]
Nitab4.5_0000072g0600	Pectinesterase inhibitor domain	3043.3	2994.7	3293.6	5010	4973.9	5219.5	4914.3	5615.2	5629.3	5623.8	4506.7	5308.6	0.577493	0.000852527	-0.792124	down	NA	NA	NA	NA	NA	NA	NA	NA	1	Molecular Function:enzyme inhibitor activity (GO:0004857)	--	--	--	--	--	--	IPR006501 [Pectinesterase inhibitor domain]
Nitab4.5_0000076g0240	Beta-grasp domain, Domain of unknown function DUF933, Conserved hypothetical protein CHP00092, TGS-like, GTP binding domain, P-loop containing nucleoside triphosphate hydrolase, TGS-like domain	7279.9	7242.5	7781.8	7949	8794.1	8189.2	8583.8	9571.8	9652.3	8413	9130.7	8967.4	0.802081	0.00887426	-0.318179	down	NA	NA	NA	NA	NA	NA	NA	NA	1	Molecular Function:GTP binding (GO:0005525)	obg-like ATPase 1	--	--	Ribosome-binding ATPase YchF, GTP1/OBG family	J	Translation, ribosomal structure and biogenesis ;	IPR006073 [GTP binding domain] ; IPR013029[Domain of unknown function DUF933] ; IPR031167[OBG-type guanine nucleotide-binding (G) domain]
Nitab4.5_0000078g0240	Zinc finger, CCHC-type, Nucleotide-binding, alpha-beta plait, RNA recognition motif domain	249.3	201.3	237.3	273.3	316	270.2	308.1	325.9	315.8	253.4	306.4	297.1	0.724258	0.00468137	-0.465425	down	NA	NA	NA	NA	NA	NA	NA	NA	2	Molecular Function:nucleic acid binding (GO:0003676),Molecular Function:zinc ion binding (GO:0008270)	heterogeneous nuclear ribonucleoprotein G	--	ko03040 Spliceosome	RNA recognition motif (RRM) domain	J	Translation, ribosomal structure and biogenesis ;	IPR000504 [RNA recognition motif domain] ; IPR001878[Zinc finger, CCHC-type]
Nitab4.5_0000080g0160	C2 domain	618.2	745.3	508.8	431	323.9	582.1	359.6	299.5	308.7	397.6	291.1	293.5	1.93459	0.0130977	0.952031	up	NA	NA	NA	NA	NA	NA	NA	NA	1	Molecular Function:protein binding (GO:0005515)	--	--	--	--	--	--	IPR000008 [C2 domain]
Nitab4.5_0000080g0340	Calreticulin/calnexin, P domain, Concanavalin A-like lectin/glucanases superfamily, Calreticulin/calnexin, Calreticulin, Concanavalin A-like lectin/glucanase, subgroup, Calreticulin/calnexin, conserved site	10196.4	9909.1	8946.9	6305.5	6046.5	6992.1	6100.1	5746.7	5713.3	5530.8	5862.4	5946	1.65446	0.000648846	0.726356	up	NA	NA	NA	NA	NA	NA	NA	NA	4	Molecular Function:calcium ion binding (GO:0005509),Cellular Component:endoplasmic reticulum (GO:0005783),Biological Process:protein folding (GO:0006457),Molecular Function:unfolded protein binding (GO:0051082)	calreticulin	--	ko04141 Protein processing in endoplasmic reticulum ko04145 Phagosome	--	--	--	IPR001580 [Calreticulin/calnexin]
Nitab4.5_0000081g0120	RmlC-like cupin domain, Germin, Cupin 1, RmlC-like jelly roll fold, Germin, manganese binding site	2160	2057.4	1739.3	1757.6	1938.3	1894.5	1589.1	1519.7	1532.2	1789.7	1500.1	1571.4	1.28349	0.02691	0.360078	up	1.20457	0.0056428	0.268516	up	NA	NA	NA	NA	2	Molecular Function:manganese ion binding (GO:0030145),Molecular Function:nutrient reservoir activity (GO:0045735)	--	--	--	Oxalate decarboxylase/archaeal phosphoglucose isomerase, cupin superfamily	G	Carbohydrate transport and metabolism ;	IPR001929 [Germin] ; IPR006045[Cupin 1]
Nitab4.5_0000087g0100	RmlC-like cupin domain, Domain of unknown function DUF861, cupin-3, RmlC-like jelly roll fold	527.4	500.4	535.7	510.1	473.9	603.7	777.8	584.3	729.3	655.2	712.6	783.3	0.747585	0.0408354	-0.41969	down	NA	NA	NA	NA	NA	NA	NA	NA	--	--	uncharacterized protein	--	--	Predicted enzyme of the cupin superfamily	R	General function prediction only ;	IPR008579 [Domain of unknown function DUF861, cupin-3]
Nitab4.5_0000088g0100	Glycoside hydrolase, family 3, N-terminal, Glycoside hydrolase family 3 C-terminal domain, Glycoside hydrolase, superfamily, Glycoside hydrolase family 3, Fibronectin type III-like domain	486.7	436.5	438.7	416.6	470	449.6	378.1	374	368	405.7	406.4	406.8	1.21587	0.00837635	0.281993	up	NA	NA	NA	NA	NA	NA	NA	NA	1	Biological Process:carbohydrate metabolic process (GO:0005975)	xylan 1,4-beta-xylosidase	3.2.1.37	ko00520 Amino sugar and nucleotide sugar metabolism ko01100 Metabolic pathways	Periplasmic beta-glucosidase and related glycosidases	G	Carbohydrate transport and metabolism ;	IPR001764 [Glycoside hydrolase, family 3, N-terminal] ; IPR002772[Glycoside hydrolase family 3 C-terminal domain] ; IPR026891[Fibronectin type III-like domain]
Nitab4.5_0000090g0160	Cysteine-rich secretory protein, allergen V5/Tpx-1-related, CAP domain	367.3	349.8	308.2	293.7	265.4	244.8	177.2	270.4	219.4	310	251.9	238.9	1.53718	0.0205528	0.620287	up	NA	NA	NA	NA	NA	NA	NA	NA	--	--	--	--	--	Uncharacterized conserved protein YkwD, contains CAP (CSP/antigen 5/PR1) domain	S	Function unknown ;	IPR001283 [Cysteine-rich secretory protein, allergen V5/Tpx-1-related] ; IPR014044[CAP domain]
Nitab4.5_0000091g0420	Oxoglutarate/iron-dependent dioxygenase, Isopenicillin N synthase-like	1755.1	1694.1	1646.1	1572.7	1289.1	1303.6	1036.9	1095.7	958.8	1240.9	1023.1	1057.6	1.64822	0.000191198	0.720907	up	1.34742	0.0234465	0.430195	up	NA	NA	NA	NA	2	Molecular Function:oxidoreductase activity (GO:0016491),Biological Process:oxidation-reduction process (GO:0055114)	aminocyclopropanecarboxylate oxidase	1.14.17.4	ko00270 Cysteine and methionine metabolism ko01100 Metabolic pathways ko01110 Biosynthesis of secondary metabolites	Isopenicillin N synthase and related dioxygenases	Q	Secondary metabolites biosynthesis, transport and catabolism ;	IPR005123 [Oxoglutarate/iron-dependent dioxygenase]
Nitab4.5_0000092g0030	Immunoglobulin-like fold, Carbohydrate binding module family 20, Glycoside hydrolase, catalytic domain, Carbohydrate-binding-like fold, Glycoside hydrolase, superfamily, Glycoside hydrolase, family 77	2158	2084.5	1950.1	1932.8	1905.5	2270	1769.3	1748.7	1639.9	1948	1570.8	1729	1.2006	0.00910222	0.263761	up	NA	NA	NA	NA	NA	NA	NA	NA	3	Molecular Function:4-alpha-glucanotransferase activity (GO:0004134),Biological Process:carbohydrate metabolic process (GO:0005975),Molecular Function:starch binding (GO:2001070)	4-alpha-glucanotransferase	2.4.1.25	ko00500 Starch and sucrose metabolism ko01100 Metabolic pathways	4-alpha-glucanotransferase	G	Carbohydrate transport and metabolism ;	IPR002044 [Carbohydrate binding module family 20] ; IPR003385[Glycoside hydrolase, family 77]
Nitab4.5_0000092g0070	Translation initiation factor SUI1, Eukaryotic translation initiation factor SUI1	158.9	126.1	145.7	113.5	106.9	111.4	102.5	116.5	119.5	107.5	96.6	107	1.27238	0.0475177	0.347527	up	NA	NA	NA	NA	NA	NA	NA	NA	2	Molecular Function:translation initiation factor activity (GO:0003743),Biological Process:translational initiation (GO:0006413)	translation initiation factor 1	--	ko03013 RNA transport	Translation initiation factor 1 (eIF-1/SUI1)	J	Translation, ribosomal structure and biogenesis ;	IPR001950 [SUI1 domain]
Nitab4.5_0000095g0080	Amine oxidase	1847.1	1732.8	1908.4	2120.6	2374.3	2247.1	2263.6	2279.6	2282.4	2174.3	2210.9	2160.3	0.804076	0.0122325	-0.314597	down	NA	NA	NA	NA	NA	NA	NA	NA	2	Molecular Function:oxidoreductase activity (GO:0016491),Biological Process:oxidation-reduction process (GO:0055114)	--	--	ko00330 Arginine and proline metabolism ko00410 beta-Alanine metabolism	Monoamine oxidase	E	Amino acid transport and metabolism ;	IPR002937 [Amine oxidase]
Nitab4.5_0000096g0120	Cytochrome P450, E-class, group I, Cytochrome P450, Cytochrome P450, conserved site	142.2	160.9	147.8	142.7	129.6	131.8	94.6	122.6	106.7	137.4	130.5	116.3	1.3921	0.012538	0.477259	up	1.24761	0.0419808	0.319164	up	NA	NA	NA	NA	3	Molecular Function:iron ion binding (GO:0005506),Molecular Function:heme binding (GO:0020037),Biological Process:oxidation-reduction process (GO:0055114)	unsaturated fatty acid epoxidase	1.14.-.-	--	Cytochrome P450	QV	Secondary metabolites biosynthesis, transport and catabolism ; Defense mechanisms ;	IPR001128 [Cytochrome P450] ; IPR002401[Cytochrome P450, E-class, group I]
Nitab4.5_0000097g0010	P-loop containing nucleoside triphosphate hydrolase, Small GTPase superfamily, Small GTP-binding protein domain, Small GTPase superfamily, Rab type, Small GTPase superfamily, Ras type, Small GTPase superfamily, Rho type, Ran GTPase	179.6	176.4	191.2	217	220.3	181.4	215.1	229.9	222.7	182.2	206.4	228.9	0.81953	0.00293015	-0.287132	down	NA	NA	NA	NA	NA	NA	NA	NA	2	Molecular Function:GTP binding (GO:0005525),Biological Process:small GTPase mediated signal transduction (GO:0007264)	Ras-related C3 botulinum toxin substrate 1	--	ko04145 Phagosome ko04933 AGE-RAGE signaling pathway in diabetic complications	GTPase SAR1 family domain	R	General function prediction only ;	IPR001806 [Small GTPase superfamily]
Nitab4.5_0000097g0050	3-hydroxyacyl-CoA dehydrogenase, NAD binding, 3-hydroxyacyl-CoA dehydrogenase, C-terminal, Dehydrogenase, multihelical, NAD(P)-binding domain, 6-phosphogluconate dehydrogenase, C-terminal-like, Enoyl-CoA hydratase/isomerase, conserved site, Crotonase superfamily	4448.1	4328.3	3824.6	3182.3	3669.4	3687	3155	3140.5	3409.9	3146.9	3052	3129.9	1.29835	0.0100768	0.376679	up	NA	NA	NA	NA	NA	NA	NA	NA	8	Molecular Function:catalytic activity (GO:0003824),Molecular Function:3-hydroxyacyl-CoA dehydrogenase activity (GO:0003857),Cellular Component:peroxisome (GO:0005777),Biological Process:fatty acid metabolic process (GO:0006631),Biological Process:fatty acid beta-oxidation (GO:0006635),Biological Process:metabolic process (GO:0008152),Molecular Function:oxidoreductase activity (GO:0016491),Biologi…	--	--	ko00071 Fatty acid degradation ko00592 alpha-Linolenic acid metabolism ko01100 Metabolic pathways ko01110 Biosynthesis of secondary metabolites ko01212 Fatty acid metabolism	3-hydroxyacyl-CoA dehydrogenase	I	Lipid transport and metabolism ;	IPR001753 [Crotonase superfamily] ; IPR006108[3-hydroxyacyl-CoA dehydrogenase, C-terminal] ; IPR006176[3-hydroxyacyl-CoA dehydrogenase, NAD binding] ; IPR033346[Peroxisomal fatty acid beta-oxidation multifunctional protein AIM1]
Nitab4.5_0000100g0030	DNA/RNA helicase, DEAD/DEAH box type, N-terminal, Helicase, superfamily 1/2, ATP-binding domain, RNA helicase, DEAD-box type, Q motif, P-loop containing nucleoside triphosphate hydrolase	380.3	432.1	494.2	527.8	613.8	504.9	615.2	633.8	561.1	577.6	647.5	689	0.721839	0.0131584	-0.470252	down	NA	NA	NA	NA	NA	NA	NA	NA	2	Molecular Function:nucleic acid binding (GO:0003676),Molecular Function:ATP binding (GO:0005524)	ATP-dependent RNA helicase DDX18/HAS1	3.6.4.13	--	Superfamily II DNA and RNA helicase	L	Replication, recombination and repair ;	IPR011545 [DEAD/DEAH box helicase domain] ; IPR014001[Helicase superfamily 1/2, ATP-binding domain] ; IPR014014[RNA helicase, DEAD-box type, Q motif]
Nitab4.5_0000100g0040	P-loop containing nucleoside triphosphate hydrolase, Helicase, C-terminal	1995.8	1965.5	2256.8	2119.5	2320.4	2056.5	2385.5	2587.9	2585.3	2237.6	2549.4	2468.6	0.822641	0.0173542	-0.281664	down	NA	NA	NA	NA	NA	NA	NA	NA	--	--	ATP-dependent RNA helicase DDX18/HAS1	3.6.4.13	--	Superfamily II DNA and RNA helicase	L	Replication, recombination and repair ;	IPR001650 [Helicase, C-terminal] ; IPR014001[Helicase superfamily 1/2, ATP-binding domain]
Nitab4.5_0000100g0270	Ribosomal protein L32e, Ribosomal protein L32e, conserved site	3387.1	3544.7	3579	3767.9	3912.1	3654.1	4017.3	4563.4	4353.1	4111.7	4460.8	4468.6	0.812661	0.00889986	-0.299274	down	NA	NA	NA	NA	NA	NA	NA	NA	4	Molecular Function:structural constituent of ribosome (GO:0003735),Cellular Component:intracellular (GO:0005622),Cellular Component:ribosome (GO:0005840),Biological Process:translation (GO:0006412)	large subunit ribosomal protein L32e	--	ko03010 Ribosome	Ribosomal protein L32E	J	Translation, ribosomal structure and biogenesis ;	IPR001515 [Ribosomal protein L32e]
Nitab4.5_0000101g0270	Phenylalanine ammonia-lyase, Fumarase/histidase, N-terminal, Aromatic amino acid lyase, Phenylalanine ammonia-lyase, shielding domain, Phenylalanine/histidine ammonia-lyases, active site, L-Aspartase-like	4352.1	3819	4093.9	2931.7	3520.8	2870.2	2144.9	2613.4	2311.3	3622.7	2484.4	2309	1.73489	0.00109863	0.794847	up	1.3187	0.0391286	0.399119	up	NA	NA	NA	NA	--	--	phenylalanine ammonia-lyase	4.3.1.24	ko00360 Phenylalanine metabolism ko00940 Phenylpropanoid biosynthesis ko01100 Metabolic pathways ko01110 Biosynthesis of secondary metabolites	Histidine ammonia-lyase	E	Amino acid transport and metabolism ;	IPR001106 [Aromatic amino acid lyase]
Nitab4.5_0000102g0010	Class II glutamine amidotransferase domain, Asparagine synthase, Glutamine amidotransferase type 2 domain, Asparagine synthase, glutamine-hydrolyzing, Rossmann-like alpha/beta/alpha sandwich fold	589.8	529.8	486.3	418.9	358.9	438.5	347.9	311.1	289	282	273.5	293.5	1.69399	0.00316407	0.760423	up	1.28302	0.0385995	0.35954	up	NA	NA	NA	NA	2	Molecular Function:asparagine synthase (glutamine-hydrolyzing) activity (GO:0004066),Biological Process:asparagine biosynthetic process (GO:0006529)	--	--	--	Asparagine synthetase B (glutamine-hydrolyzing)	E	Amino acid transport and metabolism ;	IPR001962 [Asparagine synthase] ; IPR017932[Glutamine amidotransferase type 2 domain]
Nitab4.5_0000102g0090	Anthranilate synthase component I, N-terminal, Anthranilate synthase component I - like, ADC synthase, Chorismate binding, C-terminal	277.2	251.9	321.5	300.8	323.9	288.9	390.5	370	423.6	298	379.5	365.2	0.718351	0.0122986	-0.477238	down	0.771556	0.00849944	-0.374156	down	NA	NA	NA	NA	1	Biological Process:biosynthetic process (GO:0009058)	anthranilate synthase component I	4.1.3.27	ko00400 Phenylalanine, tyrosine and tryptophan biosynthesis ko01100 Metabolic pathways ko01110 Biosynthesis of secondary metabolites ko01230 Biosynthesis of amino acids	Anthranilate/para-aminobenzoate synthases component I	EH	Amino acid transport and metabolism ; Coenzyme transport and metabolism ;	IPR006805 [Anthranilate synthase component I, N-terminal] ; IPR015890[Chorismate-utilising enzyme, C-terminal] ; IPR019999[Anthranilate synthase component I-like]
Nitab4.5_0000102g0140	Thiamine biosynthesis protein ThiC, ThiC-associated domain	6545.6	6795.3	7696.2	9396.1	9115.1	8228.7	9937.2	10039.1	9094.9	9527.4	9322.2	9715	0.723641	0.00433581	-0.466655	down	NA	NA	NA	NA	NA	NA	NA	NA	2	Biological Process:thiamine biosynthetic process (GO:0009228),Molecular Function:iron-sulfur cluster binding (GO:0051536)	phosphomethylpyrimidine synthase	4.1.99.17	ko00730 Thiamine metabolism ko01100 Metabolic pathways	Thiamine biosynthesis protein ThiC	H	Coenzyme transport and metabolism ;	IPR002817 [Phosphomethylpyrimidine synthase] ; IPR025747[ThiC-associated domain]
Nitab4.5_0000103g0120	Transcriptional coactivator/pterin dehydratase	3583.2	3464.4	4294.9	4476.9	4583.1	3595.9	4973.2	4647.8	4714.6	4354.5	5134.3	5320.8	0.791212	0.0228921	-0.337864	down	NA	NA	NA	NA	NA	NA	NA	NA	2	Biological Process:tetrahydrobiopterin biosynthetic process (GO:0006729),Molecular Function:4-alpha-hydroxytetrahydrobiopterin dehydratase activity (GO:0008124)	--	--	--	Pterin-4a-carbinolamine dehydratase	H	Coenzyme transport and metabolism ;	IPR001533 [Transcriptional coactivator/pterin dehydratase]
Nitab4.5_0000103g0190	RNA recognition motif domain, Nucleotide-binding, alpha-beta plait	1138.8	1001.4	1197	1105.2	1309.9	1379.6	1299.9	1347.6	1551.4	1437.3	1578.8	1408.4	0.79478	0.0408679	-0.331373	down	NA	NA	NA	NA	NA	NA	NA	NA	1	Molecular Function:nucleic acid binding (GO:0003676)	polyadenylate-binding protein 2	--	ko03015 mRNA surveillance pathway	RNA recognition motif (RRM) domain	J	Translation, ribosomal structure and biogenesis ;	IPR000504 [RNA recognition motif domain]
Nitab4.5_0000105g0250	Cytochrome P450, E-class, group I, Cytochrome P450, Cytochrome P450, conserved site	7302.2	6821.6	6605.5	5258.7	5180.8	4957	4131.5	4492.7	4006.4	5971.6	4313.4	4226.5	1.6412	0.000432191	0.714748	up	1.21898	0.00579153	0.285679	up	NA	NA	NA	NA	3	Molecular Function:iron ion binding (GO:0005506),Molecular Function:heme binding (GO:0020037),Biological Process:oxidation-reduction process (GO:0055114)	trans-cinnamate 4-monooxygenase	1.14.13.11	ko00130 Ubiquinone and other terpenoid-quinone biosynthesis ko00360 Phenylalanine metabolism ko00940 Phenylpropanoid biosynthesis ko00941 Flavonoid biosynthesis ko00945 Stilbenoid, diarylheptanoid and gingerol biosynthesis ko01100 Metabolic pathways ko01110 Biosynthesis of secondary metabolites	Cytochrome P450	QV	Secondary metabolites biosynthesis, transport and catabolism ; Defense mechanisms ;	IPR001128 [Cytochrome P450] ; IPR002401[Cytochrome P450, E-class, group I]
Nitab4.5_0000106g0160	Ribosomal protein L11, N-terminal, Ribosomal protein L11, Ribosomal protein L11, C-terminal, Ribosomal protein L11, conserved site	9108.2	9721.7	9439	9856.7	10232.7	9550.8	11186.9	11657.9	11929	10921.5	11884.2	11870.9	0.812937	0.00149914	-0.298785	down	NA	NA	NA	NA	NA	NA	NA	NA	3	Molecular Function:structural constituent of ribosome (GO:0003735),Cellular Component:ribosome (GO:0005840),Biological Process:translation (GO:0006412)	large subunit ribosomal protein L12e	--	ko03010 Ribosome	Ribosomal protein L11	J	Translation, ribosomal structure and biogenesis ;	IPR000911 [Ribosomal protein L11/L12] ; IPR020783[Ribosomal protein L11, C-terminal] ; IPR020784[Ribosomal protein L11, N-terminal]
Nitab4.5_0000106g0330	Chaperonin Cpn60, GroEL-like equatorial domain, Chaperonin Cpn60, conserved site, GroEL-like apical domain, Chaperonin Cpn60/TCP-1	9404	10209.9	10156.1	7460	8169.1	6454.9	6122.6	8107.9	6655.5	7619.5	6941.6	6986.8	1.42536	0.0102485	0.511323	up	NA	NA	NA	NA	NA	NA	NA	NA	3	Molecular Function:ATP binding (GO:0005524),Cellular Component:cytoplasm (GO:0005737),Biological Process:protein refolding (GO:0042026)	--	--	--	Chaperonin GroEL (HSP60 family)	O	Posttranslational modification, protein turnover, chaperones ;	IPR001844 [Chaperonin Cpn60] ; IPR002423[Chaperonin Cpn60/TCP-1 family]
Nitab4.5_0000113g0030	Spermidine/spermine synthases family	325.3	331.3	341.8	243.1	269.6	226.5	213.3	285.5	248.4	260.6	209.7	239.8	1.33619	0.0173409	0.418123	up	NA	NA	NA	NA	NA	NA	NA	NA	--	--	spermidine synthase	2.5.1.16	ko00270 Cysteine and methionine metabolism ko00330 Arginine and proline metabolism ko00410 beta-Alanine metabolism ko00480 Glutathione metabolism ko01100 Metabolic pathways	Spermidine synthase	E	Amino acid transport and metabolism ;	IPR030374 [Polyamine biosynthesis domain]
Nitab4.5_0000115g0060	Ribosomal protein S30Ae/sigma 54 modulation protein	4022.2	4418.7	4019.6	4833	4402.7	4232.2	6068	4779.7	5146.6	3813.1	5150.1	5148.1	0.779059	0.0439036	-0.360196	down	NA	NA	NA	NA	NA	NA	NA	NA	1	Biological Process:primary metabolic process (GO:0044238)	--	--	--	Ribosome-associated translation inhibitor RaiA	J	Translation, ribosomal structure and biogenesis ;	IPR003489 [Ribosomal protein S30Ae/sigma 54 modulation protein] ; IPR032528[Sigma 54 modulation/S30EA ribosomal protein, C-terminal]
Nitab4.5_0000116g0420	Ribosomal protein L18e/L15P, Ribosomal protein L18e	884.4	914.4	999	1021.4	1166.8	999.7	1189.2	1274.2	1229.6	981.8	1167.7	1212.2	0.757595	0.00210834	-0.4005	down	NA	NA	NA	NA	NA	NA	NA	NA	4	Molecular Function:structural constituent of ribosome (GO:0003735),Cellular Component:intracellular (GO:0005622),Cellular Component:ribosome (GO:0005840),Biological Process:translation (GO:0006412)	large subunit ribosomal protein L18e	--	ko03010 Ribosome	Ribosomal protein L18E	J	Translation, ribosomal structure and biogenesis ;	IPR000039 [Ribosomal protein L18e] ; IPR021131[Ribosomal protein L18e/L15P]
Nitab4.5_0000117g0150	Ribosomal protein L34	591.2	580.5	786.4	772.5	794.3	978	1294.7	1286.8	1543.1	1174.1	1668.7	1724.4	0.474737	0.00255781	-1.0748	down	0.616981	0.00777401	-0.696702	down	NA	NA	NA	NA	4	Molecular Function:structural constituent of ribosome (GO:0003735),Cellular Component:intracellular (GO:0005622),Cellular Component:ribosome (GO:0005840),Biological Process:translation (GO:0006412)	large subunit ribosomal protein L34	--	ko03010 Ribosome	Ribosomal protein L34	J	Translation, ribosomal structure and biogenesis ;	IPR000271 [Ribosomal protein L34]
Nitab4.5_0000118g0080	Cytochrome P450, E-class, group I, Cytochrome P450	511.1	495.9	456.5	369.3	383.5	472.8	422.7	357.3	344.8	350.6	345.7	352.8	1.30112	0.0178913	0.379754	up	NA	NA	NA	NA	NA	NA	NA	NA	3	Molecular Function:iron ion binding (GO:0005506),Molecular Function:heme binding (GO:0020037),Biological Process:oxidation-reduction process (GO:0055114)	cytochrome P450 family 2 subfamily J	1.14.14.1	ko00590 Arachidonic acid metabolism ko00591 Linoleic acid metabolism ko01100 Metabolic pathways	Cytochrome P450	QV	Secondary metabolites biosynthesis, transport and catabolism ; Defense mechanisms ;	IPR001128 [Cytochrome P450] ; IPR002401[Cytochrome P450, E-class, group I]
Nitab4.5_0000119g0260	Proteasome, alpha-subunit, N-terminal domain, Proteasome A-type subunit, Proteasome, subunit alpha/beta	213.9	221.8	226.4	254.8	247.1	273.4	332	300.9	322.3	280.9	285.3	296.9	0.693153	0.000588197	-0.528754	down	0.811662	0.00762947	-0.301048	down	NA	NA	NA	NA	5	Molecular Function:endopeptidase activity (GO:0004175),Molecular Function:threonine-type endopeptidase activity (GO:0004298),Cellular Component:proteasome core complex (GO:0005839),Biological Process:ubiquitin-dependent protein catabolic process (GO:0006511),Biological Process:proteolysis involved in cellular protein catabolic process (GO:0051603)	20S proteasome subunit alpha 3	3.4.25.1	ko03050 Proteasome	20S proteasome, alpha and beta subunits	O	Posttranslational modification, protein turnover, chaperones ;	IPR000426 [Proteasome alpha-subunit, N-terminal domain] ; IPR001353[Proteasome, subunit alpha/beta] ; IPR023332[Proteasome A-type subunit]
Nitab4.5_0000121g0040	Cobalamin (vitamin B12)-independent methionine synthase MetE, N-terminal, Methionine synthase, vitamin-B12 independent	5231.9	5395	5463.2	6310.8	7639.2	6798.5	7991.2	7731.8	8077.7	6250.1	6558	6929.2	0.676035	3.25618e-05	-0.564831	down	NA	NA	NA	NA	0.829274	0.00365949	-0.270079	down	4	Molecular Function:5-methyltetrahydropteroyltriglutamate-homocysteine S-methyltransferase activity (GO:0003871),Molecular Function:zinc ion binding (GO:0008270),Biological Process:cellular amino acid biosynthetic process (GO:0008652),Biological Process:methionine biosynthetic process (GO:0009086)	5-methyltetrahydropteroyltriglutamate--homocysteine methyltransferase	2.1.1.14	ko00270 Cysteine and methionine metabolism ko00450 Selenocompound metabolism ko01100 Metabolic pathways ko01110 Biosynthesis of secondary metabolites ko01230 Biosynthesis of amino acids	Methionine synthase II (cobalamin-independent)	E	Amino acid transport and metabolism ;	IPR002629 [Cobalamin-independent methionine synthase MetE, C-terminal/archaeal] ; IPR013215[Cobalamin-independent methionine synthase MetE, N-terminal]
Nitab4.5_0000123g0170	Ferritin-like superfamily, Rubrerythrin, Magnesium-protoporphyrin IX monomethyl ester aerobic oxidative cyclase	13955.2	15941.7	17298	19455.4	18548.3	17653.7	20564.9	19930.2	21227.8	19704.9	23046.9	20893.7	0.764625	0.00963014	-0.387175	down	NA	NA	NA	NA	NA	NA	NA	NA	6	Biological Process:photosynthesis (GO:0015979),Biological Process:chlorophyll biosynthetic process (GO:0015995),Molecular Function:oxidoreductase activity (GO:0016491),Molecular Function:metal ion binding (GO:0046872),Molecular Function:magnesium-protoporphyrin IX monomethyl ester (oxidative) cyclase activity (GO:0048529),Biological Process:oxidation-reduction process (GO:0055114)	magnesium-protoporphyrin IX monomethyl ester (oxidative) cyclase	1.14.13.81	ko00860 Porphyrin and chlorophyll metabolism ko01100 Metabolic pathways ko01110 Biosynthesis of secondary metabolites	Rubrerythrin	P	Inorganic ion transport and metabolism ;	IPR003251 [Rubrerythrin] ; IPR008434[Magnesium-protoporphyrin IX monomethyl ester [oxidative] cyclase]
Nitab4.5_0000125g0380	P-loop containing nucleoside triphosphate hydrolase, ABC transporter-like, ABC-2 type transporter, AAA+ ATPase domain, Plant PDR ABC transporter associated	200.3	185.8	167.4	98.5	95.5	125.2	112.4	84.1	79.1	70.4	103.1	93	2.00835	0.0027596	1.00601	up	NA	NA	NA	NA	NA	NA	NA	NA	3	Molecular Function:ATP binding (GO:0005524),Cellular Component:membrane (GO:0016020),Molecular Function:ATPase activity (GO:0016887)	--	--	--	Forkhead associated (FHA) domain, binds pSer, pThr, pTyr	T	Signal transduction mechanisms ;	IPR003439 [ABC transporter-like] ; IPR003593[AAA+ ATPase domain] ; IPR013525[ABC-2 type transporter] ; IPR013581[Plant PDR ABC transporter associated]
Nitab4.5_0000127g0140	ABC transporter type 1, transmembrane domain, ABC transporter, conserved site, P-loop containing nucleoside triphosphate hydrolase, ABC transporter-like, ABC transporter, transmembrane domain, AAA+ ATPase domain	59.7	62.8	69.4	56.6	61.7	46.8	54.8	47.1	51.2	47	48.8	47.7	1.25343	0.0233881	0.32588	up	NA	NA	NA	NA	NA	NA	NA	NA	5	Molecular Function:ATP binding (GO:0005524),Biological Process:transport (GO:0006810),Cellular Component:integral component of membrane (GO:0016021),Molecular Function:ATPase activity (GO:0016887),Biological Process:transmembrane transport (GO:0055085)	ATP-binding cassette, subfamily B (MDR/TAP), member 1	3.6.3.44	ko02010 ABC transporters	ABC-type multidrug transport system, ATPase and permease component	V	Defense mechanisms ;	IPR003439 [ABC transporter-like] ; IPR003593[AAA+ ATPase domain] ; IPR011527[ABC transporter type 1, transmembrane domain]
Nitab4.5_0000130g0040	SGNH hydrolase-type esterase domain, Lipase, GDSL	1129.9	1074.8	963.3	955.9	884.6	872	758.6	817.5	805	951.1	779.3	815.4	1.33048	0.00734794	0.411944	up	NA	NA	NA	NA	NA	NA	NA	NA	--	--	--	--	--	Phospholipase/lecithinase/hemolysin	IR	Lipid transport and metabolism ; General function prediction only ;	IPR001087 [GDSL lipase/esterase]
Nitab4.5_0000130g0220	Transferase, Chloramphenicol acetyltransferase-like domain	1307.5	1320.5	1132.3	836.5	907.7	879.8	827.2	850.5	985.5	773.1	734.4	803.3	1.41195	0.00947791	0.497687	up	NA	NA	NA	NA	NA	NA	NA	NA	--	--	--	--	--	--	--	--	IPR003480 [Transferase]
Nitab4.5_0000130g0230	Cytochrome P450, Cytochrome P450, E-class, group IV	6133.3	6398	5868.6	5615.9	5173.2	5707	5027	5010.8	4817.4	5100	5272.2	5126.3	1.23862	0.00210591	0.30873	up	NA	NA	NA	NA	NA	NA	NA	NA	4	Molecular Function:monooxygenase activity (GO:0004497),Molecular Function:iron ion binding (GO:0005506),Molecular Function:heme binding (GO:0020037),Biological Process:oxidation-reduction process (GO:0055114)	hydroperoxide lyase	4.1.2.-	ko00592 alpha-Linolenic acid metabolism ko01110 Biosynthesis of secondary metabolites	Cytochrome P450	QV	Secondary metabolites biosynthesis, transport and catabolism ; Defense mechanisms ;	IPR001128 [Cytochrome P450] ; IPR002403[Cytochrome P450, E-class, group IV]
Nitab4.5_0000130g0350	Saposin-like, Aspartic peptidase, active site, Saposin B, Aspartic peptidase domain, Aspartic peptidase, Saposin-like type B, 2, Saposin-like type B, 1	8988.4	9551.3	8135.7	7890.3	7317.2	7840.7	6904.2	7015.8	6581.4	7383.3	6455	6714.7	1.30115	0.0088521	0.379787	up	NA	NA	NA	NA	NA	NA	NA	NA	3	Molecular Function:aspartic-type endopeptidase activity (GO:0004190),Biological Process:proteolysis (GO:0006508),Biological Process:lipid metabolic process (GO:0006629)	phytepsin	3.4.23.40	--	--	--	--	IPR001461 [Aspartic peptidase A1 family] ; IPR007856[Saposin-like type B, region 1] ; IPR008138[Saposin B type, region 2] ; IPR008139[Saposin B type domain] ; IPR033121[Peptidase family A1 domain]
Nitab4.5_0000131g0030	Chloroquine resistance transporter-related	1325.1	1264.4	1270.4	868.8	896.1	941.7	892.7	818.8	846.7	821.5	836.9	851.6	1.50883	0.000115187	0.593434	up	NA	NA	NA	NA	NA	NA	NA	NA	--	--	--	--	--	--	--	--	IPR013936 [Chloroquine-resistance transporter-like]
Nitab4.5_0000132g0090	Transcriptional activator, plants	2031.3	2141.3	2258.7	2640.3	2752.8	2607.9	2985	3558.5	3357.1	2817.5	3488.2	3443	0.649587	0.00303995	-0.622406	down	0.808133	0.0218306	-0.307336	down	NA	NA	NA	NA	--	--	--	--	--	--	--	--	IPR007033 [RAB6-interacting golgin]
Nitab4.5_0000136g0100	Fructose-bisphosphate aldolase, class-I, Aldolase-type TIM barrel	17322.3	18596.5	16145.4	15793.6	12025.8	14676.9	11575.3	13012.8	12098.6	18484.1	12712	11742.4	1.41916	0.00338496	0.505035	up	NA	NA	NA	NA	NA	NA	NA	NA	2	Molecular Function:fructose-bisphosphate aldolase activity (GO:0004332),Biological Process:glycolytic process (GO:0006096)	fructose-bisphosphate aldolase, class I	4.1.2.13	ko00010 Glycolysis / Gluconeogenesis ko00030 Pentose phosphate pathway ko00051 Fructose and mannose metabolism ko00710 Carbon fixation in photosynthetic organisms ko01100 Metabolic pathways ko01110 Biosynthesis of secondary metabolites ko01200 Carbon metabolism ko01230 Biosynthesis of amino acids	Fructose-bisphosphate aldolase class 1	G	Carbohydrate transport and metabolism ;	IPR000741 [Fructose-bisphosphate aldolase, class-I]
Nitab4.5_0000137g0100	PLAT/LH2 domain, Lipoxygenase, domain 3, Lipoxygenase, C-terminal, Lipase/lipooxygenase, PLAT/LH2, Lipoxygenase, iron binding site, Lipoxygenase, Lipoxygenase, conserved site, Lipoxygenase, plant	5709.3	6149.7	4086.4	3553.8	3680.6	3433.8	2694.5	3241.8	3152.6	3324.7	3079.3	2970.6	1.75438	0.0245213	0.810963	up	NA	NA	NA	NA	NA	NA	NA	NA	4	Molecular Function:protein binding (GO:0005515),Molecular Function:oxidoreductase activity (GO:0016491),Molecular Function:metal ion binding (GO:0046872),Biological Process:oxidation-reduction process (GO:0055114)	--	--	--	--	--	--	IPR000907 [Lipoxygenase] ; IPR001024[PLAT/LH2 domain] ; IPR001246[Lipoxygenase, plant] ; IPR013819[Lipoxygenase, C-terminal]
Nitab4.5_0000141g0010	Nucleic acid-binding, OB-fold, Translation elongation factor, IF5A, hypusine site, Ribosomal protein L2 domain 2, Translation elongation factor IF5A, Translation elongation factor, IF5A C-terminal, Translation protein SH3-like domain	6742.4	7059.4	7266.6	7650.1	7918.6	7014.4	7909.3	9047.9	8619.2	7191.3	7815.5	8038.6	0.823744	0.0146937	-0.279732	down	NA	NA	NA	NA	NA	NA	NA	NA	6	Molecular Function:RNA binding (GO:0003723),Molecular Function:translation elongation factor activity (GO:0003746),Biological Process:translational frameshifting (GO:0006452),Molecular Function:ribosome binding (GO:0043022),Biological Process:positive regulation of translational elongation (GO:0045901),Biological Process:positive regulation of translational termination (GO:0045905)	translation initiation factor 5A	--	--	Translation elongation factor P (EF-P)/translation initiation factor 5A (eIF-5A)	J	Translation, ribosomal structure and biogenesis ;	IPR001884 [Translation elongation factor IF5A] ; IPR020189[Translation elongation factor, IF5A C-terminal]
Nitab4.5_0000143g0120	Inositol monophosphatase, Inositol monophosphatase, conserved site, Inositol monophosphatase, metal-binding site	2733.2	2718	2814.9	3115.8	3134.4	3211	3069.6	3422.6	3528.5	3214.2	3355.6	3472.1	0.824902	0.0146105	-0.277705	down	NA	NA	NA	NA	NA	NA	NA	NA	3	Molecular Function:inositol monophosphate 1-phosphatase activity (GO:0008934),Biological Process:phosphatidylinositol phosphorylation (GO:0046854),Biological Process:inositol phosphate dephosphorylation (GO:0046855)	--	--	ko00053 Ascorbate and aldarate metabolism ko00562 Inositol phosphate metabolism ko01100 Metabolic pathways ko01110 Biosynthesis of secondary metabolites ko04070 Phosphatidylinositol signaling system	Archaeal fructose-1,6-bisphosphatase or related enzyme of inositol monophosphatase family	G	Carbohydrate transport and metabolism ;	IPR000760 [Inositol monophosphatase-like] ; IPR033942[Inositol monophosphatase]
Nitab4.5_0000143g0170		740.2	754	596.8	1308.2	1341.1	1422.1	1299.7	1109.3	1450.3	1074.7	777.9	1222.1	0.541808	0.00599178	-0.884146	down	NA	NA	NA	NA	NA	NA	NA	NA	--	--	--	--	--	--	--	--	--
Nitab4.5_0000143g0260	Fumarylacetoacetase, N-terminal, Fumarylacetoacetase, C-terminal, Fumarylacetoacetase, Fumarylacetoacetase, C-terminal-related	3385.9	3414.3	3057.1	3027.4	2925.8	3158.2	2581.7	2890.8	2682.6	2980.4	2721.1	2696.3	1.20873	0.0178904	0.27349	up	NA	NA	NA	NA	NA	NA	NA	NA	4	Molecular Function:catalytic activity (GO:0003824),Molecular Function:fumarylacetoacetase activity (GO:0004334),Biological Process:metabolic process (GO:0008152),Biological Process:aromatic amino acid family metabolic process (GO:0009072)	fumarylacetoacetase	3.7.1.2	ko00350 Tyrosine metabolism ko01100 Metabolic pathways	2-keto-4-pentenoate hydratase/2-oxohepta-3-ene-1,7-dioic acid hydratase (catechol pathway)	Q	Secondary metabolites biosynthesis, transport and catabolism ;	IPR005959 [Fumarylacetoacetase] ; IPR011234[Fumarylacetoacetase, C-terminal-related] ; IPR015377[Fumarylacetoacetase, N-terminal]
Nitab4.5_0000143g0410	Mitochondrial pyruvate carrier	1693.8	1679.4	1555.8	1475.3	1406.7	1550.1	1419.7	1346.8	1050	1484.1	1378.2	1302	1.2915	0.037713	0.369045	up	NA	NA	NA	NA	NA	NA	NA	NA	2	Cellular Component:mitochondrial inner membrane (GO:0005743),Biological Process:mitochondrial pyruvate transport (GO:0006850)	mitochondrial pyruvate carrier 2	--	--	--	--	--	IPR005336 [Mitochondrial pyruvate carrier]
Nitab4.5_0000147g0060	Peptidase S10, serine carboxypeptidase, Peptidase S10, serine carboxypeptidase, active site	4387	4503.4	3810	3678	3496.1	3567.1	2870.3	3150.1	3003.1	3591.4	3071.6	3072.8	1.40748	0.00588711	0.493115	up	NA	NA	NA	NA	NA	NA	NA	NA	2	Molecular Function:serine-type carboxypeptidase activity (GO:0004185),Biological Process:proteolysis (GO:0006508)	serine carboxypeptidase-like clade II	3.4.16.-	--	Carboxypeptidase C (cathepsin A)	E	Amino acid transport and metabolism ;	IPR001563 [Peptidase S10, serine carboxypeptidase]
Nitab4.5_0000147g0370	Peptidyl-prolyl cis-trans isomerase, FKBP-type, Peptidyl-prolyl cis-trans isomerase, FKBP-type, domain	120.1	126.8	122.4	137.9	105.9	122	106.6	93.4	104.6	107.9	93.6	103.7	1.21241	0.00906205	0.277877	up	NA	NA	NA	NA	NA	NA	NA	NA	--	--	--	--	--	FKBP-type peptidyl-prolyl cis-trans isomerase	O	Posttranslational modification, protein turnover, chaperones ;	IPR001179 [FKBP-type peptidyl-prolyl cis-trans isomerase domain] ; IPR023566[Peptidyl-prolyl cis-trans isomerase, FKBP-type]
Nitab4.5_0000147g0390	Serine hydrolase FSH	981.8	979.4	899.9	850.5	827.1	818.5	792.6	784.3	739.4	748.5	782.8	731.1	1.2352	0.00453287	0.304748	up	NA	NA	NA	NA	NA	NA	NA	NA	--	--	--	--	--	--	--	--	IPR005645 [Serine hydrolase FSH]
Nitab4.5_0000151g0140	Aspartic peptidase domain, Aspartic peptidase, Aspartic peptidase, active site	5321.3	5678.9	4665.1	3538.8	3577.6	3855.9	3840.6	3259.9	3377.8	3390.2	3409	3651.6	1.49502	0.0074853	0.580168	up	NA	NA	NA	NA	NA	NA	NA	NA	2	Molecular Function:aspartic-type endopeptidase activity (GO:0004190),Biological Process:proteolysis (GO:0006508)	--	--	--	--	--	--	IPR001461 [Aspartic peptidase A1 family] ; IPR032799[Xylanase inhibitor, C-terminal] ; IPR032861[Xylanase inhibitor, N-terminal] ; IPR033121[Peptidase family A1 domain]
Nitab4.5_0000151g0270	Galactose-binding domain-like, Protein of unknown function DUF642	7509	8250.6	6941.1	11743.3	11384.6	17178.1	11271	9018.7	10457	10269.9	8066.1	10938.6	0.738313	0.0242336	-0.437695	down	NA	NA	NA	NA	NA	NA	NA	NA	--	--	--	--	--	--	--	--	IPR006946 [Domain of unknown function DUF642]
Nitab4.5_0000151g0350	Cupredoxin, Plastocyanin-like	832.6	859.9	810.8	990.2	1049.3	1147.8	1144.3	1067.4	1116.9	913.3	936.2	1118	0.752058	0.000494052	-0.411084	down	NA	NA	NA	NA	NA	NA	NA	NA	1	Molecular Function:electron carrier activity (GO:0009055)	--	--	--	--	--	--	IPR003245 [Phytocyanin domain]
Nitab4.5_0000152g0130	Armadillo-type fold, Protein of unknown function DUF3437, Armadillo-like helical	326.8	305.3	331.5	282.7	326.3	328.6	265.8	281.9	247.6	264.9	268.2	269.7	1.21162	0.0117706	0.276935	up	NA	NA	NA	NA	NA	NA	NA	NA	--	--	proteasome activator subunit 4	--	ko03050 Proteasome	--	--	--	IPR021843 [Protein of unknown function DUF3437] ; IPR032430[Proteasome activator Blm10, mid region]
Nitab4.5_0000152g0280	Annexin repeat, Annexin, Annexin repeat, conserved site, Annexin, plant	1817.4	2021.3	1873.4	1394.5	1451.4	1385.4	1560	1374.7	1329	1228.1	1415.4	1498.2	1.3397	0.00660657	0.421915	up	NA	NA	NA	NA	NA	NA	NA	NA	2	Molecular Function:calcium ion binding (GO:0005509),Molecular Function:calcium-dependent phospholipid binding (GO:0005544)	annexin D	--	--	--	--	--	IPR001464 [Annexin] ; IPR018502[Annexin repeat]
Nitab4.5_0000154g0100	GDP-fucose protein O-fucosyltransferase	154	168.6	164.7	249	182.3	221.5	211.8	276.4	296.9	271.1	254.1	231.8	0.620685	0.0188374	-0.688066	down	NA	NA	NA	NA	NA	NA	NA	NA	--	--	--	--	--	--	--	--	IPR019378 [GDP-fucose protein O-fucosyltransferase]
Nitab4.5_0000154g0300	Glycosyl transferase, family 35, Glycogen/starch/alpha-glucan phosphorylase	28980.5	27264.1	28797.5	27036.1	23021.1	28579.4	18373	21574.5	20125.2	30310.2	19616.6	20812.6	1.41565	0.00149222	0.501468	up	1.30902	0.0310539	0.388491	up	NA	NA	NA	NA	2	Biological Process:carbohydrate metabolic process (GO:0005975),Molecular Function:glycogen phosphorylase activity (GO:0008184)	glycogen phosphorylase	2.4.1.1	ko00500 Starch and sucrose metabolism ko01100 Metabolic pathways ko01110 Biosynthesis of secondary metabolites	Glucan phosphorylase	G	Carbohydrate transport and metabolism ;	IPR000811 [Glycosyl transferase, family 35]
Nitab4.5_0000154g0320	UDP-glucose 6-dehydrogenase, eukaryotic type, 6-phosphogluconate dehydrogenase, C-terminal-like, UDP-glucose/GDP-mannose dehydrogenase, dimerisation, NAD(P)-binding domain, UDP-glucose/GDP-mannose dehydrogenase, C-terminal, UDP-glucose/GDP-mannose dehydrogenase, UDP-glucose/GDP-mannose dehydrogenase, N-terminal	348.5	449.4	420.3	443.8	493.7	500	472.2	536	522.8	473.8	436.4	575.1	0.795689	0.0433455	-0.329723	down	NA	NA	NA	NA	NA	NA	NA	NA	2	Molecular Function:NAD binding (GO:0051287),Biological Process:oxidation-reduction process (GO:0055114)	UDPglucose 6-dehydrogenase	1.1.1.22	ko00040 Pentose and glucuronate interconversions ko00053 Ascorbate and aldarate metabolism ko00520 Amino sugar and nucleotide sugar metabolism ko01100 Metabolic pathways	UDP-glucose 6-dehydrogenase	M	Cell wall/membrane/envelope biogenesis ;	IPR001732 [UDP-glucose/GDP-mannose dehydrogenase, N-terminal] ; IPR014026[UDP-glucose/GDP-mannose dehydrogenase, dimerisation] ; IPR014027[UDP-glucose/GDP-mannose dehydrogenase, C-terminal]
Nitab4.5_0000161g0160	von Willebrand factor, type A, Copine	54.3	46.7	47.2	44	43.4	43.4	36.4	35.6	37.5	41.4	41.3	36.1	1.35342	0.00684496	0.436615	up	NA	NA	NA	NA	NA	NA	NA	NA	--	--	E3 ubiquitin-protein ligase RGLG	2.3.2.27	--	--	--	--	IPR002035 [von Willebrand factor, type A] ; IPR010734[Copine]
Nitab4.5_0000163g0110	Cellulose synthase	1904.9	1853.4	1719.2	1358.3	1292.9	1568.1	1447.9	1289.8	1248.5	1361.2	1434.9	1320.7	1.37412	0.00377113	0.458503	up	NA	NA	NA	NA	NA	NA	NA	NA	3	Cellular Component:membrane (GO:0016020),Molecular Function:cellulose synthase (UDP-forming) activity (GO:0016760),Biological Process:cellulose biosynthetic process (GO:0030244)	--	--	--	Glycosyltransferase, catalytic subunit of cellulose synthase and poly-beta-1,6-N-acetylglucosamine synthase	N	Cell motility ;	IPR005150 [Cellulose synthase]
Nitab4.5_0000163g0320	NADH-ubiquinone oxidoreductase, 21kDa subunit, N-terminal	1116.7	1152.1	1120.5	1046.3	1060.2	1080.1	943.2	980	883.3	980.4	898.9	983.1	1.20766	0.00305226	0.272215	up	NA	NA	NA	NA	NA	NA	NA	NA	--	--	--	--	--	--	--	--	IPR019721 [NADH-ubiquinone oxidoreductase, 21kDa subunit, N-terminal]
Nitab4.5_0000170g0050	Glycosyl transferase, family 1, Sucrose synthase, Sucrose synthase, plant/cyanobacteria	684.8	826.3	699.9	989.7	1151.4	1305.9	1136.6	1243.4	1218.4	1099.8	878.9	1230.5	0.61444	0.00111424	-0.702657	down	NA	NA	NA	NA	NA	NA	NA	NA	2	Biological Process:sucrose metabolic process (GO:0005985),Molecular Function:sucrose synthase activity (GO:0016157)	sucrose synthase	2.4.1.13	ko00500 Starch and sucrose metabolism ko01100 Metabolic pathways	Glycosyltransferase involved in cell wall bisynthesis	M	Cell wall/membrane/envelope biogenesis ;	IPR000368 [Sucrose synthase] ; IPR001296[Glycosyl transferase, family 1]
Nitab4.5_0000170g0460	KOW, Ribosomal protein L27e, conserved site, Ribosomal protein L27e, Translation protein SH3-like domain, Ribosomal protein L2 domain 2	770.4	860.4	877.6	888.5	896.9	1013.5	1207.9	1273.5	1679.9	1197.7	1627.1	1512.6	0.602792	0.0219419	-0.730267	down	0.672602	0.0412436	-0.572174	down	NA	NA	NA	NA	4	Molecular Function:structural constituent of ribosome (GO:0003735),Cellular Component:intracellular (GO:0005622),Cellular Component:ribosome (GO:0005840),Biological Process:translation (GO:0006412)	large subunit ribosomal protein L27e	--	ko03010 Ribosome	--	--	--	IPR001141 [Ribosomal protein L27e] ; IPR005824[KOW]
Nitab4.5_0000171g0290	Protein kinase-like domain, UbiB domain	4004.8	3478.7	3649.7	3583.4	3329.3	3182.9	3073.1	3018.1	2928.7	3408.1	2891.9	3059.1	1.23429	0.011805	0.303685	up	NA	NA	NA	NA	NA	NA	NA	NA	--	--	aarF domain-containing kinase	--	--	Predicted unusual protein kinase regulating ubiquinone biosynthesis, AarF/ABC1/UbiB family	HT	Coenzyme transport and metabolism ; Signal transduction mechanisms ;	IPR004147 [UbiB domain]
Nitab4.5_0000173g0060	Ribosomal protein L36, Ribosomal protein S11, Ribosomal protein S11, bacterial-type	476	487.3	619.4	548.4	1127.4	564.4	709.9	659.2	829.7	649.5	697.2	730.2	0.719802	0.0397904	-0.474329	down	NA	NA	NA	NA	NA	NA	NA	NA	3	Molecular Function:structural constituent of ribosome (GO:0003735),Cellular Component:ribosome (GO:0005840),Biological Process:translation (GO:0006412)	small subunit ribosomal protein S11	--	ko03010 Ribosome	Ribosomal protein S11	J	Translation, ribosomal structure and biogenesis ;	IPR001971 [Ribosomal protein S11]
Nitab4.5_0000173g0160	Pheophorbide a oxygenase, Rieske [2Fe-2S] iron-sulphur domain	440.4	375.4	422.5	424.2	433.7	461	577.3	486.3	538.3	390.8	448.3	453.8	0.77302	0.0207581	-0.371423	down	0.823335	0.0298927	-0.280449	down	0.807104	0.0360577	-0.309173	down	3	Molecular Function:chlorophyllide a oxygenase [overall] activity (GO:0010277),Molecular Function:oxidoreductase activity (GO:0016491),Biological Process:oxidation-reduction process (GO:0055114)	pheophorbide a oxygenase	1.14.15.17	ko00860 Porphyrin and chlorophyll metabolism ko01110 Biosynthesis of secondary metabolites	Phenylpropionate dioxygenase or related ring-hydroxylating dioxygenase, large terminal subunit	PR	Inorganic ion transport and metabolism ; General function prediction only ;	IPR013626 [Pheophorbide a oxygenase] ; IPR017941[Rieske [2Fe-2S] iron-sulphur domain]
Nitab4.5_0000175g0030	Leucine-rich repeat-containing N-terminal, type 2, Leucine-rich repeat	1028	1162.5	902.4	1461.7	1657.4	2151.2	1404.8	1380.8	1431.1	1331.2	1130.2	1475.8	0.733488	0.00805953	-0.447154	down	NA	NA	NA	NA	NA	NA	NA	NA	1	Molecular Function:protein binding (GO:0005515)	--	--	--	Leucine-rich repeat (LRR) protein	K	Transcription ;	IPR001611 [Leucine-rich repeat] ; IPR013210[Leucine-rich repeat-containing N-terminal, plant-type]
Nitab4.5_0000178g0060	Nrap protein	285	254.7	303.5	294.6	358.8	285.7	313.7	389.1	371	313.9	358.4	356.6	0.785249	0.0456015	-0.348779	down	NA	NA	NA	NA	NA	NA	NA	NA	--	--	U3 small nucleolar RNA-associated protein 22	--	ko03008 Ribosome biogenesis in eukaryotes	--	--	--	IPR005554 [Nrap protein]
Nitab4.5_0000180g0060	Alpha/beta hydrolase fold-3	586.8	563.6	564.9	504.7	507.3	503.3	478.7	460.1	424.5	372	454	493.7	1.2582	0.00262588	0.331358	up	NA	NA	NA	NA	NA	NA	NA	NA	2	Biological Process:metabolic process (GO:0008152),Molecular Function:hydrolase activity (GO:0016787)	--	--	--	--	--	--	IPR013094 [Alpha/beta hydrolase fold-3]
Nitab4.5_0000180g0140	Glycoside hydrolase, family 17, Glycoside hydrolase, catalytic domain, Glycoside hydrolase, superfamily	6024.6	4633.4	4841.9	2258.2	2188.9	2183.5	2833	1926.8	1957.9	1965.1	2576.7	2173.3	2.30732	0.0050785	1.20622	up	NA	NA	NA	NA	NA	NA	NA	NA	1	Biological Process:carbohydrate metabolic process (GO:0005975)	--	--	--	--	--	--	IPR000490 [Glycoside hydrolase family 17]
Nitab4.5_0000181g0120	Aquaporin-like, Major intrinsic protein, conserved site, Major intrinsic protein	293.2	252.7	233.7	224.1	207.3	229.2	188.4	207.4	188.4	200.7	192.2	189	1.33447	0.0250852	0.416272	up	NA	NA	NA	NA	NA	NA	NA	NA	3	Molecular Function:transporter activity (GO:0005215),Biological Process:transport (GO:0006810),Cellular Component:membrane (GO:0016020)	aquaporin PIP	--	--	Glycerol uptake facilitator and related aquaporins (Major Intrinsic Protein Family)	G	Carbohydrate transport and metabolism ;	IPR000425 [Major intrinsic protein] ; IPR034294[Aquaporin transporter]
Nitab4.5_0000184g0080	Triose-phosphate transporter domain	697.4	561.8	581.4	643.2	454.2	580.3	482.2	436.4	425.4	544.8	487.2	443.6	1.36949	0.02239	0.453643	up	NA	NA	NA	NA	NA	NA	NA	NA	--	--	--	--	--	--	--	--	IPR004853 [Sugar phosphate transporter domain]
Nitab4.5_0000185g0250	Glycoside hydrolase, family 14, conserved site, Glycoside hydrolase, family 14B, plant, Glycoside hydrolase, family 14, Glycoside hydrolase, catalytic domain, Glycoside hydrolase, superfamily	84.5	94.5	74.5	71.2	70.6	79.7	69.8	67	64.2	62.2	63.6	71.6	1.26119	0.0432941	0.33479	up	NA	NA	NA	NA	NA	NA	NA	NA	2	Biological Process:polysaccharide catabolic process (GO:0000272),Molecular Function:beta-amylase activity (GO:0016161)	beta-amylase	3.2.1.2	ko00500 Starch and sucrose metabolism	Beta-galactosidase GanA	G	Carbohydrate transport and metabolism ;	IPR001371 [Glycoside hydrolase, family 14B, plant] ; IPR001554[Glycoside hydrolase, family 14]
Nitab4.5_0000188g0350	Transcriptional coactivator p15 (PC4), ssDNA-binding transcriptional regulator	244.1	224.3	226.4	244.3	234.8	243.5	249.4	295.4	289.1	246.7	273.8	241.3	0.833193	0.0418973	-0.263277	down	NA	NA	NA	NA	NA	NA	NA	NA	2	Molecular Function:DNA binding (GO:0003677),Molecular Function:transcription coactivator activity (GO:0003713)	--	--	--	--	--	--	IPR003173 [Transcriptional coactivator p15 (PC4)]
Nitab4.5_0000189g0250	NAD(P)-binding domain	1593.2	1394.6	1546.6	1563	1547.8	1894	1989.7	1693.1	2004.9	1688.9	1851.7	1985.9	0.797229	0.0310481	-0.326934	down	NA	NA	NA	NA	NA	NA	NA	NA	--	--	--	--	--	Uncharacterized conserved protein YbjT, contains NAD(P)-binding and DUF2867 domains	R	General function prediction only ;	IPR016040 [NAD(P)-binding domain]
Nitab4.5_0000193g0010	Pyridoxal phosphate-dependent transferase, Aminotransferase, class I/classII, Pyridoxal phosphate-dependent transferase, major region, subdomain 2, Pyridoxal phosphate-dependent transferase, major region, subdomain 1	11306.4	11615.8	10973.3	9754.8	9630.3	9140.7	8547.6	9066.5	8956.4	9412.2	9082.8	8954.2	1.27568	0.000556818	0.351268	up	NA	NA	NA	NA	NA	NA	NA	NA	2	Biological Process:biosynthetic process (GO:0009058),Molecular Function:pyridoxal phosphate binding (GO:0030170)	--	--	--	Aspartate/methionine/tyrosine aminotransferase	E	Amino acid transport and metabolism ;	IPR004839 [Aminotransferase, class I/classII]
Nitab4.5_0000195g0180	Uncharacterised protein family Ycf54	2614.7	2774.5	3204.9	3337.6	3074.2	3042.9	3697.5	3780.7	4316.5	3431.5	4095.4	3870.1	0.728641	0.015212	-0.45672	down	0.801606	0.0223007	-0.319035	down	NA	NA	NA	NA	--	--	--	--	--	--	--	--	IPR019616 [Uncharacterised protein family Ycf54]
Nitab4.5_0000200g0110	Reticulon	56	61.9	64.3	61.8	63.1	66.5	40	51.1	36.3	53.6	42.6	45.4	1.43014	0.0229131	0.516158	up	1.50235	0.0102171	0.587226	up	NA	NA	NA	NA	--	--	--	--	--	--	--	--	IPR003388 [Reticulon]
Nitab4.5_0000200g0190	UDP-glucuronosyl/UDP-glucosyltransferase	9125.2	7699.7	8264.7	6620.3	7412.9	6816.1	5685.1	6783.8	5843.2	6927.6	6669.4	6359.7	1.37011	0.0136985	0.454292	up	NA	NA	NA	NA	NA	NA	NA	NA	1	Biological Process:metabolic process (GO:0008152)	--	--	--	UDP:flavonoid glycosyltransferase YjiC, YdhE family	G	Carbohydrate transport and metabolism ;	IPR002213 [UDP-glucuronosyl/UDP-glucosyltransferase]
Nitab4.5_0000201g0250	Leucine-rich repeat, Leucine-rich repeat-containing N-terminal, type 2, Leucine-rich repeat, typical subtype	713.9	710.8	623.5	542.4	704.1	485.9	425.3	504.3	424.8	439.4	420.3	472.6	1.51226	0.00432392	0.596703	up	NA	NA	NA	NA	NA	NA	NA	NA	1	Molecular Function:protein binding (GO:0005515)	--	--	--	Leucine-rich repeat (LRR) protein	K	Transcription ;	IPR001611 [Leucine-rich repeat] ; IPR003591[Leucine-rich repeat, typical subtype] ; IPR013210[Leucine-rich repeat-containing N-terminal, plant-type]
Nitab4.5_0000202g0020	Lipase, GDSL, SGNH hydrolase-type esterase domain	6081	7487.1	5811.4	5086.5	4537.7	5681.2	5057.4	3889.5	3630.4	4515.9	4665.4	4661.3	1.54083	0.0289972	0.623709	up	NA	NA	NA	NA	NA	NA	NA	NA	--	--	--	--	--	Lysophospholipase L1 or related esterase	E	Amino acid transport and metabolism ;	IPR013830 [SGNH hydrolase-type esterase domain]
Nitab4.5_0000203g0150	Thioredoxin-like fold, Thioredoxin, conserved site	14476	12592.8	11392.4	8585.9	9153.5	9033.5	8533.6	7847.7	7766	7598.3	7909.8	7581.2	1.59277	0.00683189	0.671542	up	NA	NA	NA	NA	NA	NA	NA	NA	1	Biological Process:cell redox homeostasis (GO:0045454)	nucleoredoxin	1.8.1.8	--	Thiol-disulfide isomerase or thioredoxin	O	Posttranslational modification, protein turnover, chaperones ;	IPR012336 [Thioredoxin-like fold] ; IPR013766[Thioredoxin domain]
Nitab4.5_0000207g0030	Multi antimicrobial extrusion protein	574.1	546.2	568.4	453.4	503.1	443.8	458.9	433.6	396.1	457.1	445.4	421.9	1.31049	0.00269214	0.390109	up	NA	NA	NA	NA	NA	NA	NA	NA	5	Biological Process:drug transmembrane transport (GO:0006855),Molecular Function:drug transmembrane transporter activity (GO:0015238),Molecular Function:antiporter activity (GO:0015297),Cellular Component:membrane (GO:0016020),Biological Process:transmembrane transport (GO:0055085)	multidrug resistance protein, MATE family	--	--	Na+-driven multidrug efflux pump	V	Defense mechanisms ;	IPR002528 [Multi antimicrobial extrusion protein]
Nitab4.5_0000207g0190	Short-chain dehydrogenase/reductase SDR, Glucose/ribitol dehydrogenase, Light-dependent protochlorophyllide reductase, NAD(P)-binding domain	2039.5	2294.8	2576.1	2966.7	2864.5	2335.1	3382.2	3816.9	3880	2770.9	3614.4	3484.2	0.623733	0.0032261	-0.681	down	0.737091	0.0179251	-0.440086	down	NA	NA	NA	NA	--	--	protochlorophyllide reductase	1.3.1.33	ko00860 Porphyrin and chlorophyll metabolism ko01100 Metabolic pathways ko01110 Biosynthesis of secondary metabolites	NAD(P)-dependent dehydrogenase, short-chain alcohol dehydrogenase family	IQR	Lipid transport and metabolism ; Secondary metabolites biosynthesis, transport and catabolism ; General function prediction only ;	IPR002347 [Short-chain dehydrogenase/reductase SDR]
Nitab4.5_0000210g0010	Amino acid/polyamine transporter I	522	461.5	428.9	398.6	559.9	458.4	391.1	393.1	359.9	398.1	350.7	427.8	1.23451	0.0380057	0.303936	up	NA	NA	NA	NA	NA	NA	NA	NA	3	Biological Process:amino acid transmembrane transport (GO:0003333),Molecular Function:amino acid transmembrane transporter activity (GO:0015171),Cellular Component:membrane (GO:0016020)	basic amino acid/polyamine antiporter, APA family	--	--	Amino acid transporter	E	Amino acid transport and metabolism ;	IPR002293 [Amino acid/polyamine transporter I] ; IPR029485[Cationic amino acid transporter, C-terminal]
Nitab4.5_0000212g0180	NAD(P)-binding domain, UDP-glucose/GDP-mannose dehydrogenase, UDP-glucose 6-dehydrogenase, eukaryotic type, UDP-glucose/GDP-mannose dehydrogenase, C-terminal, UDP-glucose/GDP-mannose dehydrogenase, N-terminal, UDP-glucose/GDP-mannose dehydrogenase, dimerisation, 6-phosphogluconate dehydrogenase, C-terminal-like	11724.5	12129.1	12587.2	13926.3	15262.8	15118.5	14331.3	15119.8	15901.1	14400.4	13340.6	15039.4	0.803507	0.00455334	-0.315618	down	NA	NA	NA	NA	NA	NA	NA	NA	2	Molecular Function:NAD binding (GO:0051287),Biological Process:oxidation-reduction process (GO:0055114)	UDPglucose 6-dehydrogenase	1.1.1.22	ko00040 Pentose and glucuronate interconversions ko00053 Ascorbate and aldarate metabolism ko00520 Amino sugar and nucleotide sugar metabolism ko01100 Metabolic pathways	UDP-glucose 6-dehydrogenase	M	Cell wall/membrane/envelope biogenesis ;	IPR001732 [UDP-glucose/GDP-mannose dehydrogenase, N-terminal] ; IPR014026[UDP-glucose/GDP-mannose dehydrogenase, dimerisation] ; IPR014027[UDP-glucose/GDP-mannose dehydrogenase, C-terminal]
Nitab4.5_0000212g0310	COBRA, plant	695.5	775.1	701.2	771.2	810.4	858.8	898.7	820.9	931.9	860.5	892.6	932.2	0.819084	0.0185518	-0.287917	down	NA	NA	NA	NA	NA	NA	NA	NA	3	Biological Process:cellulose microfibril organization (GO:0010215),Biological Process:cell growth (GO:0016049),Cellular Component:anchored component of membrane (GO:0031225)	--	--	--	--	--	--	IPR006918 [COBRA, plant]
Nitab4.5_0000212g0320	Proteasome component (PCI) domain, Eukaryotic translation initiation factor 3 subunit M	1899.9	1844	2189.8	2084.8	2265	2019	2272.3	2659.5	2469.2	2192.5	2443.5	2481.4	0.801743	0.0342366	-0.318788	down	NA	NA	NA	NA	NA	NA	NA	NA	1	Molecular Function:protein binding (GO:0005515)	translation initiation factor 3 subunit M	--	--	--	--	--	IPR000717 [Proteasome component (PCI) domain]
Nitab4.5_0000214g0150	C2 domain, Armadillo-type fold, Armadillo-like helical, Armadillo	4949.7	4729.9	5095.7	5548.8	5931.8	6015.2	5867.3	5929.5	6178.1	5808.8	5753.1	6229.8	0.821996	0.00170588	-0.282796	down	NA	NA	NA	NA	NA	NA	NA	NA	1	Molecular Function:protein binding (GO:0005515)	--	--	--	--	--	--	IPR000008 [C2 domain] ; IPR000225[Armadillo]
Nitab4.5_0000219g0030	Rab GDI protein, GDP dissociation inhibitor	1480.3	1567.7	1369.3	1558.4	1562	1647.1	1833.3	1889.5	2058.9	1736.5	1839.7	1948.5	0.764014	0.00688998	-0.388329	down	0.824584	0.0101476	-0.278261	down	NA	NA	NA	NA	4	Molecular Function:GDP-dissociation inhibitor activity (GO:0005092),Molecular Function:Rab GDP-dissociation inhibitor activity (GO:0005093),Biological Process:small GTPase mediated signal transduction (GO:0007264),Biological Process:protein transport (GO:0015031)	Rab GDP dissociation inhibitor	--	--	--	--	--	IPR000806 [Rab GDI protein] ; IPR018203[GDP dissociation inhibitor]
Nitab4.5_0000222g0150	Pectinesterase, catalytic, Pectinesterase, active site, Pectin lyase fold/virulence factor, Pectin lyase fold	377	350.2	437.2	517.5	565.3	570	579	516.5	541.4	454.7	446	557.5	0.711345	0.00748361	-0.491379	down	NA	NA	NA	NA	NA	NA	NA	NA	3	Cellular Component:cell wall (GO:0005618),Molecular Function:pectinesterase activity (GO:0030599),Biological Process:cell wall modification (GO:0042545)	pectinesterase	3.1.1.11	ko00040 Pentose and glucuronate interconversions ko01100 Metabolic pathways	Pectin methylesterase and related acyl-CoA thioesterases	GI	Carbohydrate transport and metabolism ; Lipid transport and metabolism ;	IPR000070 [Pectinesterase, catalytic]
Nitab4.5_0000223g0090	Aldose 1-/Glucose-6-phosphate 1-epimerase, Galactose mutarotase-like domain, Glycoside hydrolase-type carbohydrate-binding, subgroup, Glucose-6-phosphate 1-epimerase	527.6	531.8	478.2	497.7	422.7	492.1	446.6	391.1	353.8	470	442.5	430.4	1.29047	0.0226181	0.367901	up	NA	NA	NA	NA	NA	NA	NA	NA	2	Biological Process:carbohydrate metabolic process (GO:0005975),Molecular Function:isomerase activity (GO:0016853)	glucose-6-phosphate 1-epimerase	5.1.3.15	ko00010 Glycolysis / Gluconeogenesis ko01100 Metabolic pathways ko01110 Biosynthesis of secondary metabolites	D-hexose-6-phosphate mutarotase	G	Carbohydrate transport and metabolism ;	IPR008183 [Aldose 1-/Glucose-6-phosphate 1-epimerase]
Nitab4.5_0000223g0320	Pectin lyase fold/virulence factor, Pectin lyase fold	388	471.2	478.5	520.7	476.2	517.8	587.5	560.6	513.9	527.6	560.3	584.6	0.804874	0.0402354	-0.313166	down	NA	NA	NA	NA	NA	NA	NA	NA	--	--	--	--	--	Polygalacturonase	G	Carbohydrate transport and metabolism ;	IPR024535 [Pectate lyase superfamily protein]
Nitab4.5_0000227g0160	U2 auxiliary factor small subunit, Zinc finger, CCCH-type, RNA recognition motif domain, eukaryote, Nucleotide-binding, alpha-beta plait, RNA recognition motif domain	166.6	153.7	164.9	195.4	211.9	217.1	211	250.6	222.9	199.6	219.9	227.4	0.708839	0.00587167	-0.496471	down	NA	NA	NA	NA	NA	NA	NA	NA	4	Molecular Function:nucleic acid binding (GO:0003676),Molecular Function:RNA binding (GO:0003723),Molecular Function:metal ion binding (GO:0046872),Cellular Component:U2AF (GO:0089701)	splicing factor U2AF 35 kDa subunit	--	ko03040 Spliceosome	--	--	--	IPR000504 [RNA recognition motif domain] ; IPR000571[Zinc finger, CCCH-type] ; IPR003954[RNA recognition motif domain, eukaryote] ; IPR009145[U2 auxiliary factor small subunit]
Nitab4.5_0000229g0030	Sieve element occlusion, N-terminal, Sieve element occlusion, C-terminal	5181.3	5559.2	5937.9	7005.4	7842.8	10821.9	8032.5	7350.1	7911.6	8491.8	7308.9	8155.6	0.715989	0.00189728	-0.48199	down	NA	NA	NA	NA	NA	NA	NA	NA	--	--	--	--	--	--	--	--	IPR027942 [Sieve element occlusion, N-terminal] ; IPR027944[Sieve element occlusion, C-terminal]
Nitab4.5_0000232g0210	CCAAT-binding factor, Armadillo-type fold, Nucleolar complex-associated, Armadillo-like helical	109.7	79	121.5	126.7	149.7	125.1	134.7	195.4	177.5	125.4	150.3	165.1	0.611111	0.0403888	-0.710493	down	NA	NA	NA	NA	NA	NA	NA	NA	--	--	nucleolar complex protein 3	--	--	--	--	--	IPR005612 [CCAAT-binding factor] ; IPR011501[Nucleolar complex-associated protein 3, N-terminal]
Nitab4.5_0000233g0220	Kae1/YgjD family, Gcp-like domain	799.8	733.1	818.7	820.5	879.4	844.7	926.3	928.7	973.3	894.5	941.6	913	0.831454	0.00619383	-0.266292	down	NA	NA	NA	NA	NA	NA	NA	NA	--	--	N6-L-threonylcarbamoyladenine synthase	2.3.1.234	--	tRNA A-37 threonylcarbamoyl transferase component Bud32	J	Translation, ribosomal structure and biogenesis ;	IPR000905 [Gcp-like domain] ; IPR017861[Kae1/TsaD family]
Nitab4.5_0000234g0210		301.6	262.8	257.6	247.7	246.7	247.7	215.5	218.7	243.5	245.3	221.3	224	1.21293	0.0431598	0.278492	up	NA	NA	NA	NA	NA	NA	NA	NA	--	--	--	--	--	Pimeloyl-ACP methyl ester carboxylesterase	HR	Coenzyme transport and metabolism ; General function prediction only ;	IPR000073 [Alpha/beta hydrolase fold-1]
Nitab4.5_0000245g0240	Leucine-rich repeat, Leucine-rich repeat, typical subtype	41.6	56.1	56	26.9	26.3	31.7	21.3	19.7	17.5	33.4	25.1	22.1	2.62735	0.00302173	1.39361	up	1.45128	0.0123648	0.537328	up	NA	NA	NA	NA	1	Molecular Function:protein binding (GO:0005515)	--	--	--	Leucine-rich repeat (LRR) protein	K	Transcription ;	IPR001611 [Leucine-rich repeat] ; IPR003591[Leucine-rich repeat, typical subtype]
Nitab4.5_0000246g0160	DJ-1, ThiJ/PfpI, Protein kinase, ATP binding site, Serine/threonine-protein kinase, active site, Protein kinase domain, Serine/threonine- / dual specificity protein kinase, catalytic domain, Protein kinase-like domain	4365.2	4082.7	3845.9	3598	3548.9	3676.5	3460.2	3426.3	3339.3	3439.1	3489.1	3467.5	1.20223	0.011111	0.265717	up	NA	NA	NA	NA	NA	NA	NA	NA	3	Molecular Function:protein kinase activity (GO:0004672),Molecular Function:ATP binding (GO:0005524),Biological Process:protein phosphorylation (GO:0006468)	protein deglycase	3.5.1.124	--	Putative intracellular protease/amidase	R	General function prediction only ;	IPR000719 [Protein kinase domain] ; IPR002818[DJ-1/PfpI]
Nitab4.5_0000246g0260	Bulb-type lectin domain	1217.6	1295.1	1204.5	715.8	723.8	737.5	809.6	759.7	690.5	728.9	710.8	688.9	1.64492	0.000404296	0.718021	up	NA	NA	NA	NA	NA	NA	NA	NA	--	--	--	--	--	Nucleoid-associated protein YgaU, contains BON and LysM domains	S	Function unknown ;	IPR001480 [Bulb-type lectin domain]
Nitab4.5_0000246g0290	Bulb-type lectin domain	4573	4772.6	4182.6	3636.3	3406.7	4093.5	3919.9	3155.7	3468.2	3367.7	3284.4	3291.4	1.28305	0.0241365	0.359575	up	NA	NA	NA	NA	NA	NA	NA	NA	--	--	--	--	--	Nucleoid-associated protein YgaU, contains BON and LysM domains	S	Function unknown ;	IPR001480 [Bulb-type lectin domain]
Nitab4.5_0000250g0130	Pseudouridine synthase/archaeosine transglycosylase, PUA-like domain, Ribosome biogenesis factor NIP7-like, Ribosome biogenesis factor, NIP7	442.6	385.8	495.3	479.3	594.6	481.9	571.1	714.1	767	573.8	688.2	618.2	0.645015	0.0217479	-0.632595	down	NA	NA	NA	NA	NA	NA	NA	NA	1	Molecular Function:RNA binding (GO:0003723)	60S ribosome subunit biogenesis protein NIP7	--	--	Rbosome biogenesis protein Nip4, contains PUA domain	J	Translation, ribosomal structure and biogenesis ;	IPR002478 [PUA domain] ; IPR005155[Ribosome biogenesis factor NIP7-like]
Nitab4.5_0000254g0250	Protein of unknown function DUF538	1816.5	1767	1509.2	1356.7	1392.5	1483.9	1246.6	1175.7	1184.9	1290.5	1199.7	1267.2	1.41182	0.00717225	0.497551	up	NA	NA	NA	NA	NA	NA	NA	NA	--	--	--	--	--	--	--	--	IPR007493 [Protein of unknown function DUF538]
Nitab4.5_0000257g0220		1232.2	1366.1	1357.8	1513.9	1454.9	1293.3	1540.5	1622	1719.5	1499	1522.9	1569.1	0.810344	0.0102319	-0.303393	down	NA	NA	NA	NA	NA	NA	NA	NA	--	--	--	--	--	--	--	--	--
Nitab4.5_0000257g0240	Nucleotide-binding, alpha-beta plait, RNA recognition motif domain	2755	2710.2	3548.2	3488.7	3726.6	2911.3	3947	4155.6	4420.9	3663.6	4338.5	4200.2	0.719719	0.0184737	-0.474494	down	0.808608	0.0453841	-0.306488	down	NA	NA	NA	NA	1	Molecular Function:nucleic acid binding (GO:0003676)	--	--	--	--	--	--	IPR000504 [RNA recognition motif domain]
Nitab4.5_0000259g0080	UDP-glucuronosyl/UDP-glucosyltransferase	1012.9	863.1	985.9	898.4	938	926.5	777.8	684.9	795.7	907	799.2	708.3	1.26722	0.0249049	0.341672	up	1.22339	0.00978678	0.290882	up	NA	NA	NA	NA	1	Biological Process:metabolic process (GO:0008152)	--	--	--	--	--	--	IPR002213 [UDP-glucuronosyl/UDP-glucosyltransferase]
Nitab4.5_0000259g0240	Choline/ethanolamine phosphotransferase, CDP-alcohol phosphatidyltransferase	229.1	239.4	279.8	249.5	252.7	324.2	308.6	322.7	327.1	291.2	302	307.7	0.78078	0.0130736	-0.357011	down	NA	NA	NA	NA	NA	NA	NA	NA	2	Biological Process:phospholipid biosynthetic process (GO:0008654),Cellular Component:membrane (GO:0016020)	ethanolaminephosphotransferase	2.7.8.1	ko00440 Phosphonate and phosphinate metabolism ko00564 Glycerophospholipid metabolism ko00565 Ether lipid metabolism ko01100 Metabolic pathways ko01110 Biosynthesis of secondary metabolites	--	--	--	IPR000462 [CDP-alcohol phosphatidyltransferase] ; IPR014472[Choline/ethanolamine phosphotransferase]
Nitab4.5_0000261g0130	Chlorophyll synthase, ChlG, UbiA prenyltransferase family, Bacteriochlorophyll/chlorophyll synthetase	2143.1	2108.5	2476.2	2353.2	2248.5	2126.7	3072.4	2559.4	2888.7	2251	3048.4	2906.7	0.789602	0.0349126	-0.340803	down	0.789672	0.0217946	-0.340675	down	NA	NA	NA	NA	1	Cellular Component:integral component of membrane (GO:0016021)	--	--	ko00860 Porphyrin and chlorophyll metabolism ko01100 Metabolic pathways ko01110 Biosynthesis of secondary metabolites	4-hydroxybenzoate polyprenyltransferase	H	Coenzyme transport and metabolism ;	IPR000537 [UbiA prenyltransferase family]
Nitab4.5_0000263g0070	P60-like, Tumour suppressor protein Gltscr2	623.7	581.2	730.5	727.7	736.1	722.7	752.2	789.2	787.4	671.7	683.1	736.3	0.831072	0.0464079	-0.266955	down	NA	NA	NA	NA	NA	NA	NA	NA	--	--	nucleolar protein 53	--		--	--	--	IPR011687 [Ribosome biogenesis protein Nop53/GLTSCR2]
Nitab4.5_0000268g0060		64.6	58.1	57	52.8	64.3	53.1	79	67.8	79.4	61.2	81.2	80.4	0.79443	0.0258347	-0.332009	down	0.752431	0.0253549	-0.410368	down	NA	NA	NA	NA	--	--	--	--	--	--	--	--	--
Nitab4.5_0000272g0170	Triosephosphate isomerase, Triosephosphate isomerase, active site, Aldolase-type TIM barrel, Triosephosphate isomerase, bacterial/eukaryotic	261.3	286.3	245.4	252.3	258.4	221.5	200.7	212	203	258.3	213.7	190.3	1.28796	0.00884797	0.365093	up	NA	NA	NA	NA	NA	NA	NA	NA	2	Molecular Function:triose-phosphate isomerase activity (GO:0004807),Biological Process:metabolic process (GO:0008152)	triosephosphate isomerase (TIM)	5.3.1.1	ko00010 Glycolysis / Gluconeogenesis ko00051 Fructose and mannose metabolism ko00562 Inositol phosphate metabolism ko00710 Carbon fixation in photosynthetic organisms ko01100 Metabolic pathways ko01110 Biosynthesis of secondary metabolites ko01200 Carbon metabolism ko01230 Biosynthesis of amino acids	Triosephosphate isomerase	G	Carbohydrate transport and metabolism ;	IPR000652 [Triosephosphate isomerase]
Nitab4.5_0000272g0180	Mitochondrial inner membrane translocase subunit Tim17/Tim22/Tim23/peroxisomal protein PMP24	1085.1	1054	863.3	947.8	727.4	878.3	670	673	643.2	773.5	655.7	678.1	1.51163	0.0373001	0.596105	up	NA	NA	NA	NA	NA	NA	NA	NA	--	--	--	--	--	--	--	--	IPR003397 [Mitochondrial inner membrane translocase subunit Tim17/Tim22/Tim23/peroxisomal protein PMP24]
Nitab4.5_0000274g0130	Myc-type, basic helix-loop-helix (bHLH) domain	827.2	751.8	889	1296.8	1497.2	1119.5	1150.6	1383.7	1478.1	1112.9	1275.4	1322.4	0.615093	0.00805468	-0.701123	down	NA	NA	NA	NA	NA	NA	NA	NA	1	Molecular Function:protein dimerization activity (GO:0046983)	--	--	--	--	--	--	IPR011598 [Myc-type, basic helix-loop-helix (bHLH) domain]
Nitab4.5_0000278g0150	Zinc finger, LIM-type	329	372	316.8	396.8	675.7	430.2	687.9	594.6	670.5	341.9	430.1	542.8	0.521147	0.000714965	-0.940238	down	NA	NA	NA	NA	0.673221	0.0304339	-0.570849	down	1	Molecular Function:zinc ion binding (GO:0008270)	cysteine and glycine-rich protein	--	--	--	--	--	IPR001781 [Zinc finger, LIM-type]
Nitab4.5_0000279g0010	WD40/YVTN repeat-like-containing domain, WD40 repeat, WD40-repeat-containing domain, WD40 repeat, conserved site, G-protein beta WD-40 repeat	254.4	219.2	255.2	261.9	269.9	242.9	298.8	305.9	317.7	266.8	312.7	294.9	0.790113	0.00786524	-0.33987	down	NA	NA	NA	NA	NA	NA	NA	NA	1	Molecular Function:protein binding (GO:0005515)	serine-threonine kinase receptor-associated protein	--	ko03013 RNA transport	Predicted NTPase, NACHT family domain	T	Signal transduction mechanisms ;	IPR001680 [WD40 repeat] ; IPR017986[WD40-repeat-containing domain] ; IPR020472[G-protein beta WD-40 repeat]
Nitab4.5_0000280g0220	P-loop containing nucleoside triphosphate hydrolase, Disease resistance protein, NB-ARC	5646.3	5317.3	5189.8	4428.6	4772.6	4776.8	4337.8	4319.5	4256.2	4069.9	4144	4430.5	1.25089	0.00144812	0.322958	up	NA	NA	NA	NA	NA	NA	NA	NA	1	Molecular Function:ADP binding (GO:0043531)	--	--	--	ATP-, maltotriose- and DNA-dependent transcriptional regulator MalT	K	Transcription ;	IPR002182 [NB-ARC]
Nitab4.5_0000280g0230	P-loop containing nucleoside triphosphate hydrolase, NB-ARC, Disease resistance protein	405.1	390	358.4	238.8	257.9	253.5	258	223.5	224	213.8	219.3	243.4	1.63501	0.00112334	0.7093	up	NA	NA	NA	NA	NA	NA	NA	NA	1	Molecular Function:ADP binding (GO:0043531)	--	--	--	WD40 repeat	R	General function prediction only ;	IPR002182 [NB-ARC]
Nitab4.5_0000283g0030	Plant specific eukaryotic initiation factor 4B	2522.4	2762.7	2806.8	3043.6	3080.5	2438.8	2992.1	3694.5	3427.7	3328	3236.1	3030.1	0.800045	0.0390307	-0.321846	down	NA	NA	NA	NA	NA	NA	NA	NA	1	Molecular Function:translation initiation factor activity (GO:0003743)	--	--	--	--	--	--	IPR010433 [Plant specific eukaryotic initiation factor 4B]
Nitab4.5_0000283g0200	EF-hand domain, EF-Hand 1, calcium-binding site, EF-hand domain pair	2814.2	2699.7	2469.3	2558.8	2213.8	2477.2	2170.9	2084.2	2029.4	2267.1	2016.5	1996.9	1.2703	0.00663979	0.345169	up	NA	NA	NA	NA	NA	NA	NA	NA	1	Molecular Function:calcium ion binding (GO:0005509)	--	--	--	--	--	--	IPR002048 [EF-hand domain]
Nitab4.5_0000286g0050	Alpha crystallin/Hsp20 domain, HSP20-like chaperone, BON domain	643	487	437.9	880	769.7	670.8	877.2	728.5	1051.9	715.2	587	555.1	0.589968	0.0316311	-0.76129	down	NA	NA	NA	NA	NA	NA	NA	NA	--	--	HSP20 family protein	--	ko04141 Protein processing in endoplasmic reticulum	Molecular chaperone IbpA, HSP20 family	O	Posttranslational modification, protein turnover, chaperones ;	IPR002068 [Alpha crystallin/Hsp20 domain] ; IPR031107[Small heat shock protein HSP20]
Nitab4.5_0000299g0220	Thioredoxin-like fold, Alkyl hydroperoxide reductase subunit C/ Thiol specific antioxidant	374.3	334.6	399.4	405.6	406.5	447.8	472.4	478.8	553.6	467.8	495.4	532.9	0.73651	0.0147599	-0.441223	down	NA	NA	NA	NA	NA	NA	NA	NA	2	Molecular Function:oxidoreductase activity (GO:0016491),Biological Process:cell redox homeostasis (GO:0045454)	--	--	--	Peroxiredoxin	O	Posttranslational modification, protein turnover, chaperones ;	IPR013740 [Redoxin] ; IPR013766[Thioredoxin domain]
Nitab4.5_0000300g0180	Acid phosphatase (Class B), HAD-like domain, Acid phosphatase, plant, Vegetative storage protein/acid phosphatase	10029.8	13067.3	12751.9	9677.1	8750.2	7072.2	5990.5	9313.9	7212.5	9909	8359.1	8143	1.59209	0.0314245	0.670925	up	NA	NA	NA	NA	NA	NA	NA	NA	--	--	--	--	--	Predicted secreted acid phosphatase	R	General function prediction only ;	IPR005519 [Acid phosphatase, class B-like]
Nitab4.5_0000302g0030	Translation protein SH3-like domain, Ribosomal protein L2 domain 2, Ribosomal protein L27e, Ribosomal protein L27e, conserved site, KOW	5210.7	5098.4	5640.8	5451.7	5660.4	5506	6107	6337.7	6769.5	6306.7	6737.2	6091.8	0.83011	0.0129791	-0.268626	down	NA	NA	NA	NA	NA	NA	NA	NA	4	Molecular Function:structural constituent of ribosome (GO:0003735),Cellular Component:intracellular (GO:0005622),Cellular Component:ribosome (GO:0005840),Biological Process:translation (GO:0006412)	large subunit ribosomal protein L27e	--	ko03010 Ribosome	--	--	--	IPR001141 [Ribosomal protein L27e] ; IPR005824[KOW]
Nitab4.5_0000303g0140	Proteinase inhibitor, propeptide, Proteinase inhibitor I9, Peptidase S8, subtilisin-related	2914.4	3034.6	2520.8	2656	2348.3	2598.8	2301.4	2220.2	2123.9	2359.8	2078.8	2147.6	1.27452	0.0204567	0.34995	up	NA	NA	NA	NA	NA	NA	NA	NA	--	--	--	--	--	--	--	--	IPR010259 [Peptidase S8 propeptide/proteinase inhibitor I9]
Nitab4.5_0000304g0160	Oligopeptide transporter, OPT superfamily	413.1	410.5	359.1	325.4	363.3	367.2	306	281	289	315	316.1	308.6	1.35011	0.00583739	0.433081	up	1.20537	0.0170083	0.26947	up	NA	NA	NA	NA	1	Biological Process:transmembrane transport (GO:0055085)	--	--	--	Uncharacterized membrane protein, oligopeptide transporter (OPT) family	S	Function unknown ;	IPR004813 [Oligopeptide transporter, OPT superfamily]
Nitab4.5_0000306g0170	ABC transporter-like, ABC-2 type transporter, P-loop containing nucleoside triphosphate hydrolase, Plant PDR ABC transporter associated, AAA+ ATPase domain	12438.9	10031.5	8245.3	5256.1	5156.6	7063.1	4707.1	4151.3	3986.2	4539.8	4479.7	4295.3	2.39133	0.00848728	1.25781	up	NA	NA	NA	NA	NA	NA	NA	NA	3	Molecular Function:ATP binding (GO:0005524),Cellular Component:membrane (GO:0016020),Molecular Function:ATPase activity (GO:0016887)	--	--	--	Forkhead associated (FHA) domain, binds pSer, pThr, pTyr	T	Signal transduction mechanisms ;	IPR003439 [ABC transporter-like] ; IPR003593[AAA+ ATPase domain] ; IPR013525[ABC-2 type transporter] ; IPR013581[Plant PDR ABC transporter associated] ; IPR029481[ABC-transporter extracellular N-terminal domain]
Nitab4.5_0000306g0200	P-loop containing nucleoside triphosphate hydrolase, ABC transporter-like, ABC-2 type transporter, Plant PDR ABC transporter associated, AAA+ ATPase domain	6637.4	6517	5558.7	3900.2	4031.5	4881.1	4254.8	3609	3688.7	3551.7	4074.3	3878.2	1.61983	0.00386193	0.695843	up	NA	NA	NA	NA	NA	NA	NA	NA	3	Molecular Function:ATP binding (GO:0005524),Cellular Component:membrane (GO:0016020),Molecular Function:ATPase activity (GO:0016887)	--	--	--	Forkhead associated (FHA) domain, binds pSer, pThr, pTyr	T	Signal transduction mechanisms ;	IPR003439 [ABC transporter-like] ; IPR003593[AAA+ ATPase domain] ; IPR013525[ABC-2 type transporter] ; IPR013581[Plant PDR ABC transporter associated] ; IPR029481[ABC-transporter extracellular N-terminal domain]
Nitab4.5_0000308g0030	X8, Glycoside hydrolase, family 17, Glycoside hydrolase, superfamily, Glycoside hydrolase, catalytic domain	1581.3	1622.6	1399.9	1349.3	1347.3	1348.8	1159.1	1208.2	1254.4	1176.2	1057.9	1048.6	1.27117	0.0113302	0.346158	up	NA	NA	NA	NA	NA	NA	NA	NA	1	Biological Process:carbohydrate metabolic process (GO:0005975)	--	--	--	--	--	--	IPR000490 [Glycoside hydrolase family 17] ; IPR012946[X8 domain]
Nitab4.5_0000308g0330	Trimeric LpxA-like, Nucleotidyl transferase, ADP-glucose pyrophosphorylase, conserved site	7865.4	6242.4	6507.3	6022.3	4659.5	5639.9	3414.6	3980.5	3744.7	5959.6	3361.2	3759.4	1.85058	0.00394795	0.887978	up	1.46517	0.0168781	0.551068	up	NA	NA	NA	NA	2	Biological Process:biosynthetic process (GO:0009058),Molecular Function:nucleotidyltransferase activity (GO:0016779)	glucose-1-phosphate adenylyltransferase	2.7.7.27	ko00500 Starch and sucrose metabolism ko00520 Amino sugar and nucleotide sugar metabolism ko01100 Metabolic pathways ko01110 Biosynthesis of secondary metabolites	ADP-glucose pyrophosphorylase	G	Carbohydrate transport and metabolism ;	IPR005835 [Nucleotidyl transferase domain]
Nitab4.5_0000312g0400	Phosphoribosyltransferase domain	302.2	302.2	353.5	503	398.8	408.2	497.6	459.4	430.5	429.1	520.9	405.2	0.690378	0.00521685	-0.534541	down	NA	NA	NA	NA	NA	NA	NA	NA	1	Biological Process:nucleoside metabolic process (GO:0009116)	adenine phosphoribosyltransferase	2.4.2.7	ko00230 Purine metabolism ko01100 Metabolic pathways	Adenine/guanine phosphoribosyltransferase or related PRPP-binding protein	F	Nucleotide transport and metabolism ;	IPR000836 [Phosphoribosyltransferase domain]
Nitab4.5_0000319g0320	6-phosphogluconolactonase, DevB-type, Glucosamine/galactosamine-6-phosphate isomerase	1382.9	1325.2	1190.8	1113.9	1112.3	1088.6	993.9	1083.8	997.4	1051.6	947.4	933.6	1.26789	0.012777	0.342434	up	NA	NA	NA	NA	NA	NA	NA	NA	1	Biological Process:carbohydrate metabolic process (GO:0005975)	6-phosphogluconolactonase	3.1.1.31	ko00030 Pentose phosphate pathway ko01100 Metabolic pathways ko01110 Biosynthesis of secondary metabolites ko01200 Carbon metabolism	6-phosphogluconolactonase/Glucosamine-6-phosphate isomerase/deaminase	G	Carbohydrate transport and metabolism ;	IPR006148 [Glucosamine/galactosamine-6-phosphate isomerase]
Nitab4.5_0000322g0160	Chlorophyll a/b binding protein domain, Chlorophyll A-B binding protein	9886.5	9617.6	9138.8	8602.9	8063.6	8762.9	7815.4	7153.2	7807.2	9449.7	8084.2	7825.2	1.2576	0.00321801	0.330676	up	NA	NA	NA	NA	NA	NA	NA	NA	--	--	photosystem II 22kDa protein	--	ko00195 Photosynthesis ko01100 Metabolic pathways	--	--	--	IPR022796 [Chlorophyll A-B binding protein]
Nitab4.5_0000324g0080	K Homology domain, Zinc finger, CCCH-type, K Homology domain, type 1	672.6	713.7	669.2	721.7	838.9	766.8	838.1	845.5	826.6	768	836.2	939.2	0.818859	0.000585968	-0.288313	down	NA	NA	NA	NA	NA	NA	NA	NA	3	Molecular Function:nucleic acid binding (GO:0003676),Molecular Function:RNA binding (GO:0003723),Molecular Function:metal ion binding (GO:0046872)	--	--	--	--	--	--	IPR000571 [Zinc finger, CCCH-type] ; IPR004087[K Homology domain] ; IPR004088[K Homology domain, type 1]
Nitab4.5_0000329g0210	Phosphoesterase At2g46880, Phosphoesterase domain	1613.7	1370.1	1462.7	1210.1	1289.1	1029.6	1111.6	1167.3	1068.3	1216.8	1316.5	1144.5	1.32842	0.0087341	0.409715	up	NA	NA	NA	NA	NA	NA	NA	NA	1	Molecular Function:hydrolase activity (GO:0016787)	--	--	--	3',5'-cyclic AMP phosphodiesterase CpdA	T	Signal transduction mechanisms ;	IPR004843 [Calcineurin-like phosphoesterase domain, ApaH type]
Nitab4.5_0000335g0090	Sodium/calcium exchanger membrane region	1072.1	1164.7	1174.8	840	893.2	914.5	747.3	818.7	704.5	907.3	806.5	880.3	1.50258	0.00123283	0.587438	up	NA	NA	NA	NA	NA	NA	NA	NA	2	Cellular Component:integral component of membrane (GO:0016021),Biological Process:transmembrane transport (GO:0055085)	Ca2+:H+ antiporter	--	--	Ca2+/H+ antiporter	P	Inorganic ion transport and metabolism ;	IPR004837 [Sodium/calcium exchanger membrane region]
Nitab4.5_0000337g0060	Endoplasmin, Heat shock protein Hsp90 family, Histidine kinase-like ATPase, ATP-binding domain, Ribosomal protein S5 domain 2-type fold, Heat shock protein Hsp90, N-terminal, Heat shock protein Hsp90, conserved site	30301.8	32590.7	29574.2	23623.1	25668.5	23566.7	22325.9	25618.4	23734.6	23757.6	23548.4	23527.3	1.29001	0.00625592	0.367385	up	NA	NA	NA	NA	NA	NA	NA	NA	4	Molecular Function:ATP binding (GO:0005524),Biological Process:protein folding (GO:0006457),Biological Process:response to stress (GO:0006950),Molecular Function:unfolded protein binding (GO:0051082)	heat shock protein 90kDa beta	--	ko04141 Protein processing in endoplasmic reticulum ko04626 Plant-pathogen interaction	Molecular chaperone, HSP90 family	O	Posttranslational modification, protein turnover, chaperones ;	IPR001404 [Heat shock protein Hsp90 family] ; IPR003594[Histidine kinase-like ATPase, C-terminal domain] ; IPR020575[Heat shock protein Hsp90, N-terminal]
Nitab4.5_0000337g0180	Peptidase S9A, prolyl oligopeptidase, Peptidase S9, serine active site, Peptidase S9, prolyl oligopeptidase, catalytic domain, Peptidase S9A, N-terminal domain	10748.4	11044.4	11181.5	10357.9	10100.3	9932.3	8147.8	9261.9	8228.3	12658.8	10205.5	9723.1	1.28615	0.00302229	0.363058	up	NA	NA	NA	NA	NA	NA	NA	NA	4	Molecular Function:serine-type endopeptidase activity (GO:0004252),Biological Process:proteolysis (GO:0006508),Molecular Function:serine-type peptidase activity (GO:0008236),Molecular Function:serine-type exopeptidase activity (GO:0070008)	prolyl oligopeptidase	3.4.21.26		Prolyl oligopeptidase PreP, S9A serine peptidase family	E	Amino acid transport and metabolism ;	IPR001375 [Peptidase S9, prolyl oligopeptidase, catalytic domain] ; IPR002470[Peptidase S9A, prolyl oligopeptidase] ; IPR023302[Peptidase S9A, N-terminal domain]
Nitab4.5_0000337g0200	P-loop containing nucleoside triphosphate hydrolase, ATPase, AAA-type, core, Peptidase M41, Peptidase, FtsH, ATPase, AAA-type, conserved site, AAA+ ATPase domain	724.1	720.4	580.5	583.8	600.6	548	550.3	508.6	502.1	501.2	468.8	550.8	1.29725	0.0356199	0.375451	up	NA	NA	NA	NA	NA	NA	NA	NA	3	Molecular Function:metalloendopeptidase activity (GO:0004222),Molecular Function:ATP binding (GO:0005524),Biological Process:proteolysis (GO:0006508)	cell division protease FtsH	3.4.24.-	--	ATP-dependent Zn proteases	O	Posttranslational modification, protein turnover, chaperones ;	IPR000642 [Peptidase M41] ; IPR003593[AAA+ ATPase domain] ; IPR003959[ATPase, AAA-type, core]
Nitab4.5_0000339g0010	AAA-type ATPase, N-terminal domain, AAA+ ATPase domain, ATPase, AAA-type, core, P-loop containing nucleoside triphosphate hydrolase, ATPase, AAA-type, conserved site	3711.9	3430.2	2627.2	1467.8	1296	1464.8	990.7	977.6	971.3	1289.3	1192.6	1111.5	3.32334	0.0197459	1.73264	up	1.4385	0.0162437	0.52456	up	1.22241	0.0497782	0.28973	up	1	Molecular Function:ATP binding (GO:0005524)	--	--	--	AAA+-type ATPase, SpoVK/Ycf46/Vps4 family	MDT	Cell wall/membrane/envelope biogenesis ; Cell cycle control, cell division, chromosome partitioning ; Signal transduction mechanisms ;	IPR003593 [AAA+ ATPase domain] ; IPR003959[ATPase, AAA-type, core] ; IPR025753[AAA-type ATPase, N-terminal domain]
Nitab4.5_0000339g0050	Nucleoside diphosphate kinase, active site, Nucleoside diphosphate kinase	537.4	429.9	598.5	562.2	574.5	624.6	713.9	702.3	837	666.6	780.9	808.4	0.694923	0.0248971	-0.525075	down	0.781688	0.0253794	-0.355335	down	NA	NA	NA	NA	5	Molecular Function:nucleoside diphosphate kinase activity (GO:0004550),Biological Process:nucleoside diphosphate phosphorylation (GO:0006165),Biological Process:GTP biosynthetic process (GO:0006183),Biological Process:UTP biosynthetic process (GO:0006228),Biological Process:CTP biosynthetic process (GO:0006241)	nucleoside-diphosphate kinase	2.7.4.6	ko00230 Purine metabolism ko00240 Pyrimidine metabolism ko01100 Metabolic pathways ko01110 Biosynthesis of secondary metabolites ko04016 MAPK signaling pathway - plant	Nucleoside diphosphate kinase	F	Nucleotide transport and metabolism ;	IPR001564 [Nucleoside diphosphate kinase]
Nitab4.5_0000339g0150	Proteinase inhibitor I3, Kunitz legume, Kunitz inhibitor ST1-like	1062.8	1247.3	1010.3	853.7	785.1	903.2	877	724.7	763.2	632.9	775.8	834.3	1.40403	0.0201341	0.489578	up	NA	NA	NA	NA	NA	NA	NA	NA	1	Molecular Function:endopeptidase inhibitor activity (GO:0004866)	--	--	--	--	--	--	IPR002160 [Proteinase inhibitor I3, Kunitz legume]
Nitab4.5_0000352g0020	Alpha/beta hydrolase fold-1	468.3	417.6	445.5	397.3	380.6	381.9	363.9	329.7	322.7	314.7	324.2	324.2	1.31005	0.0056546	0.389618	up	NA	NA	NA	NA	NA	NA	NA	NA	--	--	abhydrolase domain-containing protein 5	2.3.1.51		Lysophospholipase, alpha-beta hydrolase superfamily	I	Lipid transport and metabolism ;	IPR000073 [Alpha/beta hydrolase fold-1]
Nitab4.5_0000357g0050	Synaptojanin, N-terminal	170.3	148.9	151	133.3	122.2	152.5	123.4	123.1	114.4	126.5	122	136	1.30285	0.00799444	0.381675	up	NA	NA	NA	NA	NA	NA	NA	NA	3	Biological Process:vacuole organization (GO:0007033),Biological Process:phosphatidylinositol-3-phosphate biosynthetic process (GO:0036092),Molecular Function:phosphoric ester hydrolase activity (GO:0042578)	--	--	--	--	--	--	IPR002013 [SAC domain] ; IPR030213[Phosphoinositide phosphatase SAC, plants]
Nitab4.5_0000360g0010	Rhodanese-like domain	2782.2	2972.9	2741.9	2531.8	2494.1	2387.1	2207.7	2278.4	2294.1	2644.2	2424.5	2476.3	1.25321	0.00166853	0.325626	up	NA	NA	NA	NA	NA	NA	NA	NA	--	--	chitinase domain-containing protein 1	--	--	Rhodanese-related sulfurtransferase	P	Inorganic ion transport and metabolism ;	--
Nitab4.5_0000364g0090	Villin/Gelsolin, Villin headpiece, Gelsolin domain	1684.2	1694.9	1979.1	2087.8	2233.4	2234.7	2118.5	2167.5	2312.7	1979.3	2062.4	2173.1	0.812008	0.0214736	-0.300433	down	NA	NA	NA	NA	NA	NA	NA	NA	4	Molecular Function:actin binding (GO:0003779),Biological Process:cytoskeleton organization (GO:0007010),Molecular Function:actin filament binding (GO:0051015),Biological Process:actin filament bundle assembly (GO:0051017)	gelsolin	--		--	--	--	IPR003128 [Villin headpiece] ; IPR007122[Villin/Gelsolin] ; IPR007123[Gelsolin-like domain] ; IPR030009[Villin-2/3/4/5, plant]
Nitab4.5_0000366g0170	Proteinase inhibitor, propeptide, Peptidase S8, subtilisin, Asp-active site, Protease-associated domain, PA, Peptidase S8, subtilisin-related, Peptidase S8A, DUF1034 C-terminal, Proteinase inhibitor I9, Peptidase S8, subtilisin, Ser-active site, Peptidase S8/S53 domain	2861.4	2840.5	2813.9	3511.5	3845.4	4043.8	3350.5	3456.1	3875.5	3402.4	3012.3	3434.6	0.797203	0.0450076	-0.326981	down	NA	NA	NA	NA	NA	NA	NA	NA	4	Molecular Function:serine-type endopeptidase activity (GO:0004252),Cellular Component:cell wall (GO:0005618),Biological Process:proteolysis (GO:0006508),Cellular Component:membrane (GO:0016020)	--	--	--	Serine protease, subtilisin family	O	Posttranslational modification, protein turnover, chaperones ;	IPR000209 [Peptidase S8/S53 domain] ; IPR003137[PA domain] ; IPR010259[Peptidase S8 propeptide/proteinase inhibitor I9] ; IPR010435[Fn3-like domain] ; IPR015500[Peptidase S8, subtilisin-related]
Nitab4.5_0000367g0040	Ribosomal protein L22/L17, eukaryotic/archaeal, Ribosomal protein L22/L17, Ribosomal protein L22/L17, conserved site	822.9	834.1	837.5	908.4	1022.5	795.2	929	1060.3	1029.8	887.4	938.2	1004.2	0.82624	0.046264	-0.275368	down	NA	NA	NA	NA	NA	NA	NA	NA	4	Molecular Function:structural constituent of ribosome (GO:0003735),Cellular Component:ribosome (GO:0005840),Biological Process:translation (GO:0006412),Cellular Component:large ribosomal subunit (GO:0015934)	large subunit ribosomal protein L17e	--	ko03010 Ribosome	Ribosomal protein L22	J	Translation, ribosomal structure and biogenesis ;	IPR001063 [Ribosomal protein L22/L17] ; IPR005721[Ribosomal protein L22/L17, eukaryotic/archaeal]
Nitab4.5_0000375g0070	Amino acid transporter, transmembrane	241.6	186.9	182.8	168.1	147.3	149.1	157.8	134.5	142.4	151.7	154.6	141.3	1.40626	0.0431854	0.49186	up	NA	NA	NA	NA	NA	NA	NA	NA	--	--	--	--	--	--	--	--	IPR013057 [Amino acid transporter, transmembrane domain]
Nitab4.5_0000375g0270	Chalcone isomerase, Chalcone isomerase, 3-layer sandwich	152.1	155.7	166	142.8	147.1	115.7	92.7	115.3	91.3	161.9	97.9	88.1	1.58303	0.0027412	0.662686	up	1.35516	0.0474847	0.438465	up	NA	NA	NA	NA	1	Molecular Function:intramolecular lyase activity (GO:0016872)	chalcone isomerase	5.5.1.6	ko00941 Flavonoid biosynthesis ko01100 Metabolic pathways ko01110 Biosynthesis of secondary metabolites	--	--	--	IPR016087 [Chalcone isomerase]
Nitab4.5_0000375g0280	ATPase, F1 complex, delta/epsilon subunit, N-terminal, ATPase, F1 complex, delta/epsilon subunit	4086.4	4444	3613.3	3979.5	3960	3591.4	3215.4	3398.3	2966.8	3560.4	3139.3	3455.2	1.26754	0.0344725	0.342035	up	1.20358	0.0216022	0.267332	up	NA	NA	NA	NA	1	Biological Process:ATP synthesis coupled proton transport (GO:0015986)	F-type H+-transporting ATPase subunit delta	--	ko00190 Oxidative phosphorylation ko01100 Metabolic pathways	FoF1-type ATP synthase, epsilon subunit	C	Energy production and conversion ;	IPR001469 [ATP synthase, F1 complex, delta/epsilon subunit] ; IPR020546[ATP synthase, F1 complex, delta/epsilon subunit, N-terminal]
Nitab4.5_0000385g0080	GroES (chaperonin 10)-like, Alcohol dehydrogenase GroES-like, Alcohol dehydrogenase superfamily, zinc-type, Alcohol dehydrogenase, C-terminal, Alcohol dehydrogenase, zinc-type, conserved site, NAD(P)-binding domain, Alcohol dehydrogenase class III/S-(hydroxymethyl)glutathione dehydrogenase	5504.4	5130	4930.1	5455.5	5587.7	6699.1	6837	6125.2	6261.9	5461.4	5517.5	5737.5	0.809635	0.0114389	-0.304657	down	NA	NA	NA	NA	NA	NA	NA	NA	1	Biological Process:oxidation-reduction process (GO:0055114)	--	--	ko00010 Glycolysis / Gluconeogenesis ko00071 Fatty acid degradation ko00350 Tyrosine metabolism ko01100 Metabolic pathways ko01110 Biosynthesis of secondary metabolites ko01200 Carbon metabolism	Zn-dependent alcohol dehydrogenase	R	General function prediction only ;	IPR013149 [Alcohol dehydrogenase, C-terminal] ; IPR013154[Alcohol dehydrogenase, N-terminal]
Nitab4.5_0000386g0050	Tryptophan synthase beta subunit-like PLP-dependent enzymes superfamily, Cysteine synthase/cystathionine beta-synthase P-phosphate-binding site	381.5	353.7	375.3	365.8	306.1	352.6	325.8	284.9	281.2	351.1	324.7	304.6	1.24509	0.0117599	0.316256	up	NA	NA	NA	NA	NA	NA	NA	NA	4	Molecular Function:cysteine synthase activity (GO:0004124),Cellular Component:mitochondrion (GO:0005739),Biological Process:cyanide metabolic process (GO:0019499),Molecular Function:L-3-cyanoalanine synthase activity (GO:0050017)	--	--	ko00270 Cysteine and methionine metabolism ko00460 Cyanoamino acid metabolism ko00920 Sulfur metabolism ko01100 Metabolic pathways ko01110 Biosynthesis of secondary metabolites ko01200 Carbon metabolism ko01230 Biosynthesis of amino acids	Cysteine synthase	E	Amino acid transport and metabolism ;	IPR001926 [Tryptophan synthase beta subunit-like PLP-dependent enzyme] ; IPR031111[L-3-cyanoalanine synthase, mitochondrial]
Nitab4.5_0000387g0090	Cobalamin-independent methionine synthase, Methionine synthase, vitamin-B12 independent, Cobalamin (vitamin B12)-independent methionine synthase MetE, N-terminal	374.2	357.6	390.9	408	472.7	401	469.9	550.2	572.3	457.9	424	448	0.705036	0.00859657	-0.50423	down	NA	NA	NA	NA	NA	NA	NA	NA	4	Molecular Function:5-methyltetrahydropteroyltriglutamate-homocysteine S-methyltransferase activity (GO:0003871),Molecular Function:zinc ion binding (GO:0008270),Biological Process:cellular amino acid biosynthetic process (GO:0008652),Biological Process:methionine biosynthetic process (GO:0009086)	5-methyltetrahydropteroyltriglutamate--homocysteine methyltransferase	2.1.1.14	ko00270 Cysteine and methionine metabolism ko00450 Selenocompound metabolism ko01100 Metabolic pathways ko01110 Biosynthesis of secondary metabolites ko01230 Biosynthesis of amino acids	Methionine synthase II (cobalamin-independent)	E	Amino acid transport and metabolism ;	IPR002629 [Cobalamin-independent methionine synthase MetE, C-terminal/archaeal] ; IPR013215[Cobalamin-independent methionine synthase MetE, N-terminal]
Nitab4.5_0000397g0110	UHRF1-binding protein 1-like, Vacuolar protein sorting-associated protein 13A N-terminal domain	898.3	754.2	903.1	909.9	1010.8	1012	1035.4	1070.4	1103.8	940.1	950.8	1018.9	0.796236	0.0144097	-0.328731	down	NA	NA	NA	NA	NA	NA	NA	NA	--	--	--	--	--	--	--	--	IPR026728 [UHRF1-binding protein 1-like] ; IPR026854[Vacuolar protein sorting-associated protein 13, N-terminal domain]
Nitab4.5_0000402g0040	Transketolase, C-terminal/Pyruvate-ferredoxin oxidoreductase, domain II, Transketolase-like, pyrimidine-binding domain, Transketolase, C-terminal, Transketolase binding site, Deoxyxylulose-5-phosphate synthase	1887.3	2032.5	1669.9	1081.9	1140.7	956	846.4	1145.5	1017.5	1237.7	974.6	933.3	1.85741	0.00323463	0.893295	up	NA	NA	NA	NA	NA	NA	NA	NA	2	Molecular Function:1-deoxy-D-xylulose-5-phosphate synthase activity (GO:0008661),Biological Process:terpenoid biosynthetic process (GO:0016114)	1-deoxy-D-xylulose-5-phosphate synthase	2.2.1.7	ko00730 Thiamine metabolism ko00900 Terpenoid backbone biosynthesis ko01100 Metabolic pathways ko01110 Biosynthesis of secondary metabolites	Deoxyxylulose-5-phosphate synthase	HI	Coenzyme transport and metabolism ; Lipid transport and metabolism ;	IPR005475 [Transketolase-like, pyrimidine-binding domain] ; IPR005477[Deoxyxylulose-5-phosphate synthase] ; IPR033248[Transketolase, C-terminal domain]
Nitab4.5_0000403g0080	UDP-glucuronosyl/UDP-glucosyltransferase	137.8	88.5	117	87.2	72.3	73.5	60.3	73.4	65.8	77.2	68.9	62.2	1.7208	0.0316166	0.783081	up	NA	NA	NA	NA	NA	NA	NA	NA	1	Biological Process:metabolic process (GO:0008152)	--	--	--	--	--	--	IPR002213 [UDP-glucuronosyl/UDP-glucosyltransferase]
Nitab4.5_0000407g0130	Catalase haem-binding site, Catalase, mono-functional, haem-containing, Catalase-like domain, Catalase core domain, Catalase immune-responsive domain, Catalase, mono-functional, haem-containing, clades 1 and 3, Catalase active site	28802	26861.4	28659.5	33892	33025.2	41305.4	36920.4	37108.5	37795.1	27339	41016.5	33651.4	0.754068	0.000173872	-0.407233	down	NA	NA	NA	NA	NA	NA	NA	NA	4	Molecular Function:catalase activity (GO:0004096),Biological Process:response to oxidative stress (GO:0006979),Molecular Function:heme binding (GO:0020037),Biological Process:oxidation-reduction process (GO:0055114)	catalase	1.11.1.6	ko00380 Tryptophan metabolism ko00630 Glyoxylate and dicarboxylate metabolism ko01110 Biosynthesis of secondary metabolites ko01200 Carbon metabolism ko04016 MAPK signaling pathway - plant ko04146 Peroxisome	Catalase	P	Inorganic ion transport and metabolism ;	IPR010582 [Catalase immune-responsive domain] ; IPR011614[Catalase core domain] ; IPR018028[Catalase, mono-functional, haem-containing]
Nitab4.5_0000410g0030	Histone deacetylase superfamily, Zinc finger, RanBP2-type, Histone deacetylase domain	369.2	297.2	346.5	330.2	391.2	346.7	394.4	529.5	479.5	380.5	408.6	441.1	0.721747	0.04387	-0.470435	down	NA	NA	NA	NA	NA	NA	NA	NA	--	--	histone deacetylase 6	3.5.1.98		Acetoin utilization deacetylase AcuC or a related deacetylase	BQ	Chromatin structure and dynamics ; Secondary metabolites biosynthesis, transport and catabolism ;	IPR000286 [Histone deacetylase superfamily] ; IPR023801[Histone deacetylase domain]
Nitab4.5_0000416g0140	Glycoside hydrolase, chitinase active site, Glycoside hydrolase, superfamily, Glycoside hydrolase, catalytic domain, Chitinase II, Glycoside hydrolase, family 18, catalytic domain	4608.6	4677.7	4032	3640.3	3854.5	4138.6	3543.9	3169.7	3706.2	3535.5	3420.6	3356.2	1.27817	0.0203152	0.354082	up	NA	NA	NA	NA	NA	NA	NA	NA	3	Molecular Function:chitinase activity (GO:0004568),Biological Process:carbohydrate metabolic process (GO:0005975),Biological Process:chitin catabolic process (GO:0006032)	chitinase	3.2.1.14	ko00520 Amino sugar and nucleotide sugar metabolism ko01100 Metabolic pathways	Chitinase, GH18 family	G	Carbohydrate transport and metabolism ;	IPR001223 [Glycoside hydrolase family 18, catalytic domain] ; IPR011583[Chitinase II]
Nitab4.5_0000416g0240	Chitinase II, Glycoside hydrolase, superfamily, Glycoside hydrolase, family 18, catalytic domain, Glycoside hydrolase, catalytic domain	2501.3	2487.7	2046.2	1542.7	1703.9	1544.2	1590.1	1426.6	1470.9	1620	1675.4	1578.3	1.5677	0.0056917	0.648647	up	NA	NA	NA	NA	NA	NA	NA	NA	3	Molecular Function:chitinase activity (GO:0004568),Biological Process:carbohydrate metabolic process (GO:0005975),Biological Process:chitin catabolic process (GO:0006032)	chitinase	3.2.1.14	ko00520 Amino sugar and nucleotide sugar metabolism ko01100 Metabolic pathways	Chitinase, GH18 family	G	Carbohydrate transport and metabolism ;	IPR001223 [Glycoside hydrolase family 18, catalytic domain] ; IPR011583[Chitinase II]
Nitab4.5_0000417g0120	Serine/threonine-protein kinase, active site, Concanavalin A-like lectin/glucanase, subgroup, Protein kinase-like domain, Protein kinase domain, Serine-threonine/tyrosine-protein kinase catalytic domain, Protein kinase, ATP binding site	171.4	194.7	173.6	169.9	131.1	157.3	133.1	151.9	157.7	214.9	157	152.8	1.21911	0.0369734	0.285828	up	NA	NA	NA	NA	NA	NA	NA	NA	3	Molecular Function:protein kinase activity (GO:0004672),Molecular Function:ATP binding (GO:0005524),Biological Process:protein phosphorylation (GO:0006468)	--	--	--	Serine/threonine protein kinase	T	Signal transduction mechanisms ;	IPR000719 [Protein kinase domain] ; IPR001245[Serine-threonine/tyrosine-protein kinase catalytic domain]
Nitab4.5_0000419g0060	Protein kinase, ATP binding site, Malectin-like carbohydrate-binding domain, Serine/threonine- / dual specificity protein kinase, catalytic domain, Serine-threonine/tyrosine-protein kinase catalytic domain, Concanavalin A-like lectin/glucanase, subgroup, Serine/threonine-protein kinase, active site, Protein kinase-like domain, Protein kinase domain	1401.1	1366.3	1303.6	1115.1	1082.9	1176.8	1079.9	981	985.2	955.2	1035.6	1035.4	1.33646	0.00136949	0.41842	up	NA	NA	NA	NA	NA	NA	NA	NA	3	Molecular Function:protein kinase activity (GO:0004672),Molecular Function:ATP binding (GO:0005524),Biological Process:protein phosphorylation (GO:0006468)	--	--	--	Serine/threonine protein kinase	T	Signal transduction mechanisms ;	IPR000719 [Protein kinase domain] ; IPR001245[Serine-threonine/tyrosine-protein kinase catalytic domain] ; IPR024788[Malectin-like carbohydrate-binding domain]
Nitab4.5_0000425g0050	Ribosomal protein L30e, Ribosomal protein L30e, conserved site, Ribosomal protein L7Ae/L30e/S12e/Gadd45	1815	1760.4	2065.4	1950.3	2067	2101.5	2886.3	2608.3	2893	2311.7	2909.8	2739.4	0.672517	0.00231542	-0.572358	down	0.729505	0.00192502	-0.455009	down	NA	NA	NA	NA	--	--	large subunit ribosomal protein L30e	--	ko03010 Ribosome	Ribosomal protein L30E	J	Translation, ribosomal structure and biogenesis ;	IPR004038 [Ribosomal protein L7Ae/L30e/S12e/Gadd45]
Nitab4.5_0000430g0020	EF-hand domain pair, EF-Hand 1, calcium-binding site, EF-hand domain	446.3	488.4	382.8	265.7	268.4	289.6	266	224.9	242.7	258.1	300.1	223.8	1.79594	0.00409671	0.844737	up	NA	NA	NA	NA	NA	NA	NA	NA	1	Molecular Function:calcium ion binding (GO:0005509)	calmodulin	--	ko04016 MAPK signaling pathway - plant ko04070 Phosphatidylinositol signaling system ko04626 Plant-pathogen interaction	Ca2+-binding protein, EF-hand superfamily	T	Signal transduction mechanisms ;	IPR002048 [EF-hand domain]
Nitab4.5_0000430g0140		107.8	120.1	132.9	129.5	138.3	147.8	152.4	150.6	172.3	136	154.2	165.5	0.7591	0.0190943	-0.397639	down	NA	NA	NA	NA	NA	NA	NA	NA	3	Cellular Component:endoplasmic reticulum (GO:0005783),Biological Process:intracellular protein transport (GO:0006886),Cellular Component:integral component of membrane (GO:0016021)	--	--	--	--	--	--	IPR008417 [B-cell receptor-associated protein 29/31]
Nitab4.5_0000430g0180	Dihydroorotate dehydrogenase, class 1/ 2, Dihydroorotate dehydrogenase domain, Aldolase-type TIM barrel	6421.3	6145.7	5520.1	5599.6	5306.8	5767.7	5004.1	4889.5	4826.8	5167.8	4654.3	4763.9	1.22871	0.0144747	0.297144	up	NA	NA	NA	NA	NA	NA	NA	NA	2	Cellular Component:cytoplasm (GO:0005737),Biological Process:oxidation-reduction process (GO:0055114)	dihydropyrimidine dehydrogenase (NADP+)	1.3.1.2	ko00240 Pyrimidine metabolism ko00410 beta-Alanine metabolism ko00770 Pantothenate and CoA biosynthesis ko01100 Metabolic pathways	Dihydroorotate dehydrogenase	F	Nucleotide transport and metabolism ;	IPR005720 [Dihydroorotate dehydrogenase domain]
Nitab4.5_0000437g0040	Amidohydrolase 1, Dihydroorotase, conserved site	532.4	452.5	530.6	540.3	570.6	566.3	573.6	625.5	625.3	525.4	552.7	538.2	0.830684	0.0308056	-0.267628	down	NA	NA	NA	NA	NA	NA	NA	NA	3	Molecular Function:dihydroorotase activity (GO:0004151),Molecular Function:hydrolase activity (GO:0016787),Biological Process:pyrimidine nucleobase biosynthetic process (GO:0019856)	dihydroorotase	3.5.2.3	ko00240 Pyrimidine metabolism ko01100 Metabolic pathways	Dihydroorotase	F	Nucleotide transport and metabolism ;	IPR004721 [Dihydroorotase homodimeric type] ; IPR006680[Amidohydrolase-related]
Nitab4.5_0000441g0090		92.5	95.4	105.1	97.3	110.8	98.4	122.3	117.4	124.3	90	102.1	103	0.804945	0.0054321	-0.313038	down	NA	NA	NA	NA	0.810714	0.00791559	-0.302735	down	--	--	--	--	--	--	--	--	--
Nitab4.5_0000442g0160	NAD-dependent epimerase/dehydratase, NAD(P)-binding domain	1032.9	995.7	1174.1	1273.9	1204.5	1226.9	1200.7	1260.8	1385.8	1130.2	1173.9	1180.5	0.832454	0.0492387	-0.264558	down	NA	NA	NA	NA	NA	NA	NA	NA	2	Molecular Function:catalytic activity (GO:0003824),Molecular Function:coenzyme binding (GO:0050662)	UDP-apiose/xylose synthase	--	ko00520 Amino sugar and nucleotide sugar metabolism ko01100 Metabolic pathways	Nucleoside-diphosphate-sugar epimerase	M	Cell wall/membrane/envelope biogenesis ;	IPR001509 [NAD-dependent epimerase/dehydratase]
Nitab4.5_0000444g0150	Thiamine pyrophosphate (TPP)-dependent enzyme, Thiamine pyrophosphate enzyme, N-terminal TPP-binding domain	821.4	751.6	617.1	649.2	764.4	724.3	550.8	582.3	542.2	532.5	466.8	572.9	1.30729	0.0485727	0.386577	up	1.27613	0.0126882	0.351775	up	NA	NA	NA	NA	1	Molecular Function:thiamine pyrophosphate binding (GO:0030976)	pyruvate decarboxylase	4.1.1.1	ko00010 Glycolysis / Gluconeogenesis ko01100 Metabolic pathways ko01110 Biosynthesis of secondary metabolites	TPP-dependent 2-oxoacid decarboxylase, includes indolepyruvate decarboxylase	GHR	Carbohydrate transport and metabolism ; Coenzyme transport and metabolism ; General function prediction only ;	IPR012001 [Thiamine pyrophosphate enzyme, N-terminal TPP-binding domain]
Nitab4.5_0000446g0190		2195.3	2546.2	2146	2776	2858.6	2805.4	2757.9	2644.8	2888.7	2632.8	2412.5	2939.7	0.83068	0.0316231	-0.267635	down	NA	NA	NA	NA	NA	NA	NA	NA	--	--	--	--	--	--	--	--	--
Nitab4.5_0000457g0040	Peptidase M24, structural domain, Peptidase M24A, methionine aminopeptidase, subfamily 1, Peptidase M24, methionine aminopeptidase	166.4	206.9	201.6	227.4	184	216.1	243.2	304.7	294.8	223.3	252.1	252.5	0.682212	0.0176028	-0.551708	down	0.74463	0.0359185	-0.425404	down	NA	NA	NA	NA	--	--	methionyl aminopeptidase	3.4.11.18	--	Methionine aminopeptidase	J	Translation, ribosomal structure and biogenesis ;	IPR000994 [Peptidase M24] ; IPR001714[Peptidase M24, methionine aminopeptidase]
Nitab4.5_0000457g0400	Pentatricopeptide repeat	509.7	474.1	645.5	612.7	681	534.3	692.4	720.2	695.5	583.6	732	706.2	0.772876	0.0394035	-0.371691	down	NA	NA	NA	NA	NA	NA	NA	NA	--	--	--	--	--	--	--	--	IPR002885 [Pentatricopeptide repeat]
Nitab4.5_0000461g0130	ABC transporter, conserved site, P-loop containing nucleoside triphosphate hydrolase, ABC transporter type 1, transmembrane domain, AAA+ ATPase domain, ABC transporter-like, ABC transporter, transmembrane domain	1075.8	1018.4	959.5	829.3	769.5	865.2	710.3	662.9	628.2	691.6	698.8	686.6	1.52578	0.00103933	0.609549	up	1.23114	0.0136498	0.299993	up	NA	NA	NA	NA	5	Molecular Function:ATP binding (GO:0005524),Biological Process:transport (GO:0006810),Cellular Component:integral component of membrane (GO:0016021),Molecular Function:ATPase activity (GO:0016887),Biological Process:transmembrane transport (GO:0055085)	--	--	--	ABC-type multidrug transport system, ATPase and permease component	V	Defense mechanisms ;	IPR003439 [ABC transporter-like] ; IPR003593[AAA+ ATPase domain] ; IPR011527[ABC transporter type 1, transmembrane domain]
Nitab4.5_0000464g0120	Pyrophosphate-dependent phosphofructokinase PfpB, Phosphofructokinase domain, Pyrophosphate-dependent phosphofructokinase, alpha-helical	7348.9	7353.3	8134.7	8182.4	9212.8	8435.9	8357.9	9991.8	9576.2	8810.6	8944.2	9227.8	0.817768	0.0378933	-0.290237	down	NA	NA	NA	NA	NA	NA	NA	NA	2	Molecular Function:6-phosphofructokinase activity (GO:0003872),Biological Process:glycolytic process (GO:0006096)	diphosphate-dependent phosphofructokinase	2.7.1.90	ko00010 Glycolysis / Gluconeogenesis ko00030 Pentose phosphate pathway ko00051 Fructose and mannose metabolism ko01100 Metabolic pathways ko01110 Biosynthesis of secondary metabolites	6-phosphofructokinase	G	Carbohydrate transport and metabolism ;	IPR000023 [Phosphofructokinase domain]
Nitab4.5_0000468g0240	Glycoside hydrolase, superfamily, Beta-hexosaminidase subunit alpha/beta, Glycoside hydrolase family 20, catalytic core, Glycoside hydrolase, catalytic domain	1276.5	1361.7	1131.2	1148.9	986.3	1134.2	1074.2	1037.3	1020.3	1128.6	1083.2	1042.3	1.20359	0.0371567	0.267343	up	NA	NA	NA	NA	NA	NA	NA	NA	2	Molecular Function:beta-N-acetylhexosaminidase activity (GO:0004563),Biological Process:carbohydrate metabolic process (GO:0005975)	hexosaminidase	3.2.1.52	ko00511 Other glycan degradation ko00520 Amino sugar and nucleotide sugar metabolism ko00531 Glycosaminoglycan degradation ko00603 Glycosphingolipid biosynthesis - globo and isoglobo series ko00604 Glycosphingolipid biosynthesis - ganglio series ko01100 Metabolic pathways	N-acetyl-beta-hexosaminidase	G	Carbohydrate transport and metabolism ;	IPR015883 [Glycoside hydrolase family 20, catalytic domain] ; IPR025705[Beta-hexosaminidase] ; IPR029019[Beta-hexosaminidase, eukaryotic type, N-terminal]
Nitab4.5_0000470g0030	Rho termination factor, N-terminal	401.5	359.5	457.3	486.2	548.6	437.5	545.6	559.4	576.6	437.6	477.5	477.6	0.724489	0.00652604	-0.464965	down	NA	NA	NA	NA	0.828199	0.0038863	-0.27195	down	--	--	--	--	--	--	--	--	IPR011112 [Rho termination factor, N-terminal]
Nitab4.5_0000472g0260	ETC complex I subunit	272.7	240.5	262.7	250.4	278.2	312.2	381.2	365.7	369	300.2	324	372.3	0.695313	0.000436539	-0.524265	down	0.753473	0.00769641	-0.408373	down	NA	NA	NA	NA	2	Cellular Component:mitochondrial inner membrane (GO:0005743),Biological Process:respiratory electron transport chain (GO:0022904)	NADH dehydrogenase (ubiquinone) 1 alpha subcomplex subunit 5	--	ko00190 Oxidative phosphorylation ko01100 Metabolic pathways	--	--	--	IPR006806 [ETC complex I subunit]
Nitab4.5_0000481g0050	Methylosome subunit pICln	203	200.3	181.5	142.8	138	165.5	144.5	150.4	148.3	148.2	151.3	146.8	1.31949	0.00249285	0.399985	up	NA	NA	NA	NA	NA	NA	NA	NA	7	Biological Process:spliceosomal snRNP assembly (GO:0000387),Cellular Component:cytosol (GO:0005829),Cellular Component:plasma membrane (GO:0005886),Biological Process:chloride transport (GO:0006821),Biological Process:cell volume homeostasis (GO:0006884),Cellular Component:methylosome (GO:0034709),Cellular Component:pICln-Sm protein complex (GO:0034715)	chloride channel, nucleotide-sensitive, 1A	--	ko03013 RNA transport	--	--	--	IPR003521 [ICln]
Nitab4.5_0000483g0270	Squalene/phytoene synthase, Squalene/phytoene synthase, conserved site, Terpenoid synthase	948	1016.6	1116.4	1282.5	1375.8	1071	1507.8	1442.7	1388.3	1197.4	1424	1419.5	0.710104	0.00218757	-0.493897	down	NA	NA	NA	NA	NA	NA	NA	NA	2	Biological Process:biosynthetic process (GO:0009058),Molecular Function:transferase activity (GO:0016740)	--	--	ko00906 Carotenoid biosynthesis ko01100 Metabolic pathways ko01110 Biosynthesis of secondary metabolites	Phytoene/squalene synthetase	I	Lipid transport and metabolism ;	IPR002060 [Squalene/phytoene synthase]
Nitab4.5_0000491g0110	Phosphoesterase domain, Iron/zinc purple acid phosphatase-like C-terminal domain, Purple acid phosphatase-like, N-terminal, Purple acid phosphatase, N-terminal	5358.3	6251.5	5686.2	3778.3	3989	3500.6	3487	4574.6	3764.7	4091.9	4326.3	4269.7	1.4625	0.0120176	0.54844	up	NA	NA	NA	NA	NA	NA	NA	NA	1	Molecular Function:hydrolase activity (GO:0016787)				PKD repeat	S	Function unknown ;	IPR004843 [Calcineurin-like phosphoesterase domain, ApaH type] ; IPR025733[Iron/zinc purple acid phosphatase-like C-terminal domain]
Nitab4.5_0000492g0010	PLAT/LH2 domain, Lipoxygenase, domain 3, Lipoxygenase, C-terminal, Lipoxygenase, plant, Lipase/lipooxygenase, PLAT/LH2, Lipoxygenase	3363.2	4254.9	2677.8	1805.3	1693.9	1737.2	1502.6	1751.1	1548.7	1816.2	1722.1	1702.1	2.14391	0.0167357	1.10024	up	NA	NA	NA	NA	NA	NA	NA	NA	4	Molecular Function:protein binding (GO:0005515),Molecular Function:oxidoreductase activity (GO:0016491),Molecular Function:metal ion binding (GO:0046872),Biological Process:oxidation-reduction process (GO:0055114)	lipoxygenase	1.13.11.12	ko00591 Linoleic acid metabolism ko00592 alpha-Linolenic acid metabolism ko01100 Metabolic pathways ko01110 Biosynthesis of secondary metabolites	--	--	--	IPR000907 [Lipoxygenase] ; IPR001024[PLAT/LH2 domain] ; IPR001246[Lipoxygenase, plant] ; IPR013819[Lipoxygenase, C-terminal]
Nitab4.5_0000497g0200	Zinc finger, LIM-type	77.3	68.5	65.4	109.5	145.4	125.5	223	217.7	287.4	74	142.1	170	0.29007	0.0146835	-1.78553	down	0.522456	0.00935091	-0.936619	down	0.530284	0.0347138	-0.915162	down	1	Molecular Function:zinc ion binding (GO:0008270)	cysteine and glycine-rich protein	--	--	--	--	--	IPR001781 [Zinc finger, LIM-type]
Nitab4.5_0000500g0050	Small GTPase superfamily, Rho type, P-loop containing nucleoside triphosphate hydrolase, Ran GTPase, Small GTPase superfamily, Ras type, Small GTPase superfamily, Rab type, Small GTPase superfamily, Small GTP-binding protein domain	931.1	883.9	871.5	730.6	679	775.2	704.1	637.7	646.8	664.9	672.7	667.5	1.35095	0.00108451	0.433975	up	NA	NA	NA	NA	NA	NA	NA	NA	2	Molecular Function:GTP binding (GO:0005525),Biological Process:small GTPase mediated signal transduction (GO:0007264)	Ras-related protein Rab-1A	--		GTPase SAR1 family domain	R	General function prediction only ;	IPR001806 [Small GTPase superfamily]
Nitab4.5_0000502g0130	Aldolase-type TIM barrel, CBS domain, Pentatricopeptide repeat	105.9	131.9	139.3	142.7	135.8	143.9	166.8	176.3	176.1	153.4	166.4	181.6	0.72631	0.0110929	-0.461343	down	0.813559	0.00131206	-0.297681	down	NA	NA	NA	NA	--	--	--	--	--	--	--	--	IPR000644 [CBS domain] ; IPR002885[Pentatricopeptide repeat]
Nitab4.5_0000504g0010	Trigger factor, ribosome-binding, bacterial	651.2	597.4	712.1	779.4	891.9	620.1	803.1	867.1	881.4	721	798.4	817.4	0.76842	0.00858897	-0.380033	down	NA	NA	NA	NA	NA	NA	NA	NA	2	Biological Process:protein folding (GO:0006457),Biological Process:protein transport (GO:0015031)	--	--	--	FKBP-type peptidyl-prolyl cis-trans isomerase (trigger factor)	O	Posttranslational modification, protein turnover, chaperones ;	IPR005215 [Trigger factor] ; IPR008881[Trigger factor, ribosome-binding, bacterial]
Nitab4.5_0000506g0020	Hyaluronan/mRNA-binding protein, Stm1, N-terminal	4350.5	4718.6	4984.8	5173.3	5394.6	4687.4	5399	6033.6	5442.9	4793	5586.6	5440.5	0.832799	0.0268086	-0.26396	down	NA	NA	NA	NA	NA	NA	NA	NA	--	--	plasminogen activator inhibitor 1 RNA-binding protein	--	--	--	--	--	IPR006861 [Hyaluronan/mRNA-binding protein] ; IPR019084[Stm1-like, N-terminal]
Nitab4.5_0000511g0040	Lipase, GDSL, SGNH hydrolase-type esterase domain	804.2	751.1	629.2	572.3	619.6	699.5	600.8	477.1	415.6	482.2	525.8	570.7	1.46267	0.0374934	0.548606	up	NA	NA	NA	NA	NA	NA	NA	NA	--	--	--	--	--	Lysophospholipase L1 or related esterase	E	Amino acid transport and metabolism ;	IPR013830 [SGNH hydrolase-type esterase domain]
Nitab4.5_0000512g0200	NAD(P)-binding domain, Short-chain dehydrogenase/reductase SDR, Light-dependent protochlorophyllide reductase, Glucose/ribitol dehydrogenase	10666.8	11993.8	13535.1	14304.1	13994.6	12958.8	16267.3	17072.9	17070.5	14670.4	17529.5	16958	0.718016	0.0055443	-0.477912	down	0.818427	0.00331702	-0.289074	down	NA	NA	NA	NA	--	--	protochlorophyllide reductase	1.3.1.33	ko00860 Porphyrin and chlorophyll metabolism ko01100 Metabolic pathways ko01110 Biosynthesis of secondary metabolites	NAD(P)-dependent dehydrogenase, short-chain alcohol dehydrogenase family	IQR	Lipid transport and metabolism ; Secondary metabolites biosynthesis, transport and catabolism ; General function prediction only ;	IPR002347 [Short-chain dehydrogenase/reductase SDR]
Nitab4.5_0000514g0050	Zinc-binding ribosomal protein, Ribosomal protein L44e	664.6	636.1	828.1	703.2	739.4	744.2	1153.9	1015.6	1243.5	847.9	1260.5	1255.6	0.623733	0.00868468	-0.681	down	0.640727	0.00376206	-0.642219	down	NA	NA	NA	NA	4	Molecular Function:structural constituent of ribosome (GO:0003735),Cellular Component:intracellular (GO:0005622),Cellular Component:ribosome (GO:0005840),Biological Process:translation (GO:0006412)	large subunit ribosomal protein L44e	--	ko03010 Ribosome	Ribosomal protein L44E	J	Translation, ribosomal structure and biogenesis ;	IPR000552 [Ribosomal protein L44e]
Nitab4.5_0000514g0060	Mpp10 protein, U3 small nucleolar ribonucleoprotein complex, subunit Mpp10p	430.2	414.3	483.1	468.9	615.9	475.3	508.8	593.6	532.3	505.8	524.7	527.7	0.812137	0.035275	-0.300205	down	NA	NA	NA	NA	NA	NA	NA	NA	4	Cellular Component:nucleus (GO:0005634),Cellular Component:small nucleolar ribonucleoprotein complex (GO:0005732),Biological Process:rRNA processing (GO:0006364),Cellular Component:Mpp10 complex (GO:0034457)	U3 small nucleolar RNA-associated protein MPP10	--	ko03008 Ribosome biogenesis in eukaryotes	--	--	--	IPR012173 [U3 small nucleolar ribonucleoprotein complex, subunit Mpp10]
Nitab4.5_0000525g0010	LysM domain, Protein kinase-like domain, Protein kinase domain, Concanavalin A-like lectin/glucanase, subgroup, Serine/threonine- / dual specificity protein kinase, catalytic domain, Serine/threonine-protein kinase, active site	113.6	82.6	93.6	77.5	72.7	83.6	65.6	70.5	69.4	77.5	74.1	74.5	1.41022	0.037798	0.495919	up	NA	NA	NA	NA	NA	NA	NA	NA	3	Molecular Function:protein kinase activity (GO:0004672),Molecular Function:ATP binding (GO:0005524),Biological Process:protein phosphorylation (GO:0006468)	--	--	--	Serine/threonine protein kinase	T	Signal transduction mechanisms ;	IPR000719 [Protein kinase domain] ; IPR018392[LysM domain]
Nitab4.5_0000525g0290	Proteinase inhibitor I13, potato inhibitor I	2672.3	2704.6	1702.5	416.9	540.6	370.5	349.4	422.8	350.4	379.7	400.5	411	6.30625	0.0258024	2.65678	up	NA	NA	NA	NA	NA	NA	NA	NA	2	Molecular Function:serine-type endopeptidase inhibitor activity (GO:0004867),Biological Process:response to wounding (GO:0009611)	--	--	--	--	--	--	IPR000864 [Proteinase inhibitor I13, potato inhibitor I]
Nitab4.5_0000529g0110	DAD/Ost2	47.6	52.3	47.6	41.6	47.8	43.7	43.3	36.9	41.9	50.8	39.8	48.3	1.20803	0.0274614	0.272652	up	NA	NA	NA	NA	NA	NA	NA	NA	3	Molecular Function:dolichyl-diphosphooligosaccharide-protein glycotransferase activity (GO:0004579),Cellular Component:oligosaccharyltransferase complex (GO:0008250),Cellular Component:integral component of membrane (GO:0016021)	oligosaccharyltransferase complex subunit epsilon	--	ko00510 N-Glycan biosynthesis ko01100 Metabolic pathways ko04141 Protein processing in endoplasmic reticulum	--	--	--	IPR003038 [DAD/Ost2]
Nitab4.5_0000529g0120	Phospholipid/glycerol acyltransferase, Glycerol-3-phosphate O-acyltransferase, alpha helical bundle, N-terminal, Glycerol-3-phosphate O-acyltransferase, chloroplast	5967.8	6040.2	6636.3	7437.9	6779.6	6976.7	7970.5	7379.1	7360.6	7308.1	8019.2	7675.3	0.820966	0.00966626	-0.284606	down	NA	NA	NA	NA	NA	NA	NA	NA	2	Molecular Function:glycerol-3-phosphate O-acyltransferase activity (GO:0004366),Biological Process:metabolic process (GO:0008152)	glycerol-3-phosphate O-acyltransferase	2.3.1.15	ko00561 Glycerolipid metabolism ko00564 Glycerophospholipid metabolism ko01100 Metabolic pathways ko01110 Biosynthesis of secondary metabolites	1-acyl-sn-glycerol-3-phosphate acyltransferase	I	Lipid transport and metabolism ;	IPR002123 [Phospholipid/glycerol acyltransferase] ; IPR023083[Glycerol-3-phosphate O-acyltransferase, alpha helical bundle, N-terminal]
Nitab4.5_0000535g0010	SUF system FeS cluster assembly, SufBD, SUF system FeS cluster assembly, SufD	208.4	204.9	252.3	221.8	225.6	278.5	285.9	363.1	453.8	326.1	348.3	369.4	0.603555	0.0456831	-0.728444	down	NA	NA	NA	NA	NA	NA	NA	NA	1	Biological Process:iron-sulfur cluster assembly (GO:0016226)	Fe-S cluster assembly protein SufD	--	--	Fe-S cluster assembly scaffold protein SufB	O	Posttranslational modification, protein turnover, chaperones ;	IPR000825 [SUF system FeS cluster assembly, SufBD] ; IPR011542[SUF system FeS cluster assembly, SufD]
Nitab4.5_0000539g0060	Peptidase C12, ubiquitin carboxyl-terminal hydrolase 1, Ubiquitinyl hydrolase, UCH37 type	1288	1225.2	1316.8	1368.4	1531.6	1340.9	1434.9	1523.3	1696.3	1394.8	1486.5	1558.9	0.82286	0.027869	-0.281282	down	NA	NA	NA	NA	NA	NA	NA	NA	3	Molecular Function:thiol-dependent ubiquitin-specific protease activity (GO:0004843),Cellular Component:intracellular (GO:0005622),Biological Process:ubiquitin-dependent protein catabolic process (GO:0006511)	ubiquitin carboxyl-terminal hydrolase L5	3.4.19.12	--	--	--	--	IPR001578 [Peptidase C12, ubiquitin carboxyl-terminal hydrolase]
Nitab4.5_0000545g0050	Ribose-phosphate diphosphokinase, Phosphoribosyl pyrophosphate synthetase, conserved site	1093.9	1029.5	1183.9	1212	1334.6	1148	1279.9	1379.1	1346.8	1194.5	1280.1	1296.3	0.825628	0.0121079	-0.276436	down	NA	NA	NA	NA	NA	NA	NA	NA	3	Molecular Function:magnesium ion binding (GO:0000287),Molecular Function:ribose phosphate diphosphokinase activity (GO:0004749),Biological Process:nucleotide biosynthetic process (GO:0009165)	ribose-phosphate pyrophosphokinase	2.7.6.1	ko00030 Pentose phosphate pathway ko00230 Purine metabolism ko01100 Metabolic pathways ko01110 Biosynthesis of secondary metabolites ko01200 Carbon metabolism ko01230 Biosynthesis of amino acids	Phosphoribosylpyrophosphate synthetase	FE	Nucleotide transport and metabolism ; Amino acid transport and metabolism ;	IPR005946 [Ribose-phosphate diphosphokinase] ; IPR029099[Ribose-phosphate pyrophosphokinase, N-terminal domain]
Nitab4.5_0000552g0090	Translation protein SH3-like domain, Nucleic acid-binding, OB-fold, Ribosomal protein L2, conserved site, Ribosomal protein L2 domain 2, Ribosomal protein L2, Ribosomal protein L2, domain 3, Ribosomal protein L2, C-terminal, Ribosomal Proteins L2, RNA binding domain	5095.8	4930.8	5450.7	5311.3	6630.6	5323.9	6054.3	6413.2	6471.6	5735.6	6291.4	6588.8	0.817214	0.00459133	-0.291214	down	NA	NA	NA	NA	NA	NA	NA	NA	4	Molecular Function:structural constituent of ribosome (GO:0003735),Cellular Component:intracellular (GO:0005622),Cellular Component:ribosome (GO:0005840),Biological Process:translation (GO:0006412)	large subunit ribosomal protein L8e	--	ko03010 Ribosome	Ribosomal protein L2	J	Translation, ribosomal structure and biogenesis ;	IPR002171 [Ribosomal protein L2] ; IPR022666[Ribosomal Proteins L2, RNA binding domain] ; IPR022669[Ribosomal protein L2, C-terminal]
Nitab4.5_0000554g0050	Dynamin central domain, GTPase effector domain, GED, Dynamin GTPase effector	205.8	205.4	183.9	252	289.1	296.9	225.3	270.4	249.3	254	212.1	243.2	0.798792	0.0284887	-0.324108	down	NA	NA	NA	NA	NA	NA	NA	NA	2	Molecular Function:GTPase activity (GO:0003924),Molecular Function:GTP binding (GO:0005525)	interferon-induced GTP-binding protein Mx1	--		--	--	--	IPR000375 [Dynamin central domain] ; IPR003130[Dynamin GTPase effector] ; IPR020850[GTPase effector domain] ; IPR022812[Dynamin superfamily]
Nitab4.5_0000556g0170	Plastid lipid-associated protein/fibrillin conserved domain	1114.4	1033.5	967.6	937.9	843	837.4	778.4	762.1	779.5	795.2	753.4	741.9	1.34289	0.0230725	0.425339	up	NA	NA	NA	NA	NA	NA	NA	NA	--	--	--	--	--	--	--	--	IPR006843 [Plastid lipid-associated protein/fibrillin conserved domain]
Nitab4.5_0000559g0040	Beta-grasp domain, 2Fe-2S ferredoxin-type domain, Ferredoxin [2Fe-2S], plant	1177.1	1141.2	1449.6	1734.7	1671	1419.4	1894.4	1896.5	2138.2	1759	1811.1	2064.9	0.635493	0.00471123	-0.654052	down	0.8138	0.0429663	-0.297254	down	NA	NA	NA	NA	2	Molecular Function:electron carrier activity (GO:0009055),Molecular Function:iron-sulfur cluster binding (GO:0051536)	ferredoxin	--	ko00195 Photosynthesis	Ferredoxin-NADP reductase	C	Energy production and conversion ;	IPR001041 [2Fe-2S ferredoxin-type iron-sulfur binding domain]
Nitab4.5_0000562g0100	Glycoside hydrolase, family 17, Glycoside hydrolase, catalytic domain, Glycoside hydrolase, superfamily	4022	3832.2	3226.3	2664.4	2507.7	2274.6	2143.3	2190.1	2100.2	2634.5	2516.9	2292.3	1.72229	0.0221082	0.784325	up	NA	NA	NA	NA	NA	NA	NA	NA	1	Biological Process:carbohydrate metabolic process (GO:0005975)	--	--	--	--	--	--	IPR000490 [Glycoside hydrolase family 17]
Nitab4.5_0000563g0040	Initiation factor eIF-4 gamma, MA3, Armadillo-type fold, MIF4-like, type 1/2/3, MIF4G-like, type 3	395.8	442.8	403.1	392.5	381.7	454.2	542.1	531.4	605.1	484.1	530.8	574.3	0.739724	0.00589807	-0.434942	down	0.7318	0.00961476	-0.450478	down	NA	NA	NA	NA	2	Molecular Function:RNA binding (GO:0003723),Molecular Function:protein binding (GO:0005515)	translation initiation factor 4G	--	ko03013 RNA transport	--	--	--	IPR003890 [MIF4G-like, type 3] ; IPR003891[Initiation factor eIF-4 gamma, MA3]
Nitab4.5_0000563g0220	Pentatricopeptide repeat, Tetratricopeptide-like helical	6075.7	5884.2	7200.6	6907.5	7009.2	6290.8	7353	7973	7966.5	7257.1	8216.2	8164.1	0.822604	0.0399686	-0.28173	down	NA	NA	NA	NA	NA	NA	NA	NA	--	--	--	--	--	--	--	--	IPR002885 [Pentatricopeptide repeat]
Nitab4.5_0000564g0020	Glycogen/starch synthase, ADP-glucose type, Starch synthase, catalytic domain, Glycosyl transferase, family 1	1822.9	1852	1706	1456.6	1401.1	1495	1308.6	1301.2	1294.3	1366.8	1272.2	1259	1.37827	0.00770634	0.462857	up	NA	NA	NA	NA	NA	NA	NA	NA	--	--	starch synthase	2.4.1.21	ko00500 Starch and sucrose metabolism ko01100 Metabolic pathways ko01110 Biosynthesis of secondary metabolites	Glycogen synthase	G	Carbohydrate transport and metabolism ;	IPR001296 [Glycosyl transferase, family 1] ; IPR013534[Starch synthase, catalytic domain]
Nitab4.5_0000564g0130	Myc-type, basic helix-loop-helix (bHLH) domain	145.4	154	148.9	241	299.7	240.1	200	221.2	244.9	219	205.8	283.7	0.673022	0.00533745	-0.571274	down	NA	NA	NA	NA	NA	NA	NA	NA	1	Molecular Function:protein dimerization activity (GO:0046983)	--	--	--	--	--	--	IPR011598 [Myc-type, basic helix-loop-helix (bHLH) domain]
Nitab4.5_0000564g0140	ABC transporter-like, ABC transporter type 1, transmembrane domain, P-loop containing nucleoside triphosphate hydrolase, AAA+ ATPase domain, ABC transporter, transmembrane domain, ABC transporter, conserved site	992.2	991.9	1006.4	1373	1531.7	1533.5	1373	1418	1482.4	1246.4	1285	1456.1	0.699794	0.00469036	-0.514998	down	NA	NA	NA	NA	NA	NA	NA	NA	5	Molecular Function:ATP binding (GO:0005524),Biological Process:transport (GO:0006810),Cellular Component:integral component of membrane (GO:0016021),Molecular Function:ATPase activity (GO:0016887),Biological Process:transmembrane transport (GO:0055085)	ATP-binding cassette, subfamily B (MDR/TAP), member 1	3.6.3.44	ko02010 ABC transporters	ABC-type multidrug transport system, ATPase and permease component	V	Defense mechanisms ;	IPR003439 [ABC transporter-like] ; IPR003593[AAA+ ATPase domain] ; IPR011527[ABC transporter type 1, transmembrane domain]
Nitab4.5_0000564g0200	Galactose mutarotase-like domain, Glycoside hydrolase-type carbohydrate-binding, subgroup, Aldose 1-/Glucose-6-phosphate 1-epimerase, Aldose 1-epimerase	55.5	51.4	57.9	46	40.6	48	41	39.8	35.2	41.6	41.9	45.5	1.42069	0.00329751	0.506591	up	NA	NA	NA	NA	NA	NA	NA	NA	2	Biological Process:carbohydrate metabolic process (GO:0005975),Molecular Function:isomerase activity (GO:0016853)	aldose 1-epimerase	5.1.3.3	ko00010 Glycolysis / Gluconeogenesis ko00052 Galactose metabolism ko01100 Metabolic pathways ko01110 Biosynthesis of secondary metabolites	Galactose mutarotase or related enzyme	G	Carbohydrate transport and metabolism ;	IPR008183 [Aldose 1-/Glucose-6-phosphate 1-epimerase]
Nitab4.5_0000564g0360	AmbAllergen, Pectate lyase/Amb allergen, Pectin lyase fold, Pectin lyase fold/virulence factor, Pectate lyase, N-terminal	129.1	155.8	129.6	174.3	181.8	221.6	186.8	175.7	159	161.6	154.4	203.2	0.794823	0.0406465	-0.331295	down	NA	NA	NA	NA	NA	NA	NA	NA	1	Molecular Function:pectate lyase activity (GO:0030570)	pectate lyase	4.2.2.2	ko00040 Pentose and glucuronate interconversions	Pectate lyase	G	Carbohydrate transport and metabolism ;	IPR002022 [Pectate lyase/Amb allergen] ; IPR007524[Pectate lyase, N-terminal] ; IPR018082[AmbAllergen]
Nitab4.5_0000565g0160	UDP-glucose/GDP-mannose dehydrogenase, N-terminal, UDP-glucose/GDP-mannose dehydrogenase, UDP-glucose/GDP-mannose dehydrogenase, C-terminal, UDP-glucose 6-dehydrogenase, eukaryotic type, NAD(P)-binding domain, 6-phosphogluconate dehydrogenase, C-terminal-like, UDP-glucose/GDP-mannose dehydrogenase, dimerisation	5019.6	4721.2	5467.7	5913.5	6737.7	6425.1	6530.1	6634.8	7068.6	6002.9	6137.2	6663.5	0.751649	0.00355087	-0.411868	down	NA	NA	NA	NA	NA	NA	NA	NA	2	Molecular Function:NAD binding (GO:0051287),Biological Process:oxidation-reduction process (GO:0055114)	UDPglucose 6-dehydrogenase	1.1.1.22	ko00040 Pentose and glucuronate interconversions ko00053 Ascorbate and aldarate metabolism ko00520 Amino sugar and nucleotide sugar metabolism ko01100 Metabolic pathways	UDP-glucose 6-dehydrogenase	M	Cell wall/membrane/envelope biogenesis ;	IPR001732 [UDP-glucose/GDP-mannose dehydrogenase, N-terminal] ; IPR014026[UDP-glucose/GDP-mannose dehydrogenase, dimerisation] ; IPR014027[UDP-glucose/GDP-mannose dehydrogenase, C-terminal]
Nitab4.5_0000568g0030	Expansin, RlpA-like double-psi beta-barrel domain, Expansin/pollen allergen, DPBB domain, Expansin, cellulose-binding-like domain, Barwin-like endoglucanase, Expansin/Lol pI	393.1	468.1	389.8	720.7	530.2	829.4	579	686.5	781.1	762.8	485.1	673.9	0.611258	0.0141333	-0.710147	down	NA	NA	NA	NA	NA	NA	NA	NA	2	Cellular Component:extracellular region (GO:0005576),Biological Process:plant-type cell wall organization (GO:0009664)	--	--	--	Peptidoglycan-binding domain, expansin	M	Cell wall/membrane/envelope biogenesis ;	IPR002963 [Expansin] ; IPR007112[Expansin/pollen allergen, DPBB domain] ; IPR007117[Expansin, cellulose-binding-like domain] ; IPR007118[Expansin/Lol pI] ; IPR009009[RlpA-like protein, double-psi beta-barrel domain]
Nitab4.5_0000568g0140	Cys/Met metabolism, pyridoxal phosphate-dependent enzyme, Pyridoxal phosphate-dependent transferase, major region, subdomain 1, Pyridoxal phosphate-dependent transferase, major region, subdomain 2, Pyridoxal phosphate-dependent transferase	101.7	95.9	112.6	118.7	115.1	112.6	136.2	113.6	136.8	127.6	129.9	130.4	0.80238	0.0484225	-0.317643	down	NA	NA	NA	NA	NA	NA	NA	NA	1	Molecular Function:pyridoxal phosphate binding (GO:0030170)	cystathionine gamma-synthase	2.5.1.48	ko00270 Cysteine and methionine metabolism ko00450 Selenocompound metabolism ko00920 Sulfur metabolism ko01100 Metabolic pathways ko01110 Biosynthesis of secondary metabolites ko01230 Biosynthesis of amino acids	Cystathionine beta-lyase/cystathionine gamma-synthase	E	Amino acid transport and metabolism ;	IPR000277 [Cys/Met metabolism, pyridoxal phosphate-dependent enzyme]
Nitab4.5_0000570g0060		1386.7	1866.7	1504.1	1757	1258.7	1860	2282.3	1879.2	2232.8	1994.3	2249.2	2350.3	0.744022	0.0469999	-0.426583	down	NA	NA	NA	NA	NA	NA	NA	NA	--	--	--	--	--	--	--	--	--
Nitab4.5_0000574g0190	Nonaspanin (TM9SF), Major facilitator superfamily domain, general substrate transporter	1463.5	1587	1759.6	1744.6	1980.9	2030.8	2123.8	2234.7	2319.7	2055.4	2035.9	2494.5	0.720269	0.0037637	-0.473392	down	NA	NA	NA	NA	NA	NA	NA	NA	1	Cellular Component:integral component of membrane (GO:0016021)	transmembrane 9 superfamily member 1	--	--	--	--	--	IPR004240 [Nonaspanin (TM9SF)]
Nitab4.5_0000575g0130	Aquaporin-like, Major intrinsic protein, conserved site, Major intrinsic protein	901.6	1074.4	831.9	748.4	862.8	837.3	605.8	748.4	725.6	794.4	792.3	757.9	1.35008	0.0454738	0.433047	up	NA	NA	NA	NA	NA	NA	NA	NA	3	Molecular Function:transporter activity (GO:0005215),Biological Process:transport (GO:0006810),Cellular Component:membrane (GO:0016020)	aquaporin PIP	--	--	Glycerol uptake facilitator and related aquaporins (Major Intrinsic Protein Family)	G	Carbohydrate transport and metabolism ;	IPR000425 [Major intrinsic protein] ; IPR034294[Aquaporin transporter]
Nitab4.5_0000580g0260	Thioredoxin-like fold, Glutathione peroxidase	7678.8	7245.7	6558.3	6070.3	5286.5	6099.8	5629.3	6024	5042.2	6040.4	5335	5526	1.28674	0.021157	0.363723	up	NA	NA	NA	NA	NA	NA	NA	NA	3	Molecular Function:glutathione peroxidase activity (GO:0004602),Biological Process:response to oxidative stress (GO:0006979),Biological Process:oxidation-reduction process (GO:0055114)	glutathione peroxidase	1.11.1.9	ko00480 Glutathione metabolism ko00590 Arachidonic acid metabolism	Glutathione peroxidase, house-cleaning role in reducing lipid peroxides	VI	Defense mechanisms ; Lipid transport and metabolism ;	IPR000889 [Glutathione peroxidase]
Nitab4.5_0000588g0040	Glycoside hydrolase, family 13, Glycoside hydrolase, family 13, N-terminal, Glycoside hydrolase, catalytic domain, Immunoglobulin-like fold, Alpha-amylase, C-terminal all beta, Glycosyl hydrolase, family 13, subfamily, catalytic domain, Glycoside hydrolase, superfamily, Glycosyl hydrolase, family 13, all-beta, Immunoglobulin E-set, Glycosyl hydrolase, family 13, catalytic domain, 1,4-alpha-glucan…	4099.4	3631.9	3585.3	3606.1	3092.1	3542.2	2708.2	2867.7	2667.9	3160.5	2737	2853.9	1.37274	0.0042621	0.457059	up	1.24219	0.0183008	0.312891	up	NA	NA	NA	NA	3	Molecular Function:catalytic activity (GO:0003824),Biological Process:carbohydrate metabolic process (GO:0005975),Molecular Function:cation binding (GO:0043169)	1,4-alpha-glucan branching enzyme	2.4.1.18	ko00500 Starch and sucrose metabolism ko01100 Metabolic pathways ko01110 Biosynthesis of secondary metabolites	1,4-alpha-glucan branching enzyme	G	Carbohydrate transport and metabolism ;	IPR004193 [Glycoside hydrolase, family 13, N-terminal] ; IPR006047[Glycosyl hydrolase, family 13, catalytic domain] ; IPR006048[Alpha-amylase/branching enzyme, C-terminal all beta]
Nitab4.5_0000588g0120	AARP2CN, Ribosome biogenesis protein BMS1/TSR1, C-terminal	1565.5	1473.8	1559	1591.7	2008.4	1680.8	1692.3	2049.8	2037.2	1743	1772.7	1847.2	0.79565	0.0311085	-0.329794	down	NA	NA	NA	NA	NA	NA	NA	NA	2	Cellular Component:nucleus (GO:0005634),Biological Process:ribosome biogenesis (GO:0042254)	pre-rRNA-processing protein TSR1	--	--	--	--	--	IPR007034 [Ribosome biogenesis protein BMS1/TSR1, C-terminal] ; IPR012948[AARP2CN] ; IPR030387[Bms1/Tsr1-type G domain]
Nitab4.5_0000588g0340	Peptidase S9A, N-terminal domain, Peptidase S9, prolyl oligopeptidase, catalytic domain, Peptidase S9A, prolyl oligopeptidase, Peptidase S9, serine active site	2583.8	2552.6	2910.4	2935.9	2903.8	2828.6	2099.4	2270.6	1872.4	4057.4	2878.7	2547.1	1.28906	0.0207935	0.366314	up	1.38862	0.00249828	0.473648	up	NA	NA	NA	NA	4	Molecular Function:serine-type endopeptidase activity (GO:0004252),Biological Process:proteolysis (GO:0006508),Molecular Function:serine-type peptidase activity (GO:0008236),Molecular Function:serine-type exopeptidase activity (GO:0070008)	prolyl oligopeptidase	3.4.21.26		Prolyl oligopeptidase PreP, S9A serine peptidase family	E	Amino acid transport and metabolism ;	IPR001375 [Peptidase S9, prolyl oligopeptidase, catalytic domain] ; IPR002470[Peptidase S9A, prolyl oligopeptidase] ; IPR023302[Peptidase S9A, N-terminal domain]
Nitab4.5_0000592g0070		112.4	89.7	121.7	120.9	165.7	136.2	131.1	145.6	149.2	129.8	142	136.6	0.760272	0.0363995	-0.395412	down	NA	NA	NA	NA	NA	NA	NA	NA	1	Cellular Component:nucleolus (GO:0005730)	nucleolar GTP-binding protein	--	ko03008 Ribosome biogenesis in eukaryotes	GTP-binding protein, GTP1/Obg family	R	General function prediction only ;	IPR024926 [Nucleolar GTP-binding protein 1]
Nitab4.5_0000595g0010	Phloem protein 2-like	1185.3	1212.4	712.5	191	310.7	211	184.4	212.9	175.3	184.9	192.4	178	5.43171	0.0343537	2.44141	up	NA	NA	NA	NA	NA	NA	NA	NA	--	--	--	--	--	--	--	--	IPR025886 [Phloem protein 2-like]
Nitab4.5_0000595g0110	Major latex protein domain, Bet v I domain, START-like domain	5061.4	4918	5242.4	11156.8	12170.7	14547.6	12452	10954.9	13529.1	10104.6	7725.7	12931.4	0.412113	0.00959632	-1.27889	down	NA	NA	NA	NA	NA	NA	NA	NA	2	Biological Process:defense response (GO:0006952),Biological Process:response to biotic stimulus (GO:0009607)	--	--	--	--	--	--	IPR000916 [Bet v I/Major latex protein]
Nitab4.5_0000604g0070		2681.3	2929.1	2515.1	2442.9	2424	2822.1	2323	2113.6	2034.8	2236.1	2319.6	2445.6	1.2556	0.0203161	0.328379	up	NA	NA	NA	NA	NA	NA	NA	NA	1	Molecular Function:protein binding (GO:0005515)	--	--	--	Leucine-rich repeat (LRR) protein	K	Transcription ;	IPR001611 [Leucine-rich repeat]
Nitab4.5_0000607g0080	P-loop containing nucleoside triphosphate hydrolase, DNA/RNA helicase, DEAD/DEAH box type, N-terminal, Helicase, C-terminal, Helicase, superfamily 1/2, ATP-binding domain	377.3	345.8	384.2	381.5	446.3	389.9	479.9	508.5	563.7	416.7	498.9	497.6	0.713421	0.00556613	-0.487175	down	0.78455	0.0250716	-0.350063	down	NA	NA	NA	NA	2	Molecular Function:nucleic acid binding (GO:0003676),Molecular Function:ATP binding (GO:0005524)	ATP-dependent RNA helicase DDX18/HAS1	3.6.4.13	--	Superfamily II DNA and RNA helicase	L	Replication, recombination and repair ;	IPR001650 [Helicase, C-terminal] ; IPR011545[DEAD/DEAH box helicase domain] ; IPR014001[Helicase superfamily 1/2, ATP-binding domain]
Nitab4.5_0000610g0010	Thaumatin, Thaumatin, conserved site	168.9	176	193.5	191.2	200.8	206	233.3	260.8	288.2	252.9	239.6	312.3	0.688227	0.009602	-0.539044	down	0.764413	0.0201386	-0.387576	down	NA	NA	NA	NA	--	--	--	--	--	--	--	--	IPR001938 [Thaumatin]
Nitab4.5_0000611g0170		154.5	174.2	165.8	137.5	149.5	127.5	127.6	144	136.8	148.3	123.1	134.9	1.21082	0.0180482	0.275988	up	NA	NA	NA	NA	NA	NA	NA	NA	--	--	--	--	--	--	--	--	--
Nitab4.5_0000614g0020	Zinc finger, CCCH-type, Zinc finger, RING-type, Zinc finger, RING/FYVE/PHD-type	71.3	61.4	88.9	71.6	84	94.9	102.5	109.1	123	90.5	111.1	123.8	0.662283	0.0200366	-0.59448	down	0.748655	0.03624	-0.417627	down	NA	NA	NA	NA	3	Molecular Function:protein binding (GO:0005515),Molecular Function:zinc ion binding (GO:0008270),Molecular Function:metal ion binding (GO:0046872)	RING finger protein 113A	--	--	--	--	--	IPR000571 [Zinc finger, CCCH-type] ; IPR001841[Zinc finger, RING-type] ; IPR027370[RING-type zinc-finger, LisH dimerisation motif]
Nitab4.5_0000615g0030	Amidase signature domain, Amidase	243	282.3	242.4	227.6	207.1	197.8	179	212.3	190.6	186.3	186.2	164.8	1.3193	0.0195611	0.399771	up	NA	NA	NA	NA	NA	NA	NA	NA	--	--	amidase	3.5.1.4	ko00330 Arginine and proline metabolism ko00360 Phenylalanine metabolism ko00380 Tryptophan metabolism	Asp-tRNAAsn/Glu-tRNAGln amidotransferase A subunit or related amidase	J	Translation, ribosomal structure and biogenesis ;	IPR023631 [Amidase signature domain]
Nitab4.5_0000617g0020		74.1	68.8	62.6	65.1	66	63	57.9	54.3	56.3	62.9	60.1	57.4	1.21958	0.0239806	0.28639	up	NA	NA	NA	NA	NA	NA	NA	NA	--	--	--	--	--	--	--	--	--
Nitab4.5_0000617g0210	Leucine-rich repeat, Leucine-rich repeat-containing N-terminal, type 2, Leucine-rich repeat, typical subtype	147.7	161.8	148.4	133.4	102.4	119.2	110.7	119.9	114.7	124.8	107.9	130.9	1.32609	0.00210588	0.407182	up	NA	NA	NA	NA	NA	NA	NA	NA	1	Molecular Function:protein binding (GO:0005515)	--	--	--	Leucine-rich repeat (LRR) protein	K	Transcription ;	IPR001611 [Leucine-rich repeat] ; IPR003591[Leucine-rich repeat, typical subtype] ; IPR013210[Leucine-rich repeat-containing N-terminal, plant-type]
Nitab4.5_0000620g0120	Protein of unknown function DUF642	1623.6	1683.8	1595.8	2788.9	3290.8	3537.6	2794.1	2585.7	2910.5	2417.9	2103.4	2990.6	0.591438	0.000330541	-0.757701	down	NA	NA	NA	NA	NA	NA	NA	NA	--	--	--	--	--	--	--	--	IPR006946 [Domain of unknown function DUF642]
Nitab4.5_0000620g0180	V-ATPase proteolipid subunit C-like domain, V-ATPase proteolipid subunit	159.1	137.9	156.4	133.3	130.5	120.4	134	118.2	123.7	119.9	114.3	108.3	1.20617	0.0334091	0.270435	up	NA	NA	NA	NA	NA	NA	NA	NA	2	Molecular Function:hydrogen ion transmembrane transporter activity (GO:0015078),Biological Process:ATP hydrolysis coupled proton transport (GO:0015991)	V-type H+-transporting ATPase 21kDa proteolipid subunit	--	ko00190 Oxidative phosphorylation ko01100 Metabolic pathways ko04145 Phagosome	--	--	--	IPR000245 [V-ATPase proteolipid subunit] ; IPR002379[V-ATPase proteolipid subunit C-like domain]
Nitab4.5_0000623g0040	Ribosomal protein L30, N-terminal, Ribosomal protein L30, conserved site, Ribosomal protein L7, eukaryotic, Ribosomal protein L30, ferredoxin-like fold domain	2122.4	2043.4	2136.6	1981.1	2299.2	1979.5	2285.4	2729.9	2569.9	2093.3	2238.4	2475.1	0.830881	0.0325651	-0.267286	down	NA	NA	NA	NA	NA	NA	NA	NA	--	--	large subunit ribosomal protein L7e	--	ko03010 Ribosome	Ribosomal protein L30/L7E	J	Translation, ribosomal structure and biogenesis ;	IPR012988 [Ribosomal protein L30, N-terminal] ; IPR016082[Ribosomal protein L30, ferredoxin-like fold domain]
Nitab4.5_0000625g0010	W2 domain, Translation initiation factor IF2/IF5, MIF4-like, type 1/2/3, Armadillo-type fold, Translation initiation factor IF2/IF5, zinc-binding, Translation initiation factor IF2/IF5, N-terminal	300.2	287.5	317.4	340.7	313.1	341.4	365.4	381.2	408.7	319.2	325.2	352.9	0.783433	0.00554604	-0.352118	down	NA	NA	NA	NA	NA	NA	NA	NA	3	Molecular Function:translation initiation factor activity (GO:0003743),Molecular Function:protein binding (GO:0005515),Biological Process:translational initiation (GO:0006413)	translation initiation factor 5	--	ko03013 RNA transport	Translation initiation factor 2, beta subunit (eIF-2beta)/eIF-5 N-terminal domain	J	Translation, ribosomal structure and biogenesis ;	IPR002735 [Translation initiation factor IF2/IF5] ; IPR003307[W2 domain]
Nitab4.5_0000628g0110	UDP-glucuronosyl/UDP-glucosyltransferase	48.1	50	58.7	71.2	73.7	70.4	72.1	68.3	61.9	66	68.5	71.1	0.775087	0.0264365	-0.367571	down	NA	NA	NA	NA	NA	NA	NA	NA	1	Biological Process:metabolic process (GO:0008152)	--	--	--	UDP:flavonoid glycosyltransferase YjiC, YdhE family	G	Carbohydrate transport and metabolism ;	IPR002213 [UDP-glucuronosyl/UDP-glucosyltransferase]
Nitab4.5_0000630g0010	Domain of unknown function DUF3700	3618.9	3524	3247.5	3535.9	3196.5	3597.9	2936.1	2857.6	2818.7	2803	2740.6	2948.6	1.20645	0.00707326	0.270764	up	NA	NA	NA	NA	NA	NA	NA	NA	--	--	--	--	--	Asparagine synthetase B (glutamine-hydrolyzing)	E	Amino acid transport and metabolism ;	IPR024286 [Domain of unknown function DUF3700]
Nitab4.5_0000632g0020		129.9	119	129.2	130.1	282.2	147.4	152.9	162.7	178.8	141.9	153.4	157.3	0.764765	0.00963898	-0.386911	down	NA	NA	NA	NA	NA	NA	NA	NA	--	--	--	--	--	--	--	--	--
Nitab4.5_0000635g0040	Alpha/beta hydrolase fold-1, Epoxide hydrolase-like	1824.8	1631.5	1520.8	1094.8	1102.6	1115.4	1066.2	1059.8	1027.2	1008.9	1136.7	1019.5	1.57843	0.0191523	0.658489	up	NA	NA	NA	NA	NA	NA	NA	NA	1	Molecular Function:catalytic activity (GO:0003824)	--	--	--	Pimeloyl-ACP methyl ester carboxylesterase	HR	Coenzyme transport and metabolism ; General function prediction only ;	IPR000073 [Alpha/beta hydrolase fold-1] ; IPR000639[Epoxide hydrolase-like]
Nitab4.5_0000639g0010		287.2	283.4	279.8	262.6	262.3	284.8	225.8	252.9	225.5	221.7	232.5	244.3	1.20761	0.00641695	0.272156	up	NA	NA	NA	NA	NA	NA	NA	NA	--	--	--	--	--	--	--	--	--
Nitab4.5_0000641g0050	Glutathione S-transferase, N-terminal, Glutathione S-transferase, C-terminal-like, Thioredoxin-like fold	1245	1108.2	830.7	591.1	557.6	585.9	445.2	431.7	444.1	493.8	487.7	415.5	2.41022	0.0362828	1.26916	up	1.3131	0.000256649	0.392973	up	NA	NA	NA	NA	1	Molecular Function:protein binding (GO:0005515)	glutathione S-transferase	2.5.1.18	ko00480 Glutathione metabolism	Glutathione S-transferase	O	Posttranslational modification, protein turnover, chaperones ;	IPR004045 [Glutathione S-transferase, N-terminal] ; IPR010987[Glutathione S-transferase, C-terminal-like]
Nitab4.5_0000642g0040	Glucose/Sorbosone dehydrogenase, Soluble quinoprotein glucose/sorbosone dehydrogenase, Six-bladed beta-propeller, TolB-like	947.6	1045.7	949.2	738.7	732	732.8	716.5	766.1	752.6	791.6	798.2	853.3	1.31644	0.00271183	0.396638	up	NA	NA	NA	NA	NA	NA	NA	NA	2	Biological Process:carbohydrate metabolic process (GO:0005975),Molecular Function:quinone binding (GO:0048038)	--	--	--	Glucose/arabinose dehydrogenase, beta-propeller fold	G	Carbohydrate transport and metabolism ;	IPR012938 [Glucose/Sorbosone dehydrogenase]
Nitab4.5_0000644g0080		383.5	352.2	329.4	289.8	312.3	268.1	285.9	258.2	276.8	245.8	267.1	269.9	1.29748	0.00998759	0.37571	up	NA	NA	NA	NA	NA	NA	NA	NA	--	--	--	--	--	--	--	--	--
Nitab4.5_0000644g0130	GTP1/OBG domain, GTP-binding protein GTP1/OBG, C-terminal, P-loop containing nucleoside triphosphate hydrolase, GTP-binding protein Obg/CgtA, GTP binding domain, GTP1/OBG, conserved site	139.8	184.5	163	256.6	256.2	189.3	319.7	294.2	232.8	267.9	319.8	333.8	0.575529	0.014213	-0.797041	down	NA	NA	NA	NA	NA	NA	NA	NA	2	Molecular Function:nucleotide binding (GO:0000166),Molecular Function:GTP binding (GO:0005525)	--	--	--	GTPase involved in cell partioning and DNA repair	DL	Cell cycle control, cell division, chromosome partitioning ; Replication, recombination and repair ;	IPR006073 [GTP binding domain] ; IPR006169[GTP1/OBG domain] ; IPR015349[GTP-binding protein OBG, C-terminal] ; IPR031167[OBG-type guanine nucleotide-binding (G) domain]
Nitab4.5_0000646g0010	P-loop containing nucleoside triphosphate hydrolase, RNA helicase, ATP-dependent, DEAD-box, conserved site, Helicase, C-terminal, RNA helicase, DEAD-box type, Q motif, DNA/RNA helicase, DEAD/DEAH box type, N-terminal, Helicase, superfamily 1/2, ATP-binding domain, Domain of unknown function DUF4217	1023.3	919.8	1017.3	1079.1	1231.6	1071.3	1141.8	1267	1289.6	1108.8	1153.5	1153.5	0.800454	0.0124173	-0.321109	down	NA	NA	NA	NA	NA	NA	NA	NA	2	Molecular Function:nucleic acid binding (GO:0003676),Molecular Function:ATP binding (GO:0005524)	ATP-dependent RNA helicase DDX18/HAS1	3.6.4.13	--	Superfamily II DNA and RNA helicase	L	Replication, recombination and repair ;	IPR001650 [Helicase, C-terminal] ; IPR011545[DEAD/DEAH box helicase domain] ; IPR014001[Helicase superfamily 1/2, ATP-binding domain] ; IPR014014[RNA helicase, DEAD-box type, Q motif] ; IPR025313[Domain of unknown function DUF4217]
Nitab4.5_0000646g0150	H/ACA ribonucleoprotein complex, subunit Nhp2, eukaryote, Ribosomal protein L7Ae/L30e/S12e/Gadd45	484.1	368.9	523.1	518.7	699.3	541.3	572.5	708	691.7	581.4	669	620	0.697749	0.0343551	-0.519221	down	NA	NA	NA	NA	NA	NA	NA	NA	2	Molecular Function:RNA binding (GO:0003723),Cellular Component:nucleolus (GO:0005730)	H/ACA ribonucleoprotein complex subunit 2	--	ko03008 Ribosome biogenesis in eukaryotes	Ribosomal protein L7Ae or related RNA K-turn-binding protein	J	Translation, ribosomal structure and biogenesis ;	IPR002415 [H/ACA ribonucleoprotein complex, subunit Nhp2, eukaryote] ; IPR004038[Ribosomal protein L7Ae/L30e/S12e/Gadd45]
Nitab4.5_0000646g0210	Rhodanese-like domain	21691.9	23963.8	22179.4	20786.7	19516.5	21155.9	17278.5	18197.2	17658.7	22780.5	19469.5	19477.5	1.27667	0.00269972	0.352386	up	NA	NA	NA	NA	NA	NA	NA	NA	--	--	--	--	--	--	--	--	IPR001763 [Rhodanese-like domain]
Nitab4.5_0000650g0090	Glycoside hydrolase, family 35, Galactose-binding domain-like, Glycoside hydrolase, catalytic domain, Glycosyl hydrolases family 2, sugar binding domain, Glycoside hydrolase, superfamily, Glycoside hydrolase, family 35, conserved site	930.2	795.9	738.8	757.5	737.2	784.3	670	614.3	601.6	624.4	597.3	638.3	1.30702	0.0332049	0.386276	up	1.20844	0.00637589	0.273148	up	NA	NA	NA	NA	1	Biological Process:carbohydrate metabolic process (GO:0005975)	--	--	--	Beta-galactosidase GanA	G	Carbohydrate transport and metabolism ;	IPR001944 [Glycoside hydrolase, family 35] ; IPR031330[Glycoside hydrolase 35, catalytic domain]
Nitab4.5_0000650g0160		1750.3	1684.9	1636.8	553.5	541.2	493.5	490.6	542	508.5	503.1	482.8	461.4	3.29116	5.3221e-06	1.71859	up	NA	NA	NA	NA	NA	NA	NA	NA	2	Biological Process:metabolic process (GO:0008152),Molecular Function:methyltransferase activity (GO:0008168)	--	--	--	--	--	--	IPR013216 [Methyltransferase type 11]
Nitab4.5_0000651g0260	Eukaryotic porin/Tom40, Porin domain	1998.3	2193.8	1756.2	1819.5	1686	1841.4	1562.3	1632.9	1495	1699.2	1539.9	1534	1.26824	0.0341574	0.342828	up	NA	NA	NA	NA	NA	NA	NA	NA	2	Cellular Component:mitochondrial outer membrane (GO:0005741),Biological Process:transmembrane transport (GO:0055085)	voltage-dependent anion channel protein 2	--		--	--	--	IPR027246 [Eukaryotic porin/Tom40]
Nitab4.5_0000654g0010	RNA-dependent RNA polymerase, eukaryotic-type	1191.3	1161.2	1007.9	839.5	871.9	948.2	704.2	780.6	751.4	792.2	735.6	668.9	1.50273	0.0035587	0.587584	up	NA	NA	NA	NA	NA	NA	NA	NA	1	Molecular Function:RNA-directed 5'-3' RNA polymerase activity (GO:0003968)	RNA-dependent RNA polymerase	2.7.7.48	--	--	--	--	IPR007855 [RNA-dependent RNA polymerase, eukaryotic-type]
Nitab4.5_0000667g0060	Bile acid:sodium symporter	791.3	700	643.3	541.3	421.6	532.5	430.3	440.7	410.9	623.1	447.2	482.5	1.66518	0.00295391	0.735682	up	NA	NA	NA	NA	NA	NA	NA	NA	1	Cellular Component:membrane (GO:0016020)	bile acid:Na+ symporter, BASS family	--	--	Predicted Na+-dependent transporter	R	General function prediction only ;	IPR002657 [Bile acid:sodium symporter/arsenical resistance protein Acr3] ; IPR004710[Bile acid:sodium symporter]
Nitab4.5_0000667g0190	Beta-grasp domain, 2Fe-2S ferredoxin-type domain, 2Fe-2S ferredoxin, iron-sulphur binding site, Ferredoxin [2Fe-2S], plant	529	778.5	577.1	846.7	478	1231	1874.6	1212.9	2153.9	1815.6	2124.6	1974.6	0.35956	0.0180275	-1.47569	down	NA	NA	NA	NA	NA	NA	NA	NA	2	Molecular Function:electron carrier activity (GO:0009055),Molecular Function:iron-sulfur cluster binding (GO:0051536)	ferredoxin	--	ko00195 Photosynthesis	Ferredoxin	C	Energy production and conversion ;	IPR001041 [2Fe-2S ferredoxin-type iron-sulfur binding domain]
Nitab4.5_0000669g0080	Haem peroxidase, plant/fungal/bacterial, Plant peroxidase, Haem peroxidase	879.5	809.2	798.4	610.4	707.5	738.9	621.3	590	602.6	549	586	563.2	1.37113	0.00114512	0.45537	up	NA	NA	NA	NA	NA	NA	NA	NA	4	Molecular Function:peroxidase activity (GO:0004601),Biological Process:response to oxidative stress (GO:0006979),Molecular Function:heme binding (GO:0020037),Biological Process:oxidation-reduction process (GO:0055114)	peroxidase	1.11.1.7	ko00940 Phenylpropanoid biosynthesis ko01100 Metabolic pathways ko01110 Biosynthesis of secondary metabolites	--	--	--	IPR000823 [Plant peroxidase] ; IPR002016[Haem peroxidase, plant/fungal/bacterial]
Nitab4.5_0000672g0030	Peptidase M24A, methionine aminopeptidase, subfamily 1, Peptidase M24, structural domain, Peptidase M24, methionine aminopeptidase	1908.9	2204	2209.4	2360.3	2113.4	2061.3	2458.4	2498.8	2721.1	2453.6	2606.3	2660.4	0.823398	0.0245383	-0.280337	down	NA	NA	NA	NA	NA	NA	NA	NA	--	--	methionyl aminopeptidase	3.4.11.18	--	Methionine aminopeptidase	J	Translation, ribosomal structure and biogenesis ;	IPR000994 [Peptidase M24] ; IPR001714[Peptidase M24, methionine aminopeptidase]
Nitab4.5_0000677g0120	Proteasome component (PCI) domain, Eukaryotic translation initiation factor 3 subunit E, Eukaryotic translation initiation factor 3 subunit E, N-terminal, Tetratricopeptide-like helical, Winged helix-turn-helix DNA-binding domain	323.4	279	338.3	349	386.1	341.7	371.9	378.7	405.7	368.7	416.4	387.6	0.813543	0.0250961	-0.297709	down	NA	NA	NA	NA	NA	NA	NA	NA	4	Molecular Function:translation initiation factor activity (GO:0003743),Molecular Function:protein binding (GO:0005515),Cellular Component:cytoplasm (GO:0005737),Cellular Component:eukaryotic translation initiation factor 3 complex (GO:0005852)	translation initiation factor 3 subunit E	--	ko03013 RNA transport	--	--	--	IPR000717 [Proteasome component (PCI) domain] ; IPR016650[Eukaryotic translation initiation factor 3 subunit E] ; IPR019010[Eukaryotic translation initiation factor 3 subunit E, N-terminal]
Nitab4.5_0000677g0140	Ribosome biogenesis protein BRX1, Brix domain, Anticodon-binding	274.3	202.2	259.5	240.1	314.6	277.3	297.5	350.4	404.6	271.1	353.2	311.2	0.699287	0.0497749	-0.516043	down	NA	NA	NA	NA	NA	NA	NA	NA	--	--	ribosome biogenesis protein BRX1	--	--	--	--	--	IPR007109 [Brix domain] ; IPR026532[Ribosome biogenesis protein BRX1]
Nitab4.5_0000677g0270	GH3 auxin-responsive promoter	851.7	886.6	746.1	817.2	756.3	808.1	597.8	711.1	663.9	848.3	701.8	720.8	1.25933	0.0333171	0.332653	up	1.20722	0.0229267	0.271686	up	NA	NA	NA	NA	--	--	auxin responsive GH3 gene family	--	ko04075 Plant hormone signal transduction	--	--	--	IPR004993 [GH3 family]
Nitab4.5_0000680g0090	Transmembrane protein TauE like	29.3	32.9	25	43.4	40.6	38.6	40.5	42.1	40.4	44.8	36.3	34.5	0.708943	0.0070798	-0.496258	down	NA	NA	NA	NA	NA	NA	NA	NA	1	Cellular Component:integral component of membrane (GO:0016021)	--	--	--	--	--	--	IPR002781 [Transmembrane protein TauE-like]
Nitab4.5_0000687g0090	Phosphoesterase domain, Serine/threonine-specific protein phosphatase/bis(5-nucleosyl)-tetraphosphatase	2339.1	2115.2	2379.2	2344.1	2398.8	2494.8	2605.7	2754.7	2878.7	2309.2	2734.2	2870.2	0.829399	0.014692	-0.269862	down	NA	NA	NA	NA	NA	NA	NA	NA	1	Molecular Function:hydrolase activity (GO:0016787)	serine/threonine-protein phosphatase PP1 catalytic subunit	3.1.3.16	ko03015 mRNA surveillance pathway	Diadenosine tetraphosphatase ApaH/serine/threonine protein phosphatase, PP2A family	T	Signal transduction mechanisms ;	IPR004843 [Calcineurin-like phosphoesterase domain, ApaH type] ; IPR006186[Serine/threonine-specific protein phosphatase/bis(5-nucleosyl)-tetraphosphatase] ; IPR031675[Serine-threonine protein phosphatase, N-terminal]
Nitab4.5_0000691g0140	Aldolase-type TIM barrel, Glycoside hydrolase, superfamily, Glycoside hydrolase, family 31, Galactose mutarotase-like domain, Glycoside hydrolase family 31, N-terminal domain	1138.5	1281.8	1080.3	1090.7	1117.6	1011.7	1007.3	861.1	905.5	898.5	977.3	955.7	1.26198	0.0305296	0.335686	up	NA	NA	NA	NA	NA	NA	NA	NA	1	Biological Process:carbohydrate metabolic process (GO:0005975)	alpha-glucosidase	3.2.1.20	ko00052 Galactose metabolism ko00500 Starch and sucrose metabolism ko01100 Metabolic pathways	Alpha-glucosidase, glycosyl hydrolase family GH31	G	Carbohydrate transport and metabolism ;	IPR000322 [Glycoside hydrolase family 31] ; IPR025887[Glycoside hydrolase family 31, N-terminal domain] ; IPR031727[Galactose mutarotase, N-terminal barrel]
Nitab4.5_0000695g0040	Fumarylacetoacetase, C-terminal-related, Fumarylacetoacetase, C-terminal	552.5	561.1	465.2	462.5	433.8	453.2	407.9	399.2	389.7	422.4	375.2	386.6	1.31918	0.0148927	0.399646	up	NA	NA	NA	NA	NA	NA	NA	NA	2	Molecular Function:catalytic activity (GO:0003824),Biological Process:metabolic process (GO:0008152)	acylpyruvate hydrolase	3.7.1.5	ko00350 Tyrosine metabolism ko01100 Metabolic pathways	2-keto-4-pentenoate hydratase/2-oxohepta-3-ene-1,7-dioic acid hydratase (catechol pathway)	Q	Secondary metabolites biosynthesis, transport and catabolism ;	IPR011234 [Fumarylacetoacetase, C-terminal-related]
Nitab4.5_0000699g0010	Aspartic peptidase, active site, Aspartic peptidase domain, Aspartic peptidase	1136.3	1015.2	897.5	717.4	730.8	886.5	713.5	582.6	592.6	657	573.4	606.8	1.61434	0.00871691	0.690943	up	NA	NA	NA	NA	NA	NA	NA	NA	2	Molecular Function:aspartic-type endopeptidase activity (GO:0004190),Biological Process:proteolysis (GO:0006508)	--	--	--	--	--	--	IPR001461 [Aspartic peptidase A1 family] ; IPR032799[Xylanase inhibitor, C-terminal] ; IPR032861[Xylanase inhibitor, N-terminal] ; IPR033121[Peptidase family A1 domain]
Nitab4.5_0000699g0140	AMP-binding enzyme C-terminal domain, AMP-binding, conserved site, AMP-dependent synthetase/ligase	1382.9	1368.8	1254.8	1075.3	1183	1212.7	1018.3	1076.1	1066.5	984.2	1013.5	1014	1.26752	0.00313379	0.342007	up	NA	NA	NA	NA	NA	NA	NA	NA	2	Molecular Function:catalytic activity (GO:0003824),Biological Process:metabolic process (GO:0008152)	OPC-8:0 CoA ligase 1	6.2.1.-	ko00592 alpha-Linolenic acid metabolism ko01100 Metabolic pathways ko01110 Biosynthesis of secondary metabolites	Acyl-CoA synthetase (AMP-forming)/AMP-acid ligase II	IQ	Lipid transport and metabolism ; Secondary metabolites biosynthesis, transport and catabolism ;	IPR000873 [AMP-dependent synthetase/ligase] ; IPR025110[AMP-binding enzyme C-terminal domain]
Nitab4.5_0000703g0230	Putative S-adenosyl-L-methionine-dependent methyltransferase	6804	6858.5	7395.2	7673.7	8706.4	8057.5	8081.6	8558.5	8886.1	8003.9	7756.1	8376	0.824945	0.00769976	-0.277631	down	NA	NA	NA	NA	NA	NA	NA	NA	1	Molecular Function:methyltransferase activity (GO:0008168)	--	--	--	Ubiquinone/menaquinone biosynthesis C-methylase UbiE	H	Coenzyme transport and metabolism ;	IPR004159 [Putative S-adenosyl-L-methionine-dependent methyltransferase]
Nitab4.5_0000705g0170	HAD-like domain, Pyrimidine 5-nucleotidase	620	609.8	593.6	541.8	471.1	502.9	301	316.8	278	516.1	350.1	332.5	2.0355	2.24122e-05	1.02538	up	1.69212	0.000898544	0.758831	up	NA	NA	NA	NA	--	--	putative hydrolase of the HAD superfamily	--	--	FMN phosphatase YigB, HAD superfamily	H	Coenzyme transport and metabolism ;	--
Nitab4.5_0000707g0040	WD40 repeat, conserved site, WD40/YVTN repeat-like-containing domain, WD40 repeat, WD40-repeat-containing domain, Small-subunit processome, Utp21	277.6	224.9	268.3	260.3	305	279.4	307.4	327.5	323.3	281.4	324.5	333.7	0.804425	0.0227732	-0.31397	down	NA	NA	NA	NA	NA	NA	NA	NA	3	Molecular Function:protein binding (GO:0005515),Biological Process:rRNA processing (GO:0006364),Cellular Component:small-subunit processome (GO:0032040)	U3 small nucleolar RNA-associated protein 21	--	ko03008 Ribosome biogenesis in eukaryotes	Uncharacterized protein, contains caspase domain	R	General function prediction only ;	IPR001680 [WD40 repeat] ; IPR007319[Small-subunit processome, Utp21] ; IPR017986[WD40-repeat-containing domain] ; IPR024977[Anaphase-promoting complex subunit 4, WD40 domain]
Nitab4.5_0000707g0080	Uncharacterised protein family UPF0114	1816.2	1653.8	1744.2	1512.2	1467.8	1676.4	1541.4	1370.8	1356.5	1365.2	1488.2	1537.3	1.2215	0.0141247	0.288649	up	NA	NA	NA	NA	NA	NA	NA	NA	--	--	--	--	--	Uncharacterized membrane protein YqhA	S	Function unknown ;	IPR005134 [Uncharacterised protein family UPF0114]
Nitab4.5_0000713g0170	Aminopeptidase P N-terminal domain	333.8	266.1	276.4	218.4	252.3	194.9	213.6	199.6	188.2	196.1	170.2	186.1	1.4571	0.0147539	0.5431	up	NA	NA	NA	NA	NA	NA	NA	NA	2	Molecular Function:aminopeptidase activity (GO:0004177),Molecular Function:manganese ion binding (GO:0030145)	Xaa-Pro dipeptidase	3.4.13.9	--	Xaa-Pro aminopeptidase	E	Amino acid transport and metabolism ;	IPR007865 [Aminopeptidase P, N-terminal]
Nitab4.5_0000715g0070	P-loop containing nucleoside triphosphate hydrolase, Sulfotransferase domain	129.8	127.3	154	143	145.8	174	190.8	191	229	134.3	175.3	170	0.673052	0.0121225	-0.571211	down	0.757695	0.0375241	-0.400311	down	NA	NA	NA	NA	1	Molecular Function:sulfotransferase activity (GO:0008146)	--	--	--	--	--	--	IPR000863 [Sulfotransferase domain]
Nitab4.5_0000716g0170	Cytochrome b5-like heme/steroid binding domain	1257.8	1159.4	1128.6	1039.5	1203.1	1078	978.5	936.1	901.9	931.8	841.9	880.1	1.25894	0.00560238	0.332208	up	NA	NA	NA	NA	NA	NA	NA	NA	--	--	membrane-associated progesterone receptor component	--	--	--	--	--	IPR001199 [Cytochrome b5-like heme/steroid binding domain]
Nitab4.5_0000720g0090	Mitochondrial substrate/solute carrier, Mitochondrial carrier domain, Mitochondrial carrier protein, Adenine nucleotide translocator 1	202.8	279.5	190.9	170.7	250.2	145.6	87.9	124.3	105.2	170.5	109	140	2.12098	0.0161968	1.08473	up	NA	NA	NA	NA	NA	NA	NA	NA	4	Molecular Function:transporter activity (GO:0005215),Cellular Component:mitochondrial inner membrane (GO:0005743),Biological Process:transport (GO:0006810),Biological Process:transmembrane transport (GO:0055085)	solute carrier family 25 (mitochondrial adenine nucleotide translocator), member 4/5/6/31	--		--	--	--	IPR002067 [Mitochondrial carrier protein] ; IPR002113[Adenine nucleotide translocator 1] ; IPR018108[Mitochondrial substrate/solute carrier]
Nitab4.5_0000723g0070	TRAM domain, Methylthiotransferase, N-terminal, Elongator protein 3/MiaB/NifB, Radical SAM, Methylthiotransferase, Methylthiotransferase/radical SAM-type protein, Radical SAM, alpha/beta horseshoe, Methylthiotransferase, conserved site	2666	2455.9	3122.9	3043.7	3555.7	2804.3	3362.4	3687.4	3583.7	3311.7	3472	3553.2	0.775361	0.0220406	-0.36706	down	NA	NA	NA	NA	NA	NA	NA	NA	3	Molecular Function:catalytic activity (GO:0003824),Biological Process:RNA modification (GO:0009451),Molecular Function:iron-sulfur cluster binding (GO:0051536)	--	--	--	tRNA A37 methylthiotransferase MiaB	J	Translation, ribosomal structure and biogenesis ;	IPR002792 [TRAM domain] ; IPR006638[Elongator protein 3/MiaB/NifB] ; IPR007197[Radical SAM] ; IPR013848[Methylthiotransferase, N-terminal]
Nitab4.5_0000725g0010	DNA/RNA helicase, DEAD/DEAH box type, N-terminal, Helicase, superfamily 1/2, ATP-binding domain, Helicase, C-terminal, RNA helicase, DEAD-box type, Q motif, P-loop containing nucleoside triphosphate hydrolase	733.4	705.8	779.2	841.6	878	901.2	911.1	917.9	874.6	778.1	815.8	839.2	0.820536	0.00306355	-0.285362	down	NA	NA	NA	NA	NA	NA	NA	NA	2	Molecular Function:nucleic acid binding (GO:0003676),Molecular Function:ATP binding (GO:0005524)	ATP-dependent RNA helicase DDX19/DBP5	3.6.4.13	--	Superfamily II DNA and RNA helicase	L	Replication, recombination and repair ;	IPR001650 [Helicase, C-terminal] ; IPR011545[DEAD/DEAH box helicase domain] ; IPR014001[Helicase superfamily 1/2, ATP-binding domain] ; IPR014014[RNA helicase, DEAD-box type, Q motif]
Nitab4.5_0000731g0080		1507.7	1595.3	1796.7	1786.7	1982.6	1722.8	2091.6	2073.7	2051	1830.9	1973.1	2095.5	0.788202	0.0338952	-0.343363	down	NA	NA	NA	NA	NA	NA	NA	NA	--	--	--	--	--	--	--	--	--
Nitab4.5_0000731g0130	Methyltransferase type 11	235.1	263	190.1	208	187.6	185.9	172.6	149.5	154.4	169.1	154	157.8	1.44428	0.0343596	0.530352	up	1.22036	0.0248155	0.287303	up	NA	NA	NA	NA	2	Biological Process:metabolic process (GO:0008152),Molecular Function:methyltransferase activity (GO:0008168)	NADH dehydrogenase [ubiquinone] 1 alpha subcomplex assembly factor 5	2.1.1.-	--	Ubiquinone/menaquinone biosynthesis C-methylase UbiE	H	Coenzyme transport and metabolism ;	IPR013216 [Methyltransferase type 11]
Nitab4.5_0000733g0040	Galactose-binding domain-like, Protein of unknown function DUF642	204.2	232	192.7	229.9	244.9	303.4	261.1	256.5	251.2	254	202.3	235.6	0.818028	0.0178036	-0.289778	down	NA	NA	NA	NA	NA	NA	NA	NA	--	--	--	--	--	--	--	--	IPR006946 [Domain of unknown function DUF642]
Nitab4.5_0000733g0050	Peptidase M16, C-terminal domain, Peptidase M16 domain, Metalloenzyme, LuxS/M16 peptidase-like, Peptidase M16, zinc-binding site, Peptidase M16, N-terminal	849.6	812.8	729.9	667.8	710.3	712	666.4	660.8	646.6	660.9	623.7	615.9	1.21203	0.0177301	0.277423	up	NA	NA	NA	NA	NA	NA	NA	NA	--	--	insulysin	3.4.24.56		Secreted/periplasmic Zn-dependent peptidases, insulinase-like	O	Posttranslational modification, protein turnover, chaperones ;	IPR007863 [Peptidase M16, C-terminal] ; IPR011765[Peptidase M16, N-terminal] ; IPR032632[Peptidase M16, middle/third domain]
Nitab4.5_0000744g0040	Alpha crystallin/Hsp20 domain, HSP20-like chaperone	164.2	128.6	136.3	216.7	204.1	199.1	202.8	181.9	215.8	179	134.3	147.9	0.714571	0.0175198	-0.48485	down	NA	NA	NA	NA	0.768027	0.048181	-0.380772	down	--	--	HSP20 family protein	--	ko04141 Protein processing in endoplasmic reticulum	Molecular chaperone IbpA, HSP20 family	O	Posttranslational modification, protein turnover, chaperones ;	IPR002068 [Alpha crystallin/Hsp20 domain] ; IPR031107[Small heat shock protein HSP20]
Nitab4.5_0000752g0010	TRAF-like, Zinc finger, RING/FYVE/PHD-type, SIAH-type domain, Zinc finger, RING-type, conserved site, Zinc finger, RING-type	516.9	439.4	575.6	533.4	599.9	594.3	617.2	779.2	742.3	647.6	699.8	710.9	0.716276	0.0324428	-0.481412	down	NA	NA	NA	NA	NA	NA	NA	NA	2	Molecular Function:protein binding (GO:0005515),Molecular Function:zinc ion binding (GO:0008270)	--	--	--	--	--	--	IPR001841 [Zinc finger, RING-type]
Nitab4.5_0000754g0250	RNA recognition motif domain, Nucleotide-binding, alpha-beta plait	9937.6	10418.4	13582.5	14878.9	15542.9	11008.9	15007	17858.9	17032.8	15019.9	16793	16444.2	0.680148	0.0201441	-0.556079	down	NA	NA	NA	NA	NA	NA	NA	NA	1	Molecular Function:nucleic acid binding (GO:0003676)	nucleolin	--		RNA recognition motif (RRM) domain	J	Translation, ribosomal structure and biogenesis ;	IPR000504 [RNA recognition motif domain]
Nitab4.5_0000754g0260	Phenylalanine ammonia-lyase, shielding domain, Fumarase/histidase, N-terminal, L-Aspartase-like, Phenylalanine ammonia-lyase, Phenylalanine/histidine ammonia-lyases, active site, Aromatic amino acid lyase	4177	3492.5	3326.1	2301.7	2304.9	2322.1	1039.5	1413.4	1172.8	2566.2	1498.4	1190.5	3.03268	0.000961734	1.60059	up	1.911	0.00954691	0.934325	up	NA	NA	NA	NA	--	--	phenylalanine ammonia-lyase	4.3.1.24	ko00360 Phenylalanine metabolism ko00940 Phenylpropanoid biosynthesis ko01100 Metabolic pathways ko01110 Biosynthesis of secondary metabolites	Histidine ammonia-lyase	E	Amino acid transport and metabolism ;	IPR001106 [Aromatic amino acid lyase]
Nitab4.5_0000769g0110	ATP-NAD kinase-like domain, Diacylglycerol kinase, catalytic domain, Diacylglycerol kinase, accessory domain, Diacylglycerol kinase, plant	288.5	223.4	258.9	206.7	223.3	206.9	216	185	187.3	188	206	191.2	1.31022	0.0460977	0.389805	up	NA	NA	NA	NA	NA	NA	NA	NA	3	Molecular Function:diacylglycerol kinase activity (GO:0004143),Biological Process:protein kinase C-activating G-protein coupled receptor signaling pathway (GO:0007205),Molecular Function:kinase activity (GO:0016301)	diacylglycerol kinase (ATP)	2.7.1.107	ko00561 Glycerolipid metabolism ko00564 Glycerophospholipid metabolism ko01100 Metabolic pathways ko01110 Biosynthesis of secondary metabolites ko04070 Phosphatidylinositol signaling system	--	--	--	IPR000756 [Diacylglycerol kinase, accessory domain] ; IPR001206[Diacylglycerol kinase, catalytic domain]
Nitab4.5_0000771g0170	P-loop containing nucleoside triphosphate hydrolase, GTP binding domain	808.4	765.6	884.5	885.2	1072.9	856.4	1035.8	1085.9	1096.2	956	1046	1042.1	0.764008	0.00303402	-0.388341	down	NA	NA	NA	NA	NA	NA	NA	NA	1	Molecular Function:GTP binding (GO:0005525)	--	--	--	Ribosome biogenesis GTPase A	J	Translation, ribosomal structure and biogenesis ;	IPR006073 [GTP binding domain]
Nitab4.5_0000775g0140		985.7	904.7	1041.3	1065.6	956.9	993.3	1212.3	1142.3	1289.9	1007.9	1287.7	1147.8	0.804418	0.0150881	-0.313983	down	0.827493	0.0170432	-0.27318	down	NA	NA	NA	NA	--	--	--	--	--	--	--	--	--
Nitab4.5_0000780g0010	Peroxidase, active site, Haem peroxidase, plant/fungal/bacterial, Haem peroxidase, Plant peroxidase	82.5	85.2	91.9	163.6	204.2	233.3	189.8	164.6	160.3	160.8	89.1	193.4	0.504371	0.000902771	-0.987441	down	NA	NA	NA	NA	NA	NA	NA	NA	4	Molecular Function:peroxidase activity (GO:0004601),Biological Process:response to oxidative stress (GO:0006979),Molecular Function:heme binding (GO:0020037),Biological Process:oxidation-reduction process (GO:0055114)	peroxidase	1.11.1.7	ko00940 Phenylpropanoid biosynthesis ko01100 Metabolic pathways ko01110 Biosynthesis of secondary metabolites	--	--	--	IPR000823 [Plant peroxidase] ; IPR002016[Haem peroxidase, plant/fungal/bacterial]
Nitab4.5_0000783g0010	Peptidase M20, dimerisation domain, N-acyl-L-amino-acid amidohydrolase, ArgE/DapE/ACY1/CPG2/YscS, conserved site, Peptidase M20	4828.4	5033.4	4523.9	4376.8	4439.4	4362	3930.4	3966.6	3532.8	3861.5	3748.4	3815.3	1.25861	0.00832014	0.331835	up	NA	NA	NA	NA	NA	NA	NA	NA	2	Biological Process:metabolic process (GO:0008152),Molecular Function:hydrolase activity (GO:0016787)	aminoacylase	3.5.1.14	ko00220 Arginine biosynthesis ko01100 Metabolic pathways ko01110 Biosynthesis of secondary metabolites ko01210 2-Oxocarboxylic acid metabolism ko01230 Biosynthesis of amino acids	Acetylornithine deacetylase/Succinyl-diaminopimelate desuccinylase or related deacylase	E	Amino acid transport and metabolism ;	IPR002933 [Peptidase M20]
Nitab4.5_0000784g0140	GTP1/OBG domain, GTP1/OBG, conserved site, GTP-binding protein GTP1/OBG, C-terminal, GTP-binding protein Obg/CgtA, GTP binding domain, P-loop containing nucleoside triphosphate hydrolase	2485.8	2372.7	2741.5	2927.1	3399.4	2734.7	3266.7	3215.7	3266.2	3004.3	3331.6	3329.9	0.779599	0.0203638	-0.359196	down	NA	NA	NA	NA	NA	NA	NA	NA	2	Molecular Function:nucleotide binding (GO:0000166),Molecular Function:GTP binding (GO:0005525)	--	--	--	GTPase involved in cell partioning and DNA repair	DL	Cell cycle control, cell division, chromosome partitioning ; Replication, recombination and repair ;	IPR006073 [GTP binding domain] ; IPR006169[GTP1/OBG domain] ; IPR015349[GTP-binding protein OBG, C-terminal] ; IPR031167[OBG-type guanine nucleotide-binding (G) domain]
Nitab4.5_0000786g0160	DAHP synthetase, class II	571.2	552.7	605.1	471.9	531.8	452.2	460	511.7	456.9	487.6	466.7	453.6	1.21028	0.0130038	0.275336	up	NA	NA	NA	NA	NA	NA	NA	NA	2	Molecular Function:3-deoxy-7-phosphoheptulonate synthase activity (GO:0003849),Biological Process:aromatic amino acid family biosynthetic process (GO:0009073)	3-deoxy-7-phosphoheptulonate synthase	2.5.1.54	ko00400 Phenylalanine, tyrosine and tryptophan biosynthesis ko01100 Metabolic pathways ko01110 Biosynthesis of secondary metabolites ko01230 Biosynthesis of amino acids	3-deoxy-D-arabino-heptulosonate 7-phosphate (DAHP) synthase, class II	E	Amino acid transport and metabolism ;	IPR002480 [DAHP synthetase, class II]
Nitab4.5_0000786g0210	Phosphate-induced protein 1	2209.8	2190.4	1850.1	1624.4	1522.4	1777.6	1634.2	1447.9	1468.4	1621.4	1431.9	1460.7	1.37354	0.0123477	0.4579	up	NA	NA	NA	NA	NA	NA	NA	NA	--	--	--	--	--	--	--	--	IPR006766 [Phosphate-induced protein 1]
Nitab4.5_0000786g0240	Phosphate-induced protein 1	131.5	116.4	118.1	93.2	84.2	98.7	86.9	95	86.2	90.8	82.4	75.6	1.36516	0.0041746	0.449072	up	NA	NA	NA	NA	NA	NA	NA	NA	--	--	--	--	--	--	--	--	IPR006766 [Phosphate-induced protein 1]
Nitab4.5_0000787g0150	Ribosomal protein L3, Ribosomal protein L3, conserved site, Translation protein, beta-barrel domain	347.8	392.3	412.7	360.5	422.5	437.2	561	473.1	631.1	587.5	705.5	635.8	0.692289	0.0261433	-0.530553	down	0.732765	0.0447378	-0.448578	down	NA	NA	NA	NA	4	Molecular Function:structural constituent of ribosome (GO:0003735),Cellular Component:intracellular (GO:0005622),Cellular Component:ribosome (GO:0005840),Biological Process:translation (GO:0006412)	large subunit ribosomal protein L3e	--	ko03010 Ribosome	Ribosomal protein L3	J	Translation, ribosomal structure and biogenesis ;	IPR000597 [Ribosomal protein L3]
Nitab4.5_0000791g0110	Ribosomal protein L15, bacterial-type, Ribosomal protein L15, conserved site, Ribosomal protein L18e/L15P	10683.3	11302.8	12298	12771.1	12317.6	11779.8	14113.5	13317.2	13872.7	12833.1	14431.1	13832.1	0.830055	0.0112697	-0.268721	down	NA	NA	NA	NA	NA	NA	NA	NA	3	Molecular Function:structural constituent of ribosome (GO:0003735),Biological Process:translation (GO:0006412),Cellular Component:large ribosomal subunit (GO:0015934)	large subunit ribosomal protein L15	--	ko03010 Ribosome	Ribosomal protein L15	J	Translation, ribosomal structure and biogenesis ;	IPR005749 [Ribosomal protein L15, bacterial-type] ; IPR021131[Ribosomal protein L18e/L15P]
Nitab4.5_0000798g0110	RNA polymerase II transcriptional coactivator KELP, DEK, C-terminal, ssDNA-binding transcriptional regulator, Homeodomain-like, Transcriptional coactivator p15 (PC4)	525	578.7	595.7	620.5	596.8	581.2	704.2	862.5	740.4	683.1	783.7	755	0.736596	0.0180734	-0.441055	down	0.77955	0.0262074	-0.359286	down	NA	NA	NA	NA	2	Molecular Function:DNA binding (GO:0003677),Molecular Function:transcription coactivator activity (GO:0003713)	--	--	--	--	--	--	IPR003173 [Transcriptional coactivator p15 (PC4)] ; IPR014876[DEK, C-terminal]
Nitab4.5_0000803g0040	Ribosomal protein L19/L19e, domain 3, Ribosomal protein L19/L19e conserved site, Ribosomal protein L19/L19e domain, Ribosomal protein L19/L19e, Ribosomal protein L19/L19e, domain 1	752	701.5	834.3	792.5	890.2	788.6	932.6	1039.8	1008.2	841.5	943.1	972.1	0.767564	0.00995404	-0.381642	down	0.829128	0.0210088	-0.270333	down	NA	NA	NA	NA	4	Molecular Function:structural constituent of ribosome (GO:0003735),Cellular Component:intracellular (GO:0005622),Cellular Component:ribosome (GO:0005840),Biological Process:translation (GO:0006412)	large subunit ribosomal protein L19e	--	ko03010 Ribosome	Ribosomal protein L19E	J	Translation, ribosomal structure and biogenesis ;	IPR000196 [Ribosomal protein L19/L19e]
Nitab4.5_0000804g0060	SUF system FeS cluster assembly, SufBD, SUF system FeS cluster assembly, SufD	3244.7	3210.5	3672.9	4053.2	3933.6	3667.1	4112.1	4178.2	4280.2	3977.3	4164.1	4210.1	0.805704	0.00652004	-0.311678	down	NA	NA	NA	NA	NA	NA	NA	NA	1	Biological Process:iron-sulfur cluster assembly (GO:0016226)	Fe-S cluster assembly protein SufD	--	--	Fe-S cluster assembly scaffold protein SufB	O	Posttranslational modification, protein turnover, chaperones ;	IPR000825 [SUF system FeS cluster assembly, SufBD] ; IPR011542[SUF system FeS cluster assembly, SufD]
Nitab4.5_0000811g0010	Heat shock protein DnaJ, cysteine-rich domain	545.5	574.7	586.9	618.6	676.6	581.5	678.1	714.6	772.2	600.5	677.5	627	0.788535	0.00706349	-0.342753	down	NA	NA	NA	NA	NA	NA	NA	NA	--	--	--	--	--	--	--	--	--
Nitab4.5_0000818g0200	FeS cluster insertion protein, FeS cluster insertion, C-terminal, conserved site, FeS cluster biogenesis	460.4	427.6	514.3	472.7	482.8	589.9	684.1	624.6	618.9	508	645.6	695.7	0.727485	0.00590778	-0.459011	down	0.801722	0.0411652	-0.318825	down	NA	NA	NA	NA	--	--	iron-sulfur cluster assembly 1	--	--	Fe-S cluster assembly iron-binding protein IscA	O	Posttranslational modification, protein turnover, chaperones ;	IPR000361 [FeS cluster biogenesis]
Nitab4.5_0000822g0030	P-loop containing nucleoside triphosphate hydrolase, NB-ARC, Disease resistance protein	1387.2	1331	1481	1099.9	1478.3	1271.7	1191.2	1196.2	1004.9	1232.8	1313.9	1324.3	1.23786	0.0247053	0.307851	up	NA	NA	NA	NA	NA	NA	NA	NA	1	Molecular Function:ADP binding (GO:0043531)	--	--	--	Vesicle coat complex, various subunits	U	Intracellular trafficking, secretion, and vesicular transport ;	IPR002182 [NB-ARC]
Nitab4.5_0000822g0130	Protein of unknown function DUF3531	914.6	875.7	1064.7	1047.6	1252	930.3	1143.2	1223.4	1214.3	1081.9	1169.9	1144.5	0.797286	0.0184022	-0.326831	down	NA	NA	NA	NA	NA	NA	NA	NA	--	--	--	--	--	--	--	--	IPR021920 [Protein of unknown function DUF3531]
Nitab4.5_0000826g0220	P-type ATPase, transmembrane domain, Cation-transporting P-type ATPase, Calcium-transporting P-type ATPase, subfamily IIB, Cation-transporting P-type ATPase, N-terminal, P-type ATPase, cytoplasmic domain N, Cation-transporting P-type ATPase, C-terminal, P-type ATPase, phosphorylation site, Calcium-transporting P-type ATPase, N-terminal autoinhibitory domain, P-type ATPase, A domain, HAD-like doma…	2236	2163.9	2122	1725	1776.7	1910.7	1827.5	1754.4	1714.4	1674.5	1737.1	1726.6	1.23141	0.000960824	0.300307	up	NA	NA	NA	NA	NA	NA	NA	NA	4	Molecular Function:nucleotide binding (GO:0000166),Molecular Function:calmodulin binding (GO:0005516),Cellular Component:integral component of membrane (GO:0016021),Molecular Function:metal ion binding (GO:0046872)	Ca2+-transporting ATPase	3.6.3.8	--	Magnesium-transporting ATPase (P-type)	P	Inorganic ion transport and metabolism ;	IPR001757 [P-type ATPase] ; IPR004014[Cation-transporting P-type ATPase, N-terminal] ; IPR006068[Cation-transporting P-type ATPase, C-terminal] ; IPR008250[P-type ATPase, A domain] ; IPR024750[Calcium-transporting P-type ATPase, N-terminal autoinhibitory domain]
Nitab4.5_0000827g0030	Chloramphenicol acetyltransferase-like domain, Transferase	3980.9	3800.8	3566.8	2961.3	3283.4	3193.8	2664.3	2612.9	2496.1	2740.3	2628.1	2675.9	1.45993	0.000781436	0.545903	up	1.21422	0.0068199	0.28003	up	NA	NA	NA	NA	--	--	--	--	--	--	--	--	IPR003480 [Transferase]
Nitab4.5_0000829g0190	Kelch-type beta propeller, Galactose oxidase/kelch, beta-propeller, Kelch repeat type 1	297.1	262.1	293.3	286.6	280.9	279.9	343.2	340.3	343.6	313.6	337.6	329.8	0.830007	0.0334571	-0.268805	down	0.825041	1.3632e-05	-0.277462	down	NA	NA	NA	NA	1	Molecular Function:protein binding (GO:0005515)	--	--	--	N-acetylneuraminic acid mutarotase	M	Cell wall/membrane/envelope biogenesis ;	IPR006652 [Kelch repeat type 1]
Nitab4.5_0000837g0090	Plastocyanin-like, Cupredoxin	186.8	153.3	184.5	301.7	357	363.5	332.8	286	353.2	264.7	251.7	335	0.539712	0.00274883	-0.889739	down	NA	NA	NA	NA	NA	NA	NA	NA	1	Molecular Function:electron carrier activity (GO:0009055)	--	--	--	--	--	--	IPR003245 [Phytocyanin domain]
Nitab4.5_0000838g0040	Rhodanese-like domain	3566.9	3992.1	3473.7	3631.4	3061.2	3286.4	2828.7	3163.2	3039.6	3332.1	3123.8	3080	1.22158	0.0234596	0.288748	up	NA	NA	NA	NA	NA	NA	NA	NA	--	--	chitinase domain-containing protein 1	--	--	Rhodanese-related sulfurtransferase	P	Inorganic ion transport and metabolism ;	--
Nitab4.5_0000840g0030	Ubiquitin-conjugating enzyme, E2, Ubiquitin-conjugating enzyme/RWD-like	334.8	284.4	319.1	359.2	409.1	407.1	385.5	399	430.5	304.1	360.5	335.7	0.772263	0.00991981	-0.372835	down	NA	NA	NA	NA	0.823292	0.0273789	-0.280524	down	--	--	ubiquitin-conjugating enzyme E2 variant	--		--	--	--	IPR000608 [Ubiquitin-conjugating enzyme E2]
Nitab4.5_0000845g0030	Ribosomal protein L14b/L23e, Ribosomal protein L14 domain, Ribosomal protein L14 conserved site	369.1	335.8	359.1	357.6	413.7	387.8	523.4	451.6	573.4	404.4	494.5	477.8	0.687161	0.011693	-0.54128	down	0.748579	0.0289175	-0.417773	down	NA	NA	NA	NA	3	Molecular Function:structural constituent of ribosome (GO:0003735),Cellular Component:ribosome (GO:0005840),Biological Process:translation (GO:0006412)	large subunit ribosomal protein L23e	--	ko03010 Ribosome	Ribosomal protein L14	J	Translation, ribosomal structure and biogenesis ;	IPR000218 [Ribosomal protein L14P]
Nitab4.5_0000846g0030	Thiolase, N-terminal, Thiolase, conserved site, Thiolase-like, subgroup, Thiolase, acyl-enzyme intermediate active site, Thiolase-like, Thiolase, active site, Thiolase, C-terminal, Thiolase	880	802.8	767.4	521.3	529.2	579.1	449.2	483.7	452.6	417.5	433.5	436.5	1.76846	0.000533045	0.822493	up	NA	NA	NA	NA	NA	NA	NA	NA	1	Biological Process:metabolic process (GO:0008152)	acetyl-CoA acyltransferase 1	2.3.1.16	ko00071 Fatty acid degradation ko00280 Valine, leucine and isoleucine degradation ko00592 alpha-Linolenic acid metabolism ko01040 Biosynthesis of unsaturated fatty acids ko01100 Metabolic pathways ko01110 Biosynthesis of secondary metabolites ko01212 Fatty acid metabolism ko04146 Peroxisome	Acetyl-CoA acetyltransferase	I	Lipid transport and metabolism ;	IPR020616 [Thiolase, N-terminal] ; IPR020617[Thiolase, C-terminal]
Nitab4.5_0000847g0040	Ribosomal protein S5, C-terminal, Ribosomal protein S5 domain 2-type fold, subgroup, Ribosomal protein S5, Ribosomal protein S5, N-terminal, conserved site, Double-stranded RNA-binding domain, Ribosomal protein S5 domain 2-type fold, Ribosomal protein S5, eukaryotic/archaeal, Ribosomal protein S5, N-terminal	17791.2	17377	18327.2	18290.9	19543.1	17705.7	19875.4	23270.6	22681.9	20254.5	22168.9	21558.5	0.812655	0.0191733	-0.299284	down	NA	NA	NA	NA	NA	NA	NA	NA	4	Molecular Function:RNA binding (GO:0003723),Molecular Function:structural constituent of ribosome (GO:0003735),Cellular Component:ribosome (GO:0005840),Biological Process:translation (GO:0006412)	small subunit ribosomal protein S2e	--	ko03010 Ribosome	Ribosomal protein S5	J	Translation, ribosomal structure and biogenesis ;	IPR000851 [Ribosomal protein S5] ; IPR005324[Ribosomal protein S5, C-terminal] ; IPR013810[Ribosomal protein S5, N-terminal]
Nitab4.5_0000848g0130	Zinc finger, CCCH-type	1599.5	1550.5	1686.7	1772	2003.9	1699.9	1933.1	2157.8	2157.8	1689.7	1773.9	1834.7	0.774033	0.0051627	-0.369533	down	NA	NA	NA	NA	NA	NA	NA	NA	1	Molecular Function:metal ion binding (GO:0046872)	--	--	--	--	--	--	IPR000571 [Zinc finger, CCCH-type] ; IPR032378[ZC3H15/TMA46 family, C-terminal]
Nitab4.5_0000856g0150		8244.5	8885.2	10237	10386.9	9913.9	9148.7	10504.9	11364.6	12147.2	11148.7	11486.6	11791.3	0.804508	0.0425359	-0.313822	down	NA	NA	NA	NA	NA	NA	NA	NA	--	--	--	--	--	--	--	--	--
Nitab4.5_0000860g0100	Protein of unknown function DUF1218	330.6	345.5	317.6	223.6	202.4	229.8	211.3	229.9	216.5	247	200.6	196.9	1.51087	0.000331914	0.595381	up	NA	NA	NA	NA	NA	NA	NA	NA	--	--	--	--	--	--	--	--	IPR009606 [Protein of unknown function DUF1218]
Nitab4.5_0000860g0170	Ribosomal protein S6e, conserved site, Ribosomal protein S6e, Ribosomal protein S6, eukaryotic	2432.5	2333	2509.1	2521.1	2794.2	2844.6	3060.7	3374.3	3587.9	2788.1	3197	3701.7	0.725798	0.00475028	-0.46236	down	0.814126	0.0275057	-0.296677	down	NA	NA	NA	NA	4	Molecular Function:structural constituent of ribosome (GO:0003735),Cellular Component:intracellular (GO:0005622),Cellular Component:ribosome (GO:0005840),Biological Process:translation (GO:0006412)	small subunit ribosomal protein S6e	--	ko03010 Ribosome	Ribosomal protein S6E (S10)	J	Translation, ribosomal structure and biogenesis ;	IPR001377 [Ribosomal protein S6e]
Nitab4.5_0000861g0060	Zinc finger, RanBP2-type	221.6	226.7	244.6	260.6	361.4	361.1	400.9	493.2	550.5	435.9	459	521.8	0.479648	0.0264465	-1.05995	down	0.680534	0.0489545	-0.55526	down	NA	NA	NA	NA	1	Molecular Function:zinc ion binding (GO:0008270)	--	--	--	--	--	--	IPR001876 [Zinc finger, RanBP2-type]
Nitab4.5_0000864g0050	Oxoglutarate/iron-dependent dioxygenase, Non-haem dioxygenase N-terminal domain, Isopenicillin N synthase-like	885.8	818.8	877.2	706.2	833.8	599.7	534.7	738.8	652.2	1005.1	618.1	590.7	1.34071	0.025265	0.422994	up	NA	NA	NA	NA	NA	NA	NA	NA	2	Molecular Function:oxidoreductase activity (GO:0016491),Biological Process:oxidation-reduction process (GO:0055114)	naringenin 3-dioxygenase	1.14.11.9	ko00941 Flavonoid biosynthesis ko01100 Metabolic pathways ko01110 Biosynthesis of secondary metabolites	Isopenicillin N synthase and related dioxygenases	Q	Secondary metabolites biosynthesis, transport and catabolism ;	IPR005123 [Oxoglutarate/iron-dependent dioxygenase] ; IPR026992[Non-haem dioxygenase N-terminal domain]
Nitab4.5_0000864g0100	Zinc finger, CCHC-type, Cold-shock protein, DNA-binding, Cold-shock conserved site, Nucleic acid-binding, OB-fold, Cold shock protein	81.3	70.8	74.3	85.8	94.5	118.2	115	128.3	117.1	87.6	78.2	98.3	0.628191	0.000975794	-0.670725	down	NA	NA	NA	NA	0.732797	0.0107754	-0.448515	down	3	Molecular Function:nucleic acid binding (GO:0003676),Molecular Function:DNA binding (GO:0003677),Molecular Function:zinc ion binding (GO:0008270)	cellular nucleic acid-binding protein	--	--	Cold shock protein, CspA family	K	Transcription ;	IPR001878 [Zinc finger, CCHC-type] ; IPR002059[Cold-shock protein, DNA-binding] ; IPR011129[Cold shock domain]
Nitab4.5_0000866g0120	P-loop containing nucleoside triphosphate hydrolase, GTP binding domain, GTP-binding protein, orthogonal bundle domain, Guanine nucleotide-binding protein-like 3, N-terminal domain	839.3	752.2	849.4	819.9	992.5	940.3	930.9	1164.8	1153.9	951.5	985.3	1016.5	0.751139	0.0305451	-0.412849	down	NA	NA	NA	NA	NA	NA	NA	NA	1	Molecular Function:GTP binding (GO:0005525)	nuclear GTP-binding protein	--	ko03008 Ribosome biogenesis in eukaryotes	Ribosome biogenesis GTPase A	J	Translation, ribosomal structure and biogenesis ;	IPR006073 [GTP binding domain] ; IPR014813[Guanine nucleotide-binding protein-like 3, N-terminal domain] ; IPR030378[Circularly permuted (CP)-type guanine nucleotide-binding (G) domain]
Nitab4.5_0000872g0170	Helicase, superfamily 1/2, ATP-binding domain, RNA helicase, DEAD-box type, Q motif, Helicase, C-terminal, P-loop containing nucleoside triphosphate hydrolase, DNA/RNA helicase, DEAD/DEAH box type, N-terminal	18.1	18.9	30.1	20.6	35.8	20.5	35.9	46.9	44.3	33.7	38.8	43.1	0.527931	0.0172383	-0.921579	down	NA	NA	NA	NA	NA	NA	NA	NA	2	Molecular Function:nucleic acid binding (GO:0003676),Molecular Function:ATP binding (GO:0005524)	--	--	--	Superfamily II DNA and RNA helicase	L	Replication, recombination and repair ;	IPR001650 [Helicase, C-terminal] ; IPR011545[DEAD/DEAH box helicase domain] ; IPR014001[Helicase superfamily 1/2, ATP-binding domain] ; IPR014014[RNA helicase, DEAD-box type, Q motif]
Nitab4.5_0000875g0060	Strictosidine synthase, conserved region, Six-bladed beta-propeller, TolB-like	351	373.8	333	370.8	377.8	410.6	396.6	440.6	485.7	477.9	450.6	465.1	0.799607	0.0354458	-0.322637	down	NA	NA	NA	NA	NA	NA	NA	NA	2	Biological Process:biosynthetic process (GO:0009058),Molecular Function:strictosidine synthase activity (GO:0016844)	adipocyte plasma membrane-associated protein	--	--	Sugar lactone lactonase YvrE	G	Carbohydrate transport and metabolism ;	IPR004141 [Strictosidine synthase] ; IPR018119[Strictosidine synthase, conserved region]
Nitab4.5_0000879g0090	Alpha-amylase, C-terminal beta-sheet, Glycoside hydrolase, family 13, Glycosyl hydrolase, family 13, subfamily, catalytic domain, Glycoside hydrolase, superfamily, Glycosyl hydrolase, family 13, all-beta, Glycoside hydrolase, catalytic domain, Glycosyl hydrolase, family 13, catalytic domain	666.3	640.1	646.5	548.1	609.5	620.7	521.3	496	481.8	536.3	491	472.8	1.30271	0.000414678	0.381521	up	NA	NA	NA	NA	NA	NA	NA	NA	4	Molecular Function:catalytic activity (GO:0003824),Molecular Function:alpha-amylase activity (GO:0004556),Molecular Function:calcium ion binding (GO:0005509),Biological Process:carbohydrate metabolic process (GO:0005975)	--	--	--	Glycosidase	G	Carbohydrate transport and metabolism ;	IPR006047 [Glycosyl hydrolase, family 13, catalytic domain] ; IPR012850[Alpha-amylase, C-terminal beta-sheet]
Nitab4.5_0000903g0070	Cytochrome c-like domain, Cytochrome c domain, Cytochrome c, class IA/ IB	4729.4	4851.7	4334	4349.1	3966	4056.1	3528.7	4241.1	3774.3	4325.7	3681.7	3725.5	1.20539	0.0387998	0.269496	up	NA	NA	NA	NA	NA	NA	NA	NA	2	Molecular Function:electron carrier activity (GO:0009055),Molecular Function:heme binding (GO:0020037)	cytochrome c	--	ko00920 Sulfur metabolism ko01100 Metabolic pathways	Cytochrome c2	C	Energy production and conversion ;	IPR002327 [Cytochrome c, class IA/ IB] ; IPR009056[Cytochrome c-like domain]
Nitab4.5_0000903g0080	WD40/YVTN repeat-like-containing domain, Quinonprotein alcohol dehydrogenase-like superfamily, WD40-repeat-containing domain, WD40 repeat, WD40 repeat, conserved site	167.7	162.4	183.3	200.4	246.8	173.3	195.4	265.4	246.6	205.4	229.3	188.2	0.725756	0.0414977	-0.462443	down	NA	NA	NA	NA	NA	NA	NA	NA	1	Molecular Function:protein binding (GO:0005515)	ribosome biogenesis protein NSA1	--	--	WD40 repeat	R	General function prediction only ;	IPR001680 [WD40 repeat] ; IPR017986[WD40-repeat-containing domain]
Nitab4.5_0000904g0010		291.1	285.9	357.5	362.3	379.4	315.3	382.6	365.9	399.5	311.4	383.3	379	0.814024	0.0465883	-0.296856	down	NA	NA	NA	NA	NA	NA	NA	NA	--	--	--	--	--	--	--	--	--
Nitab4.5_0000905g0100	Phenylacetic acid degradation-related domain, Thioesterase superfamily	299.5	300.4	246.9	218	223	231.2	187.8	192.5	203	222	210	209.4	1.45174	0.00856308	0.537783	up	NA	NA	NA	NA	NA	NA	NA	NA	--	--	acyl-coenzyme A thioesterase 13	3.1.2.-	--	Acyl-coenzyme A thioesterase PaaI, contains HGG motif	Q	Secondary metabolites biosynthesis, transport and catabolism ;	IPR006683 [Thioesterase domain]
Nitab4.5_0000906g0030	Domain of unknown function DUF4149	612.6	593.8	604	481.4	547.5	511.1	483.1	501.8	471.5	496.8	501	514.3	1.24307	0.000339529	0.313902	up	NA	NA	NA	NA	NA	NA	NA	NA	--	--	--	--	--	--	--	--	IPR025423 [Domain of unknown function DUF4149]
Nitab4.5_0000907g0090	Tyrosinase, Uncharacterised domain, di-copper centre, Polyphenol oxidase, central domain, Polyphenol oxidase, Polyphenol oxidase, C-terminal	866.5	756.3	772.1	637.4	738.8	601.7	629.6	550.9	546.8	531.9	558.6	509.9	1.3865	0.0070191	0.471447	up	NA	NA	NA	NA	NA	NA	NA	NA	4	Molecular Function:catechol oxidase activity (GO:0004097),Biological Process:metabolic process (GO:0008152),Molecular Function:oxidoreductase activity (GO:0016491),Biological Process:oxidation-reduction process (GO:0055114)	polyphenol oxidase	1.10.3.1	ko00350 Tyrosine metabolism ko00950 Isoquinoline alkaloid biosynthesis ko01100 Metabolic pathways ko01110 Biosynthesis of secondary metabolites	--	--	--	IPR002227 [Tyrosinase copper-binding domain] ; IPR022739[Polyphenol oxidase, central domain] ; IPR022740[Polyphenol oxidase, C-terminal]
Nitab4.5_0000914g0080		647.9	590.3	686.5	661.5	714	697.9	705	866.6	870.7	682	823.7	804.6	0.788069	0.0481045	-0.343607	down	NA	NA	NA	NA	NA	NA	NA	NA	--	--	--	--	--	--	--	--	--
Nitab4.5_0000914g0220	Ribosomal protein L29	745.5	708.8	723	748.8	879.9	695	787.4	984.5	936.8	779.2	864.2	863.5	0.803817	0.0425402	-0.31506	down	NA	NA	NA	NA	NA	NA	NA	NA	4	Molecular Function:structural constituent of ribosome (GO:0003735),Cellular Component:intracellular (GO:0005622),Cellular Component:ribosome (GO:0005840),Biological Process:translation (GO:0006412)	large subunit ribosomal protein L35e	--	ko03010 Ribosome	Ribosomal protein L29	J	Translation, ribosomal structure and biogenesis ;	IPR001854 [Ribosomal protein L29]
Nitab4.5_0000915g0090	Late embryogenesis abundant protein, LEA-14, Immunoglobulin-like fold, Water stress and hypersensitive response domain	4885.8	5154.9	4857.3	4201.7	4178.5	4104.9	3848.3	3735.5	3585	3358.9	3313.1	3635.1	1.33389	0.00051732	0.415644	up	NA	NA	NA	NA	NA	NA	NA	NA	1	Biological Process:response to desiccation (GO:0009269)	--	--	--	LEA14-like dessication related protein	V	Defense mechanisms ;	IPR004864 [Late embryogenesis abundant protein, LEA-14] ; IPR013990[Water stress and hypersensitive response domain]
Nitab4.5_0000917g0100		1380.6	1464	1595.5	1704.8	1415.6	1399.4	1756.4	1944.7	2086.8	1504.8	1679	1906.4	0.767135	0.0171044	-0.382448	down	0.780905	0.0374142	-0.356781	down	NA	NA	NA	NA	--	--	--	--	--	--	--	--	--
Nitab4.5_0000923g0140	Bulb-type lectin domain, Protein kinase, ATP binding site, Serine/threonine- / dual specificity protein kinase, catalytic domain, S-locus glycoprotein, S-receptor-like serine/threonine-protein kinase, Concanavalin A-like lectin/glucanase, subgroup, Serine/threonine-protein kinase, active site, Protein kinase-like domain, Protein kinase domain	613.1	583.2	527.1	488.7	443.1	568.3	449.5	427.3	460.1	477.2	485.5	464.8	1.2891	0.00882528	0.366366	up	NA	NA	NA	NA	NA	NA	NA	NA	4	Molecular Function:protein kinase activity (GO:0004672),Molecular Function:ATP binding (GO:0005524),Biological Process:protein phosphorylation (GO:0006468),Biological Process:recognition of pollen (GO:0048544)	--	--	--	Ankyrin repeat	T	Signal transduction mechanisms ;	IPR000719 [Protein kinase domain] ; IPR000858[S-locus glycoprotein domain] ; IPR001480[Bulb-type lectin domain]
Nitab4.5_0000930g0010		362.2	304.8	321.9	303	309.2	301.8	288.7	265	253.4	312.4	273.4	289.4	1.22525	0.0384094	0.293077	up	NA	NA	NA	NA	NA	NA	NA	NA	--	--	--	--	--	--	--	--	--
Nitab4.5_0000948g0170	Ribosomal protein S12e, Ribosomal protein L7Ae/L30e/S12e/Gadd45	1956.7	1912.8	2276.9	2208.2	2148.7	2739.1	2907.3	4661.1	5213.1	3580.1	4602.8	4237.5	0.480883	0.0348711	-1.05624	down	NA	NA	NA	NA	NA	NA	NA	NA	4	Molecular Function:structural constituent of ribosome (GO:0003735),Cellular Component:intracellular (GO:0005622),Cellular Component:ribosome (GO:0005840),Biological Process:translation (GO:0006412)	small subunit ribosomal protein S12e	--	ko03010 Ribosome	Ribosomal protein L7Ae or related RNA K-turn-binding protein	J	Translation, ribosomal structure and biogenesis ;	IPR000530 [Ribosomal protein S12e] ; IPR004038[Ribosomal protein L7Ae/L30e/S12e/Gadd45]
Nitab4.5_0000960g0060		1361.3	1410.4	1558.4	2067	2112.2	2550.8	2028.8	1938.9	1990.1	1964	1793.9	2045.4	0.726795	0.0011067	-0.460379	down	NA	NA	NA	NA	NA	NA	NA	NA	--	--	--	--	--	--	--	--	--
Nitab4.5_0000967g0130	Peptidase M24, structural domain, Proliferation-associated protein 1, Peptidase M24, methionine aminopeptidase	377.1	378.5	362.2	390.9	417.2	417.3	483	543.4	529.7	452.8	502.2	497.7	0.718334	0.00154234	-0.477273	down	0.787482	0.00556255	-0.344682	down	NA	NA	NA	NA	--	--	--	--	--	Methionine aminopeptidase	J	Translation, ribosomal structure and biogenesis ;	IPR000994 [Peptidase M24] ; IPR001714[Peptidase M24, methionine aminopeptidase]
Nitab4.5_0000970g0030	DNA photolyase, N-terminal, Cryptochrome/DNA photolyase, class 1, Rossmann-like alpha/beta/alpha sandwich fold, DNA photolyase, FAD-binding/Cryptochrome, C-terminal	198.9	191.4	230.5	213.6	206.5	208.6	273.6	263	279.5	236	260.2	244.4	0.760691	0.0072817	-0.394617	down	0.770371	0.000289286	-0.376374	down	NA	NA	NA	NA	--	--	deoxyribodipyrimidine photo-lyase	4.1.99.3	--	Deoxyribodipyrimidine photolyase	L	Replication, recombination and repair ;	IPR002081 [Cryptochrome/DNA photolyase class 1] ; IPR005101[Cryptochrome/DNA photolyase, FAD-binding domain] ; IPR006050[DNA photolyase, N-terminal]
Nitab4.5_0000974g0110	RNA-binding, CRM domain	2063.2	2129.5	2587	2592.7	3129.8	2208.4	2844	3072.8	3111.7	2679.1	3066.3	3133.4	0.750922	0.0153488	-0.413265	down	NA	NA	NA	NA	NA	NA	NA	NA	1	Molecular Function:RNA binding (GO:0003723)	--	--	--	--	--	--	IPR001890 [RNA-binding, CRM domain]
Nitab4.5_0000976g0110	Rubredoxin domain, Rubredoxin-type fold, Rubredoxin-like domain	584.5	525.5	582	730.1	554.1	863.2	915	787.4	915.3	981.7	1090	1035.2	0.646369	0.00272749	-0.62957	down	NA	NA	NA	NA	NA	NA	NA	NA	1	Molecular Function:iron ion binding (GO:0005506)	--	--	--	NADH-FMN oxidoreductase RutF, flavin reductase (DIM6/NTAB) family	C	Energy production and conversion ;	IPR024934 [Rubredoxin-like domain]
Nitab4.5_0000976g0290		11352.6	10155.2	9798.5	10510.8	8734.4	10057.9	8915.4	7740.6	7856.7	8829.9	8490.8	8425.4	1.27715	0.0195857	0.352924	up	NA	NA	NA	NA	NA	NA	NA	NA	--	--	--	--	--	UTP:GlnB (protein PII) uridylyltransferase	OT	Posttranslational modification, protein turnover, chaperones ; Signal transduction mechanisms ;	--
Nitab4.5_0000977g0070	Methyltransferase type 11	9641.2	9457.6	9129.1	8892	8315.5	9282	8224.9	7481.8	7739.1	8891.1	8466.4	8204.4	1.20396	0.00381445	0.267792	up	NA	NA	NA	NA	NA	NA	NA	NA	1	Biological Process:methylation (GO:0032259)	MPBQ/MSBQ methyltransferase	2.1.1.295	ko00130 Ubiquinone and other terpenoid-quinone biosynthesis ko01100 Metabolic pathways ko01110 Biosynthesis of secondary metabolites	Ubiquinone/menaquinone biosynthesis C-methylase UbiE	H	Coenzyme transport and metabolism ;	IPR031164 [SAM-binding methyltransferase MPBQ/MBSQ]
Nitab4.5_0000978g0010	Ribosomal protein L18/L5, Ribosomal protein L18, bacterial-type	1686.6	1796.2	1971.2	2125.6	1705.6	1690.6	2074.7	2152	2320.8	2091.1	2332.4	2119.2	0.83299	0.0297364	-0.263629	down	NA	NA	NA	NA	NA	NA	NA	NA	4	Molecular Function:structural constituent of ribosome (GO:0003735),Cellular Component:intracellular (GO:0005622),Cellular Component:ribosome (GO:0005840),Biological Process:translation (GO:0006412)	large subunit ribosomal protein L18	--	ko03010 Ribosome	Ribosomal protein L18	J	Translation, ribosomal structure and biogenesis ;	IPR005484 [Ribosomal protein L18]
Nitab4.5_0000978g0210	Eukaryotic translation initiation factor 3 subunit H, JAB/MPN domain	595.9	589.2	648.3	649.3	742.6	668.6	725.7	804.1	794.2	710.4	738.5	748.7	0.788898	0.00614028	-0.342088	down	NA	NA	NA	NA	NA	NA	NA	NA	4	Molecular Function:translation initiation factor activity (GO:0003743),Molecular Function:protein binding (GO:0005515),Cellular Component:cytoplasm (GO:0005737),Cellular Component:eukaryotic translation initiation factor 3 complex (GO:0005852)	translation initiation factor 3 subunit H	--	ko03013 RNA transport	--	--	--	IPR000555 [JAB1/MPN/MOV34 metalloenzyme domain] ; IPR027524[Eukaryotic translation initiation factor 3 subunit H]
Nitab4.5_0000984g0040	GrpE nucleotide exchange factor, GrpE nucleotide exchange factor, coiled-coil, Trigger factor, C-terminal domain, GrpE nucleotide exchange factor, head, Trigger factor/SurA domain, Trigger factor, ribosome-binding, bacterial, Peptidyl-prolyl cis-trans isomerase, FKBP-type, domain, Trigger factor	2214.9	2434.7	2703	2821.4	2940.8	2453.1	2910.2	3057	3093.7	2811.5	3096.1	3137.1	0.811465	0.019952	-0.3014	down	NA	NA	NA	NA	NA	NA	NA	NA	5	Molecular Function:adenyl-nucleotide exchange factor activity (GO:0000774),Biological Process:protein folding (GO:0006457),Biological Process:protein transport (GO:0015031),Molecular Function:protein homodimerization activity (GO:0042803),Molecular Function:chaperone binding (GO:0051087)	trigger factor	--	--	FKBP-type peptidyl-prolyl cis-trans isomerase (trigger factor)	O	Posttranslational modification, protein turnover, chaperones ;	IPR000740 [GrpE nucleotide exchange factor] ; IPR005215[Trigger factor] ; IPR008880[Trigger factor, C-terminal] ; IPR008881[Trigger factor, ribosome-binding, bacterial]
Nitab4.5_0000993g0100	Glycosyl hydrolase, five-bladed beta-propellor domain, Glycosyl hydrolase family 32, N-terminal, Beta-fructofuranosidase, Glycoside hydrolase, family 32, Glycosyl hydrolase family 32, C-terminal, Concanavalin A-like lectin/glucanases superfamily	56.9	47.2	52.8	107.7	110.9	133.6	96.3	91.5	106.8	74.8	52.4	86.5	0.532587	0.000992981	-0.908912	down	NA	NA	NA	NA	NA	NA	NA	NA	3	Molecular Function:beta-fructofuranosidase activity (GO:0004564),Molecular Function:sucrose alpha-glucosidase activity (GO:0004575),Biological Process:carbohydrate metabolic process (GO:0005975)	beta-fructofuranosidase	3.2.1.26	ko00052 Galactose metabolism ko00500 Starch and sucrose metabolism ko01100 Metabolic pathways	Sucrose-6-phosphate hydrolase SacC, GH32 family	G	Carbohydrate transport and metabolism ;	IPR001362 [Glycoside hydrolase, family 32] ; IPR013148[Glycosyl hydrolase family 32, N-terminal] ; IPR013189[Glycosyl hydrolase family 32, C-terminal] ; IPR021792[Beta-fructofuranosidase]
Nitab4.5_0000993g0110	Cupredoxin, Multicopper oxidase, type 1, Multicopper oxidase, type 3, Multicopper oxidase, type 2	383.3	355.6	322.3	247.6	227.9	247.3	214.6	170.9	193	220	223.8	189.2	1.8344	0.00175989	0.875308	up	1.24944	0.0275943	0.32128	up	NA	NA	NA	NA	3	Molecular Function:copper ion binding (GO:0005507),Molecular Function:oxidoreductase activity (GO:0016491),Biological Process:oxidation-reduction process (GO:0055114)	--	--	--	Multicopper oxidase with three cupredoxin domains (includes cell division protein FtsP and spore coat protein CotA)	DPM	Cell cycle control, cell division, chromosome partitioning ; Inorganic ion transport and metabolism ; Cell wall/membrane/envelope biogenesis ;	IPR001117 [Multicopper oxidase, type 1] ; IPR011706[Multicopper oxidase, type 2] ; IPR011707[Multicopper oxidase, type 3]
Nitab4.5_0001003g0090	UDP-galactose transporter, UDP/CMP-sugar transporter, Nucleotide-sugar transporter	129.9	133.3	130.7	159	159.5	158.5	165.8	172.4	165.3	155.9	147.4	152.6	0.782324	0.000129083	-0.354162	down	NA	NA	NA	NA	NA	NA	NA	NA	4	Cellular Component:Golgi membrane (GO:0000139),Molecular Function:sugar:proton symporter activity (GO:0005351),Biological Process:carbohydrate transport (GO:0008643),Cellular Component:integral component of membrane (GO:0016021)	solute carrier family 35 (UDP-sugar transporter), member A1/2/3	--	--	--	--	--	IPR007271 [Nucleotide-sugar transporter]
Nitab4.5_0001022g0030	Trimeric LpxA-like, ADP-glucose pyrophosphorylase, conserved site, Glucose-1-phosphate adenylyltransferase, Nucleotidyl transferase	23805.4	21310	20990.3	20525.6	19349.9	21759.2	18592.4	17626.8	17514.5	18615.5	18090.9	18713.3	1.23025	0.0123921	0.298947	up	NA	NA	NA	NA	NA	NA	NA	NA	2	Biological Process:biosynthetic process (GO:0009058),Molecular Function:nucleotidyltransferase activity (GO:0016779)	glucose-1-phosphate adenylyltransferase	2.7.7.27	ko00500 Starch and sucrose metabolism ko00520 Amino sugar and nucleotide sugar metabolism ko01100 Metabolic pathways ko01110 Biosynthesis of secondary metabolites	ADP-glucose pyrophosphorylase	G	Carbohydrate transport and metabolism ;	IPR005835 [Nucleotidyl transferase domain]
Nitab4.5_0001027g0070	Beta-lactamase-like	907.4	937.8	1075.6	1141.1	1210.5	949.6	1266.5	1362.7	1417.6	1129.4	1308.7	1320	0.721755	0.00526832	-0.470418	down	NA	NA	NA	NA	NA	NA	NA	NA	--	--	ribonuclease Z	3.1.26.11	ko03013 RNA transport	Ribonuclease BN, tRNA processing enzyme	J	Translation, ribosomal structure and biogenesis ;	IPR001279 [Metallo-beta-lactamase]
Nitab4.5_0001028g0130	Phenazine biosynthesis PhzF protein	632.4	600.7	532.1	446.3	428.9	419.7	453.6	478.2	502.4	445	470	418	1.23079	0.0281549	0.299585	up	NA	NA	NA	NA	NA	NA	NA	NA	2	Molecular Function:catalytic activity (GO:0003824),Biological Process:biosynthetic process (GO:0009058)	--	--	--	Predicted epimerase YddE/YHI9, PhzF superfamily	R	General function prediction only ;	IPR003719 [Phenazine biosynthesis PhzF protein]
Nitab4.5_0001028g0150	Phenazine biosynthesis PhzF protein	1500.8	1408.2	1336.7	1058.5	1199.2	1021.5	1172.4	1089.5	1139.6	992.4	1050.9	1039.2	1.24818	0.00615865	0.319831	up	NA	NA	NA	NA	NA	NA	NA	NA	2	Molecular Function:catalytic activity (GO:0003824),Biological Process:biosynthetic process (GO:0009058)	--	--	--	Predicted epimerase YddE/YHI9, PhzF superfamily	R	General function prediction only ;	IPR003719 [Phenazine biosynthesis PhzF protein]
Nitab4.5_0001030g0080	Protein kinase-like domain, Serine-threonine/tyrosine-protein kinase catalytic domain, Leucine-rich repeat-containing N-terminal, type 2, Concanavalin A-like lectin/glucanase, subgroup, Protein kinase domain	88.1	115.5	112.3	139.7	134.9	121.4	130.6	141.4	136	143.4	129.6	134.7	0.774265	0.028861	-0.369101	down	NA	NA	NA	NA	NA	NA	NA	NA	3	Molecular Function:protein kinase activity (GO:0004672),Molecular Function:ATP binding (GO:0005524),Biological Process:protein phosphorylation (GO:0006468)	--	--	--	Serine/threonine protein kinase	T	Signal transduction mechanisms ;	IPR000719 [Protein kinase domain] ; IPR001245[Serine-threonine/tyrosine-protein kinase catalytic domain] ; IPR013210[Leucine-rich repeat-containing N-terminal, plant-type]
Nitab4.5_0001040g0130	Aldolase-type TIM barrel, Uncharacterised protein family Ycf23	556.2	551.5	556.2	589.8	640.4	529.6	703.2	746.9	726.7	604.3	642.8	647	0.764379	0.0048737	-0.38764	down	0.808434	0.0156323	-0.306797	down	NA	NA	NA	NA	--	--	--	--	--	IMP dehydrogenase/GMP reductase	F	Nucleotide transport and metabolism ;	IPR007570 [Uncharacterised protein family Ycf23]
Nitab4.5_0001049g0140	Pollen Ole e 1 allergen/extensin	1938.4	2206.5	1962.3	1576.9	1518.1	1553	1391.1	1407.2	1367	1451.7	1507.9	1636.9	1.46621	0.0156844	0.552091	up	NA	NA	NA	NA	NA	NA	NA	NA	--	--	--	--	--	--	--	--	--
Nitab4.5_0001052g0160	NUDIX hydrolase domain, NUDIX hydrolase, conserved site, NUDIX hydrolase domain-like	96.9	78.3	104	131	125.6	111	133.6	132	127.4	116.2	130.8	125.5	0.710433	0.00857885	-0.49323	down	NA	NA	NA	NA	NA	NA	NA	NA	1	Molecular Function:hydrolase activity (GO:0016787)	diphosphoinositol-polyphosphate diphosphatase	3.6.1.52	--	8-oxo-dGTP pyrophosphatase MutT and related house-cleaning NTP pyrophosphohydrolases, NUDIX family	V	Defense mechanisms ;	IPR000086 [NUDIX hydrolase domain]
Nitab4.5_0001056g0040	Thiolase, N-terminal, Thiolase, C-terminal, Thiolase, acyl-enzyme intermediate active site, Thiolase, Thiolase, active site, Thiolase-like, Thiolase-like, subgroup, Thiolase, conserved site	5413.5	5069.5	4422.4	3283.4	3330.5	4009.1	2852.6	3083	2913.5	2691.3	2680.1	2919.8	1.6844	0.00249641	0.752232	up	NA	NA	NA	NA	NA	NA	NA	NA	1	Biological Process:metabolic process (GO:0008152)	acetyl-CoA acyltransferase 1	2.3.1.16	ko00071 Fatty acid degradation ko00280 Valine, leucine and isoleucine degradation ko00592 alpha-Linolenic acid metabolism ko01040 Biosynthesis of unsaturated fatty acids ko01100 Metabolic pathways ko01110 Biosynthesis of secondary metabolites ko01212 Fatty acid metabolism ko04146 Peroxisome	Acetyl-CoA acetyltransferase	I	Lipid transport and metabolism ;	IPR020616 [Thiolase, N-terminal] ; IPR020617[Thiolase, C-terminal]
Nitab4.5_0001057g0030	Pentatricopeptide repeat, Tetratricopeptide-like helical	378.9	392.3	387.9	365	375.8	377.7	438.7	497.2	463.2	433	440.4	470	0.828461	0.0100762	-0.271494	down	0.799442	0.00580586	-0.322934	down	NA	NA	NA	NA	--	--	--	--	--	--	--	--	IPR002885 [Pentatricopeptide repeat]
Nitab4.5_0001062g0010	Thioredoxin-like fold	754.6	730.7	883	1055.4	1185.2	878.6	1067	1069	1114.6	1024.2	1055.3	1038.7	0.728573	0.00410803	-0.456854	down	NA	NA	NA	NA	NA	NA	NA	NA	--	--	--	--	--	--	--	--	--
Nitab4.5_0001064g0040	Red chlorophyll catabolite reductase	3166.6	2916	2816.4	2792.9	2757.5	2803.1	2533.8	2323.7	2315.1	2370.7	2352.2	2438.2	1.24069	0.0103847	0.311147	up	NA	NA	NA	NA	NA	NA	NA	NA	--	--	red chlorophyll catabolite reductase	1.3.7.12	ko00860 Porphyrin and chlorophyll metabolism ko01110 Biosynthesis of secondary metabolites	--	--	--	IPR009439 [Red chlorophyll catabolite reductase]
Nitab4.5_0001078g0050	Ribosomal protein S21e, Ribosomal protein S21e, conserved site	293.4	301.9	321	358.9	297.9	327.4	405	415.2	443.1	369.6	404.5	411.3	0.725323	0.0011741	-0.463305	down	0.779071	0.0113702	-0.360174	down	NA	NA	NA	NA	4	Molecular Function:structural constituent of ribosome (GO:0003735),Cellular Component:intracellular (GO:0005622),Cellular Component:ribosome (GO:0005840),Biological Process:translation (GO:0006412)	small subunit ribosomal protein S21e	--	ko03010 Ribosome	--	--	--	IPR001931 [Ribosomal protein S21e]
Nitab4.5_0001083g0020	Pheromone shutdown, TraB	390.8	331.3	340	306.9	353.1	284.5	286.1	269.3	264.5	273.8	270.3	266.6	1.2954	0.0148143	0.3734	up	NA	NA	NA	NA	NA	NA	NA	NA	--	--	--	--	--	Pheromone shutdown protein TraB, contains GTxH motif (function unknown)	S	Function unknown ;	IPR002816 [Pheromone shutdown, TraB]
Nitab4.5_0001086g0010	GOLD	182.4	177.3	189.5	169.5	187.4	174.3	143.3	160.3	139.9	152	163.2	168.7	1.23833	0.00821702	0.308398	up	NA	NA	NA	NA	NA	NA	NA	NA	2	Biological Process:transport (GO:0006810),Cellular Component:integral component of membrane (GO:0016021)	p24 family protein delta-1	--	--	--	--	--	IPR009038 [GOLD domain] ; IPR015720[TMP21-related]
Nitab4.5_0001093g0050	GUCT, Zinc finger, CCHC-type, Helicase, superfamily 1/2, ATP-binding domain, P-loop containing nucleoside triphosphate hydrolase, DNA/RNA helicase, DEAD/DEAH box type, N-terminal, Helicase, C-terminal, RNA helicase, DEAD-box type, Q motif	9466.9	9647.4	12734.1	12363.7	13306.3	11378.4	13367.3	14743.3	14908.1	13904.3	14880.2	14638.2	0.740339	0.0332291	-0.433743	down	NA	NA	NA	NA	NA	NA	NA	NA	6	Molecular Function:nucleic acid binding (GO:0003676),Molecular Function:RNA binding (GO:0003723),Molecular Function:helicase activity (GO:0004386),Molecular Function:ATP binding (GO:0005524),Cellular Component:nucleus (GO:0005634),Molecular Function:zinc ion binding (GO:0008270)	--	--	--	Superfamily II DNA and RNA helicase	L	Replication, recombination and repair ;	IPR001650 [Helicase, C-terminal] ; IPR001878[Zinc finger, CCHC-type] ; IPR011545[DEAD/DEAH box helicase domain] ; IPR012562[GUCT] ; IPR014001[Helicase superfamily 1/2, ATP-binding domain] ; IPR014014[RNA helicase, DEAD-box type, Q motif]
Nitab4.5_0001106g0060	Peptide-N4-(N-acetyl-beta-glucosaminyl)asparagine amidase A	1816.4	1805.1	1527.2	1432.1	1290.6	1524.6	1398.3	1140.6	1135.9	1090.6	1107.7	1172.5	1.40108	0.0186273	0.486542	up	NA	NA	NA	NA	NA	NA	NA	NA	--	--	--	--	--	--	--	--	IPR021102 [Peptide-N4-(N-acetyl-beta-glucosaminyl)asparagine amidase A]
Nitab4.5_0001107g0160	WD40 repeat, WD40 repeat, conserved site, G-protein beta WD-40 repeat, WD40-repeat-containing domain, WD40/YVTN repeat-like-containing domain	272.8	230.7	269.3	290.6	344.2	315.6	323.6	327	293.6	275.3	316.8	282.8	0.818471	0.0291322	-0.288997	down	NA	NA	NA	NA	NA	NA	NA	NA	1	Molecular Function:protein binding (GO:0005515)	--	--	--	Predicted NTPase, NACHT family domain	T	Signal transduction mechanisms ;	IPR001680 [WD40 repeat] ; IPR017986[WD40-repeat-containing domain] ; IPR020472[G-protein beta WD-40 repeat]
Nitab4.5_0001109g0060		847	822.1	747.1	1372.5	1435.8	1479.8	1263.4	1207.5	1377.3	1147.9	827	1267.2	0.627878	0.00121115	-0.671444	down	NA	NA	NA	NA	NA	NA	NA	NA	--	--	--	--	--	--	--	--	--
Nitab4.5_0001110g0170	Transcription initiation factor TFIID, 23-30kDa subunit	395.4	393.4	352.8	431.9	444.6	421.5	454.8	488.8	481	435.7	439.2	440.2	0.801348	0.00546545	-0.3195	down	NA	NA	NA	NA	NA	NA	NA	NA	1	Cellular Component:nucleus (GO:0005634)	transcription initiation factor TFIID subunit 10	--	ko03022 Basal transcription factors	--	--	--	IPR003923 [Transcription initiation factor TFIID, 23-30kDa subunit]
Nitab4.5_0001127g0020	Molybdopterin synthase/thiamin biosynthesis sulphur carrier, beta-grasp, Beta-grasp domain, Ubiquitin-related modifier 1	209.1	168.6	187.5	215.1	278.7	213.1	223.8	258.7	247.6	209.4	223	238.3	0.774141	0.0242951	-0.369333	down	NA	NA	NA	NA	NA	NA	NA	NA	2	Cellular Component:cytoplasm (GO:0005737),Biological Process:tRNA thio-modification (GO:0034227)	ubiquitin related modifier 1	--	ko04122 Sulfur relay system	--	--	--	IPR015221 [Ubiquitin-related modifier 1]
Nitab4.5_0001128g0080	Geranylgeranyl reductase family, Pyridine nucleotide-disulphide oxidoreductase, FAD/NAD(P)-binding domain, NAD(P)-binding domain, Aromatic-ring hydroxylase-like, Geranylgeranyl reductase, plant/cyanobacteria, Geranylgeranyl reductase, plant/prokaryotic	18961.7	20201.1	23006.8	24998	23866.1	22119.8	26559	25470.9	26248.4	25171.9	27605.6	27961.3	0.794212	0.0123309	-0.332403	down	NA	NA	NA	NA	NA	NA	NA	NA	1	Molecular Function:FAD binding (GO:0071949)	--	--	ko00860 Porphyrin and chlorophyll metabolism ko00900 Terpenoid backbone biosynthesis ko01100 Metabolic pathways ko01110 Biosynthesis of secondary metabolites	Dehydrogenase (flavoprotein)	C	Energy production and conversion ;	IPR002938 [FAD-binding domain]
Nitab4.5_0001128g0090	L-lactate/malate dehydrogenase, Lactate/malate dehydrogenase, C-terminal, NAD(P)-binding domain, Malate dehydrogenase, type 1, Lactate dehydrogenase/glycoside hydrolase, family 4, C-terminal, Malate dehydrogenase, active site, Lactate/malate dehydrogenase, N-terminal	21054	21106.4	21214	20930.7	18935	18431.9	15411.7	17719.9	16693.4	22482.5	16128.1	17116.2	1.27194	0.0207269	0.34703	up	NA	NA	NA	NA	NA	NA	NA	NA	2	Molecular Function:oxidoreductase activity (GO:0016491),Biological Process:oxidation-reduction process (GO:0055114)	malate dehydrogenase	1.1.1.37	ko00020 Citrate cycle (TCA cycle) ko00270 Cysteine and methionine metabolism ko00620 Pyruvate metabolism ko00630 Glyoxylate and dicarboxylate metabolism ko00710 Carbon fixation in photosynthetic organisms ko01100 Metabolic pathways ko01110 Biosynthesis of secondary metabolites ko01200 Carbon metabolism	Malate/lactate dehydrogenase	C	Energy production and conversion ;	IPR001236 [Lactate/malate dehydrogenase, N-terminal] ; IPR022383[Lactate/malate dehydrogenase, C-terminal]
Nitab4.5_0001129g0030	Pleckstrin homology domain, Dynamin, GTPase region, conserved site, Dynamin central domain, P-loop containing nucleoside triphosphate hydrolase, Dynamin, GTPase domain, Dynamin GTPase effector, Pleckstrin homology-like domain, Dynamin superfamily, GTPase effector domain, GED	1013.3	1063.1	927.8	807.3	854	819.4	774.1	841.1	789.3	773.1	735.9	757.4	1.24941	0.0108119	0.321244	up	NA	NA	NA	NA	NA	NA	NA	NA	2	Molecular Function:GTPase activity (GO:0003924),Molecular Function:GTP binding (GO:0005525)	dynamin GTPase	3.6.5.5	ko04144 Endocytosis	--	--	--	IPR000375 [Dynamin central domain] ; IPR001401[Dynamin, GTPase domain] ; IPR001849[Pleckstrin homology domain] ; IPR003130[Dynamin GTPase effector] ; IPR020850[GTPase effector domain] ; IPR022812[Dynamin superfamily] ; IPR030381[Dynamin-type guanine nucleotide-binding (G) domain]
Nitab4.5_0001132g0070	NAD(P)-binding domain, Malic enzyme, N-terminal, Malic oxidoreductase, Malic enzyme, conserved site, Malic enzyme, NAD-binding	2070.8	2113.5	1860.2	1489.6	1628.2	1762.4	1261.6	1288.5	1175	1299.2	1243.3	1340.1	1.62264	0.000826968	0.698344	up	1.31009	0.0109596	0.389661	up	NA	NA	NA	NA	5	Molecular Function:malic enzyme activity (GO:0004470),Molecular Function:malate dehydrogenase (decarboxylating) (NAD+) activity (GO:0004471),Biological Process:malate metabolic process (GO:0006108),Molecular Function:NAD binding (GO:0051287),Biological Process:oxidation-reduction process (GO:0055114)	malate dehydrogenase (oxaloacetate-decarboxylating)(NADP+)	1.1.1.40	ko00620 Pyruvate metabolism ko00710 Carbon fixation in photosynthetic organisms ko01100 Metabolic pathways ko01200 Carbon metabolism	Malic enzyme	C	Energy production and conversion ;	IPR001891 [Malic oxidoreductase] ; IPR012301[Malic enzyme, N-terminal domain] ; IPR012302[Malic enzyme, NAD-binding]
Nitab4.5_0001133g0070	Peptidyl-prolyl cis-trans isomerase, PpiC-type, conserved site, Peptidyl-prolyl cis-trans isomerase, PpiC-type	2188.6	2223.1	2216.7	2506.9	2564	2317.7	2627	2679.4	2682.3	2308.3	2544.8	2552.6	0.829722	2.65042e-05	-0.2693	down	NA	NA	NA	NA	NA	NA	NA	NA	1	Molecular Function:isomerase activity (GO:0016853)	--	--	--	Parvulin-like peptidyl-prolyl isomerase	O	Posttranslational modification, protein turnover, chaperones ;	IPR000297 [Peptidyl-prolyl cis-trans isomerase, PpiC-type]
Nitab4.5_0001137g0080	DNA polymerase alpha/epsilon, subunit B, DNA polymerase delta/II small subunit family	200.9	174.2	207	227.4	226.8	234.8	234.4	301	302.9	271.4	291.7	267.1	0.694381	0.0257868	-0.5262	down	NA	NA	NA	NA	NA	NA	NA	NA	3	Molecular Function:DNA binding (GO:0003677),Molecular Function:DNA-directed DNA polymerase activity (GO:0003887),Biological Process:DNA replication (GO:0006260)	DNA polymerase delta subunit 2	--	ko00230 Purine metabolism ko00240 Pyrimidine metabolism ko01100 Metabolic pathways ko03030 DNA replication ko03410 Base excision repair ko03420 Nucleotide excision repair ko03430 Mismatch repair ko03440 Homologous recombination	Archaeal DNA polymerase II, small subunit/DNA polymerase delta, subunit B	L	Replication, recombination and repair ;	IPR007185 [DNA polymerase alpha/epsilon, subunit B] ; IPR024826[DNA polymerase delta/II small subunit family]
Nitab4.5_0001140g0050	Carbohydrate kinase PfkB, Carbohydrate/puine kinase, PfkB, conserved site, Ribokinase	1269.1	1228.2	1116	1192.3	1103.5	1128.6	966.2	1005.2	1013.1	1125.7	1007.2	975.9	1.21069	0.0120054	0.275828	up	NA	NA	NA	NA	NA	NA	NA	NA	2	Molecular Function:ribokinase activity (GO:0004747),Biological Process:D-ribose metabolic process (GO:0006014)	ribokinase	2.7.1.15	ko00030 Pentose phosphate pathway	Sugar or nucleoside kinase, ribokinase family	G	Carbohydrate transport and metabolism ;	IPR002139 [Ribokinase/fructokinase] ; IPR011611[Carbohydrate kinase PfkB]
Nitab4.5_0001143g0070	Protein kinase-like domain, Aminoglycoside phosphotransferase	256.3	177.5	200.4	153.4	118.7	187.8	119.4	137.8	140.4	189.2	134	119.8	1.59507	0.0315818	0.67362	up	NA	NA	NA	NA	NA	NA	NA	NA	--	--	5-methylthioribose kinase	2.7.1.100	ko00270 Cysteine and methionine metabolism ko01100 Metabolic pathways	5-Methylthioribose kinase, methionine salvage pathway	E	Amino acid transport and metabolism ;	IPR002575 [Aminoglycoside phosphotransferase]
Nitab4.5_0001158g0040	WD40 repeat, conserved site, WD40-repeat-containing domain, WD40 repeat, WD40/YVTN repeat-like-containing domain, G-protein beta WD-40 repeat	6722.9	5772.1	7323	7087.9	8512.2	7141.6	8013.2	8789.9	9147.1	7983	8898.9	8425	0.763694	0.0220256	-0.388934	down	NA	NA	NA	NA	NA	NA	NA	NA	1	Molecular Function:protein binding (GO:0005515)	guanine nucleotide-binding protein subunit beta-2-like 1 protein	--		Uncharacterized protein, contains caspase domain	R	General function prediction only ;	IPR001680 [WD40 repeat] ; IPR017986[WD40-repeat-containing domain] ; IPR020472[G-protein beta WD-40 repeat]
Nitab4.5_0001160g0130	PLC-like phosphodiesterase, TIM beta/alpha-barrel domain, Glycerophosphoryl diester phosphodiesterase	12762	12999.3	10822.5	10630.7	10103.5	11176.5	10501.5	9316.5	9547.6	9775.2	9607.7	9835.7	1.2458	0.0366262	0.317078	up	NA	NA	NA	NA	NA	NA	NA	NA	2	Biological Process:lipid metabolic process (GO:0006629),Molecular Function:phosphoric diester hydrolase activity (GO:0008081)	--	--	--	Uncharacterized conserved protein	S	Function unknown ;	IPR030395 [Glycerophosphodiester phosphodiesterase domain]
Nitab4.5_0001168g0170		3100	2993.8	3615	3584.2	3810.3	3235.4	3913.9	3993.4	3891.5	3490.3	3854.8	3796.7	0.822863	0.0230567	-0.281275	down	NA	NA	NA	NA	NA	NA	NA	NA	--	--	--	--	--	--	--	--	--
Nitab4.5_0001172g0160	Profilin, Profilin conserved site	242.1	253.7	256.9	311.2	280.8	289.3	289.7	314.5	306.8	304.6	265.7	271.9	0.826235	0.00357307	-0.275376	down	NA	NA	NA	NA	NA	NA	NA	NA	--	--	profilin	--		--	--	--	IPR005455 [Profilin]
Nitab4.5_0001176g0090	Peroxidase, active site, Plant peroxidase, Haem peroxidase, plant/fungal/bacterial, Haem peroxidase	974.6	1184.3	1053.2	1565.5	1540.1	1789.3	1502	1356.4	1396	1458.8	1177	1586	0.755007	0.00980484	-0.405439	down	NA	NA	NA	NA	NA	NA	NA	NA	4	Molecular Function:peroxidase activity (GO:0004601),Biological Process:response to oxidative stress (GO:0006979),Molecular Function:heme binding (GO:0020037),Biological Process:oxidation-reduction process (GO:0055114)	peroxidase	1.11.1.7	ko00940 Phenylpropanoid biosynthesis ko01100 Metabolic pathways ko01110 Biosynthesis of secondary metabolites	--	--	--	IPR000823 [Plant peroxidase] ; IPR002016[Haem peroxidase, plant/fungal/bacterial]
Nitab4.5_0001182g0070	Cytochrome P450, Cytochrome P450, conserved site, Cytochrome P450, E-class, group I	3178.2	3063.9	2508.8	1660.8	1512	1645	1661.1	1956.6	1709.9	1889.1	2067.5	1733.9	1.64256	0.00724244	0.715946	up	NA	NA	NA	NA	NA	NA	NA	NA	3	Molecular Function:iron ion binding (GO:0005506),Molecular Function:heme binding (GO:0020037),Biological Process:oxidation-reduction process (GO:0055114)	--	--	--	Cytochrome P450	QV	Secondary metabolites biosynthesis, transport and catabolism ; Defense mechanisms ;	IPR001128 [Cytochrome P450] ; IPR002401[Cytochrome P450, E-class, group I]
Nitab4.5_0001194g0100	Bifunctional inhibitor/plant lipid transfer protein/seed storage helical domain	206.5	283	199.7	245.6	199.5	427.9	409	339.5	432.1	330.5	307.6	419.9	0.583771	0.0131901	-0.776526	down	NA	NA	NA	NA	NA	NA	NA	NA	1	Biological Process:lipid transport (GO:0006869)	--	--	--	--	--	--	IPR016140 [Bifunctional inhibitor/plant lipid transfer protein/seed storage helical domain] ; IPR033872[Non-specific lipid-transfer protein type 2]
Nitab4.5_0001195g0050	Peptidyl-prolyl cis-trans isomerase, PpiC-type, Peptidyl-prolyl cis-trans isomerase, PpiC-type, conserved site	670	571.1	668.7	701.4	751.1	642.8	772.7	844.6	798.2	653	763	787.6	0.790644	0.0123511	-0.3389	down	NA	NA	NA	NA	NA	NA	NA	NA	1	Molecular Function:isomerase activity (GO:0016853)	peptidyl-prolyl cis-trans isomerase NIMA-interacting 4	5.2.1.8	--	Parvulin-like peptidyl-prolyl isomerase	O	Posttranslational modification, protein turnover, chaperones ;	IPR000297 [Peptidyl-prolyl cis-trans isomerase, PpiC-type]
Nitab4.5_0001196g0020	Heat shock protein Hsp90, conserved site, Heat shock protein Hsp90 family, Heat shock protein Hsp90, N-terminal, Histidine kinase-like ATPase, ATP-binding domain, Ribosomal protein S5 domain 2-type fold	510.4	554.4	733.7	737.2	656.4	605.6	778.5	991.9	944	819.1	845	888.3	0.662577	0.0314764	-0.593839	down	0.736516	0.0337809	-0.441211	down	NA	NA	NA	NA	4	Molecular Function:ATP binding (GO:0005524),Biological Process:protein folding (GO:0006457),Biological Process:response to stress (GO:0006950),Molecular Function:unfolded protein binding (GO:0051082)	heat shock protein 90kDa beta	--	ko04141 Protein processing in endoplasmic reticulum ko04626 Plant-pathogen interaction	Molecular chaperone, HSP90 family	O	Posttranslational modification, protein turnover, chaperones ;	IPR001404 [Heat shock protein Hsp90 family] ; IPR003594[Histidine kinase-like ATPase, C-terminal domain] ; IPR020575[Heat shock protein Hsp90, N-terminal]
Nitab4.5_0001200g0090	Thiolase-like, Thiolase-like, subgroup, Hydroxymethylglutaryl-coenzyme A synthase, N-terminal, Hydroxymethylglutaryl-coenzyme A synthase, active site, Hydroxymethylglutaryl-CoA synthase, eukaryotic, Hydroxymethylglutaryl-coenzyme A synthase C-terminal	661.1	599.8	660.8	502.4	506	499.4	462.7	478.9	422.8	485.8	537.6	491.1	1.40846	0.00212888	0.494116	up	NA	NA	NA	NA	NA	NA	NA	NA	2	Molecular Function:hydroxymethylglutaryl-CoA synthase activity (GO:0004421),Biological Process:isoprenoid biosynthetic process (GO:0008299)	hydroxymethylglutaryl-CoA synthase	2.3.3.10	ko00072 Synthesis and degradation of ketone bodies ko00280 Valine, leucine and isoleucine degradation ko00650 Butanoate metabolism ko00900 Terpenoid backbone biosynthesis ko01100 Metabolic pathways ko01110 Biosynthesis of secondary metabolites	3-hydroxy-3-methylglutaryl CoA synthase	I	Lipid transport and metabolism ;	IPR013528 [Hydroxymethylglutaryl-coenzyme A synthase, N-terminal] ; IPR013746[Hydroxymethylglutaryl-coenzyme A synthase C-terminal domain]
Nitab4.5_0001209g0040	Crotonase superfamily	1312.1	1122.5	1243.8	1129.4	1075.5	1197.3	1029.6	943.3	935.1	975	922.6	953.7	1.26492	0.0152629	0.339051	up	NA	NA	NA	NA	NA	NA	NA	NA	1	Molecular Function:3-hydroxyisobutyryl-CoA hydrolase activity (GO:0003860)	3-hydroxyisobutyryl-CoA hydrolase	3.1.2.4	ko00280 Valine, leucine and isoleucine degradation ko00410 beta-Alanine metabolism ko00640 Propanoate metabolism ko01100 Metabolic pathways ko01200 Carbon metabolism	Enoyl-CoA hydratase/carnithine racemase	I	Lipid transport and metabolism ;	IPR032259 [Enoyl-CoA hydratase/isomerase, HIBYL-CoA-H type]
Nitab4.5_0001215g0140	Glycoside hydrolase, family 5, Glycoside hydrolase, superfamily, Glycoside hydrolase, catalytic domain	1236.3	1291.1	1167.1	1620.2	1538.3	1952.9	1530.6	1585.2	1507.8	1602.7	1350.9	1473.3	0.799053	0.001901	-0.323637	down	NA	NA	NA	NA	NA	NA	NA	NA	1	Biological Process:carbohydrate metabolic process (GO:0005975)	mannan endo-1,4-beta-mannosidase	3.2.1.78	ko00051 Fructose and mannose metabolism	Endo-1,4-beta-mannosidase	G	Carbohydrate transport and metabolism ;	IPR001547 [Glycoside hydrolase, family 5]
Nitab4.5_0001219g0070	Pentatricopeptide repeat, Tetratricopeptide-like helical	71.6	82.1	85.4	103.7	101.7	85.2	115.1	114	116.6	100	106.1	120.8	0.69164	0.00109727	-0.531906	down	NA	NA	NA	NA	NA	NA	NA	NA	--	--	--	--	--	--	--	--	IPR002885 [Pentatricopeptide repeat]
Nitab4.5_0001233g0010	Epoxide hydrolase-like	4866.2	4506.1	4216.1	4300	3876.4	4329.8	3321.4	3850.2	3607.4	3830.2	3745.4	3515.8	1.26064	0.018072	0.334152	up	NA	NA	NA	NA	NA	NA	NA	NA	1	Molecular Function:catalytic activity (GO:0003824)	--	--	--	Pimeloyl-ACP methyl ester carboxylesterase	HR	Coenzyme transport and metabolism ; General function prediction only ;	IPR000073 [Alpha/beta hydrolase fold-1] ; IPR000639[Epoxide hydrolase-like]
Nitab4.5_0001256g0060	Chloramphenicol acetyltransferase-like domain, Transferase	421.7	418	379.1	339.1	341	325.6	255.4	334.2	286.5	341.5	317.1	297.1	1.39117	0.0127986	0.476294	up	NA	NA	NA	NA	NA	NA	NA	NA	--	--	--	--	--	--	--	--	IPR003480 [Transferase]
Nitab4.5_0001270g0120	Magnesium-protoporphyrin IX monomethyl ester aerobic oxidative cyclase, Rubrerythrin, Ferritin-like superfamily	355.2	400.3	450.5	520.5	479.2	503.3	608.4	652.3	694.8	598.3	682.1	652.2	0.616722	0.00254497	-0.697308	down	0.768601	0.0055019	-0.379693	down	NA	NA	NA	NA	6	Biological Process:photosynthesis (GO:0015979),Biological Process:chlorophyll biosynthetic process (GO:0015995),Molecular Function:oxidoreductase activity (GO:0016491),Molecular Function:metal ion binding (GO:0046872),Molecular Function:magnesium-protoporphyrin IX monomethyl ester (oxidative) cyclase activity (GO:0048529),Biological Process:oxidation-reduction process (GO:0055114)	magnesium-protoporphyrin IX monomethyl ester (oxidative) cyclase	1.14.13.81	ko00860 Porphyrin and chlorophyll metabolism ko01100 Metabolic pathways ko01110 Biosynthesis of secondary metabolites	Rubrerythrin	P	Inorganic ion transport and metabolism ;	IPR003251 [Rubrerythrin] ; IPR008434[Magnesium-protoporphyrin IX monomethyl ester [oxidative] cyclase]
Nitab4.5_0001271g0080	Zinc finger-XS domain, XS domain, Uncharacterised domain XH	538.3	426.1	509.6	506	615	529.3	593.8	634.5	613.6	518.6	528.5	588.6	0.800261	0.0262838	-0.321458	down	NA	NA	NA	NA	NA	NA	NA	NA	1	Biological Process:gene silencing by RNA (GO:0031047)	--	--	--	--	--	--	IPR005379 [Uncharacterised domain XH] ; IPR005380[XS domain] ; IPR005381[Zinc finger-XS domain]
Nitab4.5_0001278g0120	Lipase, GDSL, SGNH hydrolase-type esterase domain	2324.7	2395.8	2036	2051.5	1805.4	1896.8	1817.2	1774	1942.2	1893.3	1832.7	1874.1	1.22104	0.0280759	0.28811	up	NA	NA	NA	NA	NA	NA	NA	NA	--	--	--	--	--	Phospholipase/lecithinase/hemolysin	IR	Lipid transport and metabolism ; General function prediction only ;	IPR001087 [GDSL lipase/esterase]
Nitab4.5_0001287g0060	Late embryogenesis abundant protein, LEA-14	730.6	693.5	788.1	869.2	946.2	1047.4	924.9	916.6	883.7	1040	920.3	1005	0.811757	0.00482994	-0.30088	down	NA	NA	NA	NA	NA	NA	NA	NA	--	--	--	--	--	--	--	--	IPR004864 [Late embryogenesis abundant protein, LEA-14]
Nitab4.5_0001287g0070	Late embryogenesis abundant protein, LEA-14	233.9	270.1	264	249.7	236	216.9	204.3	209.5	187.7	272.7	215.9	221.3	1.27681	0.0128822	0.352542	up	NA	NA	NA	NA	NA	NA	NA	NA	--	--	--	--	--	--	--	--	IPR004864 [Late embryogenesis abundant protein, LEA-14]
Nitab4.5_0001290g0040	Elongator protein 3/MiaB/NifB, Lipoyl synthase, Aldolase-type TIM barrel, Radical SAM, Lipoyl synthase, chloroplastic	854.5	797.9	956.5	912.7	963.5	892.7	1072.6	1188	1192.5	1038.4	1156.3	1112.3	0.755524	0.00980327	-0.40445	down	0.801859	0.00688313	-0.318579	down	NA	NA	NA	NA	4	Molecular Function:catalytic activity (GO:0003824),Biological Process:lipoate biosynthetic process (GO:0009107),Molecular Function:lipoate synthase activity (GO:0016992),Molecular Function:iron-sulfur cluster binding (GO:0051536)	lipoyl synthase	2.8.1.8	ko00785 Lipoic acid metabolism ko01100 Metabolic pathways	Lipoate synthase	H	Coenzyme transport and metabolism ;	IPR003698 [Lipoyl synthase] ; IPR006638[Elongator protein 3/MiaB/NifB] ; IPR007197[Radical SAM] ; IPR031691[Lipoyl synthase, N-terminal]
Nitab4.5_0001295g0010	Ribonuclease III domain	559	541.8	655.5	670.9	723.9	538.4	694.3	825.5	767.1	628.8	759.4	780.9	0.767983	0.0270591	-0.380854	down	NA	NA	NA	NA	NA	NA	NA	NA	2	Molecular Function:ribonuclease III activity (GO:0004525),Biological Process:RNA processing (GO:0006396)	ribonuclease III family protein	3.1.26.-	--	23S rRNA maturation mini-RNase III	J	Translation, ribosomal structure and biogenesis ;	IPR000999 [Ribonuclease III domain]
Nitab4.5_0001295g0060	WD40 repeat, WD40/YVTN repeat-like-containing domain, Histone-binding protein RBBP4, N-terminal, WD40-repeat-containing domain	667.2	606.7	677.1	704.6	767	701.4	843.2	877.7	795.6	743.5	771.1	695.9	0.775283	0.00435193	-0.367205	down	NA	NA	NA	NA	NA	NA	NA	NA	1	Molecular Function:protein binding (GO:0005515)	histone-binding protein RBBP4	--		Predicted ATPase	R	General function prediction only ;	IPR001680 [WD40 repeat] ; IPR017986[WD40-repeat-containing domain] ; IPR022052[Histone-binding protein RBBP4, N-terminal]
Nitab4.5_0001295g0210	Glycosyl hydrolase family 32, C-terminal, Glycosyl hydrolase, five-bladed beta-propellor domain, Concanavalin A-like lectin/glucanases superfamily, Glycoside hydrolase, family 32, Glycosyl hydrolase family 32, N-terminal	1520.7	1323.1	1128.6	830.9	841.3	874.3	727.6	726.1	731.1	783.3	735.9	678.8	1.8182	0.0342227	0.86251	up	NA	NA	NA	NA	NA	NA	NA	NA	1	Biological Process:carbohydrate metabolic process (GO:0005975)	beta-fructofuranosidase	3.2.1.26	ko00052 Galactose metabolism ko00500 Starch and sucrose metabolism ko01100 Metabolic pathways	Sucrose-6-phosphate hydrolase SacC, GH32 family	G	Carbohydrate transport and metabolism ;	IPR001362 [Glycoside hydrolase, family 32] ; IPR013148[Glycosyl hydrolase family 32, N-terminal]
Nitab4.5_0001296g0030	Tetrapeptide transporter, OPT1/isp4, Oligopeptide transporter, OPT superfamily	1430.6	1550.1	1575.2	1019.6	1068.9	979	801.6	862	870.4	1054.3	909.1	932.4	1.79791	0.000169741	0.84632	up	1.21054	0.0062755	0.275647	up	NA	NA	NA	NA	1	Biological Process:transmembrane transport (GO:0055085)	--	--	--	--	--	--	IPR004813 [Oligopeptide transporter, OPT superfamily]
Nitab4.5_0001301g0040	Small GTPase superfamily, SAR1-type, Small GTPase superfamily, ARF type, P-loop containing nucleoside triphosphate hydrolase, Small GTP-binding protein domain, Small GTPase superfamily, ARF/SAR type	185.6	144	187.5	194.3	160.2	188.8	304.9	258.9	317.9	192.3	310.4	293.5	0.586481	0.00600401	-0.769845	down	0.616196	0.00559196	-0.698539	down	NA	NA	NA	NA	3	Molecular Function:GTP binding (GO:0005525),Cellular Component:intracellular (GO:0005622),Biological Process:intracellular protein transport (GO:0006886)	GTP-binding protein SAR1	3.6.5.-	ko04141 Protein processing in endoplasmic reticulum	GTPase SAR1 family domain	R	General function prediction only ;	IPR006687 [Small GTPase superfamily, SAR1-type] ; IPR006689[Small GTPase superfamily, ARF/SAR type]
Nitab4.5_0001309g0140	Triose-phosphate transporter domain	75.7	77	86.1	92	99.1	101.5	98.8	100.1	110.9	91.3	87.4	109.7	0.77082	0.00934377	-0.375534	down	NA	NA	NA	NA	NA	NA	NA	NA	--	--	--	--	--	--	--	--	IPR004853 [Sugar phosphate transporter domain]
Nitab4.5_0001315g0040		1504.5	1507.2	1731.8	1767.5	1747.1	1590.5	1864	2025	1969.1	1828.3	2013.8	1961.1	0.809734	0.013919	-0.304481	down	NA	NA	NA	NA	NA	NA	NA	NA	--	--	--	--	--	--	--	--	--
Nitab4.5_0001315g0250	Ribosomal protein L37e, Ribosomal protein L37e, conserved site, Ribosomal protein L37ae/L37e, Zinc-binding ribosomal protein	854.5	935.3	978.5	1049.1	886.7	854	1057.2	1325.4	1316	1075.1	1192.2	1177.3	0.748472	0.0310509	-0.417979	down	0.754285	0.0467703	-0.406818	down	NA	NA	NA	NA	4	Molecular Function:structural constituent of ribosome (GO:0003735),Cellular Component:intracellular (GO:0005622),Cellular Component:ribosome (GO:0005840),Biological Process:translation (GO:0006412)	large subunit ribosomal protein L37e	--	ko03010 Ribosome	Ribosomal protein L37E	J	Translation, ribosomal structure and biogenesis ;	IPR001569 [Ribosomal protein L37e]
Nitab4.5_0001320g0160	Glucose/ribitol dehydrogenase, Light-dependent protochlorophyllide reductase, NAD(P)-binding domain, Short-chain dehydrogenase/reductase SDR	9381.7	10404.6	12593	14405.5	15940.7	11199.2	17678.7	19494.3	18945.3	13165	17720.3	18469.1	0.576983	0.00190585	-0.7934	down	0.740318	0.0315066	-0.433783	down	NA	NA	NA	NA	--	--	protochlorophyllide reductase	1.3.1.33	ko00860 Porphyrin and chlorophyll metabolism ko01100 Metabolic pathways ko01110 Biosynthesis of secondary metabolites	NAD(P)-dependent dehydrogenase, short-chain alcohol dehydrogenase family	IQR	Lipid transport and metabolism ; Secondary metabolites biosynthesis, transport and catabolism ; General function prediction only ;	IPR002347 [Short-chain dehydrogenase/reductase SDR]
Nitab4.5_0001321g0020	Malic enzyme, conserved site, Malic oxidoreductase, NAD(P)-binding domain, Malic enzyme, N-terminal, Malic enzyme, NAD-binding	23838.4	25265.4	21835.7	17234	16419.9	20476.1	16081	15748	15671.8	17391.7	16062	16025.1	1.49344	0.0146835	0.578637	up	NA	NA	NA	NA	NA	NA	NA	NA	5	Molecular Function:malic enzyme activity (GO:0004470),Molecular Function:malate dehydrogenase (decarboxylating) (NAD+) activity (GO:0004471),Biological Process:malate metabolic process (GO:0006108),Molecular Function:NAD binding (GO:0051287),Biological Process:oxidation-reduction process (GO:0055114)	malate dehydrogenase (oxaloacetate-decarboxylating)(NADP+)	1.1.1.40	ko00620 Pyruvate metabolism ko00710 Carbon fixation in photosynthetic organisms ko01100 Metabolic pathways ko01200 Carbon metabolism	Malic enzyme	C	Energy production and conversion ;	IPR001891 [Malic oxidoreductase] ; IPR012301[Malic enzyme, N-terminal domain] ; IPR012302[Malic enzyme, NAD-binding]
Nitab4.5_0001323g0170	Sugar/inositol transporter, Sugar transporter, conserved site, Major facilitator superfamily domain, Major facilitator superfamily domain, general substrate transporter, General substrate transporter	1015	992.3	924.6	841.6	800.6	770.6	758.8	692.6	716.4	802.8	858.3	781.7	1.35248	0.00157846	0.435604	up	NA	NA	NA	NA	NA	NA	NA	NA	5	Cellular Component:membrane (GO:0016020),Cellular Component:integral component of membrane (GO:0016021),Molecular Function:transmembrane transporter activity (GO:0022857),Molecular Function:substrate-specific transmembrane transporter activity (GO:0022891),Biological Process:transmembrane transport (GO:0055085)	MFS transporter, SP family, solute carrier family 2 (facilitated glucose transporter), member 8	--	--	Predicted arabinose efflux permease, MFS family	G	Carbohydrate transport and metabolism ;	IPR003663 [Sugar/inositol transporter] ; IPR005828[Major facilitator, sugar transporter-like] ; IPR020846[Major facilitator superfamily domain]
Nitab4.5_0001327g0070	Ribosomal protein S6e, Ribosomal protein S6e, conserved site, Ribosomal protein S6, eukaryotic	5720.5	5663.5	6028.2	6269.2	6762.4	6681.7	7735.9	9078.3	9690.6	7485.1	8489.8	9197.5	0.656945	0.00673363	-0.606155	down	0.743763	0.019247	-0.427084	down	NA	NA	NA	NA	4	Molecular Function:structural constituent of ribosome (GO:0003735),Cellular Component:intracellular (GO:0005622),Cellular Component:ribosome (GO:0005840),Biological Process:translation (GO:0006412)	small subunit ribosomal protein S6e	--	ko03010 Ribosome	Ribosomal protein S6E (S10)	J	Translation, ribosomal structure and biogenesis ;	IPR001377 [Ribosomal protein S6e]
Nitab4.5_0001330g0010	Zinc finger, RanBP2-type	286.5	287.7	343.7	336.8	309.6	310	367.6	413.5	395.2	325.6	330	417.8	0.780328	0.0203462	-0.357847	down	0.813058	0.0103798	-0.29857	down	NA	NA	NA	NA	1	Molecular Function:zinc ion binding (GO:0008270)	--	--	--	--	--	--	IPR001876 [Zinc finger, RanBP2-type]
Nitab4.5_0001331g0030	Pentatricopeptide repeat	171.7	242.9	288.8	292.3	309.4	277.8	342	351.8	363	328.5	379.2	379.4	0.665594	0.0271659	-0.587285	down	0.832229	0.00572854	-0.264947	down	NA	NA	NA	NA	--	--	--	--	--	--	--	--	IPR002885 [Pentatricopeptide repeat]
Nitab4.5_0001331g0040	FMN-binding split barrel	155.7	169.8	188.2	211.8	199.7	200.5	213.5	207.7	218.9	198.2	213	211.9	0.802531	0.0133196	-0.317371	down	NA	NA	NA	NA	NA	NA	NA	NA	--	--	--	--	--	--	--	--	--
Nitab4.5_0001341g0060	Helicase, C-terminal, P-loop containing nucleoside triphosphate hydrolase, GUCT, RNA helicase, DEAD-box type, Q motif, Helicase, superfamily 1/2, ATP-binding domain, DNA/RNA helicase, DEAD/DEAH box type, N-terminal	169.6	142.9	155.7	192.5	188.3	176.8	223	213.4	222.2	206.4	222	208.7	0.710902	0.0015719	-0.492278	down	NA	NA	NA	NA	NA	NA	NA	NA	5	Molecular Function:nucleic acid binding (GO:0003676),Molecular Function:RNA binding (GO:0003723),Molecular Function:helicase activity (GO:0004386),Molecular Function:ATP binding (GO:0005524),Cellular Component:nucleus (GO:0005634)	ATP-dependent RNA helicase DDX21	3.6.4.13	ko01110 Biosynthesis of secondary metabolites	Superfamily II DNA and RNA helicase	L	Replication, recombination and repair ;	IPR001650 [Helicase, C-terminal] ; IPR011545[DEAD/DEAH box helicase domain] ; IPR012562[GUCT] ; IPR014001[Helicase superfamily 1/2, ATP-binding domain] ; IPR014014[RNA helicase, DEAD-box type, Q motif]
Nitab4.5_0001344g0010		214.6	195.4	216.2	215.4	333.9	233.9	243.7	304.9	272.8	218.3	230.2	258.1	0.762357	0.0262083	-0.391461	down	NA	NA	NA	NA	NA	NA	NA	NA	--	--	--	--	--	--	--	--	--
Nitab4.5_0001348g0060	Peptidase S10, serine carboxypeptidase, Peptidase S10, serine carboxypeptidase, active site	3773.7	4313.9	3575.5	3587.5	3315.4	3541.3	3326	3063.1	3116.6	3300.5	3047.3	3257	1.22696	0.0375464	0.295087	up	NA	NA	NA	NA	NA	NA	NA	NA	2	Molecular Function:serine-type carboxypeptidase activity (GO:0004185),Biological Process:proteolysis (GO:0006508)	serine carboxypeptidase-like clade I	3.4.16.-	--	Carboxypeptidase C (cathepsin A)	E	Amino acid transport and metabolism ;	IPR001563 [Peptidase S10, serine carboxypeptidase]
Nitab4.5_0001351g0070	Terpene synthase, metal-binding domain, Terpenoid synthase	1505.4	1424.2	1449.7	1287.1	1270.6	1325.7	1323.9	1158.7	1099.8	1197.7	1264.4	1265.7	1.22245	0.0203106	0.289774	up	NA	NA	NA	NA	NA	NA	NA	NA	3	Molecular Function:magnesium ion binding (GO:0000287),Molecular Function:terpene synthase activity (GO:0010333),Molecular Function:lyase activity (GO:0016829)	ent-kaurene synthase	4.2.3.19	ko00904 Diterpenoid biosynthesis ko01100 Metabolic pathways ko01110 Biosynthesis of secondary metabolites	--	--	--	IPR005630 [Terpene synthase, metal-binding domain]
Nitab4.5_0001354g0040	Epsin-like, N-terminal, Clathrin adaptor, phosphoinositide-binding, GAT-like, ENTH/VHS, AP180 N-terminal homology (ANTH) domain	248.1	199.3	225.1	237.2	305.7	287	299.8	287.9	306.4	251	275.1	303.9	0.752153	0.00808901	-0.410902	down	NA	NA	NA	NA	NA	NA	NA	NA	1	Molecular Function:phospholipid binding (GO:0005543)	--	--	--	--	--	--	IPR011417 [AP180 N-terminal homology (ANTH) domain] ; IPR013809[ENTH domain]
Nitab4.5_0001359g0020	Xylan biosynthesis protein IRX15/IRX15L, Putative polysaccharide biosynthesis protein	739	702.2	759.7	1188.1	1433.4	1419.8	1219.2	1197.7	1329.8	1184.4	920.4	1319.1	0.587424	0.000310708	-0.767527	down	NA	NA	NA	NA	NA	NA	NA	NA	1	Biological Process:xylan biosynthetic process (GO:0045492)	glucuronoxylan 4-O-methyltransferase	2.1.1.112	--	Predicted O-methyltransferase YrrM	R	General function prediction only ;	IPR006514 [IRX15/IRX15L/IGXM] ; IPR021148[Polysaccharide biosynthesis domain]
Nitab4.5_0001360g0150	Pentatricopeptide repeat, Tetratricopeptide-like helical	146.1	137.9	165.3	159.8	183.9	186.9	217.4	218.6	223.5	236.8	248.2	252.3	0.681274	0.00109404	-0.553694	down	0.804549	0.00807323	-0.313748	down	NA	NA	NA	NA	--	--	--	--	--	--	--	--	IPR002885 [Pentatricopeptide repeat]
Nitab4.5_0001361g0160	Cytochrome c biogenesis protein Ccs1/CcsB, ResB-like domain	484.6	485.5	556.6	591.1	628.8	596.2	757.3	670.3	694.6	607	669.7	688.2	0.719395	0.00487865	-0.475144	down	NA	NA	NA	NA	NA	NA	NA	NA	--	--	cytochrome c biogenesis protein	--	--	Cytochrome c biogenesis protein ResB	CO	Energy production and conversion ; Posttranslational modification, protein turnover, chaperones ;	IPR007816 [ResB-like domain]
Nitab4.5_0001361g0220	Nucleotide-binding, alpha-beta plait, RNA recognition motif domain	1486.8	1616.2	1996.5	2408.6	2298.7	2042.2	2415.9	3656.7	3308	2783.8	2663.7	3111.2	0.543622	0.0234028	-0.879324	down	NA	NA	NA	NA	NA	NA	NA	NA	1	Molecular Function:nucleic acid binding (GO:0003676)	--	--	--	RNA recognition motif (RRM) domain	J	Translation, ribosomal structure and biogenesis ;	IPR000504 [RNA recognition motif domain]
Nitab4.5_0001362g0070	Pectinesterase inhibitor domain	859.6	819.2	638.2	664.7	574.3	635.2	587.4	525.1	549.6	569	527.8	538.7	1.39402	0.0362587	0.479251	up	NA	NA	NA	NA	NA	NA	NA	NA	1	Molecular Function:enzyme inhibitor activity (GO:0004857)	--	--	--	--	--	--	IPR006501 [Pectinesterase inhibitor domain]
Nitab4.5_0001366g0100	Naphthoate synthase, Enoyl-CoA hydratase/isomerase, conserved site, Crotonase superfamily, Crontonase, C-terminal	686	761.2	804.6	871.1	861.5	759.6	1057.5	1009.3	1036.8	861.5	1003.9	967.1	0.725545	0.00160697	-0.462864	down	0.803003	0.0060058	-0.316523	down	NA	NA	NA	NA	4	Molecular Function:catalytic activity (GO:0003824),Biological Process:metabolic process (GO:0008152),Molecular Function:1,4-dihydroxy-2-naphthoyl-CoA synthase activity (GO:0008935),Biological Process:menaquinone biosynthetic process (GO:0009234)	naphthoate synthase	4.1.3.36	ko00130 Ubiquinone and other terpenoid-quinone biosynthesis ko01100 Metabolic pathways ko01110 Biosynthesis of secondary metabolites	1,4-Dihydroxy-2-naphthoyl-CoA synthase	H	Coenzyme transport and metabolism ;	IPR001753 [Crotonase superfamily] ; IPR010198[1,4-Dihydroxy-2-naphthoyl-CoA synthase, MenB]
Nitab4.5_0001367g0070	Fatty acid/sphingolipid desaturase, Cytochrome b5-like heme/steroid binding domain, Fatty acid desaturase, type 1	561.5	570.5	699.3	685.4	798.4	758.5	742.9	878.2	837.7	753.9	746.6	829.1	0.744794	0.0250841	-0.425086	down	NA	NA	NA	NA	NA	NA	NA	NA	1	Biological Process:lipid metabolic process (GO:0006629)	--	--	--	Fatty acid desaturase	I	Lipid transport and metabolism ;	IPR001199 [Cytochrome b5-like heme/steroid binding domain] ; IPR005804[Fatty acid desaturase domain]
Nitab4.5_0001377g0010	RNA recognition motif domain, Nucleotide-binding, alpha-beta plait	243	248.5	305.2	306.3	334.2	228.3	328	363.9	360.8	273	365.4	336.7	0.756816	0.0205328	-0.401986	down	NA	NA	NA	NA	NA	NA	NA	NA	1	Molecular Function:nucleic acid binding (GO:0003676)	--	--	--	--	--	--	IPR000504 [RNA recognition motif domain]
Nitab4.5_0001381g0040	Acyl-CoA dehydrogenase/oxidase, N-terminal, Acyl-CoA oxidase/dehydrogenase, central domain, Acyl-CoA dehydrogenase/oxidase, N-terminal and middle domain, Acyl-CoA dehydrogenase/oxidase C-terminal, Acyl-CoA oxidase, C-terminal, Acyl-CoA oxidase	859.6	885.7	727.5	657.9	639.5	727.2	617.1	696.6	642.9	646.5	595	627.1	1.26383	0.0338532	0.337797	up	NA	NA	NA	NA	NA	NA	NA	NA	5	Molecular Function:acyl-CoA dehydrogenase activity (GO:0003995),Molecular Function:acyl-CoA oxidase activity (GO:0003997),Cellular Component:peroxisome (GO:0005777),Biological Process:fatty acid beta-oxidation (GO:0006635),Biological Process:oxidation-reduction process (GO:0055114)	acyl-CoA oxidase	1.3.3.6	ko00071 Fatty acid degradation ko00592 alpha-Linolenic acid metabolism ko01040 Biosynthesis of unsaturated fatty acids ko01100 Metabolic pathways ko01110 Biosynthesis of secondary metabolites ko01212 Fatty acid metabolism ko04146 Peroxisome	Acyl-CoA dehydrogenase related to the alkylation response protein AidB	I	Lipid transport and metabolism ;	IPR002655 [Acyl-CoA oxidase, C-terminal] ; IPR006091[Acyl-CoA oxidase/dehydrogenase, central domain] ; IPR029320[Acyl-coenzyme A oxidase, N-terminal]
Nitab4.5_0001384g0150	Sugar/inositol transporter, Sugar transporter, conserved site, General substrate transporter, Major facilitator superfamily domain, general substrate transporter, Major facilitator superfamily domain	265.3	249.8	233	218.5	213.9	226.5	212.3	204.4	191.8	193.4	181.8	193.4	1.22942	0.0136713	0.297974	up	NA	NA	NA	NA	NA	NA	NA	NA	5	Cellular Component:membrane (GO:0016020),Cellular Component:integral component of membrane (GO:0016021),Molecular Function:transmembrane transporter activity (GO:0022857),Molecular Function:substrate-specific transmembrane transporter activity (GO:0022891),Biological Process:transmembrane transport (GO:0055085)	--	--	--	Predicted arabinose efflux permease, MFS family	G	Carbohydrate transport and metabolism ;	IPR003663 [Sugar/inositol transporter] ; IPR005828[Major facilitator, sugar transporter-like] ; IPR020846[Major facilitator superfamily domain]
Nitab4.5_0001386g0040	tRNA transferase Trm5/Tyw2, tRNA (guanine(37)-N(1))-methyltransferase, eukaryotic	366.8	363.5	393	435.4	479.8	388.9	523	468	495.5	399.7	527.4	488	0.755668	0.00277138	-0.404176	down	NA	NA	NA	NA	NA	NA	NA	NA	--	--	tRNA (guanine37-N1)-methyltransferase	2.1.1.228	--	tRNA G37 N-methylase Trm5	J	Translation, ribosomal structure and biogenesis ;	IPR030382 [SAM-dependent methyltransferase TRM5/TYW2-type]
Nitab4.5_0001401g0110		310.8	292.4	277.7	348.3	324.8	318.2	440.3	368.6	410	254.5	331.1	357.8	0.722701	0.00790579	-0.46853	down	0.813274	0.0287761	-0.298186	down	NA	NA	NA	NA	--	--	--	--	--	--	--	--	--
Nitab4.5_0001404g0050	Rubber elongation factor	984.1	930.7	958.2	979.8	1010.9	978.9	706.7	746.7	733.6	955.9	816.2	737.4	1.31367	0.000296421	0.393605	up	1.35784	7.85883e-05	0.441315	up	NA	NA	NA	NA	--	--	--	--	--	--	--	--	IPR008802 [Rubber elongation factor]
Nitab4.5_0001409g0010	B-cell receptor-associated 31-like	336.1	337.7	325.9	409.7	455.5	505.2	409.5	428.4	408.9	368.2	366.3	438.7	0.801813	0.000369251	-0.318663	down	NA	NA	NA	NA	NA	NA	NA	NA	3	Cellular Component:endoplasmic reticulum (GO:0005783),Biological Process:intracellular protein transport (GO:0006886),Cellular Component:integral component of membrane (GO:0016021)	B-cell receptor-associated protein 31	--	ko04141 Protein processing in endoplasmic reticulum	--	--	--	IPR008417 [B-cell receptor-associated protein 29/31]
Nitab4.5_0001409g0180	Domain of unknown function DUF221, Domain of unknown function DUF4463	1342.7	1253.9	1308	1392.5	1654.2	1567.7	1678.1	1445.9	1609.2	1419.3	1524.7	1636	0.824939	0.0198477	-0.277641	down	NA	NA	NA	NA	NA	NA	NA	NA	1	Cellular Component:membrane (GO:0016020)	calcium permeable stress-gated cation channel	--	--	--	--	--	IPR003864 [Calcium-dependent channel, 7TM region, putative phosphate] ; IPR027815[10TM putative phosphate transporter, cytosolic domain] ; IPR032880[Calcium permeable stress-gated cation channel 1, N-terminal transmembrane domain]
Nitab4.5_0001413g0070	Carbohydrate kinase, FGGY, C-terminal, Carbohydrate kinase, FGGY, N-terminal	2269	2227.4	2284.4	2025	2038.3	2082	2049.1	1776.9	1779.3	1881.7	1976.4	2028.7	1.20971	0.0130278	0.274664	up	NA	NA	NA	NA	NA	NA	NA	NA	1	Biological Process:carbohydrate metabolic process (GO:0005975)	--	--	--	Sugar (pentulose or hexulose) kinase	G	Carbohydrate transport and metabolism ;	IPR018484 [Carbohydrate kinase, FGGY, N-terminal] ; IPR018485[Carbohydrate kinase, FGGY, C-terminal]
Nitab4.5_0001417g0060	Eukaryotic porin/Tom40, Porin domain	365.7	321.9	327.2	294.7	208.5	264.7	226.7	176.4	187.3	248.1	229.8	221.5	1.71883	0.00235005	0.781431	up	NA	NA	NA	NA	NA	NA	NA	NA	2	Cellular Component:mitochondrial outer membrane (GO:0005741),Biological Process:transmembrane transport (GO:0055085)	voltage-dependent anion channel protein 2	--		--	--	--	IPR027246 [Eukaryotic porin/Tom40]
Nitab4.5_0001422g0070	Xanthine/uracil/vitamin C permease	30.6	35.1	46.8	48.7	46.3	39.8	54.4	57.9	50.8	50.9	52.6	62.3	0.689761	0.0324128	-0.535832	down	0.826487	0.0483111	-0.274936	down	NA	NA	NA	NA	4	Molecular Function:transporter activity (GO:0005215),Biological Process:transport (GO:0006810),Cellular Component:membrane (GO:0016020),Biological Process:transmembrane transport (GO:0055085)	solute carrier family 23 (nucleobase transporter), member 1/2	--	--	Xanthine/uracil permease	F	Nucleotide transport and metabolism ;	IPR006043 [Xanthine/uracil/vitamin C permease]
Nitab4.5_0001428g0040	O-methyltransferase, family 3	67.2	48.3	67.7	76.9	94.3	92.6	86.4	92.5	90.1	84	67.5	82.2	0.681041	0.0124892	-0.554187	down	NA	NA	NA	NA	NA	NA	NA	NA	1	Molecular Function:O-methyltransferase activity (GO:0008171)	caffeoyl-CoA O-methyltransferase	2.1.1.104	ko00360 Phenylalanine metabolism ko00940 Phenylpropanoid biosynthesis ko00941 Flavonoid biosynthesis ko00945 Stilbenoid, diarylheptanoid and gingerol biosynthesis ko01100 Metabolic pathways ko01110 Biosynthesis of secondary metabolites	Predicted O-methyltransferase YrrM	R	General function prediction only ;	IPR002935 [O-methyltransferase, family 3]
Nitab4.5_0001439g0070	Natural resistance-associated macrophage like	648.9	833.9	689.7	412.5	441.6	503.3	283.4	404.6	377.4	452.2	316.9	365.6	2.03914	0.00531775	1.02796	up	NA	NA	NA	NA	NA	NA	NA	NA	3	Molecular Function:transporter activity (GO:0005215),Biological Process:transport (GO:0006810),Cellular Component:membrane (GO:0016020)	natural resistance-associated macrophage protein 2	--		Mn2+ and Fe2+ transporters of the NRAMP family	P	Inorganic ion transport and metabolism ;	IPR001046 [NRAMP family]
Nitab4.5_0001450g0010	P-loop containing nucleoside triphosphate hydrolase, AAA+ ATPase domain	1600.9	1529.2	1503.5	1403.4	1197.5	1290.8	1147.8	1019.1	1105.5	1117.7	1016.8	1097.9	1.41596	0.000686694	0.501784	up	NA	NA	NA	NA	NA	NA	NA	NA	1	Molecular Function:ATP binding (GO:0005524)	--	--	--	Stage III sporulation protein SpoIIIAA	D	Cell cycle control, cell division, chromosome partitioning ;	IPR003593 [AAA+ ATPase domain] ; IPR003959[ATPase, AAA-type, core]
Nitab4.5_0001456g0060	Phox/Bem1p	18.6	17.8	20.1	15.2	17	18.4	14.4	13.2	16.4	21.5	13.7	17.6	1.28409	0.0223768	0.360747	up	NA	NA	NA	NA	NA	NA	NA	NA	1	Molecular Function:protein binding (GO:0005515)	--	--	--	--	--	--	IPR000270 [PB1 domain]
Nitab4.5_0001456g0180	Thaumatin, Thaumatin, conserved site	588.9	612.3	727.3	757.2	1043.5	756.7	961.2	1430.8	1409.9	1168.4	1257	1445.1	0.507246	0.0171496	-0.979241	down	NA	NA	NA	NA	NA	NA	NA	NA	--	--	--	--	--	--	--	--	IPR001938 [Thaumatin]
Nitab4.5_0001459g0140		464.1	496.2	574.1	569.3	600.2	535.7	661.9	607.9	628.4	535.2	667.7	667.1	0.808345	0.0287022	-0.306957	down	NA	NA	NA	NA	NA	NA	NA	NA	--	--	--	--	--	Nucleoside-diphosphate-sugar epimerase	M	Cell wall/membrane/envelope biogenesis ;	--
Nitab4.5_0001477g0080	Cysteine-rich secretory protein, allergen V5/Tpx-1-related, Allergen V5/Tpx-1-related, conserved site, CAP domain, Ves allergen	157.3	148.6	124.5	67.5	95.1	67.4	71.8	72.6	68	85.7	75	70.7	2.02637	0.0161629	1.01889	up	NA	NA	NA	NA	NA	NA	NA	NA	--	--	pathogenesis-related protein 1	--	ko04016 MAPK signaling pathway - plant ko04075 Plant hormone signal transduction ko04626 Plant-pathogen interaction	Uncharacterized conserved protein YkwD, contains CAP (CSP/antigen 5/PR1) domain	S	Function unknown ;	IPR001283 [Cysteine-rich secretory protein, allergen V5/Tpx-1-related] ; IPR002413[Ves allergen] ; IPR014044[CAP domain]
Nitab4.5_0001480g0030	SWIB domain, SWIB/MDM2 domain	2701.1	2629.9	3026.8	3019.8	3142.3	2539.6	3177.1	3597.2	3578.3	3170.7	3609.3	3368.6	0.807314	0.0223082	-0.308798	down	NA	NA	NA	NA	NA	NA	NA	NA	1	Molecular Function:protein binding (GO:0005515)	--	--	--	Chromatin remodeling complex protein RSC6, contains SWIB domain	B	Chromatin structure and dynamics ;	IPR003121 [SWIB/MDM2 domain] ; IPR019835[SWIB domain]
Nitab4.5_0001485g0160	X8	495.3	563.3	522.4	598	662	581.1	622.9	661.5	612.9	654.9	706.8	724.3	0.833289	0.0129681	-0.26311	down	NA	NA	NA	NA	NA	NA	NA	NA	--	--	--	--	--	--	--	--	IPR012946 [X8 domain]
Nitab4.5_0001486g0040	Helicase, C-terminal, P-loop containing nucleoside triphosphate hydrolase, Helicase, superfamily 1/2, ATP-binding domain, DNA/RNA helicase, DEAD/DEAH box type, N-terminal	950.4	1025.9	1199.5	1158.3	1152.3	1042.2	1237.3	1438.7	1320.7	1212.7	1362.1	1399.2	0.794606	0.0437473	-0.331689	down	NA	NA	NA	NA	NA	NA	NA	NA	2	Molecular Function:nucleic acid binding (GO:0003676),Molecular Function:ATP binding (GO:0005524)	--	--	--	Superfamily II DNA and RNA helicase	L	Replication, recombination and repair ;	IPR001650 [Helicase, C-terminal] ; IPR011545[DEAD/DEAH box helicase domain] ; IPR014001[Helicase superfamily 1/2, ATP-binding domain]
Nitab4.5_0001492g0060	O-methyltransferase, family 3	453.9	442.8	453	293.4	334.2	270.3	241.4	250.1	245.1	233.6	248.5	250.8	1.83234	1.24113e-06	0.873685	up	NA	NA	NA	NA	NA	NA	NA	NA	1	Molecular Function:O-methyltransferase activity (GO:0008171)	--	--	--	Predicted O-methyltransferase YrrM	R	General function prediction only ;	IPR002935 [O-methyltransferase, family 3]
Nitab4.5_0001498g0040	SAP domain, Pentatricopeptide repeat	171.4	196	188.8	180.9	227.1	211.7	250.2	214.9	225.1	218.7	214.6	239	0.805853	0.025008	-0.311411	down	NA	NA	NA	NA	NA	NA	NA	NA	--	--	--	--	--	--	--	--	IPR002885 [Pentatricopeptide repeat] ; IPR003034[SAP domain]
Nitab4.5_0001504g0080	Protein of unknown function DUF3148	236	239.2	268.1	268.7	312	464.5	397.5	338.9	405.9	295	372	418.5	0.650705	0.0047421	-0.619925	down	NA	NA	NA	NA	NA	NA	NA	NA	--	--	--	--	--	--	--	--	IPR021495 [Protein of unknown function DUF3148]
Nitab4.5_0001509g0020	Sterol methyltransferase C-terminal, Methyltransferase type 11	1495.8	1427.9	1360.6	1201	1296.4	1312.7	1166.5	1232.4	1151.8	1117.5	1119.5	1194.6	1.20661	0.00613177	0.270956	up	NA	NA	NA	NA	NA	NA	NA	NA	3	Biological Process:steroid biosynthetic process (GO:0006694),Biological Process:metabolic process (GO:0008152),Molecular Function:methyltransferase activity (GO:0008168)	sterol 24-C-methyltransferase	2.1.1.41	ko00100 Steroid biosynthesis ko01100 Metabolic pathways ko01110 Biosynthesis of secondary metabolites	Cyclopropane fatty-acyl-phospholipid synthase and related methyltransferases	I	Lipid transport and metabolism ;	IPR013216 [Methyltransferase type 11] ; IPR013705[Sterol methyltransferase C-terminal] ; IPR030384[SAM-dependent methyltransferase SMT-type]
Nitab4.5_0001519g0030	Nucleosome assembly protein (NAP)	1610.8	1431.1	1719	1862	2072.6	1766.5	1865.7	1959.5	2050.8	1733.2	1841.7	1852.4	0.810228	0.0202111	-0.3036	down	NA	NA	NA	NA	NA	NA	NA	NA	2	Cellular Component:nucleus (GO:0005634),Biological Process:nucleosome assembly (GO:0006334)	nucleosome assembly protein 1-like 1	--	--	--	--	--	IPR002164 [Nucleosome assembly protein (NAP)]
Nitab4.5_0001520g0050	HSP20-like chaperone, CS domain	29.7	38	44.6	46.8	46.3	39.2	49.1	50.4	54.8	43	44.1	49.5	0.727803	0.0393398	-0.45838	down	NA	NA	NA	NA	NA	NA	NA	NA	--	--	--	--	--	--	--	--	IPR007052 [CS domain]
Nitab4.5_0001525g0010	Proteasome B-type subunit, Proteasome, subunit alpha/beta, Proteasome, beta-type subunit, conserved site	138.9	133.1	122.4	155.7	104.3	177.3	169.4	193	222.6	187.9	174.7	180	0.674188	0.0169798	-0.568777	down	NA	NA	NA	NA	NA	NA	NA	NA	3	Molecular Function:threonine-type endopeptidase activity (GO:0004298),Cellular Component:proteasome core complex (GO:0005839),Biological Process:proteolysis involved in cellular protein catabolic process (GO:0051603)	20S proteasome subunit beta 6	3.4.25.1	ko03050 Proteasome	20S proteasome, alpha and beta subunits	O	Posttranslational modification, protein turnover, chaperones ;	IPR001353 [Proteasome, subunit alpha/beta] ; IPR023333[Proteasome B-type subunit]
Nitab4.5_0001530g0090	Ribosomal protein S8	4510.4	4085.8	4865.2	4584.1	7211.4	4532	5073.1	5744.2	5856.7	4917	5453.6	5736.8	0.807329	0.0322774	-0.308772	down	NA	NA	NA	NA	NA	NA	NA	NA	3	Molecular Function:structural constituent of ribosome (GO:0003735),Cellular Component:ribosome (GO:0005840),Biological Process:translation (GO:0006412)	small subunit ribosomal protein S15Ae	--	ko03010 Ribosome	Ribosomal protein S8	J	Translation, ribosomal structure and biogenesis ;	IPR000630 [Ribosomal protein S8]
Nitab4.5_0001540g0020	Diphthine synthase, Tetrapyrrole methylase, Tetrapyrrole methylase, subdomain 2, Tetrapyrrole methylase, subdomain 1	494.8	474.8	539.3	541.8	526.3	543	614.7	621.7	629.5	557.7	615.4	594.4	0.808671	0.00367277	-0.306374	down	NA	NA	NA	NA	NA	NA	NA	NA	4	Molecular Function:diphthine synthase activity (GO:0004164),Biological Process:metabolic process (GO:0008152),Molecular Function:methyltransferase activity (GO:0008168),Biological Process:peptidyl-diphthamide biosynthetic process from peptidyl-histidine (GO:0017183)	diphthine methyl ester synthase	2.1.1.314	--	Diphthamide biosynthesis methyltransferase	J	Translation, ribosomal structure and biogenesis ;	IPR000878 [Tetrapyrrole methylase] ; IPR004551[Diphthine synthase]
Nitab4.5_0001565g0100	Pectinesterase inhibitor domain	593.3	637.2	672.4	757.5	919.7	830.3	862.9	909.3	955	790.1	808.9	843.9	0.697749	0.00143419	-0.519221	down	NA	NA	NA	NA	NA	NA	NA	NA	1	Molecular Function:enzyme inhibitor activity (GO:0004857)	--	--	--	--	--	--	IPR006501 [Pectinesterase inhibitor domain]
Nitab4.5_0001568g0140	GroES (chaperonin 10)-like, NAD(P)-binding domain, Alcohol dehydrogenase, zinc-type, conserved site, Alcohol dehydrogenase GroES-like, Alcohol dehydrogenase superfamily, zinc-type, Polyketide synthase, enoylreductase, Alcohol dehydrogenase, C-terminal	490.4	422.5	489.1	448.8	457.9	588.5	632.5	661	781	604	582.9	654.8	0.675826	0.0115166	-0.565277	down	0.720752	0.0394232	-0.472425	down	NA	NA	NA	NA	2	Molecular Function:oxidoreductase activity (GO:0016491),Biological Process:oxidation-reduction process (GO:0055114)	L-iditol 2-dehydrogenase	1.1.1.14	ko00040 Pentose and glucuronate interconversions ko00051 Fructose and mannose metabolism ko01100 Metabolic pathways	Threonine dehydrogenase or related Zn-dependent dehydrogenase	ER	Amino acid transport and metabolism ; General function prediction only ;	IPR013149 [Alcohol dehydrogenase, C-terminal] ; IPR013154[Alcohol dehydrogenase, N-terminal] ; IPR020843[Polyketide synthase, enoylreductase domain]
Nitab4.5_0001574g0130	Nucleoside phosphatase GDA1/CD39	8543.3	11656.7	9503.6	5539.1	5422.3	3856.8	3659.4	5309.7	3711.3	4962.6	4672.7	5708.4	2.34248	0.00603412	1.22804	up	NA	NA	NA	NA	NA	NA	NA	NA	1	Molecular Function:hydrolase activity (GO:0016787)	apyrase	3.6.1.5	ko00230 Purine metabolism ko00240 Pyrimidine metabolism	Golgi nucleoside diphosphatase	F	Nucleotide transport and metabolism ;	IPR000407 [Nucleoside phosphatase GDA1/CD39]
Nitab4.5_0001579g0060	Chaperone DnaK, Heat shock protein 70 family, Heat shock protein 70, conserved site	2144.5	1926.6	1972.1	2221.9	2003.5	1883.1	1549	1620.6	1564.1	1769.7	1585.1	1521.4	1.27663	0.00334289	0.352344	up	1.29043	0.0107082	0.36785	up	NA	NA	NA	NA	--	--	heat shock 70kDa protein 1/2/6/8	--	ko03040 Spliceosome ko04141 Protein processing in endoplasmic reticulum ko04144 Endocytosis	Molecular chaperone DnaK (HSP70)	O	Posttranslational modification, protein turnover, chaperones ;	IPR013126 [Heat shock protein 70 family]
Nitab4.5_0001581g0010	Glycoside hydrolase, family 19, catalytic, Lysozyme-like domain, Glycoside hydrolase, family 19	3135.8	3322.5	1831.6	839.3	661.1	700.4	552.6	467.2	422.7	675	583.3	541.2	5.7469	0.0389341	2.52278	up	1.52568	0.0187508	0.609457	up	NA	NA	NA	NA	3	Molecular Function:chitinase activity (GO:0004568),Biological Process:chitin catabolic process (GO:0006032),Biological Process:cell wall macromolecule catabolic process (GO:0016998)	basic endochitinase B	3.2.1.14	ko00520 Amino sugar and nucleotide sugar metabolism ko01100 Metabolic pathways ko04016 MAPK signaling pathway - plant	Predicted chitinase	R	General function prediction only ;	IPR000726 [Glycoside hydrolase, family 19, catalytic]
Nitab4.5_0001586g0150	Beta-lactamase-like, Hydroxyacylglutathione hydrolase	192.6	164.4	172.1	194.3	202.1	193.1	200.2	231.6	223.5	214.9	231.4	225.7	0.807416	0.0290544	-0.308615	down	NA	NA	NA	NA	NA	NA	NA	NA	--	--	hydroxyacylglutathione hydrolase	3.1.2.6	ko00620 Pyruvate metabolism	Glyoxylase or a related metal-dependent hydrolase, beta-lactamase superfamily II	R	General function prediction only ;	IPR001279 [Metallo-beta-lactamase] ; IPR032282[Hydroxyacylglutathione hydrolase, C-terminal domain]
Nitab4.5_0001587g0070	RNA recognition motif domain, Nucleotide-binding, alpha-beta plait	706.9	639.2	707.4	701.1	776.5	743.5	755.9	927.9	880	821.9	858.2	819.4	0.80096	0.0385634	-0.320199	down	NA	NA	NA	NA	NA	NA	NA	NA	1	Molecular Function:nucleic acid binding (GO:0003676)	--	--	--	--	--	--	IPR000504 [RNA recognition motif domain]
Nitab4.5_0001599g0080	Adaptor protein ClpS, core, Ribosomal protein L7/L12, C-terminal/adaptor protein ClpS-like, ATP-dependent Clp protease adaptor protein ClpS	310.4	334.8	365.7	444.5	407.4	459.2	506.1	484.8	497.5	477.8	513.7	502.3	0.679186	0.000750558	-0.558122	down	NA	NA	NA	NA	NA	NA	NA	NA	1	Biological Process:protein catabolic process (GO:0030163)	ATP-dependent Clp protease adaptor protein ClpS	--	--	ATP-dependent Clp protease adapter protein ClpS	O	Posttranslational modification, protein turnover, chaperones ;	IPR003769 [Adaptor protein ClpS, core]
Nitab4.5_0001600g0120	Leucine-rich repeat-containing N-terminal, type 2, Leucine rich repeat 4	2805.8	2604.3	1921.3	981.5	1013.9	947	903.8	865.5	737.5	898.6	930.6	830.8	2.92461	0.00411521	1.54824	up	NA	NA	NA	NA	NA	NA	NA	NA	1	Molecular Function:protein binding (GO:0005515)	--	--	--	Leucine-rich repeat (LRR) protein	K	Transcription ;	IPR001611 [Leucine-rich repeat] ; IPR013210[Leucine-rich repeat-containing N-terminal, plant-type]
Nitab4.5_0001606g0040	Cobalamin-independent methionine synthase, Cobalamin (vitamin B12)-independent methionine synthase MetE, N-terminal, Methionine synthase, vitamin-B12 independent	27188.6	27931.5	28474.8	31436.1	36986.5	32241.5	37612.8	38578.4	39742.6	31756	32599	34799.1	0.721057	0.000115799	-0.471814	down	NA	NA	NA	NA	NA	NA	NA	NA	4	Molecular Function:5-methyltetrahydropteroyltriglutamate-homocysteine S-methyltransferase activity (GO:0003871),Molecular Function:zinc ion binding (GO:0008270),Biological Process:cellular amino acid biosynthetic process (GO:0008652),Biological Process:methionine biosynthetic process (GO:0009086)	5-methyltetrahydropteroyltriglutamate--homocysteine methyltransferase	2.1.1.14	ko00270 Cysteine and methionine metabolism ko00450 Selenocompound metabolism ko01100 Metabolic pathways ko01110 Biosynthesis of secondary metabolites ko01230 Biosynthesis of amino acids	Methionine synthase II (cobalamin-independent)	E	Amino acid transport and metabolism ;	IPR002629 [Cobalamin-independent methionine synthase MetE, C-terminal/archaeal] ; IPR013215[Cobalamin-independent methionine synthase MetE, N-terminal]
Nitab4.5_0001615g0160	HAD-like domain, HAD hydrolase, subfamily IA	154.2	148.2	173.9	161.6	219.8	177.1	188	198	197.7	195.3	208.5	220.9	0.816001	0.0131852	-0.293357	down	NA	NA	NA	NA	NA	NA	NA	NA	--	--	--	--	--	Beta-phosphoglucomutase or related phosphatase, HAD superfamily	GR	Carbohydrate transport and metabolism ; General function prediction only ;	IPR023214 [HAD-like domain]
Nitab4.5_0001617g0070	Glycoside hydrolase, catalytic domain, Glycoside hydrolase, family 5, Glycoside hydrolase, superfamily	451.4	408.3	474.2	604.3	648.8	752.4	598.8	653.8	638	558.6	505.2	682.9	0.705543	0.00184225	-0.503194	down	NA	NA	NA	NA	NA	NA	NA	NA	1	Biological Process:carbohydrate metabolic process (GO:0005975)	mannan endo-1,4-beta-mannosidase	3.2.1.78	ko00051 Fructose and mannose metabolism	Endo-1,4-beta-mannosidase	G	Carbohydrate transport and metabolism ;	IPR001547 [Glycoside hydrolase, family 5]
Nitab4.5_0001618g0140	EF-hand domain, EF-hand domain pair, EF-Hand 1, calcium-binding site	946	1095.8	838.4	622.3	528.7	643.1	611.2	603.3	589.9	591	611	582	1.59621	0.0398652	0.67465	up	NA	NA	NA	NA	NA	NA	NA	NA	1	Molecular Function:calcium ion binding (GO:0005509)	calcium-binding protein CML	--	ko04626 Plant-pathogen interaction	--	--	--	IPR002048 [EF-hand domain]
Nitab4.5_0001619g0100	Protein phosphatase 2C (PP2C)-like domain, Protein phosphatase 2C	728.7	823.2	686.7	597.2	583.3	664.4	589	589.1	557.8	628.2	611.4	588.5	1.28959	0.0158684	0.366913	up	NA	NA	NA	NA	NA	NA	NA	NA	3	Molecular Function:catalytic activity (GO:0003824),Molecular Function:protein serine/threonine phosphatase activity (GO:0004722),Biological Process:protein dephosphorylation (GO:0006470)	protein phosphatase 1L	3.1.3.16	--	Serine/threonine protein phosphatase PrpC	T	Signal transduction mechanisms ;	IPR001932 [PPM-type phosphatase domain] ; IPR015655[Protein phosphatase 2C family]
Nitab4.5_0001620g0030	Heat shock protein DnaJ, cysteine-rich domain	90.8	186.4	151.9	236.2	141.9	277.6	331.3	281.5	377.5	334	371.7	371.2	0.433303	0.00895726	-1.20655	down	NA	NA	NA	NA	NA	NA	NA	NA	--	--	--	--	--	--	--	--	--
Nitab4.5_0001625g0070	C2 domain	2064.8	1813.5	1802.5	1538.3	1611.5	1073.8	1427.9	1468.5	1471.9	1488.2	1409	1481.3	1.30046	0.00728551	0.379022	up	NA	NA	NA	NA	NA	NA	NA	NA	1	Molecular Function:protein binding (GO:0005515)	--	--	--	--	--	--	IPR000008 [C2 domain]
Nitab4.5_0001633g0010	WD40/YVTN repeat-like-containing domain, Cleavage/polyadenylation specificity factor, A subunit, C-terminal, Quinonprotein alcohol dehydrogenase-like superfamily	5861	5293.7	6258.7	6072.1	7096.8	6480.2	6663.6	7454.3	7205.9	6744	7089.2	7109.1	0.816618	0.0232612	-0.292267	down	NA	NA	NA	NA	NA	NA	NA	NA	3	Molecular Function:nucleic acid binding (GO:0003676),Cellular Component:nucleus (GO:0005634),Biological Process:DNA repair (GO:0006281)	DNA damage-binding protein 1	--	ko03420 Nucleotide excision repair ko04120 Ubiquitin mediated proteolysis	--	--	--	IPR004871 [Cleavage/polyadenylation specificity factor, A subunit, C-terminal] ; IPR031297[DNA damage-binding protein 1]
Nitab4.5_0001635g0010	Mitochondrial carrier protein, Mitochondrial carrier domain, Mitochondrial substrate/solute carrier	1620.9	1515	1376.6	1388.5	1369.6	1344.6	1195.1	1278.7	1176.3	1224	1186.9	1192.8	1.23627	0.0205956	0.305991	up	NA	NA	NA	NA	NA	NA	NA	NA	1	Biological Process:transmembrane transport (GO:0055085)	solute carrier family 25 (mitochondrial phosphate transporter), member 23/24/25/41	--	--	--	--	--	IPR002067 [Mitochondrial carrier protein] ; IPR018108[Mitochondrial substrate/solute carrier]
Nitab4.5_0001645g0100	P-loop containing nucleoside triphosphate hydrolase, K homology domain, prokaryotic type, GTP-binding protein Era, GTP binding domain, K Homology domain, type 2, K homology domain-like, alpha/beta, Small GTP-binding protein domain	2997.5	2842.6	3310	3328.6	3669.6	3097.4	3715	3743	3744.2	3458.8	3871.6	3858.8	0.816813	0.0375272	-0.291923	down	NA	NA	NA	NA	NA	NA	NA	NA	2	Molecular Function:RNA binding (GO:0003723),Molecular Function:GTP binding (GO:0005525)	GTPase	--	--	GTPase Era, involved in 16S rRNA processing	J	Translation, ribosomal structure and biogenesis ;	IPR004044 [K Homology domain, type 2] ; IPR006073[GTP binding domain]
Nitab4.5_0001650g0160	Glutamine synthetase, glycine-rich site, Glutamine synthetase, beta-Grasp, Glutamine synthetase, catalytic domain, Glutamine synthetase/guanido kinase, catalytic domain, Glutamine synthetase, N-terminal conserved site	1501.7	1146.1	1182.5	913.9	911.7	1052.5	804.6	703.4	855.3	950.8	856	797.6	1.62074	0.015786	0.696655	up	NA	NA	NA	NA	NA	NA	NA	NA	3	Molecular Function:glutamate-ammonia ligase activity (GO:0004356),Biological Process:glutamine biosynthetic process (GO:0006542),Biological Process:nitrogen compound metabolic process (GO:0006807)	glutamine synthetase	6.3.1.2	ko00220 Arginine biosynthesis ko00250 Alanine, aspartate and glutamate metabolism ko00630 Glyoxylate and dicarboxylate metabolism ko00910 Nitrogen metabolism ko01100 Metabolic pathways ko01230 Biosynthesis of amino acids	Glutamine synthetase	E	Amino acid transport and metabolism ;	IPR008146 [Glutamine synthetase, catalytic domain] ; IPR008147[Glutamine synthetase, beta-Grasp domain]
Nitab4.5_0001659g0150	Pseudouridine synthase, RsuA/RluB/C/D/E/F, RNA-binding S4 domain, Pseudouridine synthase, RsuA/RluB/E/F, conserved site, Pseudouridine synthase, catalytic domain	398.4	415.2	462.4	477	595.8	423	561.3	709.5	677.3	511.8	614.5	650.2	0.654997	0.0101806	-0.610439	down	NA	NA	NA	NA	NA	NA	NA	NA	5	Biological Process:pseudouridine synthesis (GO:0001522),Molecular Function:RNA binding (GO:0003723),Biological Process:RNA modification (GO:0009451),Molecular Function:pseudouridine synthase activity (GO:0009982),Molecular Function:intramolecular transferase activity (GO:0016866)	--	--	--	16S rRNA U516 pseudouridylate synthase RsuA and related 23S rRNA U2605, pseudouridylate synthases	J	Translation, ribosomal structure and biogenesis ;	IPR000748 [Pseudouridine synthase, RsuA/RluB/E/F] ; IPR002942[RNA-binding S4 domain] ; IPR006145[Pseudouridine synthase, RsuA/RluB/C/D/E/F]
Nitab4.5_0001664g0060	AMP-dependent synthetase/ligase, AMP-binding enzyme C-terminal domain, AMP-binding, conserved site	169.1	179.8	165.7	139.7	124.5	146.9	151.5	113.1	130.2	135.5	111.4	123.4	1.30344	0.0283568	0.382329	up	NA	NA	NA	NA	NA	NA	NA	NA	2	Molecular Function:catalytic activity (GO:0003824),Biological Process:metabolic process (GO:0008152)	--	--	--	Acyl-CoA synthetase (AMP-forming)/AMP-acid ligase II	IQ	Lipid transport and metabolism ; Secondary metabolites biosynthesis, transport and catabolism ;	IPR000873 [AMP-dependent synthetase/ligase] ; IPR025110[AMP-binding enzyme C-terminal domain]
Nitab4.5_0001668g0100	Smr protein/MutS2 C-terminal, Pentatricopeptide repeat, Tetratricopeptide-like helical	6817.2	7163.5	8579.3	8157.9	8903.4	7668	9488.9	10174.5	10253.5	8801.9	10293.2	10324.9	0.754089	0.0142796	-0.407194	down	0.8266	0.0162818	-0.274739	down	NA	NA	NA	NA	--	--	--	--	--	--	--	--	IPR002625 [Smr domain] ; IPR002885[Pentatricopeptide repeat] ; IPR033443[Pentacotripeptide-repeat region of PROPR]
Nitab4.5_0001672g0010	Ran GTPase, Small GTPase superfamily, P-loop containing nucleoside triphosphate hydrolase, Small GTP-binding protein domain, Small GTPase superfamily, Rab type, Small GTPase superfamily, Ras type, Small GTPase superfamily, Rho type	4971.9	5315.8	5201.8	5825.9	5061.1	6130.4	6001.4	7491.7	7289.7	7097.5	6784.5	6652.2	0.745304	0.0209367	-0.424099	down	NA	NA	NA	NA	NA	NA	NA	NA	6	Molecular Function:GTPase activity (GO:0003924),Molecular Function:GTP binding (GO:0005525),Biological Process:intracellular protein transport (GO:0006886),Biological Process:nucleocytoplasmic transport (GO:0006913),Biological Process:signal transduction (GO:0007165),Biological Process:small GTPase mediated signal transduction (GO:0007264)	GTP-binding nuclear protein Ran	--	ko03008 Ribosome biogenesis in eukaryotes ko03013 RNA transport	GTPase SAR1 family domain	R	General function prediction only ;	IPR001806 [Small GTPase superfamily] ; IPR002041[Ran GTPase]
Nitab4.5_0001678g0010	Microtubule-associated protein, MAP65/Ase1/PRC1	2066.7	1876.9	2251.9	2262.8	2604.6	2362.8	2480.5	2871.4	2626.3	2348.1	2618.9	2697.6	0.776554	0.0194532	-0.364843	down	NA	NA	NA	NA	NA	NA	NA	NA	3	Biological Process:microtubule cytoskeleton organization (GO:0000226),Biological Process:cytokinesis (GO:0000910),Molecular Function:microtubule binding (GO:0008017)	protein regulator of cytokinesis 1	--	--	--	--	--	IPR007145 [Microtubule-associated protein, MAP65/Ase1/PRC1]
Nitab4.5_0001695g0030	Armadillo, Armadillo-type fold, Importin subunit alpha, Armadillo-like helical, Importin-alpha, importin-beta-binding domain	4652.7	4703.9	5007	5041	5041.8	5451.9	5453.3	5993.1	6122	5392.1	5762.4	5817.2	0.817582	0.01011	-0.290565	down	NA	NA	NA	NA	NA	NA	NA	NA	5	Molecular Function:protein binding (GO:0005515),Cellular Component:nucleus (GO:0005634),Cellular Component:cytoplasm (GO:0005737),Biological Process:protein import into nucleus (GO:0006606),Molecular Function:protein transporter activity (GO:0008565)	--	--	--	--	--	--	IPR000225 [Armadillo] ; IPR002652[Importin-alpha, importin-beta-binding domain] ; IPR032413[Atypical Arm repeat]
Nitab4.5_0001700g0080	Isopropylmalate dehydrogenase-like domain, Isocitrate and isopropylmalate dehydrogenases family	340.3	354	298.6	267.7	304.5	280.2	269.7	261.6	259.3	253.7	257.5	265.9	1.25588	0.0164412	0.3287	up	NA	NA	NA	NA	NA	NA	NA	NA	1	Biological Process:oxidation-reduction process (GO:0055114)	isocitrate dehydrogenase (NAD+)	1.1.1.41	ko00020 Citrate cycle (TCA cycle) ko01100 Metabolic pathways ko01110 Biosynthesis of secondary metabolites ko01200 Carbon metabolism ko01210 2-Oxocarboxylic acid metabolism ko01230 Biosynthesis of amino acids	Isocitrate/isopropylmalate dehydrogenase	CE	Energy production and conversion ; Amino acid transport and metabolism ;	IPR024084 [Isopropylmalate dehydrogenase-like domain]
Nitab4.5_0001703g0010	tRNA/rRNA methyltransferase, SpoU, RNA methyltransferase TrmH family, RNA 2-O ribose methyltransferase, substrate binding	971.3	993.7	1193.5	1122.3	1122.9	946.1	1285.6	1565	1445.4	1186	1451.8	1367.7	0.735219	0.0242351	-0.443754	down	0.742854	0.0212004	-0.42885	down	NA	NA	NA	NA	4	Molecular Function:RNA binding (GO:0003723),Biological Process:RNA processing (GO:0006396),Molecular Function:methyltransferase activity (GO:0008168),Molecular Function:RNA methyltransferase activity (GO:0008173)	21S rRNA (GM2251-2'-O)-methyltransferase	2.1.1.-	--	tRNA G18 (ribose-2'-O)-methylase SpoU	J	Translation, ribosomal structure and biogenesis ;	IPR001537 [tRNA/rRNA methyltransferase, SpoU type] ; IPR004441[RNA methyltransferase TrmH family] ; IPR013123[RNA 2-O ribose methyltransferase, substrate binding]
Nitab4.5_0001703g0040	Macrophage migration inhibitory factor, Tautomerase/MIF superfamily	3445.9	2898.6	2886	2604.5	2522.8	2709.6	2353.1	2141	2343.4	2219.1	2180.9	2143.6	1.34998	0.0155124	0.43294	up	NA	NA	NA	NA	NA	NA	NA	NA	--	--	phenylpyruvate tautomerase	5.3.2.1	ko00350 Tyrosine metabolism ko00360 Phenylalanine metabolism	Phenylpyruvate tautomerase PptA, 4-oxalocrotonate tautomerase family	Q	Secondary metabolites biosynthesis, transport and catabolism ;	IPR001398 [Macrophage migration inhibitory factor]
Nitab4.5_0001706g0040	Ankyrin repeat, Ankyrin repeat-containing domain	1418.9	1297.1	1463.8	1623.9	1726.6	1522.5	1751.1	1687.2	1670.9	1495.5	1692.8	1696.8	0.818093	0.00504686	-0.289663	down	NA	NA	NA	NA	NA	NA	NA	NA	1	Molecular Function:protein binding (GO:0005515)	--	--	--	Ankyrin repeat	T	Signal transduction mechanisms ;	IPR002110 [Ankyrin repeat] ; IPR020683[Ankyrin repeat-containing domain]
Nitab4.5_0001726g0110	Glutathione S-transferase, C-terminal, Glutathione S-transferase, C-terminal-like, Glutathione S-transferase, N-terminal, Thioredoxin-like fold	2869	2606.7	2828.2	2537.6	2674	2417.9	2114.4	2304.8	2400.3	2538.8	2132.8	2255.6	1.21767	0.0134019	0.284123	up	NA	NA	NA	NA	NA	NA	NA	NA	1	Molecular Function:protein binding (GO:0005515)	glutathione S-transferase	2.5.1.18	ko00480 Glutathione metabolism	Glutathione S-transferase	O	Posttranslational modification, protein turnover, chaperones ;	IPR004045 [Glutathione S-transferase, N-terminal] ; IPR004046[Glutathione S-transferase, C-terminal] ; IPR010987[Glutathione S-transferase, C-terminal-like]
Nitab4.5_0001728g0040	Protein of unknown function DUF502	172.8	192.5	191.6	164.3	218.2	220.4	211.8	243.2	261.7	240.7	247.3	257.2	0.777034	0.0286636	-0.363951	down	NA	NA	NA	NA	NA	NA	NA	NA	--	--	--	--	--	Uncharacterized membrane protein	S	Function unknown ;	IPR007462 [Protein of unknown function DUF502]
Nitab4.5_0001749g0010	Protein Iojap/ribosomal silencing factor RsfS, Tetrapyrrole biosynthesis, hydroxymethylbilane synthase, Porphobilinogen deaminase, C-terminal, Oligomerisation domain, Porphobilinogen deaminase, dipyrromethane cofactor binding site, Porphobilinogen deaminase, N-terminal	8558.2	9043.4	10465.4	10960.2	10777.3	9398.3	11491.9	12176.1	12691.9	11641.6	12359.7	11883.6	0.771922	0.0145097	-0.373473	down	NA	NA	NA	NA	NA	NA	NA	NA	2	Molecular Function:hydroxymethylbilane synthase activity (GO:0004418),Biological Process:tetrapyrrole biosynthetic process (GO:0033014)	hydroxymethylbilane synthase	2.5.1.61	ko00860 Porphyrin and chlorophyll metabolism ko01100 Metabolic pathways ko01110 Biosynthesis of secondary metabolites	Porphobilinogen deaminase	H	Coenzyme transport and metabolism ;	IPR000860 [Porphobilinogen deaminase] ; IPR022417[Porphobilinogen deaminase, N-terminal] ; IPR022418[Porphobilinogen deaminase, C-terminal]
Nitab4.5_0001756g0090	Peptidase C1A, papain C-terminal, Proteinase inhibitor I29, cathepsin propeptide, Cysteine peptidase, asparagine active site, Cysteine peptidase, cysteine active site, Cysteine peptidase, histidine active site, Peptidase C1A, papain	2256.7	2338.6	2182.9	2694.4	2882.7	3115.8	2779.4	3223.2	3043.4	2966.5	2422.5	2843.6	0.749304	0.00519734	-0.416378	down	NA	NA	NA	NA	NA	NA	NA	NA	2	Biological Process:proteolysis (GO:0006508),Molecular Function:cysteine-type peptidase activity (GO:0008234)	xylem cysteine proteinase	3.4.22.-	--	Cysteine protease, C1A family	O	Posttranslational modification, protein turnover, chaperones ;	IPR000668 [Peptidase C1A, papain C-terminal] ; IPR013128[Peptidase C1A] ; IPR013201[Cathepsin propeptide inhibitor domain (I29)]
Nitab4.5_0001761g0170	RNA polymerase Rpb1, domain 5	302.9	303.3	358.4	342.9	413.7	326.7	421.1	410.3	423.7	404.7	439.5	445.3	0.768544	0.00684987	-0.3798	down	NA	NA	NA	NA	NA	NA	NA	NA	2	Molecular Function:DNA binding (GO:0003677),Molecular Function:DNA-directed 5'-3' RNA polymerase activity (GO:0003899)	DNA-directed RNA polymerase subunit beta'	2.7.7.6	ko00230 Purine metabolism ko00240 Pyrimidine metabolism ko01100 Metabolic pathways ko03020 RNA polymerase	DNA-directed RNA polymerase, beta' subunit/160 kD subunit	K	Transcription ;	IPR007081 [RNA polymerase Rpb1, domain 5]
Nitab4.5_0001762g0060	GAT, Target of Myb protein 1, VHS subgroup, ENTH/VHS, VHS	3627.8	3707.2	3245.3	3084.8	2900.7	3269.6	2845.8	3086	2835.1	2813.2	2641.6	2828.8	1.20685	0.0212799	0.271242	up	NA	NA	NA	NA	NA	NA	NA	NA	2	Cellular Component:intracellular (GO:0005622),Biological Process:intracellular protein transport (GO:0006886)	--	--	--	--	--	--	IPR002014 [VHS domain] ; IPR004152[GAT domain]
Nitab4.5_0001764g0110	Lipase/lipooxygenase, PLAT/LH2, Longin-like domain, Embryo-specific 3	300.8	329.3	275.7	216.7	195.7	222.5	164.4	215.7	181.9	213.8	205.8	202.3	1.61174	0.00606116	0.688622	up	NA	NA	NA	NA	NA	NA	NA	NA	--	--	--	--	--	--	--	--	IPR010417 [Embryo-specific ATS3]
Nitab4.5_0001783g0130	Plastid lipid-associated protein/fibrillin conserved domain	532.2	494.8	528.4	456.5	415.7	401.9	385.7	371.6	411.5	410.6	358.6	375.5	1.33077	0.00150597	0.412258	up	NA	NA	NA	NA	NA	NA	NA	NA	--	--	--	--	--	--	--	--	IPR006843 [Plastid lipid-associated protein/fibrillin conserved domain]
Nitab4.5_0001799g0060	Aldolase-type TIM barrel, NADH:flavin oxidoreductase/NADH oxidase, N-terminal	264.8	194.7	190.1	161	151.3	188.7	129.5	139.6	152.9	185.4	141.7	124.6	1.53934	0.0390721	0.622309	up	NA	NA	NA	NA	NA	NA	NA	NA	3	Molecular Function:FMN binding (GO:0010181),Molecular Function:oxidoreductase activity (GO:0016491),Biological Process:oxidation-reduction process (GO:0055114)	12-oxophytodienoic acid reductase	1.3.1.42	ko00592 alpha-Linolenic acid metabolism ko01100 Metabolic pathways ko01110 Biosynthesis of secondary metabolites	2,4-dienoyl-CoA reductase or related NADH-dependent reductase, Old Yellow Enzyme (OYE) family	C	Energy production and conversion ;	IPR001155 [NADH:flavin oxidoreductase/NADH oxidase, N-terminal]
Nitab4.5_0001800g0070	Heat shock protein 70 family, Heat shock protein 70, conserved site	302.9	248.5	311	297.9	327.3	361.3	382.2	335.5	381.4	298.4	339.1	332.4	0.784642	0.0341749	-0.349894	down	NA	NA	NA	NA	NA	NA	NA	NA	--	--	heat shock 70kDa protein 1/2/6/8	--	ko03040 Spliceosome ko04141 Protein processing in endoplasmic reticulum ko04144 Endocytosis	Molecular chaperone DnaK (HSP70)	O	Posttranslational modification, protein turnover, chaperones ;	IPR013126 [Heat shock protein 70 family]
Nitab4.5_0001803g0030	LysM domain	236	274.3	242.2	263.2	291.8	315.1	303.6	325.4	330	305.9	286.1	306.7	0.784672	0.00876104	-0.349839	down	NA	NA	NA	NA	NA	NA	NA	NA	--	--	--	--	--	Predicted chitinase	R	General function prediction only ;	IPR018392 [LysM domain]
Nitab4.5_0001807g0020	Cytochrome P450, Cytochrome P450, conserved site, Cytochrome P450, E-class, group I	435.8	441	414.6	372.7	374	364.9	328.5	342.1	315.3	360.1	329	335.9	1.30987	0.000806529	0.389423	up	NA	NA	NA	NA	NA	NA	NA	NA	3	Molecular Function:iron ion binding (GO:0005506),Molecular Function:heme binding (GO:0020037),Biological Process:oxidation-reduction process (GO:0055114)	unsaturated fatty acid epoxidase	1.14.-.-	--	Cytochrome P450	QV	Secondary metabolites biosynthesis, transport and catabolism ; Defense mechanisms ;	IPR001128 [Cytochrome P450] ; IPR002401[Cytochrome P450, E-class, group I]
Nitab4.5_0001833g0080	Clathrin light chain	412.4	333.3	447.1	591.4	612.4	513.4	555.6	588.7	577.5	518.1	502.6	524.9	0.692763	0.00732819	-0.529565	down	NA	NA	NA	NA	NA	NA	NA	NA	5	Molecular Function:structural molecule activity (GO:0005198),Biological Process:intracellular protein transport (GO:0006886),Biological Process:vesicle-mediated transport (GO:0016192),Cellular Component:clathrin coat of trans-Golgi network vesicle (GO:0030130),Cellular Component:clathrin coat of coated pit (GO:0030132)	--	--	--	--	--	--	IPR000996 [Clathrin light chain]
Nitab4.5_0001840g0080	Proteinase inhibitor I29, cathepsin propeptide, Peptidase C1A, papain C-terminal, Cysteine peptidase, asparagine active site, Peptidase C1A, papain, Cysteine peptidase, cysteine active site	2548.2	2463.4	2102	1967.1	2070.7	2180.9	1832.5	1856.7	1654.3	1957.3	1712.7	1900.1	1.33126	0.0174154	0.412795	up	NA	NA	NA	NA	NA	NA	NA	NA	2	Biological Process:proteolysis (GO:0006508),Molecular Function:cysteine-type peptidase activity (GO:0008234)	cathepsin F	3.4.22.41		Cysteine protease, C1A family	O	Posttranslational modification, protein turnover, chaperones ;	IPR000668 [Peptidase C1A, papain C-terminal] ; IPR013128[Peptidase C1A] ; IPR013201[Cathepsin propeptide inhibitor domain (I29)]
Nitab4.5_0001842g0060	AMP-dependent synthetase/ligase, AMP-binding enzyme C-terminal domain, AMP-binding, conserved site	145.4	145.5	134.4	109.8	116.7	198.8	81.5	111.9	83.8	134.9	93.9	91	1.53427	0.00912476	0.617554	up	NA	NA	NA	NA	NA	NA	NA	NA	2	Molecular Function:catalytic activity (GO:0003824),Biological Process:metabolic process (GO:0008152)	oxalate---CoA ligase	6.2.1.8	ko00630 Glyoxylate and dicarboxylate metabolism ko01100 Metabolic pathways	Acyl-CoA synthetase (AMP-forming)/AMP-acid ligase II	IQ	Lipid transport and metabolism ; Secondary metabolites biosynthesis, transport and catabolism ;	IPR000873 [AMP-dependent synthetase/ligase] ; IPR025110[AMP-binding enzyme C-terminal domain]
Nitab4.5_0001845g0040	Peptidase S8/S53 domain, Peptidase S8, subtilisin-related, Proteinase inhibitor I9, Peptidase S8, subtilisin, Ser-active site	322.2	291.7	269.3	241.5	251.4	252.1	216.5	227.5	229.2	210.5	217.1	200.5	1.31194	0.011515	0.391705	up	NA	NA	NA	NA	NA	NA	NA	NA	2	Molecular Function:serine-type endopeptidase activity (GO:0004252),Biological Process:proteolysis (GO:0006508)	--	--	--	Serine protease, subtilisin family	O	Posttranslational modification, protein turnover, chaperones ;	IPR000209 [Peptidase S8/S53 domain] ; IPR010259[Peptidase S8 propeptide/proteinase inhibitor I9] ; IPR015500[Peptidase S8, subtilisin-related]
Nitab4.5_0001853g0030	DNA/RNA helicase, DEAD/DEAH box type, N-terminal, Helicase, superfamily 1/2, ATP-binding domain, RNA helicase, ATP-dependent, DEAD-box, conserved site, Helicase, C-terminal, P-loop containing nucleoside triphosphate hydrolase, RNA helicase, DEAD-box type, Q motif	89	87.5	103.4	78.5	95.1	99.4	109.9	112.6	114.2	80.8	118.6	109.7	0.831304	0.0222384	-0.266552	down	0.810811	0.0308048	-0.302563	down	NA	NA	NA	NA	2	Molecular Function:nucleic acid binding (GO:0003676),Molecular Function:ATP binding (GO:0005524)	ATP-dependent RNA helicase DDX6/DHH1	3.6.4.13	ko03018 RNA degradation	Superfamily II DNA and RNA helicase	L	Replication, recombination and repair ;	IPR001650 [Helicase, C-terminal] ; IPR011545[DEAD/DEAH box helicase domain] ; IPR014001[Helicase superfamily 1/2, ATP-binding domain] ; IPR014014[RNA helicase, DEAD-box type, Q motif]
Nitab4.5_0001856g0080	Protein of unknown function DUF2346	293.9	336.9	307.6	410.2	373.4	394	385.8	432.7	390.6	394	411.7	406.7	0.776114	0.00994094	-0.365659	down	NA	NA	NA	NA	NA	NA	NA	NA	2	Cellular Component:mitochondrion (GO:0005739),Biological Process:mitochondrial respiratory chain complex IV assembly (GO:0033617)	protein PET100, fungi type	--	--	--	--	--	IPR018625 [Protein Pet100]
Nitab4.5_0001861g0160	Thioredoxin-like fold, Thioredoxin, Thioredoxin domain, Thioredoxin, conserved site	9035.6	10611.7	8934.1	8905.1	7637	8062.7	6385.8	7613.5	7353.3	10805.2	8220	7801.6	1.33854	0.0216599	0.420665	up	NA	NA	NA	NA	NA	NA	NA	NA	3	Biological Process:glycerol ether metabolic process (GO:0006662),Molecular Function:protein disulfide oxidoreductase activity (GO:0015035),Biological Process:cell redox homeostasis (GO:0045454)	thioredoxin 1	--		Thiol-disulfide isomerase or thioredoxin	O	Posttranslational modification, protein turnover, chaperones ;	IPR005746 [Thioredoxin] ; IPR013766[Thioredoxin domain]
Nitab4.5_0001863g0080	Glucose-6-phosphate dehydrogenase, Glucose-6-phosphate dehydrogenase, C-terminal, Glucose-6-phosphate dehydrogenase, NAD-binding, NAD(P)-binding domain, Glucose-6-phosphate dehydrogenase, active site	7909.3	7196.2	6955.6	6434.5	6324.1	6807.3	5698.8	6179	5854.6	6071.8	5528.7	5718.9	1.24411	0.0106759	0.315117	up	NA	NA	NA	NA	NA	NA	NA	NA	4	Molecular Function:glucose-6-phosphate dehydrogenase activity (GO:0004345),Biological Process:glucose metabolic process (GO:0006006),Molecular Function:NADP binding (GO:0050661),Biological Process:oxidation-reduction process (GO:0055114)	--	--	ko00030 Pentose phosphate pathway ko00480 Glutathione metabolism ko01100 Metabolic pathways ko01110 Biosynthesis of secondary metabolites ko01200 Carbon metabolism	Glucose-6-phosphate 1-dehydrogenase	G	Carbohydrate transport and metabolism ;	IPR001282 [Glucose-6-phosphate dehydrogenase] ; IPR022674[Glucose-6-phosphate dehydrogenase, NAD-binding] ; IPR022675[Glucose-6-phosphate dehydrogenase, C-terminal]
Nitab4.5_0001863g0120	Amino acid transporter, transmembrane	73.9	85.4	76.3	63.5	66.5	60	67.5	56.2	53.4	60.9	59.9	65.3	1.33032	0.024644	0.411775	up	NA	NA	NA	NA	NA	NA	NA	NA	--	--	--	--	--	--	--	--	IPR013057 [Amino acid transporter, transmembrane domain]
Nitab4.5_0001864g0050	Glutathione S-transferase, C-terminal-like, Glutathione S-transferase, N-terminal, Thioredoxin-like fold, Glutathione S-transferase, C-terminal	5081.3	4802.9	4140.9	4047.8	3556.7	4358.7	3694.4	3374.4	3626.6	3738.8	3366.5	3543.7	1.31132	0.0198216	0.391021	up	NA	NA	NA	NA	NA	NA	NA	NA	1	Molecular Function:protein binding (GO:0005515)	glutathione S-transferase	2.5.1.18	ko00480 Glutathione metabolism	Glutathione S-transferase	O	Posttranslational modification, protein turnover, chaperones ;	IPR004045 [Glutathione S-transferase, N-terminal] ; IPR010987[Glutathione S-transferase, C-terminal-like]
Nitab4.5_0001870g0010	Basic-leucine zipper domain	433.2	467.9	537.8	553.7	544.1	503.6	556.8	606.5	588	464	598.5	592.9	0.821618	0.0375821	-0.28346	down	NA	NA	NA	NA	NA	NA	NA	NA	1	Molecular Function:sequence-specific DNA binding (GO:0043565)	--	--	--	--	--	--	IPR004827 [Basic-leucine zipper domain]
Nitab4.5_0001879g0030	RNA recognition motif domain, Nucleotide-binding, alpha-beta plait	1206.8	1110.5	1127.3	1005.4	1069	1098.7	857.3	1031.5	879.5	1040.7	839.3	882.8	1.2443	0.0223638	0.315336	up	NA	NA	NA	NA	NA	NA	NA	NA	1	Molecular Function:nucleic acid binding (GO:0003676)	splicing factor, arginine/serine-rich 1	--	ko03040 Spliceosome	RNA recognition motif (RRM) domain	J	Translation, ribosomal structure and biogenesis ;	IPR000504 [RNA recognition motif domain]
Nitab4.5_0001888g0020	Ribosomal protein S9, Ribosomal protein S5 domain 2-type fold, Ribosomal protein S9, conserved site, Ribosomal protein S5 domain 2-type fold, subgroup	182.1	202.5	220.2	201.9	265	262.1	303.9	354.6	347.4	300.3	350.7	386.3	0.601253	0.0022735	-0.733957	down	0.724724	0.023676	-0.464496	down	NA	NA	NA	NA	3	Molecular Function:structural constituent of ribosome (GO:0003735),Cellular Component:ribosome (GO:0005840),Biological Process:translation (GO:0006412)	small subunit ribosomal protein S16e	--	ko03010 Ribosome	Ribosomal protein S9	J	Translation, ribosomal structure and biogenesis ;	IPR000754 [Ribosomal protein S9]
Nitab4.5_0001889g0130	Zinc finger, CCHC-type, Cold-shock conserved site, Cold-shock protein, DNA-binding, Nucleic acid-binding, OB-fold, Cold shock protein	858.1	895.7	899.9	989.9	991.9	1121	1290.7	1556	1660.7	1249.6	1329.8	1481.1	0.588743	0.0288238	-0.76429	down	0.688379	0.0167309	-0.538725	down	NA	NA	NA	NA	3	Molecular Function:nucleic acid binding (GO:0003676),Molecular Function:DNA binding (GO:0003677),Molecular Function:zinc ion binding (GO:0008270)	--	--	--	Cold shock protein, CspA family	K	Transcription ;	IPR001878 [Zinc finger, CCHC-type] ; IPR002059[Cold-shock protein, DNA-binding] ; IPR011129[Cold shock domain]
Nitab4.5_0001891g0080	Cold-shock protein, DNA-binding, Nucleic acid-binding, OB-fold, Cold-shock conserved site, Zinc finger, CCHC-type, Cold shock protein	351.9	281.9	338.8	403.1	518.3	453.1	613.8	596.2	527.3	367.4	408.5	479.7	0.559834	0.0016996	-0.836928	down	0.79117	0.0467086	-0.33794	down	0.722731	0.0188819	-0.46847	down	3	Molecular Function:nucleic acid binding (GO:0003676),Molecular Function:DNA binding (GO:0003677),Molecular Function:zinc ion binding (GO:0008270)	--	--	--	Cold shock protein, CspA family	K	Transcription ;	IPR001878 [Zinc finger, CCHC-type] ; IPR002059[Cold-shock protein, DNA-binding] ; IPR011129[Cold shock domain]
Nitab4.5_0001899g0040	Peptidase S10, serine carboxypeptidase, Peptidase S10, serine carboxypeptidase, active site	8757.5	7669.5	6972.1	5606.9	5168.8	5758	4195.1	4079	3907.2	4974.7	4232.8	3948.7	1.9209	0.00207154	0.941785	up	1.3573	0.00175908	0.440742	up	NA	NA	NA	NA	2	Molecular Function:serine-type carboxypeptidase activity (GO:0004185),Biological Process:proteolysis (GO:0006508)	serine carboxypeptidase-like clade II	3.4.16.-	--	Carboxypeptidase C (cathepsin A)	E	Amino acid transport and metabolism ;	IPR001563 [Peptidase S10, serine carboxypeptidase]
Nitab4.5_0001899g0090	Alpha/beta hydrolase fold-3	1353.2	1165.2	1000	958.1	960.2	1156.3	757.8	720.3	644.3	889.3	712.1	748.3	1.65775	0.0123056	0.729223	up	1.44864	0.0125874	0.534702	up	NA	NA	NA	NA	2	Biological Process:metabolic process (GO:0008152),Molecular Function:hydrolase activity (GO:0016787)	--	--	--	Acetyl esterase/lipase	I	Lipid transport and metabolism ;	IPR013094 [Alpha/beta hydrolase fold-3]
Nitab4.5_0001913g0110	Nucleotide-binding, alpha-beta plait, RNA recognition motif domain	498.1	435.6	425.1	502	545.9	519.1	560.5	621.5	662.5	501.7	594.3	550.5	0.736677	0.0123387	-0.440897	down	NA	NA	NA	NA	NA	NA	NA	NA	1	Molecular Function:nucleic acid binding (GO:0003676)	--	--	--	RNA recognition motif (RRM) domain	J	Translation, ribosomal structure and biogenesis ;	IPR000504 [RNA recognition motif domain]
Nitab4.5_0001918g0080	TPX2, C-terminal domain	289.2	343.1	258.4	428.3	395.1	475.9	373.6	385.4	397.5	355.5	341.1	366.3	0.770169	0.0261008	-0.376754	down	NA	NA	NA	NA	NA	NA	NA	NA	--	--	--	--	--	--	--	--	IPR027329 [TPX2, C-terminal]
Nitab4.5_0001933g0080	Glycoside hydrolase, family 32, Concanavalin A-like lectin/glucanases superfamily, Glycosyl hydrolase, five-bladed beta-propellor domain, Glycosyl hydrolase family 32, C-terminal, Glycosyl hydrolase family 32, N-terminal	1004.7	1165.9	803.5	585	536.2	584.2	656.6	570.1	597.7	609.1	580.9	583.7	1.63018	0.0237524	0.705031	up	NA	NA	NA	NA	NA	NA	NA	NA	1	Biological Process:carbohydrate metabolic process (GO:0005975)	beta-fructofuranosidase	3.2.1.26	ko00052 Galactose metabolism ko00500 Starch and sucrose metabolism ko01100 Metabolic pathways	Sucrose-6-phosphate hydrolase SacC, GH32 family	G	Carbohydrate transport and metabolism ;	IPR001362 [Glycoside hydrolase, family 32] ; IPR013148[Glycosyl hydrolase family 32, N-terminal] ; IPR013189[Glycosyl hydrolase family 32, C-terminal]
Nitab4.5_0001936g0050	Thioredoxin-like fold	3360.8	3288.7	2971.7	3053	2661.2	3192.9	2636	2704	2644.8	2945.5	2730	2684.5	1.20494	0.0108803	0.268961	up	NA	NA	NA	NA	NA	NA	NA	NA	--	--	--	--	--	Protein-disulfide isomerase	O	Posttranslational modification, protein turnover, chaperones ;	IPR012336 [Thioredoxin-like fold]
Nitab4.5_0001952g0110	Haem peroxidase, Haem peroxidase, animal	1017.1	1063.1	924	835	786.4	984.4	835	777	768.4	864.3	816	885.4	1.26206	0.0106164	0.335777	up	NA	NA	NA	NA	NA	NA	NA	NA	--	--	alpha-dioxygenase	1.-.-.-	ko00592 alpha-Linolenic acid metabolism	Ca2+-binding protein, RTX toxin-related	Q	Secondary metabolites biosynthesis, transport and catabolism ;	IPR019791 [Haem peroxidase, animal]
Nitab4.5_0001952g0140		446.1	391.4	459.2	537.7	702.9	611.3	517.4	563.8	588.6	580.9	555.5	571.8	0.77656	0.0134259	-0.364831	down	NA	NA	NA	NA	NA	NA	NA	NA	--	--	xyloglucan glycosyltransferase 4	2.4.1.-	--	Glycosyltransferase, catalytic subunit of cellulose synthase and poly-beta-1,6-N-acetylglucosamine synthase	N	Cell motility ;	--
Nitab4.5_0001970g0070	ThiC-associated domain, Thiamine biosynthesis protein ThiC	261.3	299.5	352.2	430.8	346.1	367.8	435	428.5	366.3	455.3	412.8	427.3	0.742397	0.0368556	-0.429737	down	NA	NA	NA	NA	NA	NA	NA	NA	2	Biological Process:thiamine biosynthetic process (GO:0009228),Molecular Function:iron-sulfur cluster binding (GO:0051536)	phosphomethylpyrimidine synthase	4.1.99.17	ko00730 Thiamine metabolism ko01100 Metabolic pathways	Thiamine biosynthesis protein ThiC	H	Coenzyme transport and metabolism ;	IPR002817 [Phosphomethylpyrimidine synthase] ; IPR025747[ThiC-associated domain]
Nitab4.5_0001972g0020	Oxidoreductase FAD/NAD(P)-binding, NADPH-cytochrome p450 reductase, FAD-binding, alpha-helical domain-3, Flavodoxin/nitric oxide synthase, FAD-binding, type 1, Flavoprotein pyridine nucleotide cytochrome reductase, Riboflavin synthase-like beta-barrel, Flavodoxin, Ferredoxin reductase-type FAD-binding domain	2730.8	2590.3	2484.7	2139.9	2109.4	2282.5	1978.6	1978.7	2229.6	2021	1884.9	1852	1.26167	0.00798546	0.33533	up	NA	NA	NA	NA	NA	NA	NA	NA	3	Molecular Function:FMN binding (GO:0010181),Molecular Function:oxidoreductase activity (GO:0016491),Biological Process:oxidation-reduction process (GO:0055114)	NADPH-ferrihemoprotein reductase	1.6.2.4	--	Sulfite reductase, alpha subunit (flavoprotein)	P	Inorganic ion transport and metabolism ;	IPR001094 [Flavodoxin-like] ; IPR001433[Oxidoreductase FAD/NAD(P)-binding] ; IPR001709[Flavoprotein pyridine nucleotide cytochrome reductase] ; IPR003097[FAD-binding, type 1] ; IPR008254[Flavodoxin/nitric oxide synthase] ; IPR017927[Ferredoxin reductase-type FAD-binding domain]
Nitab4.5_0001980g0040	UDP-glucuronosyl/UDP-glucosyltransferase	919.7	794.7	965.2	518.2	599	432.3	302.8	611.1	411.5	544.8	487.3	412	2.02173	0.0121188	1.01559	up	NA	NA	NA	NA	NA	NA	NA	NA	1	Biological Process:metabolic process (GO:0008152)	--	--	--	UDP:flavonoid glycosyltransferase YjiC, YdhE family	G	Carbohydrate transport and metabolism ;	IPR002213 [UDP-glucuronosyl/UDP-glucosyltransferase]
Nitab4.5_0001981g0040	Protein kinase, ATP binding site, Protein kinase domain, Serine/threonine-protein kinase, active site, Protein kinase-like domain, Serine-threonine/tyrosine-protein kinase catalytic domain, Concanavalin A-like lectin/glucanase, subgroup	115.9	107.2	116.6	83.3	97.1	97.1	77.7	71.4	64.3	65.2	80.3	81.5	1.59185	0.00101729	0.670701	up	1.30037	0.0237101	0.378928	up	NA	NA	NA	NA	3	Molecular Function:protein kinase activity (GO:0004672),Molecular Function:ATP binding (GO:0005524),Biological Process:protein phosphorylation (GO:0006468)	--	--	--	Serine/threonine protein kinase	T	Signal transduction mechanisms ;	IPR000719 [Protein kinase domain] ; IPR001245[Serine-threonine/tyrosine-protein kinase catalytic domain]
Nitab4.5_0001983g0010	FF domain, WW domain	459.1	450.8	478	419.7	510	431.8	382.9	400.2	360.8	456	392.6	418.4	1.21331	0.00431893	0.278943	up	NA	NA	NA	NA	NA	NA	NA	NA	1	Molecular Function:protein binding (GO:0005515)	transcription elongation regulator 1	--	ko03040 Spliceosome	--	--	--	IPR001202 [WW domain] ; IPR002713[FF domain]
Nitab4.5_0001991g0060	Acid phosphatase, plant, HAD-like domain, Vegetative storage protein/acid phosphatase, Acid phosphatase (Class B)	404.5	513.9	516.5	373.1	380.2	252.4	212.2	333.5	276.2	362.5	318.6	306.5	1.74583	0.0159254	0.803915	up	NA	NA	NA	NA	NA	NA	NA	NA	--	--	--	--	--	Predicted secreted acid phosphatase	R	General function prediction only ;	IPR005519 [Acid phosphatase, class B-like]
Nitab4.5_0001996g0100	LysM domain	832.1	830.5	868	963	925.9	1050.5	1060	1073.2	1108.6	1076.1	1098.2	1137.2	0.780616	0.00023652	-0.357316	down	NA	NA	NA	NA	NA	NA	NA	NA	--	--	--	--	--	Peptidoglycan-binding (PGRP) domain of peptidoglycan hydrolases	M	Cell wall/membrane/envelope biogenesis ;	IPR018392 [LysM domain]
Nitab4.5_0002003g0050		2696.7	3073	2495.4	2489.9	2447.7	3014.7	2351.2	2004.3	2038.6	2277.9	2235.1	2370.1	1.29261	0.0367028	0.370291	up	NA	NA	NA	NA	NA	NA	NA	NA	--	--	--	--	--	Leucine-rich repeat (LRR) protein	K	Transcription ;	--
Nitab4.5_0002005g0020	CO dehydrogenase flavoprotein-like, FAD-binding, subdomain 2, Berberine/berberine-like, FAD-binding, type 2, FAD-binding, type 2, subdomain 1, FAD linked oxidase, N-terminal	1184.1	1211.3	1038	886.8	977.8	944.4	841.2	886.4	854.5	940.1	830.3	864.2	1.32969	0.00690039	0.411093	up	NA	NA	NA	NA	NA	NA	NA	NA	4	Molecular Function:catalytic activity (GO:0003824),Molecular Function:oxidoreductase activity (GO:0016491),Molecular Function:flavin adenine dinucleotide binding (GO:0050660),Biological Process:oxidation-reduction process (GO:0055114)	--	--	--	FAD/FMN-containing dehydrogenase	C	Energy production and conversion ;	IPR006094 [FAD linked oxidase, N-terminal] ; IPR012951[Berberine/berberine-like] ; IPR016166[FAD-binding, type 2]
Nitab4.5_0002007g0080	Homeodomain-like, Homeobox domain	320.4	302.1	482.3	565.2	566.5	414.8	596.3	699.7	706.9	517.5	685.9	645.6	0.5516	0.011373	-0.858305	down	NA	NA	NA	NA	NA	NA	NA	NA	1	Molecular Function:DNA binding (GO:0003677)	--	--	--	--	--	--	IPR001356 [Homeobox domain]
Nitab4.5_0002011g0010	Major facilitator superfamily domain, general substrate transporter, Nonaspanin (TM9SF)	154	155.7	166.6	189	199.9	206.9	197.4	194.2	181.7	185.2	164.6	196.9	0.830804	0.00647457	-0.26742	down	NA	NA	NA	NA	NA	NA	NA	NA	1	Cellular Component:integral component of membrane (GO:0016021)	transmembrane 9 superfamily member 2/4	--	--	--	--	--	IPR004240 [Nonaspanin (TM9SF)]
Nitab4.5_0002011g0060	Plastocyanin-like, Cupredoxin	3706.1	3457.5	3898.7	4228.9	5152.6	4022.9	4196.9	5242.6	4683.5	4349.4	5055.3	4746.5	0.783283	0.035853	-0.352395	down	NA	NA	NA	NA	NA	NA	NA	NA	1	Molecular Function:electron carrier activity (GO:0009055)	--	--	--	--	--	--	IPR003245 [Phytocyanin domain]
Nitab4.5_0002012g0040	Non-haem dioxygenase N-terminal domain, Isopenicillin N synthase-like	289.9	270.1	276.2	284	324.5	273.5	331.3	353.2	354.4	289.4	280.7	337.1	0.80489	0.00208208	-0.313137	down	NA	NA	NA	NA	NA	NA	NA	NA	--	--	--	--	--	Isopenicillin N synthase and related dioxygenases	Q	Secondary metabolites biosynthesis, transport and catabolism ;	IPR026992 [Non-haem dioxygenase N-terminal domain]
Nitab4.5_0002015g0090	Non-haem dioxygenase N-terminal domain, Oxoglutarate/iron-dependent dioxygenase, Isopenicillin N synthase-like	1165	1189	989.1	709.4	586.5	633.4	472.5	514.5	490	581.5	554.4	499	2.26344	0.000634352	1.17852	up	1.30623	0.0163178	0.385408	up	NA	NA	NA	NA	2	Molecular Function:oxidoreductase activity (GO:0016491),Biological Process:oxidation-reduction process (GO:0055114)	--	--	--	Isopenicillin N synthase and related dioxygenases	Q	Secondary metabolites biosynthesis, transport and catabolism ;	IPR005123 [Oxoglutarate/iron-dependent dioxygenase] ; IPR026992[Non-haem dioxygenase N-terminal domain]
Nitab4.5_0002026g0010	HAD-like domain, Heavy metal-associated domain, HMA, P-type ATPase, cytoplasmic domain N, Cation-transporting P-type ATPase, subfamily IB, P-type ATPase, A domain, Cation-transporting P-type ATPase, P-type ATPase, phosphorylation site, Heavy metal-associated domain, copper ion-binding, Heavy-metal-associated, conserved site	1541.9	1415	1513.7	1386.7	1611.4	1461.1	1214.3	1244.1	1199.8	1261.9	1259.9	1271.9	1.22208	0.00263069	0.289335	up	1.21896	0.0166262	0.285651	up	NA	NA	NA	NA	3	Molecular Function:nucleotide binding (GO:0000166),Biological Process:metal ion transport (GO:0030001),Molecular Function:metal ion binding (GO:0046872)	Cu+-exporting ATPase	3.6.3.54	ko04016 MAPK signaling pathway - plant	Copper chaperone CopZ	P	Inorganic ion transport and metabolism ;	IPR006121 [Heavy metal-associated domain, HMA] ; IPR008250[P-type ATPase, A domain]
Nitab4.5_0002026g0100	Nucleoporin Nup54, alpha-helical domain, Nucleoporin Nup54/Nup57/Nup44	211.7	217.2	225.1	230.9	230.9	269.9	256	290.3	282.2	219	284.3	288.5	0.789378	0.00625252	-0.341211	down	NA	NA	NA	NA	NA	NA	NA	NA	1	Cellular Component:nuclear pore (GO:0005643)	nuclear pore complex protein Nup54	--	ko03013 RNA transport	--	--	--	IPR024864 [Nucleoporin Nup54/Nup57/Nup44] ; IPR025712[Nucleoporin Nup54, alpha-helical domain]
Nitab4.5_0002027g0090	Amidase signature domain, Glutamyl-tRNA(Gln) amidotransferase A subunit, Amidase, conserved site, Amidase	3803	3927.4	4263.7	4336.6	4240.6	4160.6	4640.1	4943.5	5096	4621.3	4965.3	4943.4	0.817059	0.00958342	-0.291488	down	NA	NA	NA	NA	NA	NA	NA	NA	4	Molecular Function:amidase activity (GO:0004040),Biological Process:translation (GO:0006412),Cellular Component:glutamyl-tRNA(Gln) amidotransferase complex (GO:0030956),Molecular Function:glutaminyl-tRNA synthase (glutamine-hydrolyzing) activity (GO:0050567)	--	--	ko00970 Aminoacyl-tRNA biosynthesis ko01100 Metabolic pathways	Asp-tRNAAsn/Glu-tRNAGln amidotransferase A subunit or related amidase	J	Translation, ribosomal structure and biogenesis ;	IPR000120 [Amidase] ; IPR004412[Glutamyl-tRNA(Gln) amidotransferase A subunit] ; IPR023631[Amidase signature domain]
Nitab4.5_0002029g0030	DNA-directed DNA polymerase, family B, DNA-directed DNA polymerase, family B, pol2, Zinc finger, DNA-directed DNA polymerase, family B, alpha, Ribonuclease H-like domain, DNA-directed DNA polymerase, family B, multifunctional domain, DNA polymerase, palm domain, DNA polymerase alpha catalytic subunit, N-terminal domain, DNA-directed DNA polymerase, family B, exonuclease domain, DNA-directed DNA p…	559.6	597.2	646.5	730	791.7	654.4	774.7	997.7	912.4	822.4	837	845.4	0.67167	0.0135025	-0.574175	down	NA	NA	NA	NA	NA	NA	NA	NA	8	Molecular Function:nucleotide binding (GO:0000166),Molecular Function:nucleoside binding (GO:0001882),Molecular Function:nucleic acid binding (GO:0003676),Molecular Function:DNA binding (GO:0003677),Molecular Function:DNA-directed DNA polymerase activity (GO:0003887),Biological Process:DNA replication (GO:0006260),Biological Process:DNA replication initiation (GO:0006270),Molecular Function:3'-5'…	DNA polymerase alpha subunit A	2.7.7.7	ko00230 Purine metabolism ko00240 Pyrimidine metabolism ko01100 Metabolic pathways ko03030 DNA replication	DNA polymerase elongation subunit (family B)	L	Replication, recombination and repair ;	IPR006133 [DNA-directed DNA polymerase, family B, exonuclease domain] ; IPR006134[DNA-directed DNA polymerase, family B, multifunctional domain] ; IPR006172[DNA-directed DNA polymerase, family B] ; IPR015088[Zinc finger, DNA-directed DNA polymerase, family B, alpha] ; IPR024647[DNA polymerase alpha catalytic subunit, N-terminal domain] ; IPR029702[DNA polymerase alpha catalytic subunit]
Nitab4.5_0002046g0100	Leucine-rich repeat-containing N-terminal, type 2, Protein kinase domain, Protein kinase-like domain, Protein kinase, ATP binding site	110.6	116.8	125.2	142.8	174.7	130.4	132	157.5	139.3	158.3	163.6	142.3	0.822295	0.0430096	-0.282272	down	NA	NA	NA	NA	NA	NA	NA	NA	4	Molecular Function:protein kinase activity (GO:0004672),Molecular Function:protein binding (GO:0005515),Molecular Function:ATP binding (GO:0005524),Biological Process:protein phosphorylation (GO:0006468)	--	--	--	Leucine-rich repeat (LRR) protein	K	Transcription ;	IPR000719 [Protein kinase domain] ; IPR001611[Leucine-rich repeat] ; IPR013210[Leucine-rich repeat-containing N-terminal, plant-type]
Nitab4.5_0002053g0120	Winged helix-turn-helix DNA-binding domain, Plant methyltransferase dimerisation, O-methyltransferase, family 2, Caffeate O-methyltransferase (COMT) family	2583.1	2166.8	1872.4	1253.9	1225.8	1354.7	1214.5	1108.6	1166.7	1064.7	1089.2	1121.5	1.89762	0.0344151	0.924188	up	NA	NA	NA	NA	NA	NA	NA	NA	3	Molecular Function:methyltransferase activity (GO:0008168),Molecular Function:O-methyltransferase activity (GO:0008171),Molecular Function:protein dimerization activity (GO:0046983)	caffeic acid 3-O-methyltransferase	2.1.1.68	ko00940 Phenylpropanoid biosynthesis ko01100 Metabolic pathways ko01110 Biosynthesis of secondary metabolites	Ubiquinone/menaquinone biosynthesis C-methylase UbiE	H	Coenzyme transport and metabolism ;	IPR001077 [O-methyltransferase, family 2] ; IPR012967[Plant methyltransferase dimerisation] ; IPR016461[O-methyltransferase COMT-type]
Nitab4.5_0002055g0170	Putative S-adenosyl-L-methionine-dependent methyltransferase	684.6	763.8	728.1	848.9	937.9	963.7	890.9	882.1	897.2	883.6	779	929	0.815107	0.00212485	-0.294938	down	NA	NA	NA	NA	NA	NA	NA	NA	1	Molecular Function:methyltransferase activity (GO:0008168)	--	--	--	Ubiquinone/menaquinone biosynthesis C-methylase UbiE	H	Coenzyme transport and metabolism ;	IPR004159 [Putative S-adenosyl-L-methionine-dependent methyltransferase]
Nitab4.5_0002056g0060	Cysteine peptidase, histidine active site, Cysteine peptidase, asparagine active site, Peptidase C1A, papain C-terminal, Peptidase C1A, propeptide, Peptidase C1A, papain	711.3	772.5	776.8	629.5	600.2	657.3	597.6	588.3	600.8	559.4	561.5	558.7	1.26524	0.00182185	0.339408	up	NA	NA	NA	NA	NA	NA	NA	NA	4	Molecular Function:cysteine-type endopeptidase activity (GO:0004197),Biological Process:proteolysis (GO:0006508),Molecular Function:cysteine-type peptidase activity (GO:0008234),Biological Process:regulation of catalytic activity (GO:0050790)	cathepsin B	3.4.22.1		Cysteine protease, C1A family	O	Posttranslational modification, protein turnover, chaperones ;	IPR000668 [Peptidase C1A, papain C-terminal] ; IPR012599[Peptidase C1A, propeptide] ; IPR013128[Peptidase C1A]
Nitab4.5_0002058g0110	Germin, Cupin 1, RmlC-like cupin domain, Germin, manganese binding site, RmlC-like jelly roll fold	403.1	377.6	285.4	262.9	266.8	281.4	236	217.3	219.9	255.6	252.4	223.7	1.58363	0.0224486	0.663236	up	1.20484	0.0047962	0.268845	up	NA	NA	NA	NA	2	Molecular Function:manganese ion binding (GO:0030145),Molecular Function:nutrient reservoir activity (GO:0045735)	--	--	--	Oxalate decarboxylase/archaeal phosphoglucose isomerase, cupin superfamily	G	Carbohydrate transport and metabolism ;	IPR001929 [Germin] ; IPR006045[Cupin 1]
Nitab4.5_0002064g0030	BolA protein	1251.5	1148	1345.8	1540.4	1484.4	1657.6	1556.2	1501.2	1478.5	1611.7	1695	1716.3	0.825702	0.0128683	-0.276308	down	NA	NA	NA	NA	NA	NA	NA	NA	--	--	--	--	--	Acid stress-induced BolA-like protein IbaG/YrbA, predicted regulator of iron metabolism	T	Signal transduction mechanisms ;	IPR002634 [BolA protein]
Nitab4.5_0002070g0010		915.6	851.2	791.6	1066.3	1028.2	1266.5	1117	931.3	1114.3	916.3	889.9	1175.9	0.808955	0.0472655	-0.305869	down	NA	NA	NA	NA	NA	NA	NA	NA	--	--	--	--	--	--	--	--	--
Nitab4.5_0002077g0080	Actin-binding, cofilin/tropomyosin type, ADF/Cofilin/Destrin	743.4	649	756.3	956.1	933.2	975.7	1069.5	905	1017.4	794.7	875.2	932.3	0.718172	0.00896488	-0.477598	down	NA	NA	NA	NA	NA	NA	NA	NA	4	Molecular Function:actin binding (GO:0003779),Cellular Component:intracellular (GO:0005622),Cellular Component:actin cytoskeleton (GO:0015629),Biological Process:actin filament depolymerization (GO:0030042)	cofilin	--		--	--	--	IPR002108 [Actin-depolymerising factor homology domain] ; IPR017904[ADF/Cofilin]
Nitab4.5_0002077g0150	Inorganic pyrophosphatase	4002.3	3649.8	3801.9	4049.3	4332.6	4680.8	4472.3	4534.5	4853.2	4274.1	4315.6	4640.3	0.826407	0.00678718	-0.275076	down	NA	NA	NA	NA	NA	NA	NA	NA	4	Molecular Function:magnesium ion binding (GO:0000287),Molecular Function:inorganic diphosphatase activity (GO:0004427),Cellular Component:cytoplasm (GO:0005737),Biological Process:phosphate-containing compound metabolic process (GO:0006796)	inorganic pyrophosphatase	3.6.1.1	ko00190 Oxidative phosphorylation	Inorganic pyrophosphatase	CP	Energy production and conversion ; Inorganic ion transport and metabolism ;	IPR008162 [Inorganic pyrophosphatase]
Nitab4.5_0002085g0100	Pectin lyase fold/virulence factor, Pectin lyase fold, AmbAllergen, Pectate lyase/Amb allergen	904.8	956.5	907.6	1169.8	1124.5	1342.7	1160.8	1095.1	1210.7	1161.2	963.1	1262.3	0.798737	0.00342047	-0.324208	down	NA	NA	NA	NA	NA	NA	NA	NA	--	--	pectate lyase	4.2.2.2	ko00040 Pentose and glucuronate interconversions	Pectate lyase	G	Carbohydrate transport and metabolism ;	IPR002022 [Pectate lyase/Amb allergen] ; IPR018082[AmbAllergen]
Nitab4.5_0002087g0040	Cobalamin-independent methionine synthase, Methionine synthase, vitamin-B12 independent, Cobalamin (vitamin B12)-independent methionine synthase MetE, N-terminal	10671	10118.5	10820.6	11876.9	12719.6	12002.2	13367.1	13870.3	13781	11338.2	11668.9	12377.4	0.770632	0.000286934	-0.375886	down	NA	NA	NA	NA	NA	NA	NA	NA	4	Molecular Function:5-methyltetrahydropteroyltriglutamate-homocysteine S-methyltransferase activity (GO:0003871),Molecular Function:zinc ion binding (GO:0008270),Biological Process:cellular amino acid biosynthetic process (GO:0008652),Biological Process:methionine biosynthetic process (GO:0009086)	5-methyltetrahydropteroyltriglutamate--homocysteine methyltransferase	2.1.1.14	ko00270 Cysteine and methionine metabolism ko00450 Selenocompound metabolism ko01100 Metabolic pathways ko01110 Biosynthesis of secondary metabolites ko01230 Biosynthesis of amino acids	Methionine synthase II (cobalamin-independent)	E	Amino acid transport and metabolism ;	IPR002629 [Cobalamin-independent methionine synthase MetE, C-terminal/archaeal] ; IPR013215[Cobalamin-independent methionine synthase MetE, N-terminal]
Nitab4.5_0002091g0070	Ribosomal protein S26e	1078.4	1068	1285.8	1341.5	1547.1	1432.9	1730.2	1989.3	2093.2	1796.8	2076.8	2101.6	0.590466	0.00355913	-0.760075	down	0.743458	0.0156883	-0.427676	down	NA	NA	NA	NA	4	Molecular Function:structural constituent of ribosome (GO:0003735),Cellular Component:intracellular (GO:0005622),Cellular Component:ribosome (GO:0005840),Biological Process:translation (GO:0006412)	small subunit ribosomal protein S26e	--	ko03010 Ribosome	Ribosomal protein S26	J	Translation, ribosomal structure and biogenesis ;	IPR000892 [Ribosomal protein S26e]
Nitab4.5_0002093g0080	Zinc finger, CW-type, DNA-binding domain, Methyl-CpG DNA binding	74.3	83	70.7	89.4	97.7	98.8	88	113.6	102.7	100.1	100.5	91.4	0.749261	0.0370589	-0.416461	down	NA	NA	NA	NA	NA	NA	NA	NA	3	Molecular Function:DNA binding (GO:0003677),Cellular Component:nucleus (GO:0005634),Molecular Function:zinc ion binding (GO:0008270)	--	--	--	--	--	--	IPR001739 [Methyl-CpG DNA binding] ; IPR011124[Zinc finger, CW-type]
Nitab4.5_0002097g0110	Alpha/beta hydrolase fold-3, Lipase, GDXG, active site	2661.3	2405.1	2221.8	2238.1	2131.3	2188.2	1778.5	2084.6	1829.1	2140.1	1939.7	1888	1.28038	0.0285676	0.356576	up	NA	NA	NA	NA	NA	NA	NA	NA	2	Biological Process:metabolic process (GO:0008152),Molecular Function:hydrolase activity (GO:0016787)	--	--	--	Acetyl esterase/lipase	I	Lipid transport and metabolism ;	IPR013094 [Alpha/beta hydrolase fold-3]
Nitab4.5_0002101g0060	Aldehyde dehydrogenase, conserved site, Aldehyde dehydrogenase domain, Aldehyde/histidinol dehydrogenase, Aldehyde dehydrogenase, C-terminal, Aldehyde dehydrogenase, N-terminal	5491.1	5429.5	4948.3	4568	4345.8	5368.4	4467.7	4186.3	4298.6	4351.8	3820.6	4019.7	1.22515	0.00691459	0.29296	up	NA	NA	NA	NA	NA	NA	NA	NA	3	Biological Process:metabolic process (GO:0008152),Molecular Function:oxidoreductase activity (GO:0016491),Biological Process:oxidation-reduction process (GO:0055114)	betaine-aldehyde dehydrogenase	1.2.1.8	ko00260 Glycine, serine and threonine metabolism ko01100 Metabolic pathways	Acyl-CoA reductase or other NAD-dependent aldehyde dehydrogenase	C	Energy production and conversion ;	IPR015590 [Aldehyde dehydrogenase domain]
Nitab4.5_0002108g0050	Protein kinase-like domain, Serine-threonine/tyrosine-protein kinase catalytic domain, Protein kinase domain, LysM domain, Concanavalin A-like lectin/glucanase, subgroup	1725.6	1727.6	1576.9	1270.6	1297.2	1347	1254	1161	1100.2	1346	1234.1	1236	1.43096	0.00166081	0.51698	up	NA	NA	NA	NA	NA	NA	NA	NA	3	Molecular Function:protein kinase activity (GO:0004672),Molecular Function:ATP binding (GO:0005524),Biological Process:protein phosphorylation (GO:0006468)	--	--	--	Serine/threonine protein kinase	T	Signal transduction mechanisms ;	IPR000719 [Protein kinase domain] ; IPR001245[Serine-threonine/tyrosine-protein kinase catalytic domain] ; IPR018392[LysM domain]
Nitab4.5_0002115g0020	S-adenosylmethionine synthetase, S-adenosylmethionine synthetase, central domain, S-adenosylmethionine synthetase superfamily, S-adenosylmethionine synthetase, C-terminal, S-adenosylmethionine synthetase, conserved site, S-adenosylmethionine synthetase, N-terminal	936.4	980.7	1051.5	1090.8	1287.3	1033.5	1119.7	1273	1216.1	1137.3	1145.9	1209.9	0.8226	0.0188225	-0.281736	down	NA	NA	NA	NA	NA	NA	NA	NA	3	Molecular Function:methionine adenosyltransferase activity (GO:0004478),Molecular Function:ATP binding (GO:0005524),Biological Process:S-adenosylmethionine biosynthetic process (GO:0006556)	S-adenosylmethionine synthetase	2.5.1.6	ko00270 Cysteine and methionine metabolism ko01100 Metabolic pathways ko01110 Biosynthesis of secondary metabolites ko01230 Biosynthesis of amino acids	S-adenosylmethionine synthetase	H	Coenzyme transport and metabolism ;	IPR002133 [S-adenosylmethionine synthetase] ; IPR022628[S-adenosylmethionine synthetase, N-terminal] ; IPR022629[S-adenosylmethionine synthetase, central domain] ; IPR022630[S-adenosylmethionine synthetase, C-terminal]
Nitab4.5_0002120g0050	Glycoside hydrolase, family 17, Glycoside hydrolase, superfamily, Glycoside hydrolase, catalytic domain	692	632.6	455.2	85.8	84.9	55.4	33.6	31.5	33.2	40.3	45.6	42.8	18.1058	0.0157202	4.17838	up	NA	NA	NA	NA	1.30926	0.00364959	0.388749	up	1	Biological Process:carbohydrate metabolic process (GO:0005975)	--	--	--	Exo-beta-1,3-glucanase, GH17 family	G	Carbohydrate transport and metabolism ;	IPR000490 [Glycoside hydrolase family 17]
Nitab4.5_0002129g0060	P-loop containing nucleoside triphosphate hydrolase	213.7	240.5	253.1	272	298.8	256.7	283.5	305	291.1	299.4	299.5	290.9	0.804116	0.0121889	-0.314525	down	NA	NA	NA	NA	NA	NA	NA	NA	--	--	adenylate kinase	2.7.4.3	ko00230 Purine metabolism ko01100 Metabolic pathways ko01110 Biosynthesis of secondary metabolites ko03008 Ribosome biogenesis in eukaryotes	Broad-specificity NMP kinase	F	Nucleotide transport and metabolism ;	--
Nitab4.5_0002130g0010	Phenylalanine/histidine ammonia-lyases, active site, L-Aspartase-like, Phenylalanine ammonia-lyase, shielding domain, Fumarase/histidase, N-terminal, Phenylalanine ammonia-lyase, Aromatic amino acid lyase	13277.3	11846.8	11214	8031.4	8326.9	8034.1	4911.8	5731.6	5137.9	9553.3	6274.9	5212.2	2.3026	0.000478627	1.20327	up	1.54565	0.000402533	0.628216	up	NA	NA	NA	NA	--	--	phenylalanine ammonia-lyase	4.3.1.24	ko00360 Phenylalanine metabolism ko00940 Phenylpropanoid biosynthesis ko01100 Metabolic pathways ko01110 Biosynthesis of secondary metabolites	Histidine ammonia-lyase	E	Amino acid transport and metabolism ;	IPR001106 [Aromatic amino acid lyase]
Nitab4.5_0002135g0010		1448.2	1442.2	1764	1782.9	2053	1454.6	1774.3	2173.8	2243.9	1883.9	1982.7	2025.6	0.75168	0.0471106	-0.41181	down	NA	NA	NA	NA	NA	NA	NA	NA	--	--	--	--	--	--	--	--	--
Nitab4.5_0002137g0150	Extracellular ligand-binding receptor, Periplasmic binding protein-like I, Ionotropic glutamate receptor, GPCR, family 3, Extracellular solute-binding protein, family 3	476.5	468.3	440.9	361.7	388.1	389	357.4	337.4	340.4	356.5	342.8	346.3	1.33858	0.000715107	0.420705	up	NA	NA	NA	NA	NA	NA	NA	NA	5	Molecular Function:G-protein coupled receptor activity (GO:0004930),Molecular Function:ionotropic glutamate receptor activity (GO:0004970),Biological Process:G-protein coupled receptor signaling pathway (GO:0007186),Cellular Component:membrane (GO:0016020),Cellular Component:integral component of membrane (GO:0016021)	glutamate receptor, ionotropic, plant	--	--	ABC-type amino acid transport/signal transduction system, periplasmic component/domain	ET	Amino acid transport and metabolism ; Signal transduction mechanisms ;	IPR000337 [GPCR, family 3] ; IPR001320[Ionotropic glutamate receptor] ; IPR001638[Solute-binding protein family 3/N-terminal domain of MltF] ; IPR001828[Receptor, ligand binding region]
Nitab4.5_0002138g0120	Leucine-rich repeat, Leucine-rich repeat-containing N-terminal, type 2	4493.6	5123.8	4561.2	6037.3	5933.1	7022.9	6558.8	6206.5	7120.1	6431.3	5598.2	6817.6	0.713016	0.00462801	-0.487994	down	NA	NA	NA	NA	NA	NA	NA	NA	1	Molecular Function:protein binding (GO:0005515)	--	--	--	Leucine-rich repeat (LRR) protein	K	Transcription ;	IPR001611 [Leucine-rich repeat] ; IPR013210[Leucine-rich repeat-containing N-terminal, plant-type]
Nitab4.5_0002139g0020	Serine/threonine-protein kinase, active site, Protein kinase domain, Serine/threonine- / dual specificity protein kinase, catalytic domain, Protein kinase, ATP binding site, Protein kinase-like domain	152.6	156.2	202.1	223.1	343	222.2	254.4	474.1	430	250.7	342.8	306.2	0.441001	0.0351867	-1.18115	down	NA	NA	NA	NA	NA	NA	NA	NA	3	Molecular Function:protein kinase activity (GO:0004672),Molecular Function:ATP binding (GO:0005524),Biological Process:protein phosphorylation (GO:0006468)	cyclin-dependent kinase	2.7.11.22	--	PASTA domain, binds beta-lactams	M	Cell wall/membrane/envelope biogenesis ;	IPR000719 [Protein kinase domain]
Nitab4.5_0002142g0060	Ribosomal protein L22e	5127.4	5081.2	5689.2	5613.3	6182.6	5633.1	6262.6	6801.7	7168	6255.3	7346.6	7050	0.785763	0.0115992	-0.347833	down	NA	NA	NA	NA	NA	NA	NA	NA	4	Molecular Function:structural constituent of ribosome (GO:0003735),Cellular Component:intracellular (GO:0005622),Cellular Component:ribosome (GO:0005840),Biological Process:translation (GO:0006412)	large subunit ribosomal protein L22e	--	ko03010 Ribosome	--	--	--	IPR002671 [Ribosomal protein L22e]
Nitab4.5_0002150g0040	Peptidase S10, serine carboxypeptidase, Peptidase S10, serine carboxypeptidase, active site	315.5	289.4	243.9	220	201.7	226.3	162.8	155	148.8	181.7	168.3	159.1	1.81912	0.00393345	0.863238	up	1.38877	0.00198823	0.473808	up	NA	NA	NA	NA	2	Molecular Function:serine-type carboxypeptidase activity (GO:0004185),Biological Process:proteolysis (GO:0006508)	serine carboxypeptidase-like clade II	3.4.16.-	--	--	--	--	IPR001563 [Peptidase S10, serine carboxypeptidase]
Nitab4.5_0002150g0080	Pectinesterase inhibitor domain	1125.5	937.1	885.6	952.9	797.8	1005	798.5	698	704.6	699.5	656.5	732.2	1.33942	0.0355184	0.42161	up	NA	NA	NA	NA	NA	NA	NA	NA	1	Molecular Function:enzyme inhibitor activity (GO:0004857)	--	--	--	--	--	--	IPR006501 [Pectinesterase inhibitor domain]
Nitab4.5_0002152g0040	Protein kinase-like domain, Tetratricopeptide-like helical, Serine-threonine/tyrosine-protein kinase catalytic domain, Protein kinase domain	694.1	641.4	703.4	1000.3	1087.3	1037.9	997.3	1085.2	1195.3	967.6	892.5	1164.2	0.622033	0.00240028	-0.684937	down	NA	NA	NA	NA	NA	NA	NA	NA	3	Molecular Function:protein kinase activity (GO:0004672),Molecular Function:ATP binding (GO:0005524),Biological Process:protein phosphorylation (GO:0006468)	BR-signaling kinase	2.7.11.1	ko04075 Plant hormone signal transduction	GAF domain	T	Signal transduction mechanisms ;	IPR000719 [Protein kinase domain] ; IPR001245[Serine-threonine/tyrosine-protein kinase catalytic domain]
Nitab4.5_0002152g0070	Tim10/DDP family zinc finger, Mitochondrial import inner membrane translocase subunit Tim10/Tim12	1009.2	913.5	925.7	983.3	1147.3	1094.4	1398.6	1287.8	1408.1	1176.7	1349.5	1521	0.695665	0.00105692	-0.523536	down	0.787642	0.0094097	-0.344388	down	NA	NA	NA	NA	--	--	mitochondrial import inner membrane translocase subunit TIM10	--	--	--	--	--	IPR004217 [Tim10/DDP family zinc finger]
Nitab4.5_0002152g0090	Fructose-1,6-bisphosphatase, active site, Fructose-1,6-bisphosphatase, Fructose-1,6-bisphosphatase class 1/Sedoheputulose-1,7-bisphosphatase	808.7	836.1	817.2	758.3	598.4	737.2	667.8	651	590.5	811.8	658.7	701.7	1.28948	0.00176108	0.366787	up	NA	NA	NA	NA	NA	NA	NA	NA	3	Biological Process:carbohydrate metabolic process (GO:0005975),Molecular Function:phosphatase activity (GO:0016791),Molecular Function:fructose 1,6-bisphosphate 1-phosphatase activity (GO:0042132)	fructose-1,6-bisphosphatase I	3.1.3.11	ko00010 Glycolysis / Gluconeogenesis ko00030 Pentose phosphate pathway ko00051 Fructose and mannose metabolism ko00710 Carbon fixation in photosynthetic organisms ko01100 Metabolic pathways ko01110 Biosynthesis of secondary metabolites ko01200 Carbon metabolism	Fructose-1,6-bisphosphatase	G	Carbohydrate transport and metabolism ;	IPR000146 [Fructose-1,6-bisphosphatase class 1] ; IPR028343[Fructose-1,6-bisphosphatase] ; IPR033391[Fructose-1-6-bisphosphatase class I, N-terminal]
Nitab4.5_0002156g0110	PUA-like domain, Peptidase S16, lon N-terminal	726.5	773.1	838.3	918.5	941.5	920.3	1105.5	1004.1	1057.5	877.9	1042.9	1068.8	0.738183	0.00319489	-0.437949	down	NA	NA	NA	NA	NA	NA	NA	NA	--	--	--	--	--	Uncharacterized protein, similar to the N-terminal domain of Lon protease	S	Function unknown ;	IPR003111 [ATP-dependent protease La (LON), substrate-binding domain]
Nitab4.5_0002158g0080	Metal-dependent hydrolase, composite domain, Amidohydrolase 1	2411.2	2547.8	2507.3	2286.5	2426.9	2442.2	1876.5	1764.2	1789.6	2062.8	2044.7	1760.9	1.37493	0.000212559	0.459362	up	1.31772	0.000665963	0.398041	up	NA	NA	NA	NA	1	Molecular Function:hydrolase activity (GO:0016787)	allantoinase	3.5.2.5	ko00230 Purine metabolism ko01100 Metabolic pathways	Dihydroorotase or related cyclic amidohydrolase	F	Nucleotide transport and metabolism ;	IPR006680 [Amidohydrolase-related]
Nitab4.5_0002164g0020	PLAT/LH2 domain, Lipoxygenase, plant, Lipoxygenase, C-terminal, Lipase/lipooxygenase, PLAT/LH2, Lipoxygenase, conserved site, Lipoxygenase, domain 3, Lipoxygenase	707.8	801.2	492.3	246.7	245.9	272	241.7	215.9	198.7	232	220.4	235.9	3.04937	0.0370612	1.60851	up	NA	NA	NA	NA	NA	NA	NA	NA	4	Molecular Function:protein binding (GO:0005515),Molecular Function:oxidoreductase activity (GO:0016491),Molecular Function:metal ion binding (GO:0046872),Biological Process:oxidation-reduction process (GO:0055114)	lipoxygenase	1.13.11.12	ko00591 Linoleic acid metabolism ko00592 alpha-Linolenic acid metabolism ko01100 Metabolic pathways ko01110 Biosynthesis of secondary metabolites	--	--	--	IPR000907 [Lipoxygenase] ; IPR001024[PLAT/LH2 domain] ; IPR001246[Lipoxygenase, plant] ; IPR013819[Lipoxygenase, C-terminal]
Nitab4.5_0002165g0030	Syntaxin/epimorphin, conserved site, Target SNARE coiled-coil domain, Syntaxin, N-terminal domain, t-SNARE	1787.2	1577	1544.3	1157.1	1204	1297.5	1167.2	1150	1122.4	1062.3	1158.9	1126.8	1.42706	0.00316731	0.513041	up	NA	NA	NA	NA	NA	NA	NA	NA	2	Molecular Function:protein binding (GO:0005515),Cellular Component:membrane (GO:0016020)	syntaxin 1B/2/3	--	ko04130 SNARE interactions in vesicular transport	--	--	--	IPR000727 [Target SNARE coiled-coil homology domain] ; IPR006011[Syntaxin, N-terminal domain]
Nitab4.5_0002167g0010	Ribosomal protein L10e/L16, Ribosomal protein L10e, conserved site, Ribosomal protein L10e	4952.6	4545.7	5438.1	5083	5744.3	5278.2	5759.7	6117.5	6300	5845.2	6509	6154.8	0.821711	0.0234381	-0.283298	down	NA	NA	NA	NA	NA	NA	NA	NA	4	Molecular Function:structural constituent of ribosome (GO:0003735),Cellular Component:intracellular (GO:0005622),Cellular Component:ribosome (GO:0005840),Biological Process:translation (GO:0006412)	large subunit ribosomal protein L10e	--	ko03010 Ribosome	Ribosomal protein L16/L10AE	J	Translation, ribosomal structure and biogenesis ;	IPR001197 [Ribosomal protein L10e] ; IPR016180[Ribosomal protein L10e/L16]
Nitab4.5_0002170g0100	P-loop containing nucleoside triphosphate hydrolase, ATPase, AAA-type, core	4062.7	4046.7	4621.9	6215.1	5700.1	4364.6	5261.2	4837.6	5291.6	4437.3	4995.1	4711.1	0.827223	0.0207474	-0.273651	down	NA	NA	NA	NA	NA	NA	NA	NA	1	Molecular Function:ATP binding (GO:0005524)	--	--	--	Ribulose bisphosphate carboxylase small subunit	G	Carbohydrate transport and metabolism ;	IPR003959 [ATPase, AAA-type, core]
Nitab4.5_0002188g0020	Cytochrome P450, E-class, group I, Cytochrome P450, Cytochrome P450, conserved site	271.6	304.2	248.6	225.9	238.5	219	236.1	211.8	193	196.6	184.8	198.5	1.28632	0.0399573	0.363245	up	NA	NA	NA	NA	NA	NA	NA	NA	3	Molecular Function:iron ion binding (GO:0005506),Molecular Function:heme binding (GO:0020037),Biological Process:oxidation-reduction process (GO:0055114)	cytochrome P450 family 2 subfamily J	1.14.14.1	ko00590 Arachidonic acid metabolism ko00591 Linoleic acid metabolism ko01100 Metabolic pathways	Cytochrome P450	QV	Secondary metabolites biosynthesis, transport and catabolism ; Defense mechanisms ;	IPR001128 [Cytochrome P450] ; IPR002401[Cytochrome P450, E-class, group I]
Nitab4.5_0002197g0020	Ribulose bisphosphate carboxylase, large subunit, C-terminal	5873.8	5404.1	7722.4	7238.5	8537.5	14828.4	11369.1	13378.6	17574.6	13927.4	16364.3	20003	0.448943	0.0165961	-1.1554	down	NA	NA	NA	NA	NA	NA	NA	NA	1	Molecular Function:magnesium ion binding (GO:0000287)	ribulose-bisphosphate carboxylase large chain	4.1.1.39	ko00630 Glyoxylate and dicarboxylate metabolism ko00710 Carbon fixation in photosynthetic organisms ko01100 Metabolic pathways ko01200 Carbon metabolism	Ribulose 1,5-bisphosphate carboxylase, large subunit, or a RuBisCO-like protein	G	Carbohydrate transport and metabolism ;	IPR000685 [Ribulose bisphosphate carboxylase, large subunit, C-terminal]
Nitab4.5_0002205g0020	ABC transporter-like, P-loop containing nucleoside triphosphate hydrolase, Plant PDR ABC transporter associated, AAA+ ATPase domain, ABC-2 type transporter	1291.9	1099.6	771.7	434.4	396.1	598.2	307.4	261.3	255.3	330.7	276.3	295.1	3.83883	0.0345864	1.94067	up	1.73386	0.0347366	0.793987	up	NA	NA	NA	NA	3	Molecular Function:ATP binding (GO:0005524),Cellular Component:membrane (GO:0016020),Molecular Function:ATPase activity (GO:0016887)	--	--	--	Forkhead associated (FHA) domain, binds pSer, pThr, pTyr	T	Signal transduction mechanisms ;	IPR003439 [ABC transporter-like] ; IPR003593[AAA+ ATPase domain] ; IPR013525[ABC-2 type transporter] ; IPR013581[Plant PDR ABC transporter associated]
Nitab4.5_0002207g0110	Ribosomal protein PSRP-3/Ycf65	1353	1120.9	1809.1	1733.1	2284	1275.6	2214.5	2077	2392.2	1798.8	2519.2	2109.8	0.640813	0.022592	-0.642025	down	NA	NA	NA	NA	NA	NA	NA	NA	3	Molecular Function:structural constituent of ribosome (GO:0003735),Cellular Component:ribosome (GO:0005840),Biological Process:translation (GO:0006412)	30S ribosomal protein 3	--	--	--	--	--	IPR006924 [Ribosomal protein PSRP-3/Ycf65]
Nitab4.5_0002210g0010	Gnk2-homologous domain	380.8	429.9	402.8	435.7	424.1	584.8	600.1	582.2	681.4	597.8	670.3	715	0.651124	0.00299466	-0.618996	down	NA	NA	NA	NA	NA	NA	NA	NA	--	--	--	--	--	--	--	--	IPR002902 [Gnk2-homologous domain]
Nitab4.5_0002214g0100	Pyridoxal phosphate-dependent transferase, Glutamate decarboxylase, Pyridoxal phosphate-dependent decarboxylase, Pyridoxal phosphate-dependent transferase, major region, subdomain 2	18185.4	19606.8	16449.3	14985.8	14261.8	17681.2	14320.5	13238.4	13461.8	13557.3	12827.5	13938.8	1.3223	0.0104994	0.403045	up	NA	NA	NA	NA	NA	NA	NA	NA	5	Molecular Function:glutamate decarboxylase activity (GO:0004351),Biological Process:glutamate metabolic process (GO:0006536),Molecular Function:carboxy-lyase activity (GO:0016831),Biological Process:carboxylic acid metabolic process (GO:0019752),Molecular Function:pyridoxal phosphate binding (GO:0030170)	glutamate decarboxylase	4.1.1.15	ko00250 Alanine, aspartate and glutamate metabolism ko00410 beta-Alanine metabolism ko00430 Taurine and hypotaurine metabolism ko00650 Butanoate metabolism ko01100 Metabolic pathways ko01110 Biosynthesis of secondary metabolites	Glutamate or tyrosine decarboxylase or a related PLP-dependent protein	E	Amino acid transport and metabolism ;	IPR002129 [Pyridoxal phosphate-dependent decarboxylase] ; IPR010107[Glutamate decarboxylase]
Nitab4.5_0002218g0050	Universal stress protein A, UspA, Rossmann-like alpha/beta/alpha sandwich fold	2921.1	2699.5	2939.5	3085.1	3077.5	3739.1	3885.2	3358	4234.7	3343.5	3898	3934.4	0.74579	0.0217075	-0.423159	down	NA	NA	NA	NA	NA	NA	NA	NA	1	Biological Process:response to stress (GO:0006950)	--	--	--	Nucleotide-binding universal stress protein, UspA family	T	Signal transduction mechanisms ;	IPR006015 [Universal stress protein A] ; IPR006016[UspA]
Nitab4.5_0002230g0020	Short-chain dehydrogenase/reductase SDR, Glucose/ribitol dehydrogenase, NAD(P)-binding domain	8908	8447.5	6750.6	5493.7	4320.2	6461.4	6623.9	5085.5	4503.9	3986.1	5154	5361.6	1.48681	0.0446831	0.572221	up	NA	NA	NA	NA	NA	NA	NA	NA	--	--	--	--	--	NAD(P)-dependent dehydrogenase, short-chain alcohol dehydrogenase family	IQR	Lipid transport and metabolism ; Secondary metabolites biosynthesis, transport and catabolism ; General function prediction only ;	IPR002347 [Short-chain dehydrogenase/reductase SDR]
Nitab4.5_0002232g0040	Aminotransferase class-III, Pyridoxal phosphate-dependent transferase, major region, subdomain 1, Pyridoxal phosphate-dependent transferase, major region, subdomain 2, Pyridoxal phosphate-dependent transferase	5780.4	5477.1	6405	4933.5	4555.2	5202.3	4393.1	4261.5	4279.8	4484.1	4244.8	4414.8	1.36554	0.0265299	0.449476	up	NA	NA	NA	NA	NA	NA	NA	NA	2	Molecular Function:transaminase activity (GO:0008483),Molecular Function:pyridoxal phosphate binding (GO:0030170)	4-aminobutyrate---pyruvate transaminase	2.6.1.96	ko00250 Alanine, aspartate and glutamate metabolism ko00650 Butanoate metabolism ko01100 Metabolic pathways	Adenosylmethionine-8-amino-7-oxononanoate aminotransferase	H	Coenzyme transport and metabolism ;	IPR005814 [Aminotransferase class-III]
Nitab4.5_0002255g0040	Pyruvate phosphate dikinase, PEP/pyruvate-binding, ATP-grasp fold, subdomain 2, ATP-grasp fold, subdomain 1	436.1	464.6	459.6	506.2	456.2	610.2	634.5	543.1	605.1	604.5	590.6	684.9	0.763056	0.00765639	-0.390139	down	NA	NA	NA	NA	NA	NA	NA	NA	3	Molecular Function:ATP binding (GO:0005524),Molecular Function:kinase activity (GO:0016301),Biological Process:phosphorylation (GO:0016310)	alpha-glucan, water dikinase	2.7.9.4	--	Phosphoenolpyruvate-protein kinase (PTS system EI component in bacteria)	G	Carbohydrate transport and metabolism ;	IPR002192 [Pyruvate phosphate dikinase, PEP/pyruvate-binding]
Nitab4.5_0002259g0020	Cytochrome P450, Cytochrome P450, conserved site, Cytochrome P450, E-class, group I	476.2	421.8	425.5	375.9	368	376.3	359.3	336.3	326.5	370.9	360.5	291.3	1.29488	0.00744866	0.372822	up	NA	NA	NA	NA	NA	NA	NA	NA	3	Molecular Function:iron ion binding (GO:0005506),Molecular Function:heme binding (GO:0020037),Biological Process:oxidation-reduction process (GO:0055114)	unsaturated fatty acid epoxidase	1.14.-.-	--	Cytochrome P450	QV	Secondary metabolites biosynthesis, transport and catabolism ; Defense mechanisms ;	IPR001128 [Cytochrome P450] ; IPR002401[Cytochrome P450, E-class, group I]
Nitab4.5_0002259g0030	Cytochrome P450, E-class, group I, Cytochrome P450, Cytochrome P450, conserved site	2155.9	1921.6	1980	1878.8	1906.1	1780.2	1601.5	1623.9	1518.4	1813.9	1636.5	1661.7	1.27693	0.00480641	0.352679	up	NA	NA	NA	NA	NA	NA	NA	NA	3	Molecular Function:iron ion binding (GO:0005506),Molecular Function:heme binding (GO:0020037),Biological Process:oxidation-reduction process (GO:0055114)	unsaturated fatty acid epoxidase	1.14.-.-	--	Cytochrome P450	QV	Secondary metabolites biosynthesis, transport and catabolism ; Defense mechanisms ;	IPR001128 [Cytochrome P450] ; IPR002401[Cytochrome P450, E-class, group I]
Nitab4.5_0002260g0040	S-adenosyl-L-homocysteine hydrolase, conserved site, Adenosylhomocysteinase, S-adenosyl-L-homocysteine hydrolase, NAD binding domain, NAD(P)-binding domain	34318.5	35812.2	38066.1	42527.9	46962.4	43417.5	42630.8	44715.5	44316.6	44677.9	42486.5	46709.6	0.821771	0.0034534	-0.283191	down	NA	NA	NA	NA	NA	NA	NA	NA	3	Molecular Function:adenosylhomocysteinase activity (GO:0004013),Biological Process:S-adenosylhomocysteine catabolic process (GO:0019510),Molecular Function:NAD binding (GO:0051287)	adenosylhomocysteinase	3.3.1.1	ko00270 Cysteine and methionine metabolism ko01100 Metabolic pathways	S-adenosylhomocysteine hydrolase	H	Coenzyme transport and metabolism ;	IPR000043 [Adenosylhomocysteinase] ; IPR015878[S-adenosyl-L-homocysteine hydrolase, NAD binding domain]
Nitab4.5_0002273g0010	CO dehydrogenase flavoprotein-like, FAD-binding, subdomain 2, FAD linked oxidase, N-terminal, FAD-binding, type 2, Berberine/berberine-like, FAD-binding, type 2, subdomain 1	659.3	703.5	909	473.7	433.7	395	382.7	513	442.7	517.8	457.2	427.8	1.6974	0.0221107	0.763326	up	NA	NA	NA	NA	NA	NA	NA	NA	4	Molecular Function:catalytic activity (GO:0003824),Molecular Function:oxidoreductase activity (GO:0016491),Molecular Function:flavin adenine dinucleotide binding (GO:0050660),Biological Process:oxidation-reduction process (GO:0055114)	--	--	--	FAD/FMN-containing dehydrogenase	C	Energy production and conversion ;	IPR006094 [FAD linked oxidase, N-terminal] ; IPR012951[Berberine/berberine-like] ; IPR016166[FAD-binding, type 2]
Nitab4.5_0002278g0040	Leucine-rich repeat, Leucine-rich repeat-containing N-terminal, type 2	8485.2	9186.2	8141.5	12064.6	13004.4	16436	11428.1	10896.1	11571.7	11192.4	9218.6	11945.6	0.761535	0.00188527	-0.393019	down	NA	NA	NA	NA	NA	NA	NA	NA	1	Molecular Function:protein binding (GO:0005515)	--	--	--	Leucine-rich repeat (LRR) protein	K	Transcription ;	IPR001611 [Leucine-rich repeat] ; IPR013210[Leucine-rich repeat-containing N-terminal, plant-type]
Nitab4.5_0002279g0030	Chalcone isomerase, Chalcone isomerase, 3-layer sandwich	1487.5	1274.4	1465.5	1300.8	1430.9	1019	719	1150.6	941.9	1663.1	833.9	895.2	1.50361	0.0291496	0.588431	up	NA	NA	NA	NA	NA	NA	NA	NA	1	Molecular Function:intramolecular lyase activity (GO:0016872)	chalcone isomerase	5.5.1.6	ko00941 Flavonoid biosynthesis ko01100 Metabolic pathways ko01110 Biosynthesis of secondary metabolites	--	--	--	IPR016087 [Chalcone isomerase]
Nitab4.5_0002281g0020	Six-bladed beta-propeller, TolB-like, Strictosidine synthase, conserved region	3216.6	2948.4	2802.3	2349.7	2213.9	2578	2334.8	2149.2	2060.6	2358.9	2323	2319.2	1.37018	0.00518862	0.454369	up	NA	NA	NA	NA	NA	NA	NA	NA	2	Biological Process:biosynthetic process (GO:0009058),Molecular Function:strictosidine synthase activity (GO:0016844)	--	--	--	Sugar lactone lactonase YvrE	G	Carbohydrate transport and metabolism ;	IPR004141 [Strictosidine synthase] ; IPR018119[Strictosidine synthase, conserved region]
Nitab4.5_0002290g0060	Peptide methionine sulphoxide reductase MrsB, Mss4-like	188.9	177.6	190.3	167.7	200.5	243.3	259.6	282.6	306.9	231.7	297.1	338.1	0.655753	0.00238457	-0.608775	down	0.720174	0.0372935	-0.473582	down	NA	NA	NA	NA	4	Biological Process:response to oxidative stress (GO:0006979),Biological Process:protein repair (GO:0030091),Molecular Function:peptide-methionine (R)-S-oxide reductase activity (GO:0033743),Biological Process:oxidation-reduction process (GO:0055114)	peptide-methionine (R)-S-oxide reductase	1.8.4.12	--	Peptide methionine sulfoxide reductase MsrB	O	Posttranslational modification, protein turnover, chaperones ;	IPR002579 [Peptide methionine sulphoxide reductase MrsB] ; IPR028427[Peptide methionine sulfoxide reductase]
Nitab4.5_0002310g0090	Signal recognition particle, SRP9 subunit, Signal recognition particle, SRP9/SRP14 subunit	707.9	799.4	770.9	815.7	865.3	832	1021.5	1040.1	1113.6	933.6	1092.6	1136.4	0.717498	0.00155664	-0.478953	down	0.791446	0.00223061	-0.337437	down	NA	NA	NA	NA	--	--	signal recognition particle subunit SRP9	--	ko03060 Protein export	--	--	--	--
Nitab4.5_0002311g0130	Ribosomal protein L5 eukaryotic/L18 archaeal, Ribosomal protein L18/L5, Ribosomal protein L5 eukaryotic/L18 archaeal, C-terminal	605.2	626.3	642.9	694.8	607.4	602.8	679.2	828	809.1	759.3	724.1	684.1	0.809222	0.037396	-0.305393	down	NA	NA	NA	NA	NA	NA	NA	NA	5	Molecular Function:structural constituent of ribosome (GO:0003735),Cellular Component:intracellular (GO:0005622),Cellular Component:ribosome (GO:0005840),Biological Process:translation (GO:0006412),Molecular Function:5S rRNA binding (GO:0008097)	large subunit ribosomal protein L5e	--	ko03010 Ribosome	Ribosomal protein L18	J	Translation, ribosomal structure and biogenesis ;	IPR005485 [Ribosomal protein L5 eukaryotic/L18 archaeal] ; IPR025607[Ribosomal protein L5 eukaryotic/L18 archaeal, C-terminal]
Nitab4.5_0002314g0020	Peptidase S10, serine carboxypeptidase	420	479	380	448.9	397.5	429.9	345.3	340	316.6	382.9	314.4	356.8	1.27657	0.0372498	0.352278	up	1.27388	0.00627342	0.349229	up	NA	NA	NA	NA	2	Molecular Function:serine-type carboxypeptidase activity (GO:0004185),Biological Process:proteolysis (GO:0006508)	--	--	--	Carboxypeptidase C (cathepsin A)	E	Amino acid transport and metabolism ;	IPR001563 [Peptidase S10, serine carboxypeptidase]
Nitab4.5_0002315g0150	Translation elongation factor, IF5A, hypusine site, Translation elongation factor IF5A, Translation protein SH3-like domain, Ribosomal protein L2 domain 2, Nucleic acid-binding, OB-fold, Translation elongation factor, IF5A C-terminal	2867.4	2637.6	3101.1	3464.5	3222.4	3298.6	3467.1	3717.2	3670.6	3330.1	3555.5	3475.8	0.792831	0.00828532	-0.334915	down	NA	NA	NA	NA	NA	NA	NA	NA	6	Molecular Function:RNA binding (GO:0003723),Molecular Function:translation elongation factor activity (GO:0003746),Biological Process:translational frameshifting (GO:0006452),Molecular Function:ribosome binding (GO:0043022),Biological Process:positive regulation of translational elongation (GO:0045901),Biological Process:positive regulation of translational termination (GO:0045905)	translation initiation factor 5A	--	--	Translation elongation factor P (EF-P)/translation initiation factor 5A (eIF-5A)	J	Translation, ribosomal structure and biogenesis ;	IPR001884 [Translation elongation factor IF5A] ; IPR020189[Translation elongation factor, IF5A C-terminal]
Nitab4.5_0002320g0050	Armadillo-type fold, Initiation factor eIF-4 gamma, MA3, MIF4-like, type 1/2/3, MIF4G-like, type 3	3548.6	3456.2	3927.9	3753.6	3894.6	3688.7	4186.6	4612.3	5308.1	4016.2	4385.3	4305.2	0.774984	0.0415	-0.367761	down	0.803636	0.049955	-0.315385	down	NA	NA	NA	NA	2	Molecular Function:RNA binding (GO:0003723),Molecular Function:protein binding (GO:0005515)	translation initiation factor 4G	--	ko03013 RNA transport	--	--	--	IPR003890 [MIF4G-like, type 3] ; IPR003891[Initiation factor eIF-4 gamma, MA3]
Nitab4.5_0002328g0040	Cytochrome P450, E-class, group I, Cytochrome P450, Cytochrome P450, conserved site	959.9	885.7	821.1	778.9	834.6	779.1	696.3	726.2	640.8	712	686.9	723.1	1.29244	0.0131011	0.370102	up	NA	NA	NA	NA	NA	NA	NA	NA	3	Molecular Function:iron ion binding (GO:0005506),Molecular Function:heme binding (GO:0020037),Biological Process:oxidation-reduction process (GO:0055114)	--	--	--	Cytochrome P450	QV	Secondary metabolites biosynthesis, transport and catabolism ; Defense mechanisms ;	IPR001128 [Cytochrome P450] ; IPR002401[Cytochrome P450, E-class, group I]
Nitab4.5_0002331g0010	Haem peroxidase, plant/fungal/bacterial, Plant peroxidase, Haem peroxidase, Peroxidases heam-ligand binding site, Peroxidase, active site	1043.8	1012.5	593.1	307.8	284	321.8	285.4	216.8	214.1	227.6	310.4	272.1	3.69873	0.0118869	1.88703	up	NA	NA	NA	NA	NA	NA	NA	NA	4	Molecular Function:peroxidase activity (GO:0004601),Biological Process:response to oxidative stress (GO:0006979),Molecular Function:heme binding (GO:0020037),Biological Process:oxidation-reduction process (GO:0055114)	peroxidase	1.11.1.7	ko00940 Phenylpropanoid biosynthesis ko01100 Metabolic pathways ko01110 Biosynthesis of secondary metabolites	--	--	--	IPR000823 [Plant peroxidase] ; IPR002016[Haem peroxidase, plant/fungal/bacterial]
Nitab4.5_0002331g0050	Ribonuclease III domain, Ribonuclease III	399.4	401.8	536.8	503.9	494.7	438.4	545.6	667.7	662.8	541.8	623.6	617	0.713182	0.041261	-0.487659	down	0.765951	0.0309864	-0.384677	down	NA	NA	NA	NA	2	Molecular Function:ribonuclease III activity (GO:0004525),Biological Process:RNA processing (GO:0006396)	--	--	--	dsRNA-specific ribonuclease	K	Transcription ;	IPR000999 [Ribonuclease III domain]
Nitab4.5_0002334g0110	Ribonucleotide reductase large subunit, C-terminal, Ribonucleotide reductase R1 subunit, N-terminal, Ribonucleotide reductase large subunit, N-terminal, Ribonucleotide reductase, class I , alpha subunit, ATP-cone	616.3	562.7	638.9	670.8	689.9	666.1	683.8	773.3	752.5	670.9	717.3	684.9	0.822728	0.0207422	-0.281512	down	NA	NA	NA	NA	NA	NA	NA	NA	3	Molecular Function:ATP binding (GO:0005524),Biological Process:DNA replication (GO:0006260),Biological Process:oxidation-reduction process (GO:0055114)	ribonucleoside-diphosphate reductase subunit M1	1.17.4.1	ko00230 Purine metabolism ko00240 Pyrimidine metabolism ko00480 Glutathione metabolism ko01100 Metabolic pathways	Ribonucleotide reductase alpha subunit	F	Nucleotide transport and metabolism ;	IPR000788 [Ribonucleotide reductase large subunit, C-terminal] ; IPR005144[ATP-cone domain] ; IPR013509[Ribonucleotide reductase large subunit, N-terminal]
Nitab4.5_0002346g0010	Major facilitator superfamily domain, Sugar/inositol transporter, Major facilitator superfamily domain, general substrate transporter, General substrate transporter, Sugar transporter, conserved site	295.5	313.3	249.9	220.3	236	246.2	148.5	143.2	149.5	166.2	147.2	161.6	1.94628	0.0170711	0.960721	up	1.59225	0.00036284	0.671065	up	NA	NA	NA	NA	5	Cellular Component:membrane (GO:0016020),Cellular Component:integral component of membrane (GO:0016021),Molecular Function:transmembrane transporter activity (GO:0022857),Molecular Function:substrate-specific transmembrane transporter activity (GO:0022891),Biological Process:transmembrane transport (GO:0055085)	--	--	--	Predicted arabinose efflux permease, MFS family	G	Carbohydrate transport and metabolism ;	IPR003663 [Sugar/inositol transporter] ; IPR005828[Major facilitator, sugar transporter-like] ; IPR020846[Major facilitator superfamily domain]
Nitab4.5_0002347g0100	Pectinesterase inhibitor domain, Pectinesterase, active site, Pectinesterase, catalytic, Pectin lyase fold, Pectin lyase fold/virulence factor	1261.5	1171.9	1000.2	1038.2	1034.4	1096.7	978.5	828.9	838.5	885.2	846.2	899.2	1.29771	0.0442499	0.375963	up	NA	NA	NA	NA	NA	NA	NA	NA	4	Molecular Function:enzyme inhibitor activity (GO:0004857),Cellular Component:cell wall (GO:0005618),Molecular Function:pectinesterase activity (GO:0030599),Biological Process:cell wall modification (GO:0042545)	pectinesterase	3.1.1.11	ko00040 Pentose and glucuronate interconversions ko01100 Metabolic pathways	Pectin methylesterase and related acyl-CoA thioesterases	GI	Carbohydrate transport and metabolism ; Lipid transport and metabolism ;	IPR000070 [Pectinesterase, catalytic] ; IPR006501[Pectinesterase inhibitor domain]
Nitab4.5_0002356g0060	Transferase, Chloramphenicol acetyltransferase-like domain	266.5	214.9	246.9	154.4	144.3	150.4	135.7	131.3	118.7	132.4	149.8	127.4	1.88826	0.00197992	0.917054	up	NA	NA	NA	NA	NA	NA	NA	NA	--	--	--	--	--	--	--	--	IPR003480 [Transferase]
Nitab4.5_0002356g0070	GroES (chaperonin 10)-like, Alcohol dehydrogenase, C-terminal, Alcohol dehydrogenase superfamily, zinc-type, Polyketide synthase, enoylreductase, NAD(P)-binding domain	7321.5	7951.2	6570.1	6538.9	6134.9	6944.7	5993.7	6206	5894.2	6430.4	6010.7	6003.1	1.20719	0.0380122	0.271654	up	NA	NA	NA	NA	NA	NA	NA	NA	2	Molecular Function:oxidoreductase activity (GO:0016491),Biological Process:oxidation-reduction process (GO:0055114)	--	--	--	NADPH-dependent curcumin reductase CurA	QR	Secondary metabolites biosynthesis, transport and catabolism ; General function prediction only ;	IPR013149 [Alcohol dehydrogenase, C-terminal] ; IPR020843[Polyketide synthase, enoylreductase domain]
Nitab4.5_0002361g0070	Amine oxidase, Zeta-carotene desaturase	5172	4913.9	5653.3	5935.1	5961.9	5561.6	6397.2	6166.3	6477.4	5844.9	6642.5	6268.7	0.8266	0.00954821	-0.274739	down	NA	NA	NA	NA	NA	NA	NA	NA	4	Biological Process:carotenoid biosynthetic process (GO:0016117),Molecular Function:oxidoreductase activity (GO:0016491),Molecular Function:carotene 7,8-desaturase activity (GO:0016719),Biological Process:oxidation-reduction process (GO:0055114)	zeta-carotene desaturase	1.3.5.6	ko00906 Carotenoid biosynthesis ko01100 Metabolic pathways ko01110 Biosynthesis of secondary metabolites	Uncharacterized conserved protein, contains NAD-binding domain and a Fe-S cluster	R	General function prediction only ;	IPR002937 [Amine oxidase] ; IPR014103[Zeta-carotene desaturase]
Nitab4.5_0002361g0200		577.8	578.7	577.1	644	731.7	690.9	698.7	738.7	738.4	718	721.8	754	0.796764	0.00796491	-0.327775	down	NA	NA	NA	NA	NA	NA	NA	NA	--	--	--	--	--	SAM-dependent methyltransferase	QR	Secondary metabolites biosynthesis, transport and catabolism ; General function prediction only ;	--
Nitab4.5_0002362g0060	Peptidase M16, N-terminal, Peptidase M16, C-terminal domain, Peptidase M16, zinc-binding site, Metalloenzyme, LuxS/M16 peptidase-like, Peptidase M16 domain	11514.5	11725.3	10548.9	10193.5	10367.6	10476.7	9228.5	9382.3	9082.5	10048.9	9034.7	9220.5	1.2201	0.00548214	0.287004	up	NA	NA	NA	NA	NA	NA	NA	NA	--	--	mitochondrial-processing peptidase subunit beta	3.4.24.64	--	Predicted Zn-dependent peptidase	R	General function prediction only ;	IPR007863 [Peptidase M16, C-terminal] ; IPR011765[Peptidase M16, N-terminal]
Nitab4.5_0002365g0060	Methionyl-tRNA synthetase, tRNA-binding domain, Methionyl/Leucyl tRNA synthetase, Nucleic acid-binding, OB-fold, Rossmann-like alpha/beta/alpha sandwich fold, Aminoacyl-tRNA synthetase, class 1a, anticodon-binding	5037.4	4529.7	5286.2	5101.2	5669.3	5488	5887.2	5845.1	6321.5	5140.3	5739.5	5887.9	0.822724	0.0167391	-0.281519	down	NA	NA	NA	NA	NA	NA	NA	NA	7	Molecular Function:tRNA binding (GO:0000049),Molecular Function:nucleotide binding (GO:0000166),Molecular Function:aminoacyl-tRNA ligase activity (GO:0004812),Molecular Function:methionine-tRNA ligase activity (GO:0004825),Molecular Function:ATP binding (GO:0005524),Biological Process:tRNA aminoacylation for protein translation (GO:0006418),Biological Process:methionyl-tRNA aminoacylation (GO:000…	methionyl-tRNA synthetase	6.1.1.10	ko00450 Selenocompound metabolism ko00970 Aminoacyl-tRNA biosynthesis	Methionyl-tRNA synthetase	J	Translation, ribosomal structure and biogenesis ;	IPR002547 [tRNA-binding domain] ; IPR015413[Methionyl/Leucyl tRNA synthetase] ; IPR033911[Methioninyl-tRNA synthetase core domain]
Nitab4.5_0002367g0140	Signal recognition particle, SRP19 subunit	612.8	632.1	671.7	656.4	671.6	724.6	859.9	831.3	756.5	758.3	920.4	939.1	0.783021	0.00746054	-0.352877	down	NA	NA	NA	NA	NA	NA	NA	NA	3	Biological Process:SRP-dependent cotranslational protein targeting to membrane (GO:0006614),Molecular Function:7S RNA binding (GO:0008312),Cellular Component:signal recognition particle (GO:0048500)	signal recognition particle subunit SRP19	--	ko03060 Protein export	Signal recognition particle subunit SEC65	U	Intracellular trafficking, secretion, and vesicular transport ;	IPR002778 [Signal recognition particle, SRP19 subunit]
Nitab4.5_0002368g0120	RNA-binding protein Lupus La, Winged helix-turn-helix DNA-binding domain, Protein of unknown function DM15	492.9	452.8	558.3	532.2	561.1	532.8	586.9	644.9	605.3	545.6	629	611.1	0.818682	0.0343311	-0.288626	down	NA	NA	NA	NA	NA	NA	NA	NA	--	--	la-related protein 1	--	--	--	--	--	IPR006607 [Protein of unknown function DM15] ; IPR006630[RNA-binding protein Lupus La]
Nitab4.5_0002383g0080	P-loop containing nucleoside triphosphate hydrolase, AAA+ ATPase domain, ATPase, AAA-type, core, ATPase, AAA-type, conserved site	510.4	436.1	461.4	351.3	398.8	409.7	327.4	341.6	280.3	362.5	335.1	354.9	1.48309	0.00591702	0.568609	up	NA	NA	NA	NA	NA	NA	NA	NA	1	Molecular Function:ATP binding (GO:0005524)	vesicle-fusing ATPase	3.6.4.6		ATP-dependent 26S proteasome regulatory subunit	O	Posttranslational modification, protein turnover, chaperones ;	IPR003593 [AAA+ ATPase domain] ; IPR003959[ATPase, AAA-type, core]
Nitab4.5_0002392g0090	Zinc finger, AN1-type, Ribosomal protein L1, 2-layer alpha/beta-sandwich, Ribosomal protein L1/ribosomal biogenesis protein, Ribosomal protein L1-like, Ribosomal protein L1, 3-layer alpha/beta-sandwich	626.6	498.1	613.7	668.6	830.2	646.2	720.7	849.3	822.7	657.6	647.3	722.3	0.726543	0.0182646	-0.460879	down	NA	NA	NA	NA	NA	NA	NA	NA	1	Molecular Function:zinc ion binding (GO:0008270)	ribosome biogenesis protein UTP30	--	--	--	--	--	IPR000058 [Zinc finger, AN1-type] ; IPR028364[Ribosomal protein L1/ribosomal biogenesis protein]
Nitab4.5_0002401g0030	Phosphate-induced protein 1	3696.5	3690.5	2985.2	2189.4	2086.8	2142.1	2075.2	2140	1955.2	2201.2	2165	1863.9	1.68096	0.0044446	0.749286	up	NA	NA	NA	NA	NA	NA	NA	NA	--	--	--	--	--	--	--	--	IPR006766 [Phosphate-induced protein 1]
Nitab4.5_0002403g0030	NIF system FeS cluster assembly, NifU, N-terminal, ISC system FeS cluster assembly, IscU scaffold	877.7	896.7	1040.2	1019.2	1073.4	1101.5	1223.3	1279.4	1325.7	1158.6	1218.1	1343.9	0.73519	0.00466402	-0.443812	down	NA	NA	NA	NA	NA	NA	NA	NA	3	Molecular Function:iron ion binding (GO:0005506),Biological Process:iron-sulfur cluster assembly (GO:0016226),Molecular Function:iron-sulfur cluster binding (GO:0051536)	iron-sulfur cluster assembly enzyme ISCU, mitochondrial	--	--	NifU homolog involved in Fe-S cluster formation	O	Posttranslational modification, protein turnover, chaperones ;	IPR002871 [NIF system FeS cluster assembly, NifU, N-terminal]
Nitab4.5_0002417g0020	FAS1 domain	1590.9	1770.4	1569.3	1842.9	1531.7	1539.6	1383.4	1334.8	1308.7	1479.8	1217.8	1252	1.22442	0.011076	0.292094	up	1.22034	0.0476616	0.287287	up	NA	NA	NA	NA	--	--	--	--	--	Uncaracterized surface protein containing fasciclin (FAS1) repeats	R	General function prediction only ;	IPR000782 [FAS1 domain]
Nitab4.5_0002424g0030	Aminotransferases, class-I, pyridoxal-phosphate-binding site, Pyridoxal phosphate-dependent transferase, major region, subdomain 1, Aminotransferase, class I/classII, Pyridoxal phosphate-dependent transferase, major region, subdomain 2, Pyridoxal phosphate-dependent transferase	2713.4	2529.3	2411.2	2236.1	2149.7	2492.4	2261	2052.4	2015.1	2165.1	2033.9	2074.8	1.20943	0.0192616	0.274331	up	NA	NA	NA	NA	NA	NA	NA	NA	2	Biological Process:biosynthetic process (GO:0009058),Molecular Function:pyridoxal phosphate binding (GO:0030170)	--	--	--	Aspartate/methionine/tyrosine aminotransferase	E	Amino acid transport and metabolism ;	IPR004839 [Aminotransferase, class I/classII]
Nitab4.5_0002436g0020	Cytochrome P450, Cytochrome P450, conserved site, Cytochrome P450, E-class, group I	175.9	142.9	165.1	123.2	141.1	142.2	135.3	135.9	127.5	135.4	113.9	116.7	1.21369	0.0480015	0.279405	up	NA	NA	NA	NA	NA	NA	NA	NA	3	Molecular Function:iron ion binding (GO:0005506),Molecular Function:heme binding (GO:0020037),Biological Process:oxidation-reduction process (GO:0055114)	--	--	--	Cytochrome P450	QV	Secondary metabolites biosynthesis, transport and catabolism ; Defense mechanisms ;	IPR001128 [Cytochrome P450] ; IPR002401[Cytochrome P450, E-class, group I]
Nitab4.5_0002436g0090	Alpha/beta hydrolase fold-3	6643.7	6381.7	5805	5569.9	5172.6	5388.7	4771.5	4538.9	4444.7	4834.6	4742.7	4615.1	1.36898	0.00313644	0.453097	up	NA	NA	NA	NA	NA	NA	NA	NA	2	Biological Process:metabolic process (GO:0008152),Molecular Function:hydrolase activity (GO:0016787)	--	--	--	Acetyl esterase/lipase	I	Lipid transport and metabolism ;	IPR013094 [Alpha/beta hydrolase fold-3]
Nitab4.5_0002469g0080	ABC transporter type 1, transmembrane domain, ABC transporter, conserved site, P-loop containing nucleoside triphosphate hydrolase, ABC transporter-like, ABC transporter, transmembrane domain, AAA+ ATPase domain	5113.7	4772.9	4789.2	3622.1	3859.8	3784.6	3131	3328	3108.4	3932.5	3416.1	3339.2	1.53394	0.000202591	0.61724	up	NA	NA	NA	NA	NA	NA	NA	NA	5	Molecular Function:ATP binding (GO:0005524),Biological Process:transport (GO:0006810),Cellular Component:integral component of membrane (GO:0016021),Molecular Function:ATPase activity (GO:0016887),Biological Process:transmembrane transport (GO:0055085)	--	--	--	ABC-type multidrug transport system, ATPase and permease component	V	Defense mechanisms ;	IPR003439 [ABC transporter-like] ; IPR003593[AAA+ ATPase domain] ; IPR011527[ABC transporter type 1, transmembrane domain]
Nitab4.5_0002487g0070	Zinc finger, RING-type, Cellulose synthase, RING-type zinc finger, Cellulose synthase, Zinc finger, RING/FYVE/PHD-type	209.5	221.6	245	234.9	232.8	243.8	305.2	282.8	283.9	248.6	301.4	289.7	0.775433	0.00682741	-0.366926	down	0.816034	0.00264531	-0.293299	down	NA	NA	NA	NA	5	Molecular Function:protein binding (GO:0005515),Molecular Function:zinc ion binding (GO:0008270),Cellular Component:membrane (GO:0016020),Molecular Function:cellulose synthase (UDP-forming) activity (GO:0016760),Biological Process:cellulose biosynthetic process (GO:0030244)	cellulose synthase A	2.4.1.12	--	Glycosyltransferase, catalytic subunit of cellulose synthase and poly-beta-1,6-N-acetylglucosamine synthase	N	Cell motility ;	IPR001841 [Zinc finger, RING-type] ; IPR005150[Cellulose synthase] ; IPR027934[Cellulose synthase, RING-type zinc finger]
Nitab4.5_0002497g0030	Thioredoxin, Thioredoxin-like fold, Thioredoxin domain, Thioredoxin, conserved site	440.5	428.3	516.7	488.2	508.1	575.9	641.7	650.1	765.5	566.2	664.8	723.2	0.673455	0.00996031	-0.570345	down	0.764206	0.0279984	-0.387967	down	NA	NA	NA	NA	3	Biological Process:glycerol ether metabolic process (GO:0006662),Molecular Function:protein disulfide oxidoreductase activity (GO:0015035),Biological Process:cell redox homeostasis (GO:0045454)	--	--	--	Negative regulator of GroEL, contains thioredoxin-like and TPR-like domains	O	Posttranslational modification, protein turnover, chaperones ;	IPR005746 [Thioredoxin] ; IPR013766[Thioredoxin domain]
Nitab4.5_0002500g0020	Proteinase inhibitor I9, Peptidase S8, subtilisin-related	145.6	163.8	141.4	126.2	88.6	106.9	121.9	111	112.6	122.9	110.9	100.6	1.30478	0.0102052	0.383802	up	NA	NA	NA	NA	NA	NA	NA	NA	--	--	--	--	--	--	--	--	IPR010259 [Peptidase S8 propeptide/proteinase inhibitor I9]
Nitab4.5_0002500g0030	Ribosomal protein L21, conserved site, Ribosomal protein L21	45.5	49.6	78	82.8	114.9	71.9	106.8	112.8	138.3	104.5	131.6	116.4	0.483655	0.0118625	-1.04795	down	NA	NA	NA	NA	NA	NA	NA	NA	1	Cellular Component:ribosome (GO:0005840)	large subunit ribosomal protein L21	--	ko03010 Ribosome	Ribosomal protein L21	J	Translation, ribosomal structure and biogenesis ;	IPR028909 [Ribosomal protein L21-like]
Nitab4.5_0002520g0080	Glycosyl transferase, family 1, Starch synthase, catalytic domain	24592.6	23689.3	21459.8	21513.2	18226.7	26578.2	14567.2	15960.8	13817.4	25353.3	17290.2	15457.1	1.57269	0.00165858	0.653237	up	1.49549	0.0432731	0.580618	up	NA	NA	NA	NA	--	--	granule-bound starch synthase	2.4.1.242	ko00500 Starch and sucrose metabolism ko01100 Metabolic pathways ko01110 Biosynthesis of secondary metabolites	Glycogen synthase	G	Carbohydrate transport and metabolism ;	IPR001296 [Glycosyl transferase, family 1] ; IPR013534[Starch synthase, catalytic domain]
Nitab4.5_0002526g0100	NAD(P)-binding domain, Light-dependent protochlorophyllide reductase, Short-chain dehydrogenase/reductase SDR, Glucose/ribitol dehydrogenase	1887.6	1939	2233.3	2210.7	2228.4	2235.1	2608.8	2825	2881.6	2509.6	3024.2	2773	0.728756	0.0052364	-0.456492	down	0.802631	0.02163	-0.317191	down	NA	NA	NA	NA	--	--	protochlorophyllide reductase	1.3.1.33	ko00860 Porphyrin and chlorophyll metabolism ko01100 Metabolic pathways ko01110 Biosynthesis of secondary metabolites	NAD(P)-dependent dehydrogenase, short-chain alcohol dehydrogenase family	IQR	Lipid transport and metabolism ; Secondary metabolites biosynthesis, transport and catabolism ; General function prediction only ;	IPR002347 [Short-chain dehydrogenase/reductase SDR]
Nitab4.5_0002529g0050	Glucose-6-phosphate 1-epimerase, Glycoside hydrolase-type carbohydrate-binding, subgroup, Galactose mutarotase-like domain, Aldose 1-/Glucose-6-phosphate 1-epimerase	3461.4	3301.3	3000.5	2812.8	2576.9	2777.3	2536.6	2550.2	2304.2	2608	2347.6	2330.2	1.32096	0.0072874	0.401585	up	NA	NA	NA	NA	NA	NA	NA	NA	2	Biological Process:carbohydrate metabolic process (GO:0005975),Molecular Function:isomerase activity (GO:0016853)	glucose-6-phosphate 1-epimerase	5.1.3.15	ko00010 Glycolysis / Gluconeogenesis ko01100 Metabolic pathways ko01110 Biosynthesis of secondary metabolites	D-hexose-6-phosphate mutarotase	G	Carbohydrate transport and metabolism ;	IPR008183 [Aldose 1-/Glucose-6-phosphate 1-epimerase]
Nitab4.5_0002543g0160	ACT domain, NAD(P)-binding domain, D-isomer specific 2-hydroxyacid dehydrogenase, NAD-binding, S-adenosyl-L-homocysteine hydrolase, NAD binding domain, D-isomer specific 2-hydroxyacid dehydrogenase, catalytic domain, Putative cyclase, D-3-phosphoglycerate dehydrogenase	4743.6	4687	3982.8	3954.3	4082.8	3809.9	3603.4	3856.5	3554.6	3818	3507.9	3741	1.21779	0.0379485	0.284271	up	NA	NA	NA	NA	NA	NA	NA	NA	6	Molecular Function:arylformamidase activity (GO:0004061),Biological Process:metabolic process (GO:0008152),Molecular Function:amino acid binding (GO:0016597),Biological Process:tryptophan catabolic process to kynurenine (GO:0019441),Molecular Function:NAD binding (GO:0051287),Biological Process:oxidation-reduction process (GO:0055114)	--	--	ko00260 Glycine, serine and threonine metabolism ko01100 Metabolic pathways ko01200 Carbon metabolism ko01230 Biosynthesis of amino acids	Phosphoglycerate dehydrogenase or related dehydrogenase	HR	Coenzyme transport and metabolism ; General function prediction only ;	IPR002912 [ACT domain] ; IPR006139[D-isomer specific 2-hydroxyacid dehydrogenase, catalytic domain] ; IPR006140[D-isomer specific 2-hydroxyacid dehydrogenase, NAD-binding domain] ; IPR007325[Kynurenine formamidase] ; IPR015878[S-adenosyl-L-homocysteine hydrolase, NAD binding domain]
Nitab4.5_0002545g0050	Cytochrome P450, Cytochrome P450, conserved site, Cytochrome P450, E-class, group I	5479.6	5654.2	4420.1	3527.6	3215.7	4039.8	3308.7	3359.8	2987.6	2917	2955.6	3017.7	1.61078	0.00815578	0.687764	up	NA	NA	NA	NA	NA	NA	NA	NA	3	Molecular Function:iron ion binding (GO:0005506),Molecular Function:heme binding (GO:0020037),Biological Process:oxidation-reduction process (GO:0055114)	--	--	--	Cytochrome P450	QV	Secondary metabolites biosynthesis, transport and catabolism ; Defense mechanisms ;	IPR001128 [Cytochrome P450] ; IPR002401[Cytochrome P450, E-class, group I]
Nitab4.5_0002567g0160	Bacterial transferase hexapeptide repeat, MobA-like NTP transferase domain	253.9	260.3	289.4	296.9	297.4	299.9	351	352.4	332.7	282.5	331.4	345.2	0.775601	0.0035792	-0.366614	down	NA	NA	NA	NA	NA	NA	NA	NA	--	--	translation initiation factor eIF-2B subunit gamma	--	ko03013 RNA transport	NDP-sugar pyrophosphorylase, includes eIF-2Bgamma, eIF-2Bepsilon, and LPS biosynthesis proteins	JM	Translation, ribosomal structure and biogenesis ; Cell wall/membrane/envelope biogenesis ;	IPR001451 [Hexapeptide repeat] ; IPR025877[MobA-like NTP transferase]
Nitab4.5_0002570g0060	Aminotransferase class-III, Pyridoxal phosphate-dependent transferase, major region, subdomain 1, Pyridoxal phosphate-dependent transferase, Pyridoxal phosphate-dependent transferase, major region, subdomain 2	92	113.3	94.4	111.8	86.4	82.4	81.2	73.1	62.7	34.3	79.9	108.8	1.38111	0.0327837	0.465824	up	NA	NA	NA	NA	NA	NA	NA	NA	2	Molecular Function:transaminase activity (GO:0008483),Molecular Function:pyridoxal phosphate binding (GO:0030170)	4-aminobutyrate---pyruvate transaminase	2.6.1.96	ko00250 Alanine, aspartate and glutamate metabolism ko00650 Butanoate metabolism ko01100 Metabolic pathways	Adenosylmethionine-8-amino-7-oxononanoate aminotransferase	H	Coenzyme transport and metabolism ;	IPR005814 [Aminotransferase class-III]
Nitab4.5_0002576g0010	Heavy metal-associated domain, HMA, HAD-like domain, Cation-transporting P-type ATPase, P-type ATPase, phosphorylation site, P-type ATPase, A domain, Heavy-metal-associated, conserved site, P-type ATPase, cytoplasmic domain N	2529.2	2541.3	2381.6	2127.2	2185.3	2115.8	1823.8	1911	1829.4	2176.4	1972.7	2018.9	1.33929	0.000425111	0.421473	up	NA	NA	NA	NA	NA	NA	NA	NA	3	Molecular Function:nucleotide binding (GO:0000166),Biological Process:metal ion transport (GO:0030001),Molecular Function:metal ion binding (GO:0046872)	Cu2+-exporting ATPase	3.6.3.4	--	Copper chaperone CopZ	P	Inorganic ion transport and metabolism ;	IPR006121 [Heavy metal-associated domain, HMA] ; IPR008250[P-type ATPase, A domain]
Nitab4.5_0002577g0070	Leucine-rich repeat	53.7	60.8	61.1	76.4	82.2	85	89.6	82.4	89	81	72.3	84.5	0.672797	0.00104197	-0.571757	down	NA	NA	NA	NA	NA	NA	NA	NA	1	Molecular Function:protein binding (GO:0005515)	--	--	--	Leucine-rich repeat (LRR) protein	K	Transcription ;	IPR001611 [Leucine-rich repeat]
Nitab4.5_0002589g0070	Purple acid phosphatase-like, N-terminal, Purple acid phosphatase, N-terminal, Iron/zinc purple acid phosphatase-like C-terminal domain, Phosphoesterase domain	1283.7	1274.7	1232.6	1057.8	1010.2	1048.4	849.1	888.1	864.7	1072.8	857.9	837.9	1.45701	3.391e-05	0.543013	up	NA	NA	NA	NA	NA	NA	NA	NA	3	Molecular Function:acid phosphatase activity (GO:0003993),Molecular Function:hydrolase activity (GO:0016787),Molecular Function:metal ion binding (GO:0046872)				3',5'-cyclic AMP phosphodiesterase CpdA	T	Signal transduction mechanisms ;	IPR004843 [Calcineurin-like phosphoesterase domain, ApaH type] ; IPR015914[Purple acid phosphatase, N-terminal] ; IPR025733[Iron/zinc purple acid phosphatase-like C-terminal domain]
Nitab4.5_0002593g0050	Nucleosome assembly protein (NAP)	1192.2	982.3	1195	1383.9	1379.2	1293	1366.5	1547.1	1537.9	1400	1414.1	1326.2	0.756936	0.0170631	-0.401757	down	NA	NA	NA	NA	NA	NA	NA	NA	2	Cellular Component:nucleus (GO:0005634),Biological Process:nucleosome assembly (GO:0006334)	nucleosome assembly protein 1-like 1	--	--	--	--	--	IPR002164 [Nucleosome assembly protein (NAP)]
Nitab4.5_0002598g0020	Ribosomal protein L2 domain 2, Translation protein SH3-like domain, Ribosomal protein L27e, conserved site, Ribosomal protein L27e	768	723.5	821.3	797.3	957.7	788.9	923.9	949.6	937.5	900.4	938.3	884.8	0.822768	0.00473702	-0.281443	down	NA	NA	NA	NA	NA	NA	NA	NA	4	Molecular Function:structural constituent of ribosome (GO:0003735),Cellular Component:intracellular (GO:0005622),Cellular Component:ribosome (GO:0005840),Biological Process:translation (GO:0006412)	large subunit ribosomal protein L27e	--	ko03010 Ribosome	--	--	--	IPR001141 [Ribosomal protein L27e]
Nitab4.5_0002613g0030	Xyloglucan endotransglucosylase/hydrolase, Glycoside hydrolase, family 16, active site, Beta-glucanase, Xyloglucan endo-transglycosylase, C-terminal, Concanavalin A-like lectin/glucanase, subgroup, Glycoside hydrolase, family 16, Concanavalin A-like lectin/glucanases superfamily	2557.1	2718	2583.6	3810.3	4109.7	4735.9	4822.2	4056.6	4913.7	3871.3	3548.4	5084.3	0.569781	0.00201432	-0.811521	down	NA	NA	NA	NA	NA	NA	NA	NA	5	Cellular Component:cell wall (GO:0005618),Biological Process:carbohydrate metabolic process (GO:0005975),Biological Process:cellular glucan metabolic process (GO:0006073),Molecular Function:xyloglucan:xyloglucosyl transferase activity (GO:0016762),Cellular Component:apoplast (GO:0048046)	xyloglucan:xyloglucosyl transferase	2.4.1.207	--	Beta-glucanase, GH16 family	G	Carbohydrate transport and metabolism ;	IPR000757 [Glycoside hydrolase family 16] ; IPR008264[Beta-glucanase] ; IPR010713[Xyloglucan endo-transglycosylase, C-terminal]
Nitab4.5_0002635g0030	Putative S-adenosyl-L-methionine-dependent methyltransferase	448.6	447.9	504.9	490.8	526.3	561.6	607.8	554.5	611.3	535.5	535.6	575.8	0.790144	0.00925153	-0.339812	down	NA	NA	NA	NA	NA	NA	NA	NA	1	Molecular Function:methyltransferase activity (GO:0008168)	--	--	--	Ubiquinone/menaquinone biosynthesis C-methylase UbiE	H	Coenzyme transport and metabolism ;	IPR004159 [Putative S-adenosyl-L-methionine-dependent methyltransferase]
Nitab4.5_0002641g0040	Ribosomal protein L18/L5, Ribosomal protein L5 eukaryotic/L18 archaeal, C-terminal, Ribosomal protein L5 eukaryotic/L18 archaeal	2572.6	2438.3	2963.6	2780.5	3235.4	2781.1	3152.1	3636.8	3683.2	3029.3	3334.8	3131.4	0.7615	0.0228854	-0.393085	down	NA	NA	NA	NA	NA	NA	NA	NA	5	Molecular Function:structural constituent of ribosome (GO:0003735),Cellular Component:intracellular (GO:0005622),Cellular Component:ribosome (GO:0005840),Biological Process:translation (GO:0006412),Molecular Function:5S rRNA binding (GO:0008097)	large subunit ribosomal protein L5e	--	ko03010 Ribosome	Ribosomal protein L18	J	Translation, ribosomal structure and biogenesis ;	IPR005485 [Ribosomal protein L5 eukaryotic/L18 archaeal] ; IPR025607[Ribosomal protein L5 eukaryotic/L18 archaeal, C-terminal]
Nitab4.5_0002654g0030	ACT domain, Aspartate/glutamate/uridylate kinase, Aspartate/homoserine dehydrogenase, NAD-binding, Aspartate kinase, conserved site, Aspartate kinase domain, Homoserine dehydrogenase, conserved site, NAD(P)-binding domain, Homoserine dehydrogenase, catalytic	1801.8	1785.7	2213.2	2158.7	2353	2116.3	2450.7	2430.1	2334.8	2264.4	2558.1	2576.9	0.803911	0.0308856	-0.314892	down	NA	NA	NA	NA	NA	NA	NA	NA	6	Biological Process:cellular amino acid metabolic process (GO:0006520),Biological Process:metabolic process (GO:0008152),Molecular Function:oxidoreductase activity (GO:0016491),Molecular Function:amino acid binding (GO:0016597),Molecular Function:NADP binding (GO:0050661),Biological Process:oxidation-reduction process (GO:0055114)	--	--	ko00260 Glycine, serine and threonine metabolism ko00261 Monobactam biosynthesis ko00270 Cysteine and methionine metabolism ko00300 Lysine biosynthesis ko01100 Metabolic pathways ko01110 Biosynthesis of secondary metabolites ko01230 Biosynthesis of amino acids	Aspartokinase	E	Amino acid transport and metabolism ;	IPR001048 [Aspartate/glutamate/uridylate kinase] ; IPR001342[Homoserine dehydrogenase, catalytic] ; IPR002912[ACT domain] ; IPR005106[Aspartate/homoserine dehydrogenase, NAD-binding] ; IPR027795[GATS-like ACT domain]
Nitab4.5_0002661g0020	GDP-fucose protein O-fucosyltransferase	554.5	577.2	598.5	831.1	940.2	798.4	694	939.5	863.3	861.5	786.1	845.2	0.692967	0.0255964	-0.529141	down	NA	NA	NA	NA	NA	NA	NA	NA	--	--	--	--	--	--	--	--	IPR019378 [GDP-fucose protein O-fucosyltransferase]
Nitab4.5_0002662g0020		75.3	82.6	85.7	133.1	103	125.8	113.7	140.1	150.8	149	95.1	121.7	0.602076	0.00939194	-0.731982	down	NA	NA	NA	NA	NA	NA	NA	NA	--	--	--	--	--	Pimeloyl-ACP methyl ester carboxylesterase	HR	Coenzyme transport and metabolism ; General function prediction only ;	IPR000073 [Alpha/beta hydrolase fold-1]
Nitab4.5_0002664g0030	EF-hand domain, EF-hand domain pair, EF-Hand 1, calcium-binding site	687.2	551.6	658.9	403.2	434.6	430.5	378.2	393	408.6	382.1	380.2	366.2	1.60849	0.00477934	0.68571	up	NA	NA	NA	NA	NA	NA	NA	NA	1	Molecular Function:calcium ion binding (GO:0005509)	calcium-binding protein CML	--	ko04626 Plant-pathogen interaction	Ca2+-binding protein, EF-hand superfamily	T	Signal transduction mechanisms ;	IPR002048 [EF-hand domain]
Nitab4.5_0002671g0100	Ribosomal protein S8e, Ribosomal protein S8e, conserved site, Ribosomal protein S8e/ribosomal biogenesis NSA2	1036.8	1052.2	1135.5	1130.2	1183.4	1147.8	1387.8	1209.9	1310.2	1189.5	1339.1	1323.9	0.825123	0.0190851	-0.277318	down	NA	NA	NA	NA	NA	NA	NA	NA	4	Molecular Function:structural constituent of ribosome (GO:0003735),Cellular Component:intracellular (GO:0005622),Cellular Component:ribosome (GO:0005840),Biological Process:translation (GO:0006412)	small subunit ribosomal protein S8e	--	ko03010 Ribosome	Ribosomal protein S8E	J	Translation, ribosomal structure and biogenesis ;	IPR001047 [Ribosomal protein S8e] ; IPR022309[Ribosomal protein S8e/ribosomal biogenesis NSA2]
Nitab4.5_0002679g0010	Calreticulin/calnexin, P domain, Calreticulin/calnexin, Concanavalin A-like lectin/glucanase, subgroup, Concanavalin A-like lectin/glucanases superfamily, Calreticulin/calnexin, conserved site	5226.3	4902.4	4920.9	4017.1	4290.6	4035.7	3886.7	4283	4148.8	3913.4	4020.1	3856.6	1.22171	0.00437351	0.288899	up	NA	NA	NA	NA	NA	NA	NA	NA	4	Molecular Function:calcium ion binding (GO:0005509),Cellular Component:endoplasmic reticulum (GO:0005783),Biological Process:protein folding (GO:0006457),Molecular Function:unfolded protein binding (GO:0051082)	calnexin	--	ko04141 Protein processing in endoplasmic reticulum ko04145 Phagosome	--	--	--	IPR001580 [Calreticulin/calnexin]
Nitab4.5_0002698g0140	Nonaspanin (TM9SF), Major facilitator superfamily domain, general substrate transporter	3055.4	3077.3	3399.3	3326.2	3854.6	3834.8	3904.6	3876.2	4072.6	3537.7	3699.2	4227.1	0.804157	0.00366297	-0.31445	down	NA	NA	NA	NA	NA	NA	NA	NA	1	Cellular Component:integral component of membrane (GO:0016021)	transmembrane 9 superfamily member 3	--	--	--	--	--	IPR004240 [Nonaspanin (TM9SF)]
Nitab4.5_0002706g0030	Aspartic peptidase domain, Aspartic peptidase	972	1058.8	940.7	1104.2	1220.2	1279.7	1262.5	1224	1208.8	1130.3	1238.7	1336.3	0.80413	0.00339565	-0.3145	down	NA	NA	NA	NA	NA	NA	NA	NA	2	Molecular Function:aspartic-type endopeptidase activity (GO:0004190),Biological Process:proteolysis (GO:0006508)	--	--	--	--	--	--	IPR001461 [Aspartic peptidase A1 family] ; IPR032799[Xylanase inhibitor, C-terminal] ; IPR032861[Xylanase inhibitor, N-terminal] ; IPR033121[Peptidase family A1 domain]
[truncated: 702 more rows]
