# Supplementary material for: Integrative analysis of the transcriptome and proteome reveals the molecular responses of tobacco to boron deficiency
Source: BMC Plant Biol. 2024 Jul 19;24:689. doi: 10.1186/s12870-024-05391-z (PMC11264865; doi:10.1186/s12870-024-05391-z)
Supplement: Supplementary file 4 — Supplementary Material 4. [file 12870_2024_5391_MOESM4_ESM.xlsx]

## Sheet: 12B0_vs_12B1.diff_prot
Protein	Description	The B0 tobacco seedlings at 12 DAT			The B1 tobacco seedlings at 12 DAT			B0 in comparison to B1 (B0_vs_B1)				GO_NUM	GO_Description	KEGG_Description	KEGG_EC	KEGG_ko	COG_Function_Description	COG_Function_Class	COG_Class_Description	IPR_Term
		12B0-1	12B0-2	12B0-3	12B1-1	12B1-2	12B1-3	Fold Change	P-value	log2FC	Regulated
Nitab4.5_0000003g0270	Lipase, class 3	249.8	225.8	219.8	133.4	133.8	129	1.75517	0.000427297	0.811614	up	1	Biological Process:lipid metabolic process (GO:0006629)	enhanced disease susceptibility 1 protein	--	ko04626 Plant-pathogen interaction	--	--	--	IPR002921 [Fungal lipase-like domain]
Nitab4.5_0000006g0310	Dienelactone hydrolase	3205.9	3087.7	2915.5	2521.4	2564.9	2467.2	1.21918	0.00342929	0.285915	up	1	Molecular Function:hydrolase activity (GO:0016787)	carboxymethylenebutenolidase	3.1.1.45	ko01100 Metabolic pathways ko01110 Biosynthesis of secondary metabolites	Dienelactone hydrolase	Q	Secondary metabolites biosynthesis, transport and catabolism ;	IPR002925 [Dienelactone hydrolase]
Nitab4.5_0000008g0080	Glutathione S-transferase, C-terminal-like, Thioredoxin-like fold, Glutathione S-transferase, C-terminal, Glutathione S-transferase, N-terminal	262.3	241.2	229.4	162.8	158.3	141	1.58602	0.00151652	0.665411	up	1	Molecular Function:protein binding (GO:0005515)	glutathione S-transferase	2.5.1.18	ko00480 Glutathione metabolism	Glutathione S-transferase	O	Posttranslational modification, protein turnover, chaperones ;	IPR004045 [Glutathione S-transferase, N-terminal] ; IPR004046[Glutathione S-transferase, C-terminal] ; IPR010987[Glutathione S-transferase, C-terminal-like]
Nitab4.5_0000008g0150	Thioredoxin-like fold, Glutathione S-transferase, C-terminal-like, Glutathione S-transferase, N-terminal, Glutathione S-transferase, C-terminal	1608.5	1368.8	1189.9	878	787	730.9	1.7393	0.0101015	0.798511	up	1	Molecular Function:protein binding (GO:0005515)	glutathione S-transferase	2.5.1.18	ko00480 Glutathione metabolism	Glutathione S-transferase	O	Posttranslational modification, protein turnover, chaperones ;	IPR004045 [Glutathione S-transferase, N-terminal] ; IPR004046[Glutathione S-transferase, C-terminal] ; IPR010987[Glutathione S-transferase, C-terminal-like]
Nitab4.5_0000008g0180	Glutathione S-transferase, N-terminal, Glutathione S-transferase, C-terminal-like, Thioredoxin-like fold, Glutathione S-transferase, C-terminal	2177.4	1871.1	1660.9	1200.1	987.4	906.9	1.84507	0.00737948	0.883679	up	1	Molecular Function:protein binding (GO:0005515)	glutathione S-transferase	2.5.1.18	ko00480 Glutathione metabolism	Glutathione S-transferase	O	Posttranslational modification, protein turnover, chaperones ;	IPR004045 [Glutathione S-transferase, N-terminal] ; IPR004046[Glutathione S-transferase, C-terminal] ; IPR010987[Glutathione S-transferase, C-terminal-like]
Nitab4.5_0000008g0210	Rossmann-like alpha/beta/alpha sandwich fold, UspA, Universal stress protein A	3510.2	3300.4	3048	2870	2558.5	2534.5	1.23805	0.0212585	0.308071	up	1	Biological Process:response to stress (GO:0006950)	--	--	--	Nucleotide-binding universal stress protein, UspA family	T	Signal transduction mechanisms ;	IPR006015 [Universal stress protein A] ; IPR006016[UspA]
Nitab4.5_0000008g0390	Fructose-1,6-bisphosphatase, Fructose-1,6-bisphosphatase class 1/Sedoheputulose-1,7-bisphosphatase, Fructose-1,6-bisphosphatase, active site	14752	16099.9	14567.2	13422.5	12090.2	11798.8	1.21729	0.0177194	0.283679	up	3	Biological Process:carbohydrate metabolic process (GO:0005975),Molecular Function:phosphatase activity (GO:0016791),Molecular Function:fructose 1,6-bisphosphate 1-phosphatase activity (GO:0042132)	fructose-1,6-bisphosphatase I	3.1.3.11	ko00010 Glycolysis / Gluconeogenesis ko00030 Pentose phosphate pathway ko00051 Fructose and mannose metabolism ko00710 Carbon fixation in photosynthetic organisms ko01100 Metabolic pathways ko01110 Biosynthesis of secondary metabolites ko01200 Carbon metabolism	Fructose-1,6-bisphosphatase	G	Carbohydrate transport and metabolism ;	IPR000146 [Fructose-1,6-bisphosphatase class 1] ; IPR028343[Fructose-1,6-bisphosphatase] ; IPR033391[Fructose-1-6-bisphosphatase class I, N-terminal]
Nitab4.5_0000008g0920	HAD-like domain, Phospholipid/glycerol acyltransferase	1416	1452.9	1389.2	932.1	997.6	857	1.52801	0.000389243	0.611652	up	1	Biological Process:metabolic process (GO:0008152)	--	--	ko00561 Glycerolipid metabolism ko00564 Glycerophospholipid metabolism ko01100 Metabolic pathways ko01110 Biosynthesis of secondary metabolites	--	--	--	IPR002123 [Phospholipid/glycerol acyltransferase]
Nitab4.5_0000009g0170	Plant disease resistance response protein	983.4	880.4	813.2	741.1	750.5	704.5	1.21898	0.035664	0.285673	up	--	--	--	--	--	--	--	--	IPR004265 [Plant disease resistance response protein]
Nitab4.5_0000009g0310	FAD-binding, type 2, CO dehydrogenase flavoprotein-like, FAD-binding, subdomain 2, Berberine/berberine-like, FAD linked oxidase, N-terminal	2292	2424.7	2698.3	986.2	1854.3	1180.3	1.84416	0.0173169	0.882964	up	4	Molecular Function:catalytic activity (GO:0003824),Molecular Function:oxidoreductase activity (GO:0016491),Molecular Function:flavin adenine dinucleotide binding (GO:0050660),Biological Process:oxidation-reduction process (GO:0055114)	--	--	--	FAD/FMN-containing dehydrogenase	C	Energy production and conversion ;	IPR006094 [FAD linked oxidase, N-terminal] ; IPR012951[Berberine/berberine-like] ; IPR016166[FAD-binding, type 2]
Nitab4.5_0000014g0430	Plant lipid transfer protein/Par allergen, Bifunctional inhibitor/plant lipid transfer protein/seed storage helical domain	670.4	884.6	509.6	351	234	233.3	2.52304	0.0227893	1.33516	up	2	Biological Process:lipid transport (GO:0006869),Molecular Function:lipid binding (GO:0008289)	--	--	--	--	--	--	IPR000528 [Plant lipid transfer protein/Par allergen] ; IPR016140[Bifunctional inhibitor/plant lipid transfer protein/seed storage helical domain]
Nitab4.5_0000015g0380	Pectinesterase, active site, Pectinesterase inhibitor domain, Pectin lyase fold, Pectinesterase, catalytic, Pectin lyase fold/virulence factor	1662.2	1765.3	1415.1	1361.4	1000.3	1171.8	1.37048	0.0413809	0.454684	up	4	Molecular Function:enzyme inhibitor activity (GO:0004857),Cellular Component:cell wall (GO:0005618),Molecular Function:pectinesterase activity (GO:0030599),Biological Process:cell wall modification (GO:0042545)	--	--	--	Pectin methylesterase and related acyl-CoA thioesterases	GI	Carbohydrate transport and metabolism ; Lipid transport and metabolism ;	IPR000070 [Pectinesterase, catalytic] ; IPR006501[Pectinesterase inhibitor domain]
Nitab4.5_0000017g0240	WEB family	488.3	475.5	415.4	370.5	375.4	312.3	1.30335	0.0241021	0.382219	up	--	--	--	--	--	--	--	--	IPR008545 [WEB family]
Nitab4.5_0000019g0020	Serine/threonine-protein kinase, active site, Protein kinase-like domain, Serine-threonine/tyrosine-protein kinase catalytic domain, Serine/threonine- / dual specificity protein kinase, catalytic domain, Protein kinase domain	406.8	454.3	343.9	252.9	272.7	257.9	1.53797	0.0124444	0.621028	up	3	Molecular Function:protein kinase activity (GO:0004672),Molecular Function:ATP binding (GO:0005524),Biological Process:protein phosphorylation (GO:0006468)	--	--	--	Ankyrin repeat	T	Signal transduction mechanisms ;	IPR000719 [Protein kinase domain] ; IPR001245[Serine-threonine/tyrosine-protein kinase catalytic domain]
Nitab4.5_0000021g0280	Aluminum-activated malate transporter	115.9	112.4	122.6	97.2	85.1	97.5	1.25411	0.00944157	0.326664	up	1	Biological Process:malate transport (GO:0015743)	--	--	--	Uncharacterized membrane protein YccC	S	Function unknown ;	IPR020966 [Aluminum-activated malate transporter]
Nitab4.5_0000022g0300	Protein kinase domain, Serine/threonine-protein kinase, active site, Protein kinase-like domain, Mitogen-activated protein (MAP) kinase, p38, Mitogen-activated protein (MAP) kinase, conserved site, Serine/threonine- / dual specificity protein kinase, catalytic domain, Protein kinase, ATP binding site	289.7	240.9	255.9	166.4	139.7	154.2	1.70867	0.00266383	0.772872	up	4	Molecular Function:protein kinase activity (GO:0004672),Molecular Function:MAP kinase activity (GO:0004707),Molecular Function:ATP binding (GO:0005524),Biological Process:protein phosphorylation (GO:0006468)	mitogen-activated protein kinase 3	2.7.11.24	ko04016 MAPK signaling pathway - plant	Serine/threonine protein kinase	T	Signal transduction mechanisms ;	IPR000719 [Protein kinase domain] ; IPR008352[Mitogen-activated protein (MAP) kinase, p38]
Nitab4.5_0000022g0310	Peroxidases heam-ligand binding site, Peroxidase, active site, Haem peroxidase, plant/fungal/bacterial, Haem peroxidase, Plant ascorbate peroxidase	1093	835.2	843	729.3	603.9	573	1.45378	0.0413168	0.539811	up	4	Molecular Function:peroxidase activity (GO:0004601),Biological Process:response to oxidative stress (GO:0006979),Molecular Function:heme binding (GO:0020037),Biological Process:oxidation-reduction process (GO:0055114)	L-ascorbate peroxidase	1.11.1.11	ko00053 Ascorbate and aldarate metabolism ko00480 Glutathione metabolism	Catalase (peroxidase I)	P	Inorganic ion transport and metabolism ;	IPR002016 [Haem peroxidase, plant/fungal/bacterial] ; IPR002207[Plant ascorbate peroxidase]
Nitab4.5_0000023g0480	Proteinase inhibitor I3, Kunitz legume, Kunitz inhibitor ST1-like	1585.3	1857.1	1527.6	549.8	661.2	631.7	2.69713	0.00061985	1.43142	up	1	Molecular Function:endopeptidase inhibitor activity (GO:0004866)	--	--	--	--	--	--	IPR002160 [Proteinase inhibitor I3, Kunitz legume]
Nitab4.5_0000024g0280	Strictosidine synthase, conserved region, Six-bladed beta-propeller, TolB-like	533.8	512.9	518.2	418.1	359.3	362.7	1.3726	0.00212615	0.45691	up	2	Biological Process:biosynthetic process (GO:0009058),Molecular Function:strictosidine synthase activity (GO:0016844)	--	--	--	Sugar lactone lactonase YvrE	G	Carbohydrate transport and metabolism ;	IPR004141 [Strictosidine synthase] ; IPR018119[Strictosidine synthase, conserved region]
Nitab4.5_0000026g0280	ATPase, AAA-type, conserved site, ATPase, AAA-type, core, P-loop containing nucleoside triphosphate hydrolase, AAA-type ATPase, N-terminal domain, AAA+ ATPase domain	189.3	156.2	164.2	119.7	115.1	109	1.48255	0.00610311	0.568079	up	1	Molecular Function:ATP binding (GO:0005524)	mitochondrial chaperone BCS1	--	--	AAA+-type ATPase, SpoVK/Ycf46/Vps4 family	MDT	Cell wall/membrane/envelope biogenesis ; Cell cycle control, cell division, chromosome partitioning ; Signal transduction mechanisms ;	IPR003593 [AAA+ ATPase domain] ; IPR003959[ATPase, AAA-type, core] ; IPR025753[AAA-type ATPase, N-terminal domain]
Nitab4.5_0000027g0470	Chalcone isomerase, 3-layer sandwich, Chalcone isomerase	3869.6	3700	3751.7	2407.3	3229.3	2800.9	1.34178	0.016647	0.424152	up	1	Molecular Function:intramolecular lyase activity (GO:0016872)	chalcone isomerase	5.5.1.6	ko00941 Flavonoid biosynthesis ko01100 Metabolic pathways ko01110 Biosynthesis of secondary metabolites	--	--	--	IPR016087 [Chalcone isomerase]
Nitab4.5_0000030g0350	Alternative oxidase	1679.6	1391	1522.7	1148.5	1112.2	1170.5	1.33869	0.010416	0.420818	up	2	Molecular Function:alternative oxidase activity (GO:0009916),Biological Process:oxidation-reduction process (GO:0055114)	ubiquinol oxidase	1.10.3.11	--	Demethoxyubiquinone hydroxylase, CLK1/Coq7/Cat5 family	H	Coenzyme transport and metabolism ;	IPR002680 [Alternative oxidase]
Nitab4.5_0000030g0360	Glycoside hydrolase, family 31, Aldolase-type TIM barrel, Glycoside hydrolase family 31, N-terminal domain, Glycoside hydrolase, superfamily, Galactose mutarotase-like domain	2660.9	2478.6	2850.4	1867.4	2048.1	1828.1	1.3911	0.00413061	0.476222	up	1	Biological Process:carbohydrate metabolic process (GO:0005975)	--	--	--	Alpha-glucosidase, glycosyl hydrolase family GH31	G	Carbohydrate transport and metabolism ;	IPR000322 [Glycoside hydrolase family 31] ; IPR025887[Glycoside hydrolase family 31, N-terminal domain] ; IPR033403[Domain of unknown function DUF5110]
Nitab4.5_0000034g0110	Peptidoglycan binding-like, Metallopeptidase, catalytic domain, Peptidase M10A, Peptidase, metallopeptidase, Peptidase M10, metallopeptidase	583.6	533.3	528.6	446.3	395.5	399.1	1.32605	0.00495626	0.407139	up	5	Molecular Function:metalloendopeptidase activity (GO:0004222),Biological Process:proteolysis (GO:0006508),Molecular Function:metallopeptidase activity (GO:0008237),Molecular Function:zinc ion binding (GO:0008270),Cellular Component:extracellular matrix (GO:0031012)	--	--	--	Predicted Zn-dependent protease	O	Posttranslational modification, protein turnover, chaperones ;	IPR001818 [Peptidase M10, metallopeptidase] ; IPR002477[Peptidoglycan binding-like] ; IPR006026[Peptidase, metallopeptidase] ; IPR021190[Peptidase M10A]
Nitab4.5_0000035g0130	Pyruvate/Phosphoenolpyruvate kinase-like domain, Phosphoenolpyruvate carboxylase, active site, Phosphoenolpyruvate carboxylase, bacterial/plant-type, Phosphoenolpyruvate carboxylase	22526.8	21658.9	19797.8	17269.9	18782.1	16867.3	1.20908	0.0206388	0.273906	up	3	Biological Process:tricarboxylic acid cycle (GO:0006099),Molecular Function:phosphoenolpyruvate carboxylase activity (GO:0008964),Biological Process:carbon fixation (GO:0015977)	phosphoenolpyruvate carboxylase	4.1.1.31	ko00620 Pyruvate metabolism ko00710 Carbon fixation in photosynthetic organisms ko01100 Metabolic pathways ko01200 Carbon metabolism	Phosphoenolpyruvate carboxylase	C	Energy production and conversion ;	IPR021135 [Phosphoenolpyruvate carboxylase]
Nitab4.5_0000036g0040	HAD-like domain, P-type ATPase, phosphorylation site, Calcium-transporting P-type ATPase, N-terminal autoinhibitory domain, Cation-transporting P-type ATPase, N-terminal, P-type ATPase, A domain, Cation-transporting P-type ATPase, P-type ATPase, transmembrane domain, Cation-transporting P-type ATPase, C-terminal, P-type ATPase, cytoplasmic domain N	411.6	409.4	383.6	267.2	293.6	275.2	1.44091	0.000498399	0.526979	up	3	Molecular Function:nucleotide binding (GO:0000166),Molecular Function:calmodulin binding (GO:0005516),Molecular Function:metal ion binding (GO:0046872)	Ca2+-transporting ATPase	3.6.3.8	--	Magnesium-transporting ATPase (P-type)	P	Inorganic ion transport and metabolism ;	IPR004014 [Cation-transporting P-type ATPase, N-terminal] ; IPR006068[Cation-transporting P-type ATPase, C-terminal] ; IPR008250[P-type ATPase, A domain] ; IPR024750[Calcium-transporting P-type ATPase, N-terminal autoinhibitory domain]
Nitab4.5_0000036g0150	Thioredoxin-like fold	2659.3	2392.7	2216.5	2110.4	1950.8	1845.7	1.23051	0.0389099	0.299256	up	--	--	--	--	--	Peroxiredoxin	O	Posttranslational modification, protein turnover, chaperones ;	IPR032801 [Peroxiredoxin-like FAM213/AAED1]
Nitab4.5_0000037g0160	Zinc finger, C2H2	2222.5	1955.9	1871.5	1596.3	1687.9	1641.2	1.22831	0.0263468	0.29667	up	--	--	--	--	--	--	--	--	--
Nitab4.5_0000037g0220		4821.4	5459.3	3865.8	3043.5	3652.7	3183.4	1.43189	0.0462066	0.517921	up	--	--	--	--	--	--	--	--	--
Nitab4.5_0000038g0360	Serine-threonine/tyrosine-protein kinase catalytic domain, Leucine-rich repeat-containing N-terminal, type 2, Protein kinase-like domain, Concanavalin A-like lectin/glucanase, subgroup, Protein kinase domain, Leucine-rich repeat	231.2	251.9	180.7	142.9	147.4	117.6	1.62736	0.0209404	0.702533	up	3	Molecular Function:protein kinase activity (GO:0004672),Molecular Function:ATP binding (GO:0005524),Biological Process:protein phosphorylation (GO:0006468)	--	--	--	TolB amino-terminal domain (function unknown)	R	General function prediction only ;	IPR000719 [Protein kinase domain] ; IPR001245[Serine-threonine/tyrosine-protein kinase catalytic domain] ; IPR013210[Leucine-rich repeat-containing N-terminal, plant-type]
Nitab4.5_0000040g0360	DOMON domain, Uncharacterised conserved protein UCP037471	6003.6	6095.8	5247.9	4788.1	4429	4398	1.27412	0.0137152	0.349504	up	--	--	--	--	--	--	--	--	IPR005018 [DOMON domain]
Nitab4.5_0000043g0340	Lipoxygenase, C-terminal, Lipoxygenase, conserved site, PLAT/LH2 domain, Lipoxygenase, Lipoxygenase, domain 3, Lipoxygenase, plant, Lipase/lipooxygenase, PLAT/LH2, Lipoxygenase, iron binding site	2491.1	2382	1765.3	1051.2	1024.3	1018	2.14592	0.0344459	1.1016	up	4	Molecular Function:protein binding (GO:0005515),Molecular Function:oxidoreductase activity (GO:0016491),Molecular Function:metal ion binding (GO:0046872),Biological Process:oxidation-reduction process (GO:0055114)	linoleate 9S-lipoxygenase	1.13.11.58	ko00591 Linoleic acid metabolism	--	--	--	IPR000907 [Lipoxygenase] ; IPR001024[PLAT/LH2 domain] ; IPR001246[Lipoxygenase, plant] ; IPR013819[Lipoxygenase, C-terminal]
Nitab4.5_0000044g0170	Plastid lipid-associated protein/fibrillin conserved domain	2766.8	2698.8	2503.9	2227.3	2087.7	2150.2	1.23268	0.00479004	0.301794	up	--	--	--	--	--	--	--	--	IPR006843 [Plastid lipid-associated protein/fibrillin conserved domain]
Nitab4.5_0000044g0240	Phosphate permease, Major facilitator superfamily domain, general substrate transporter, Major facilitator superfamily domain, General substrate transporter	1487.3	1288.5	1135	484.3	483.6	408.5	2.84133	0.00129719	1.50656	up	3	Cellular Component:integral component of membrane (GO:0016021),Molecular Function:transmembrane transporter activity (GO:0022857),Biological Process:transmembrane transport (GO:0055085)	MFS transporter, PHS family, inorganic phosphate transporter	--	--	MFS family permease	GEPR	Carbohydrate transport and metabolism ; Amino acid transport and metabolism ; Inorganic ion transport and metabolism ; General function prediction only ;	IPR005828 [Major facilitator, sugar transporter-like] ; IPR020846[Major facilitator superfamily domain]
Nitab4.5_0000046g0190	Plant lipid transfer protein/Par allergen, Bifunctional inhibitor/plant lipid transfer protein/seed storage helical domain	3019.6	3581.9	2698.3	2394.2	1744	1837.3	1.55632	0.0279458	0.63814	up	2	Biological Process:lipid transport (GO:0006869),Molecular Function:lipid binding (GO:0008289)	--	--	--	--	--	--	IPR000528 [Plant lipid transfer protein/Par allergen] ; IPR016140[Bifunctional inhibitor/plant lipid transfer protein/seed storage helical domain]
Nitab4.5_0000048g0140	Thioredoxin domain, Thioredoxin, conserved site, Thioredoxin-like fold, Thioredoxin	1029.1	992.8	956.3	757.3	717.2	746.1	1.34117	0.000474416	0.423491	up	3	Biological Process:glycerol ether metabolic process (GO:0006662),Molecular Function:protein disulfide oxidoreductase activity (GO:0015035),Biological Process:cell redox homeostasis (GO:0045454)	thioredoxin 1	--		Negative regulator of GroEL, contains thioredoxin-like and TPR-like domains	O	Posttranslational modification, protein turnover, chaperones ;	IPR005746 [Thioredoxin] ; IPR013766[Thioredoxin domain]
Nitab4.5_0000052g0160	Transmembrane protein TauE like	1064.2	1150.3	999	736.3	818.9	834.1	1.34495	0.00673267	0.427557	up	1	Cellular Component:integral component of membrane (GO:0016021)	--	--	--	--	--	--	IPR002781 [Transmembrane protein TauE-like]
Nitab4.5_0000059g0180	Protein phosphatase 2C, Protein phosphatase 2C (PP2C)-like domain, Protein phosphatase 2C, manganese/magnesium aspartate binding site	173.6	154.2	144	110.4	125.8	111.6	1.35653	0.0144115	0.439917	up	3	Molecular Function:catalytic activity (GO:0003824),Molecular Function:protein serine/threonine phosphatase activity (GO:0004722),Biological Process:protein dephosphorylation (GO:0006470)	--	--	--	Serine/threonine protein phosphatase PrpC	T	Signal transduction mechanisms ;	IPR001932 [PPM-type phosphatase domain] ; IPR015655[Protein phosphatase 2C family]
Nitab4.5_0000059g0310	Inosine/uridine-preferring nucleoside hydrolase domain, Inosine/uridine-preferring nucleoside hydrolase	293.7	274.1	259.3	191.4	207.3	188.2	1.40927	0.00229694	0.494947	up	--	--	--	--	--	Inosine-uridine nucleoside N-ribohydrolase	F	Nucleotide transport and metabolism ;	IPR001910 [Inosine/uridine-preferring nucleoside hydrolase domain] ; IPR023186[Inosine/uridine-preferring nucleoside hydrolase]
Nitab4.5_0000059g0410	P-loop containing nucleoside triphosphate hydrolase, ABC transporter-like, ABC transporter type 1, transmembrane domain, ABC transporter, transmembrane domain, AAA+ ATPase domain, ABC transporter, conserved site	2082.5	1754.4	1819	1166.8	1284	1165.2	1.56413	0.00322801	0.645362	up	5	Molecular Function:ATP binding (GO:0005524),Biological Process:transport (GO:0006810),Cellular Component:integral component of membrane (GO:0016021),Molecular Function:ATPase activity (GO:0016887),Biological Process:transmembrane transport (GO:0055085)	--	--	--	ABC-type multidrug transport system, ATPase and permease component	V	Defense mechanisms ;	IPR003439 [ABC transporter-like] ; IPR003593[AAA+ ATPase domain] ; IPR011527[ABC transporter type 1, transmembrane domain]
Nitab4.5_0000060g0050	Rubber elongation factor	670.9	576.2	590.1	393.9	438.6	434.9	1.44958	0.00442789	0.535637	up	--	--	--	--	--	--	--	--	IPR008802 [Rubber elongation factor]
Nitab4.5_0000071g0170	L-Aspartase-like, Phenylalanine ammonia-lyase, Phenylalanine ammonia-lyase, shielding domain, Phenylalanine/histidine ammonia-lyases, active site, Aromatic amino acid lyase, Fumarase/histidase, N-terminal	1520	1336.3	1485.8	1205.4	1202	1164.2	1.21573	0.0113902	0.281822	up	--	--	phenylalanine ammonia-lyase	4.3.1.24	ko00360 Phenylalanine metabolism ko00940 Phenylpropanoid biosynthesis ko01100 Metabolic pathways ko01110 Biosynthesis of secondary metabolites	Histidine ammonia-lyase	E	Amino acid transport and metabolism ;	IPR001106 [Aromatic amino acid lyase]
Nitab4.5_0000080g0160	C2 domain	618.2	745.3	508.8	359.6	299.5	308.7	1.93459	0.0130977	0.952031	up	1	Molecular Function:protein binding (GO:0005515)	--	--	--	--	--	--	IPR000008 [C2 domain]
Nitab4.5_0000080g0340	Calreticulin/calnexin, P domain, Concanavalin A-like lectin/glucanases superfamily, Calreticulin/calnexin, Calreticulin, Concanavalin A-like lectin/glucanase, subgroup, Calreticulin/calnexin, conserved site	10196.4	9909.1	8946.9	6100.1	5746.7	5713.3	1.65446	0.000648846	0.726356	up	4	Molecular Function:calcium ion binding (GO:0005509),Cellular Component:endoplasmic reticulum (GO:0005783),Biological Process:protein folding (GO:0006457),Molecular Function:unfolded protein binding (GO:0051082)	calreticulin	--	ko04141 Protein processing in endoplasmic reticulum ko04145 Phagosome	--	--	--	IPR001580 [Calreticulin/calnexin]
Nitab4.5_0000081g0120	RmlC-like cupin domain, Germin, Cupin 1, RmlC-like jelly roll fold, Germin, manganese binding site	2160	2057.4	1739.3	1589.1	1519.7	1532.2	1.28349	0.02691	0.360078	up	2	Molecular Function:manganese ion binding (GO:0030145),Molecular Function:nutrient reservoir activity (GO:0045735)	--	--	--	Oxalate decarboxylase/archaeal phosphoglucose isomerase, cupin superfamily	G	Carbohydrate transport and metabolism ;	IPR001929 [Germin] ; IPR006045[Cupin 1]
Nitab4.5_0000088g0100	Glycoside hydrolase, family 3, N-terminal, Glycoside hydrolase family 3 C-terminal domain, Glycoside hydrolase, superfamily, Glycoside hydrolase family 3, Fibronectin type III-like domain	486.7	436.5	438.7	378.1	374	368	1.21587	0.00837635	0.281993	up	1	Biological Process:carbohydrate metabolic process (GO:0005975)	xylan 1,4-beta-xylosidase	3.2.1.37	ko00520 Amino sugar and nucleotide sugar metabolism ko01100 Metabolic pathways	Periplasmic beta-glucosidase and related glycosidases	G	Carbohydrate transport and metabolism ;	IPR001764 [Glycoside hydrolase, family 3, N-terminal] ; IPR002772[Glycoside hydrolase family 3 C-terminal domain] ; IPR026891[Fibronectin type III-like domain]
Nitab4.5_0000090g0160	Cysteine-rich secretory protein, allergen V5/Tpx-1-related, CAP domain	367.3	349.8	308.2	177.2	270.4	219.4	1.53718	0.0205528	0.620287	up	--	--	--	--	--	Uncharacterized conserved protein YkwD, contains CAP (CSP/antigen 5/PR1) domain	S	Function unknown ;	IPR001283 [Cysteine-rich secretory protein, allergen V5/Tpx-1-related] ; IPR014044[CAP domain]
Nitab4.5_0000091g0420	Oxoglutarate/iron-dependent dioxygenase, Isopenicillin N synthase-like	1755.1	1694.1	1646.1	1036.9	1095.7	958.8	1.64822	0.000191198	0.720907	up	2	Molecular Function:oxidoreductase activity (GO:0016491),Biological Process:oxidation-reduction process (GO:0055114)	aminocyclopropanecarboxylate oxidase	1.14.17.4	ko00270 Cysteine and methionine metabolism ko01100 Metabolic pathways ko01110 Biosynthesis of secondary metabolites	Isopenicillin N synthase and related dioxygenases	Q	Secondary metabolites biosynthesis, transport and catabolism ;	IPR005123 [Oxoglutarate/iron-dependent dioxygenase]
Nitab4.5_0000092g0030	Immunoglobulin-like fold, Carbohydrate binding module family 20, Glycoside hydrolase, catalytic domain, Carbohydrate-binding-like fold, Glycoside hydrolase, superfamily, Glycoside hydrolase, family 77	2158	2084.5	1950.1	1769.3	1748.7	1639.9	1.2006	0.00910222	0.263761	up	3	Molecular Function:4-alpha-glucanotransferase activity (GO:0004134),Biological Process:carbohydrate metabolic process (GO:0005975),Molecular Function:starch binding (GO:2001070)	4-alpha-glucanotransferase	2.4.1.25	ko00500 Starch and sucrose metabolism ko01100 Metabolic pathways	4-alpha-glucanotransferase	G	Carbohydrate transport and metabolism ;	IPR002044 [Carbohydrate binding module family 20] ; IPR003385[Glycoside hydrolase, family 77]
Nitab4.5_0000092g0070	Translation initiation factor SUI1, Eukaryotic translation initiation factor SUI1	158.9	126.1	145.7	102.5	116.5	119.5	1.27238	0.0475177	0.347527	up	2	Molecular Function:translation initiation factor activity (GO:0003743),Biological Process:translational initiation (GO:0006413)	translation initiation factor 1	--	ko03013 RNA transport	Translation initiation factor 1 (eIF-1/SUI1)	J	Translation, ribosomal structure and biogenesis ;	IPR001950 [SUI1 domain]
Nitab4.5_0000096g0120	Cytochrome P450, E-class, group I, Cytochrome P450, Cytochrome P450, conserved site	142.2	160.9	147.8	94.6	122.6	106.7	1.3921	0.012538	0.477259	up	3	Molecular Function:iron ion binding (GO:0005506),Molecular Function:heme binding (GO:0020037),Biological Process:oxidation-reduction process (GO:0055114)	unsaturated fatty acid epoxidase	1.14.-.-	--	Cytochrome P450	QV	Secondary metabolites biosynthesis, transport and catabolism ; Defense mechanisms ;	IPR001128 [Cytochrome P450] ; IPR002401[Cytochrome P450, E-class, group I]
Nitab4.5_0000097g0050	3-hydroxyacyl-CoA dehydrogenase, NAD binding, 3-hydroxyacyl-CoA dehydrogenase, C-terminal, Dehydrogenase, multihelical, NAD(P)-binding domain, 6-phosphogluconate dehydrogenase, C-terminal-like, Enoyl-CoA hydratase/isomerase, conserved site, Crotonase superfamily	4448.1	4328.3	3824.6	3155	3140.5	3409.9	1.29835	0.0100768	0.376679	up	8	Molecular Function:catalytic activity (GO:0003824),Molecular Function:3-hydroxyacyl-CoA dehydrogenase activity (GO:0003857),Cellular Component:peroxisome (GO:0005777),Biological Process:fatty acid metabolic process (GO:0006631),Biological Process:fatty acid beta-oxidation (GO:0006635),Biological Process:metabolic process (GO:0008152),Molecular Function:oxidoreductase activity (GO:0016491),Biologi…	--	--	ko00071 Fatty acid degradation ko00592 alpha-Linolenic acid metabolism ko01100 Metabolic pathways ko01110 Biosynthesis of secondary metabolites ko01212 Fatty acid metabolism	3-hydroxyacyl-CoA dehydrogenase	I	Lipid transport and metabolism ;	IPR001753 [Crotonase superfamily] ; IPR006108[3-hydroxyacyl-CoA dehydrogenase, C-terminal] ; IPR006176[3-hydroxyacyl-CoA dehydrogenase, NAD binding] ; IPR033346[Peroxisomal fatty acid beta-oxidation multifunctional protein AIM1]
Nitab4.5_0000101g0270	Phenylalanine ammonia-lyase, Fumarase/histidase, N-terminal, Aromatic amino acid lyase, Phenylalanine ammonia-lyase, shielding domain, Phenylalanine/histidine ammonia-lyases, active site, L-Aspartase-like	4352.1	3819	4093.9	2144.9	2613.4	2311.3	1.73489	0.00109863	0.794847	up	--	--	phenylalanine ammonia-lyase	4.3.1.24	ko00360 Phenylalanine metabolism ko00940 Phenylpropanoid biosynthesis ko01100 Metabolic pathways ko01110 Biosynthesis of secondary metabolites	Histidine ammonia-lyase	E	Amino acid transport and metabolism ;	IPR001106 [Aromatic amino acid lyase]
Nitab4.5_0000102g0010	Class II glutamine amidotransferase domain, Asparagine synthase, Glutamine amidotransferase type 2 domain, Asparagine synthase, glutamine-hydrolyzing, Rossmann-like alpha/beta/alpha sandwich fold	589.8	529.8	486.3	347.9	311.1	289	1.69399	0.00316407	0.760423	up	2	Molecular Function:asparagine synthase (glutamine-hydrolyzing) activity (GO:0004066),Biological Process:asparagine biosynthetic process (GO:0006529)	--	--	--	Asparagine synthetase B (glutamine-hydrolyzing)	E	Amino acid transport and metabolism ;	IPR001962 [Asparagine synthase] ; IPR017932[Glutamine amidotransferase type 2 domain]
Nitab4.5_0000105g0250	Cytochrome P450, E-class, group I, Cytochrome P450, Cytochrome P450, conserved site	7302.2	6821.6	6605.5	4131.5	4492.7	4006.4	1.6412	0.000432191	0.714748	up	3	Molecular Function:iron ion binding (GO:0005506),Molecular Function:heme binding (GO:0020037),Biological Process:oxidation-reduction process (GO:0055114)	trans-cinnamate 4-monooxygenase	1.14.13.11	ko00130 Ubiquinone and other terpenoid-quinone biosynthesis ko00360 Phenylalanine metabolism ko00940 Phenylpropanoid biosynthesis ko00941 Flavonoid biosynthesis ko00945 Stilbenoid, diarylheptanoid and gingerol biosynthesis ko01100 Metabolic pathways ko01110 Biosynthesis of secondary metabolites	Cytochrome P450	QV	Secondary metabolites biosynthesis, transport and catabolism ; Defense mechanisms ;	IPR001128 [Cytochrome P450] ; IPR002401[Cytochrome P450, E-class, group I]
Nitab4.5_0000106g0330	Chaperonin Cpn60, GroEL-like equatorial domain, Chaperonin Cpn60, conserved site, GroEL-like apical domain, Chaperonin Cpn60/TCP-1	9404	10209.9	10156.1	6122.6	8107.9	6655.5	1.42536	0.0102485	0.511323	up	3	Molecular Function:ATP binding (GO:0005524),Cellular Component:cytoplasm (GO:0005737),Biological Process:protein refolding (GO:0042026)	--	--	--	Chaperonin GroEL (HSP60 family)	O	Posttranslational modification, protein turnover, chaperones ;	IPR001844 [Chaperonin Cpn60] ; IPR002423[Chaperonin Cpn60/TCP-1 family]
Nitab4.5_0000113g0030	Spermidine/spermine synthases family	325.3	331.3	341.8	213.3	285.5	248.4	1.33619	0.0173409	0.418123	up	--	--	spermidine synthase	2.5.1.16	ko00270 Cysteine and methionine metabolism ko00330 Arginine and proline metabolism ko00410 beta-Alanine metabolism ko00480 Glutathione metabolism ko01100 Metabolic pathways	Spermidine synthase	E	Amino acid transport and metabolism ;	IPR030374 [Polyamine biosynthesis domain]
Nitab4.5_0000118g0080	Cytochrome P450, E-class, group I, Cytochrome P450	511.1	495.9	456.5	422.7	357.3	344.8	1.30112	0.0178913	0.379754	up	3	Molecular Function:iron ion binding (GO:0005506),Molecular Function:heme binding (GO:0020037),Biological Process:oxidation-reduction process (GO:0055114)	cytochrome P450 family 2 subfamily J	1.14.14.1	ko00590 Arachidonic acid metabolism ko00591 Linoleic acid metabolism ko01100 Metabolic pathways	Cytochrome P450	QV	Secondary metabolites biosynthesis, transport and catabolism ; Defense mechanisms ;	IPR001128 [Cytochrome P450] ; IPR002401[Cytochrome P450, E-class, group I]
Nitab4.5_0000125g0380	P-loop containing nucleoside triphosphate hydrolase, ABC transporter-like, ABC-2 type transporter, AAA+ ATPase domain, Plant PDR ABC transporter associated	200.3	185.8	167.4	112.4	84.1	79.1	2.00835	0.0027596	1.00601	up	3	Molecular Function:ATP binding (GO:0005524),Cellular Component:membrane (GO:0016020),Molecular Function:ATPase activity (GO:0016887)	--	--	--	Forkhead associated (FHA) domain, binds pSer, pThr, pTyr	T	Signal transduction mechanisms ;	IPR003439 [ABC transporter-like] ; IPR003593[AAA+ ATPase domain] ; IPR013525[ABC-2 type transporter] ; IPR013581[Plant PDR ABC transporter associated]
Nitab4.5_0000127g0140	ABC transporter type 1, transmembrane domain, ABC transporter, conserved site, P-loop containing nucleoside triphosphate hydrolase, ABC transporter-like, ABC transporter, transmembrane domain, AAA+ ATPase domain	59.7	62.8	69.4	54.8	47.1	51.2	1.25343	0.0233881	0.32588	up	5	Molecular Function:ATP binding (GO:0005524),Biological Process:transport (GO:0006810),Cellular Component:integral component of membrane (GO:0016021),Molecular Function:ATPase activity (GO:0016887),Biological Process:transmembrane transport (GO:0055085)	ATP-binding cassette, subfamily B (MDR/TAP), member 1	3.6.3.44	ko02010 ABC transporters	ABC-type multidrug transport system, ATPase and permease component	V	Defense mechanisms ;	IPR003439 [ABC transporter-like] ; IPR003593[AAA+ ATPase domain] ; IPR011527[ABC transporter type 1, transmembrane domain]
Nitab4.5_0000130g0040	SGNH hydrolase-type esterase domain, Lipase, GDSL	1129.9	1074.8	963.3	758.6	817.5	805	1.33048	0.00734794	0.411944	up	--	--	--	--	--	Phospholipase/lecithinase/hemolysin	IR	Lipid transport and metabolism ; General function prediction only ;	IPR001087 [GDSL lipase/esterase]
Nitab4.5_0000130g0220	Transferase, Chloramphenicol acetyltransferase-like domain	1307.5	1320.5	1132.3	827.2	850.5	985.5	1.41195	0.00947791	0.497687	up	--	--	--	--	--	--	--	--	IPR003480 [Transferase]
Nitab4.5_0000130g0230	Cytochrome P450, Cytochrome P450, E-class, group IV	6133.3	6398	5868.6	5027	5010.8	4817.4	1.23862	0.00210591	0.30873	up	4	Molecular Function:monooxygenase activity (GO:0004497),Molecular Function:iron ion binding (GO:0005506),Molecular Function:heme binding (GO:0020037),Biological Process:oxidation-reduction process (GO:0055114)	hydroperoxide lyase	4.1.2.-	ko00592 alpha-Linolenic acid metabolism ko01110 Biosynthesis of secondary metabolites	Cytochrome P450	QV	Secondary metabolites biosynthesis, transport and catabolism ; Defense mechanisms ;	IPR001128 [Cytochrome P450] ; IPR002403[Cytochrome P450, E-class, group IV]
Nitab4.5_0000130g0350	Saposin-like, Aspartic peptidase, active site, Saposin B, Aspartic peptidase domain, Aspartic peptidase, Saposin-like type B, 2, Saposin-like type B, 1	8988.4	9551.3	8135.7	6904.2	7015.8	6581.4	1.30115	0.0088521	0.379787	up	3	Molecular Function:aspartic-type endopeptidase activity (GO:0004190),Biological Process:proteolysis (GO:0006508),Biological Process:lipid metabolic process (GO:0006629)	phytepsin	3.4.23.40	--	--	--	--	IPR001461 [Aspartic peptidase A1 family] ; IPR007856[Saposin-like type B, region 1] ; IPR008138[Saposin B type, region 2] ; IPR008139[Saposin B type domain] ; IPR033121[Peptidase family A1 domain]
Nitab4.5_0000131g0030	Chloroquine resistance transporter-related	1325.1	1264.4	1270.4	892.7	818.8	846.7	1.50883	0.000115187	0.593434	up	--	--	--	--	--	--	--	--	IPR013936 [Chloroquine-resistance transporter-like]
Nitab4.5_0000136g0100	Fructose-bisphosphate aldolase, class-I, Aldolase-type TIM barrel	17322.3	18596.5	16145.4	11575.3	13012.8	12098.6	1.41916	0.00338496	0.505035	up	2	Molecular Function:fructose-bisphosphate aldolase activity (GO:0004332),Biological Process:glycolytic process (GO:0006096)	fructose-bisphosphate aldolase, class I	4.1.2.13	ko00010 Glycolysis / Gluconeogenesis ko00030 Pentose phosphate pathway ko00051 Fructose and mannose metabolism ko00710 Carbon fixation in photosynthetic organisms ko01100 Metabolic pathways ko01110 Biosynthesis of secondary metabolites ko01200 Carbon metabolism ko01230 Biosynthesis of amino acids	Fructose-bisphosphate aldolase class 1	G	Carbohydrate transport and metabolism ;	IPR000741 [Fructose-bisphosphate aldolase, class-I]
Nitab4.5_0000137g0100	PLAT/LH2 domain, Lipoxygenase, domain 3, Lipoxygenase, C-terminal, Lipase/lipooxygenase, PLAT/LH2, Lipoxygenase, iron binding site, Lipoxygenase, Lipoxygenase, conserved site, Lipoxygenase, plant	5709.3	6149.7	4086.4	2694.5	3241.8	3152.6	1.75438	0.0245213	0.810963	up	4	Molecular Function:protein binding (GO:0005515),Molecular Function:oxidoreductase activity (GO:0016491),Molecular Function:metal ion binding (GO:0046872),Biological Process:oxidation-reduction process (GO:0055114)	--	--	--	--	--	--	IPR000907 [Lipoxygenase] ; IPR001024[PLAT/LH2 domain] ; IPR001246[Lipoxygenase, plant] ; IPR013819[Lipoxygenase, C-terminal]
Nitab4.5_0000143g0260	Fumarylacetoacetase, N-terminal, Fumarylacetoacetase, C-terminal, Fumarylacetoacetase, Fumarylacetoacetase, C-terminal-related	3385.9	3414.3	3057.1	2581.7	2890.8	2682.6	1.20873	0.0178904	0.27349	up	4	Molecular Function:catalytic activity (GO:0003824),Molecular Function:fumarylacetoacetase activity (GO:0004334),Biological Process:metabolic process (GO:0008152),Biological Process:aromatic amino acid family metabolic process (GO:0009072)	fumarylacetoacetase	3.7.1.2	ko00350 Tyrosine metabolism ko01100 Metabolic pathways	2-keto-4-pentenoate hydratase/2-oxohepta-3-ene-1,7-dioic acid hydratase (catechol pathway)	Q	Secondary metabolites biosynthesis, transport and catabolism ;	IPR005959 [Fumarylacetoacetase] ; IPR011234[Fumarylacetoacetase, C-terminal-related] ; IPR015377[Fumarylacetoacetase, N-terminal]
Nitab4.5_0000143g0410	Mitochondrial pyruvate carrier	1693.8	1679.4	1555.8	1419.7	1346.8	1050	1.2915	0.037713	0.369045	up	2	Cellular Component:mitochondrial inner membrane (GO:0005743),Biological Process:mitochondrial pyruvate transport (GO:0006850)	mitochondrial pyruvate carrier 2	--	--	--	--	--	IPR005336 [Mitochondrial pyruvate carrier]
Nitab4.5_0000147g0060	Peptidase S10, serine carboxypeptidase, Peptidase S10, serine carboxypeptidase, active site	4387	4503.4	3810	2870.3	3150.1	3003.1	1.40748	0.00588711	0.493115	up	2	Molecular Function:serine-type carboxypeptidase activity (GO:0004185),Biological Process:proteolysis (GO:0006508)	serine carboxypeptidase-like clade II	3.4.16.-	--	Carboxypeptidase C (cathepsin A)	E	Amino acid transport and metabolism ;	IPR001563 [Peptidase S10, serine carboxypeptidase]
Nitab4.5_0000147g0370	Peptidyl-prolyl cis-trans isomerase, FKBP-type, Peptidyl-prolyl cis-trans isomerase, FKBP-type, domain	120.1	126.8	122.4	106.6	93.4	104.6	1.21241	0.00906205	0.277877	up	--	--	--	--	--	FKBP-type peptidyl-prolyl cis-trans isomerase	O	Posttranslational modification, protein turnover, chaperones ;	IPR001179 [FKBP-type peptidyl-prolyl cis-trans isomerase domain] ; IPR023566[Peptidyl-prolyl cis-trans isomerase, FKBP-type]
Nitab4.5_0000147g0390	Serine hydrolase FSH	981.8	979.4	899.9	792.6	784.3	739.4	1.2352	0.00453287	0.304748	up	--	--	--	--	--	--	--	--	IPR005645 [Serine hydrolase FSH]
Nitab4.5_0000151g0140	Aspartic peptidase domain, Aspartic peptidase, Aspartic peptidase, active site	5321.3	5678.9	4665.1	3840.6	3259.9	3377.8	1.49502	0.0074853	0.580168	up	2	Molecular Function:aspartic-type endopeptidase activity (GO:0004190),Biological Process:proteolysis (GO:0006508)	--	--	--	--	--	--	IPR001461 [Aspartic peptidase A1 family] ; IPR032799[Xylanase inhibitor, C-terminal] ; IPR032861[Xylanase inhibitor, N-terminal] ; IPR033121[Peptidase family A1 domain]
Nitab4.5_0000152g0130	Armadillo-type fold, Protein of unknown function DUF3437, Armadillo-like helical	326.8	305.3	331.5	265.8	281.9	247.6	1.21162	0.0117706	0.276935	up	--	--	proteasome activator subunit 4	--	ko03050 Proteasome	--	--	--	IPR021843 [Protein of unknown function DUF3437] ; IPR032430[Proteasome activator Blm10, mid region]
Nitab4.5_0000152g0280	Annexin repeat, Annexin, Annexin repeat, conserved site, Annexin, plant	1817.4	2021.3	1873.4	1560	1374.7	1329	1.3397	0.00660657	0.421915	up	2	Molecular Function:calcium ion binding (GO:0005509),Molecular Function:calcium-dependent phospholipid binding (GO:0005544)	annexin D	--	--	--	--	--	IPR001464 [Annexin] ; IPR018502[Annexin repeat]
Nitab4.5_0000154g0300	Glycosyl transferase, family 35, Glycogen/starch/alpha-glucan phosphorylase	28980.5	27264.1	28797.5	18373	21574.5	20125.2	1.41565	0.00149222	0.501468	up	2	Biological Process:carbohydrate metabolic process (GO:0005975),Molecular Function:glycogen phosphorylase activity (GO:0008184)	glycogen phosphorylase	2.4.1.1	ko00500 Starch and sucrose metabolism ko01100 Metabolic pathways ko01110 Biosynthesis of secondary metabolites	Glucan phosphorylase	G	Carbohydrate transport and metabolism ;	IPR000811 [Glycosyl transferase, family 35]
Nitab4.5_0000161g0160	von Willebrand factor, type A, Copine	54.3	46.7	47.2	36.4	35.6	37.5	1.35342	0.00684496	0.436615	up	--	--	E3 ubiquitin-protein ligase RGLG	2.3.2.27	--	--	--	--	IPR002035 [von Willebrand factor, type A] ; IPR010734[Copine]
Nitab4.5_0000163g0110	Cellulose synthase	1904.9	1853.4	1719.2	1447.9	1289.8	1248.5	1.37412	0.00377113	0.458503	up	3	Cellular Component:membrane (GO:0016020),Molecular Function:cellulose synthase (UDP-forming) activity (GO:0016760),Biological Process:cellulose biosynthetic process (GO:0030244)	--	--	--	Glycosyltransferase, catalytic subunit of cellulose synthase and poly-beta-1,6-N-acetylglucosamine synthase	N	Cell motility ;	IPR005150 [Cellulose synthase]
Nitab4.5_0000163g0320	NADH-ubiquinone oxidoreductase, 21kDa subunit, N-terminal	1116.7	1152.1	1120.5	943.2	980	883.3	1.20766	0.00305226	0.272215	up	--	--	--	--	--	--	--	--	IPR019721 [NADH-ubiquinone oxidoreductase, 21kDa subunit, N-terminal]
Nitab4.5_0000171g0290	Protein kinase-like domain, UbiB domain	4004.8	3478.7	3649.7	3073.1	3018.1	2928.7	1.23429	0.011805	0.303685	up	--	--	aarF domain-containing kinase	--	--	Predicted unusual protein kinase regulating ubiquinone biosynthesis, AarF/ABC1/UbiB family	HT	Coenzyme transport and metabolism ; Signal transduction mechanisms ;	IPR004147 [UbiB domain]
Nitab4.5_0000180g0060	Alpha/beta hydrolase fold-3	586.8	563.6	564.9	478.7	460.1	424.5	1.2582	0.00262588	0.331358	up	2	Biological Process:metabolic process (GO:0008152),Molecular Function:hydrolase activity (GO:0016787)	--	--	--	--	--	--	IPR013094 [Alpha/beta hydrolase fold-3]
Nitab4.5_0000180g0140	Glycoside hydrolase, family 17, Glycoside hydrolase, catalytic domain, Glycoside hydrolase, superfamily	6024.6	4633.4	4841.9	2833	1926.8	1957.9	2.30732	0.0050785	1.20622	up	1	Biological Process:carbohydrate metabolic process (GO:0005975)	--	--	--	--	--	--	IPR000490 [Glycoside hydrolase family 17]
Nitab4.5_0000181g0120	Aquaporin-like, Major intrinsic protein, conserved site, Major intrinsic protein	293.2	252.7	233.7	188.4	207.4	188.4	1.33447	0.0250852	0.416272	up	3	Molecular Function:transporter activity (GO:0005215),Biological Process:transport (GO:0006810),Cellular Component:membrane (GO:0016020)	aquaporin PIP	--	--	Glycerol uptake facilitator and related aquaporins (Major Intrinsic Protein Family)	G	Carbohydrate transport and metabolism ;	IPR000425 [Major intrinsic protein] ; IPR034294[Aquaporin transporter]
Nitab4.5_0000184g0080	Triose-phosphate transporter domain	697.4	561.8	581.4	482.2	436.4	425.4	1.36949	0.02239	0.453643	up	--	--	--	--	--	--	--	--	IPR004853 [Sugar phosphate transporter domain]
Nitab4.5_0000185g0250	Glycoside hydrolase, family 14, conserved site, Glycoside hydrolase, family 14B, plant, Glycoside hydrolase, family 14, Glycoside hydrolase, catalytic domain, Glycoside hydrolase, superfamily	84.5	94.5	74.5	69.8	67	64.2	1.26119	0.0432941	0.33479	up	2	Biological Process:polysaccharide catabolic process (GO:0000272),Molecular Function:beta-amylase activity (GO:0016161)	beta-amylase	3.2.1.2	ko00500 Starch and sucrose metabolism	Beta-galactosidase GanA	G	Carbohydrate transport and metabolism ;	IPR001371 [Glycoside hydrolase, family 14B, plant] ; IPR001554[Glycoside hydrolase, family 14]
Nitab4.5_0000193g0010	Pyridoxal phosphate-dependent transferase, Aminotransferase, class I/classII, Pyridoxal phosphate-dependent transferase, major region, subdomain 2, Pyridoxal phosphate-dependent transferase, major region, subdomain 1	11306.4	11615.8	10973.3	8547.6	9066.5	8956.4	1.27568	0.000556818	0.351268	up	2	Biological Process:biosynthetic process (GO:0009058),Molecular Function:pyridoxal phosphate binding (GO:0030170)	--	--	--	Aspartate/methionine/tyrosine aminotransferase	E	Amino acid transport and metabolism ;	IPR004839 [Aminotransferase, class I/classII]
Nitab4.5_0000200g0110	Reticulon	56	61.9	64.3	40	51.1	36.3	1.43014	0.0229131	0.516158	up	--	--	--	--	--	--	--	--	IPR003388 [Reticulon]
Nitab4.5_0000200g0190	UDP-glucuronosyl/UDP-glucosyltransferase	9125.2	7699.7	8264.7	5685.1	6783.8	5843.2	1.37011	0.0136985	0.454292	up	1	Biological Process:metabolic process (GO:0008152)	--	--	--	UDP:flavonoid glycosyltransferase YjiC, YdhE family	G	Carbohydrate transport and metabolism ;	IPR002213 [UDP-glucuronosyl/UDP-glucosyltransferase]
Nitab4.5_0000201g0250	Leucine-rich repeat, Leucine-rich repeat-containing N-terminal, type 2, Leucine-rich repeat, typical subtype	713.9	710.8	623.5	425.3	504.3	424.8	1.51226	0.00432392	0.596703	up	1	Molecular Function:protein binding (GO:0005515)	--	--	--	Leucine-rich repeat (LRR) protein	K	Transcription ;	IPR001611 [Leucine-rich repeat] ; IPR003591[Leucine-rich repeat, typical subtype] ; IPR013210[Leucine-rich repeat-containing N-terminal, plant-type]
Nitab4.5_0000202g0020	Lipase, GDSL, SGNH hydrolase-type esterase domain	6081	7487.1	5811.4	5057.4	3889.5	3630.4	1.54083	0.0289972	0.623709	up	--	--	--	--	--	Lysophospholipase L1 or related esterase	E	Amino acid transport and metabolism ;	IPR013830 [SGNH hydrolase-type esterase domain]
Nitab4.5_0000203g0150	Thioredoxin-like fold, Thioredoxin, conserved site	14476	12592.8	11392.4	8533.6	7847.7	7766	1.59277	0.00683189	0.671542	up	1	Biological Process:cell redox homeostasis (GO:0045454)	nucleoredoxin	1.8.1.8	--	Thiol-disulfide isomerase or thioredoxin	O	Posttranslational modification, protein turnover, chaperones ;	IPR012336 [Thioredoxin-like fold] ; IPR013766[Thioredoxin domain]
Nitab4.5_0000207g0030	Multi antimicrobial extrusion protein	574.1	546.2	568.4	458.9	433.6	396.1	1.31049	0.00269214	0.390109	up	5	Biological Process:drug transmembrane transport (GO:0006855),Molecular Function:drug transmembrane transporter activity (GO:0015238),Molecular Function:antiporter activity (GO:0015297),Cellular Component:membrane (GO:0016020),Biological Process:transmembrane transport (GO:0055085)	multidrug resistance protein, MATE family	--	--	Na+-driven multidrug efflux pump	V	Defense mechanisms ;	IPR002528 [Multi antimicrobial extrusion protein]
Nitab4.5_0000210g0010	Amino acid/polyamine transporter I	522	461.5	428.9	391.1	393.1	359.9	1.23451	0.0380057	0.303936	up	3	Biological Process:amino acid transmembrane transport (GO:0003333),Molecular Function:amino acid transmembrane transporter activity (GO:0015171),Cellular Component:membrane (GO:0016020)	basic amino acid/polyamine antiporter, APA family	--	--	Amino acid transporter	E	Amino acid transport and metabolism ;	IPR002293 [Amino acid/polyamine transporter I] ; IPR029485[Cationic amino acid transporter, C-terminal]
Nitab4.5_0000223g0090	Aldose 1-/Glucose-6-phosphate 1-epimerase, Galactose mutarotase-like domain, Glycoside hydrolase-type carbohydrate-binding, subgroup, Glucose-6-phosphate 1-epimerase	527.6	531.8	478.2	446.6	391.1	353.8	1.29047	0.0226181	0.367901	up	2	Biological Process:carbohydrate metabolic process (GO:0005975),Molecular Function:isomerase activity (GO:0016853)	glucose-6-phosphate 1-epimerase	5.1.3.15	ko00010 Glycolysis / Gluconeogenesis ko01100 Metabolic pathways ko01110 Biosynthesis of secondary metabolites	D-hexose-6-phosphate mutarotase	G	Carbohydrate transport and metabolism ;	IPR008183 [Aldose 1-/Glucose-6-phosphate 1-epimerase]
Nitab4.5_0000234g0210		301.6	262.8	257.6	215.5	218.7	243.5	1.21293	0.0431598	0.278492	up	--	--	--	--	--	Pimeloyl-ACP methyl ester carboxylesterase	HR	Coenzyme transport and metabolism ; General function prediction only ;	IPR000073 [Alpha/beta hydrolase fold-1]
Nitab4.5_0000245g0240	Leucine-rich repeat, Leucine-rich repeat, typical subtype	41.6	56.1	56	21.3	19.7	17.5	2.62735	0.00302173	1.39361	up	1	Molecular Function:protein binding (GO:0005515)	--	--	--	Leucine-rich repeat (LRR) protein	K	Transcription ;	IPR001611 [Leucine-rich repeat] ; IPR003591[Leucine-rich repeat, typical subtype]
Nitab4.5_0000246g0160	DJ-1, ThiJ/PfpI, Protein kinase, ATP binding site, Serine/threonine-protein kinase, active site, Protein kinase domain, Serine/threonine- / dual specificity protein kinase, catalytic domain, Protein kinase-like domain	4365.2	4082.7	3845.9	3460.2	3426.3	3339.3	1.20223	0.011111	0.265717	up	3	Molecular Function:protein kinase activity (GO:0004672),Molecular Function:ATP binding (GO:0005524),Biological Process:protein phosphorylation (GO:0006468)	protein deglycase	3.5.1.124	--	Putative intracellular protease/amidase	R	General function prediction only ;	IPR000719 [Protein kinase domain] ; IPR002818[DJ-1/PfpI]
Nitab4.5_0000246g0260	Bulb-type lectin domain	1217.6	1295.1	1204.5	809.6	759.7	690.5	1.64492	0.000404296	0.718021	up	--	--	--	--	--	Nucleoid-associated protein YgaU, contains BON and LysM domains	S	Function unknown ;	IPR001480 [Bulb-type lectin domain]
Nitab4.5_0000246g0290	Bulb-type lectin domain	4573	4772.6	4182.6	3919.9	3155.7	3468.2	1.28305	0.0241365	0.359575	up	--	--	--	--	--	Nucleoid-associated protein YgaU, contains BON and LysM domains	S	Function unknown ;	IPR001480 [Bulb-type lectin domain]
Nitab4.5_0000254g0250	Protein of unknown function DUF538	1816.5	1767	1509.2	1246.6	1175.7	1184.9	1.41182	0.00717225	0.497551	up	--	--	--	--	--	--	--	--	IPR007493 [Protein of unknown function DUF538]
Nitab4.5_0000259g0080	UDP-glucuronosyl/UDP-glucosyltransferase	1012.9	863.1	985.9	777.8	684.9	795.7	1.26722	0.0249049	0.341672	up	1	Biological Process:metabolic process (GO:0008152)	--	--	--	--	--	--	IPR002213 [UDP-glucuronosyl/UDP-glucosyltransferase]
Nitab4.5_0000272g0170	Triosephosphate isomerase, Triosephosphate isomerase, active site, Aldolase-type TIM barrel, Triosephosphate isomerase, bacterial/eukaryotic	261.3	286.3	245.4	200.7	212	203	1.28796	0.00884797	0.365093	up	2	Molecular Function:triose-phosphate isomerase activity (GO:0004807),Biological Process:metabolic process (GO:0008152)	triosephosphate isomerase (TIM)	5.3.1.1	ko00010 Glycolysis / Gluconeogenesis ko00051 Fructose and mannose metabolism ko00562 Inositol phosphate metabolism ko00710 Carbon fixation in photosynthetic organisms ko01100 Metabolic pathways ko01110 Biosynthesis of secondary metabolites ko01200 Carbon metabolism ko01230 Biosynthesis of amino acids	Triosephosphate isomerase	G	Carbohydrate transport and metabolism ;	IPR000652 [Triosephosphate isomerase]
Nitab4.5_0000272g0180	Mitochondrial inner membrane translocase subunit Tim17/Tim22/Tim23/peroxisomal protein PMP24	1085.1	1054	863.3	670	673	643.2	1.51163	0.0373001	0.596105	up	--	--	--	--	--	--	--	--	IPR003397 [Mitochondrial inner membrane translocase subunit Tim17/Tim22/Tim23/peroxisomal protein PMP24]
Nitab4.5_0000280g0220	P-loop containing nucleoside triphosphate hydrolase, Disease resistance protein, NB-ARC	5646.3	5317.3	5189.8	4337.8	4319.5	4256.2	1.25089	0.00144812	0.322958	up	1	Molecular Function:ADP binding (GO:0043531)	--	--	--	ATP-, maltotriose- and DNA-dependent transcriptional regulator MalT	K	Transcription ;	IPR002182 [NB-ARC]
Nitab4.5_0000280g0230	P-loop containing nucleoside triphosphate hydrolase, NB-ARC, Disease resistance protein	405.1	390	358.4	258	223.5	224	1.63501	0.00112334	0.7093	up	1	Molecular Function:ADP binding (GO:0043531)	--	--	--	WD40 repeat	R	General function prediction only ;	IPR002182 [NB-ARC]
Nitab4.5_0000283g0200	EF-hand domain, EF-Hand 1, calcium-binding site, EF-hand domain pair	2814.2	2699.7	2469.3	2170.9	2084.2	2029.4	1.2703	0.00663979	0.345169	up	1	Molecular Function:calcium ion binding (GO:0005509)	--	--	--	--	--	--	IPR002048 [EF-hand domain]
Nitab4.5_0000300g0180	Acid phosphatase (Class B), HAD-like domain, Acid phosphatase, plant, Vegetative storage protein/acid phosphatase	10029.8	13067.3	12751.9	5990.5	9313.9	7212.5	1.59209	0.0314245	0.670925	up	--	--	--	--	--	Predicted secreted acid phosphatase	R	General function prediction only ;	IPR005519 [Acid phosphatase, class B-like]
Nitab4.5_0000303g0140	Proteinase inhibitor, propeptide, Proteinase inhibitor I9, Peptidase S8, subtilisin-related	2914.4	3034.6	2520.8	2301.4	2220.2	2123.9	1.27452	0.0204567	0.34995	up	--	--	--	--	--	--	--	--	IPR010259 [Peptidase S8 propeptide/proteinase inhibitor I9]
Nitab4.5_0000304g0160	Oligopeptide transporter, OPT superfamily	413.1	410.5	359.1	306	281	289	1.35011	0.00583739	0.433081	up	1	Biological Process:transmembrane transport (GO:0055085)	--	--	--	Uncharacterized membrane protein, oligopeptide transporter (OPT) family	S	Function unknown ;	IPR004813 [Oligopeptide transporter, OPT superfamily]
Nitab4.5_0000306g0170	ABC transporter-like, ABC-2 type transporter, P-loop containing nucleoside triphosphate hydrolase, Plant PDR ABC transporter associated, AAA+ ATPase domain	12438.9	10031.5	8245.3	4707.1	4151.3	3986.2	2.39133	0.00848728	1.25781	up	3	Molecular Function:ATP binding (GO:0005524),Cellular Component:membrane (GO:0016020),Molecular Function:ATPase activity (GO:0016887)	--	--	--	Forkhead associated (FHA) domain, binds pSer, pThr, pTyr	T	Signal transduction mechanisms ;	IPR003439 [ABC transporter-like] ; IPR003593[AAA+ ATPase domain] ; IPR013525[ABC-2 type transporter] ; IPR013581[Plant PDR ABC transporter associated] ; IPR029481[ABC-transporter extracellular N-terminal domain]
Nitab4.5_0000306g0200	P-loop containing nucleoside triphosphate hydrolase, ABC transporter-like, ABC-2 type transporter, Plant PDR ABC transporter associated, AAA+ ATPase domain	6637.4	6517	5558.7	4254.8	3609	3688.7	1.61983	0.00386193	0.695843	up	3	Molecular Function:ATP binding (GO:0005524),Cellular Component:membrane (GO:0016020),Molecular Function:ATPase activity (GO:0016887)	--	--	--	Forkhead associated (FHA) domain, binds pSer, pThr, pTyr	T	Signal transduction mechanisms ;	IPR003439 [ABC transporter-like] ; IPR003593[AAA+ ATPase domain] ; IPR013525[ABC-2 type transporter] ; IPR013581[Plant PDR ABC transporter associated] ; IPR029481[ABC-transporter extracellular N-terminal domain]
Nitab4.5_0000308g0030	X8, Glycoside hydrolase, family 17, Glycoside hydrolase, superfamily, Glycoside hydrolase, catalytic domain	1581.3	1622.6	1399.9	1159.1	1208.2	1254.4	1.27117	0.0113302	0.346158	up	1	Biological Process:carbohydrate metabolic process (GO:0005975)	--	--	--	--	--	--	IPR000490 [Glycoside hydrolase family 17] ; IPR012946[X8 domain]
Nitab4.5_0000308g0330	Trimeric LpxA-like, Nucleotidyl transferase, ADP-glucose pyrophosphorylase, conserved site	7865.4	6242.4	6507.3	3414.6	3980.5	3744.7	1.85058	0.00394795	0.887978	up	2	Biological Process:biosynthetic process (GO:0009058),Molecular Function:nucleotidyltransferase activity (GO:0016779)	glucose-1-phosphate adenylyltransferase	2.7.7.27	ko00500 Starch and sucrose metabolism ko00520 Amino sugar and nucleotide sugar metabolism ko01100 Metabolic pathways ko01110 Biosynthesis of secondary metabolites	ADP-glucose pyrophosphorylase	G	Carbohydrate transport and metabolism ;	IPR005835 [Nucleotidyl transferase domain]
Nitab4.5_0000319g0320	6-phosphogluconolactonase, DevB-type, Glucosamine/galactosamine-6-phosphate isomerase	1382.9	1325.2	1190.8	993.9	1083.8	997.4	1.26789	0.012777	0.342434	up	1	Biological Process:carbohydrate metabolic process (GO:0005975)	6-phosphogluconolactonase	3.1.1.31	ko00030 Pentose phosphate pathway ko01100 Metabolic pathways ko01110 Biosynthesis of secondary metabolites ko01200 Carbon metabolism	6-phosphogluconolactonase/Glucosamine-6-phosphate isomerase/deaminase	G	Carbohydrate transport and metabolism ;	IPR006148 [Glucosamine/galactosamine-6-phosphate isomerase]
Nitab4.5_0000322g0160	Chlorophyll a/b binding protein domain, Chlorophyll A-B binding protein	9886.5	9617.6	9138.8	7815.4	7153.2	7807.2	1.2576	0.00321801	0.330676	up	--	--	photosystem II 22kDa protein	--	ko00195 Photosynthesis ko01100 Metabolic pathways	--	--	--	IPR022796 [Chlorophyll A-B binding protein]
Nitab4.5_0000329g0210	Phosphoesterase At2g46880, Phosphoesterase domain	1613.7	1370.1	1462.7	1111.6	1167.3	1068.3	1.32842	0.0087341	0.409715	up	1	Molecular Function:hydrolase activity (GO:0016787)	--	--	--	3',5'-cyclic AMP phosphodiesterase CpdA	T	Signal transduction mechanisms ;	IPR004843 [Calcineurin-like phosphoesterase domain, ApaH type]
Nitab4.5_0000335g0090	Sodium/calcium exchanger membrane region	1072.1	1164.7	1174.8	747.3	818.7	704.5	1.50258	0.00123283	0.587438	up	2	Cellular Component:integral component of membrane (GO:0016021),Biological Process:transmembrane transport (GO:0055085)	Ca2+:H+ antiporter	--	--	Ca2+/H+ antiporter	P	Inorganic ion transport and metabolism ;	IPR004837 [Sodium/calcium exchanger membrane region]
Nitab4.5_0000337g0060	Endoplasmin, Heat shock protein Hsp90 family, Histidine kinase-like ATPase, ATP-binding domain, Ribosomal protein S5 domain 2-type fold, Heat shock protein Hsp90, N-terminal, Heat shock protein Hsp90, conserved site	30301.8	32590.7	29574.2	22325.9	25618.4	23734.6	1.29001	0.00625592	0.367385	up	4	Molecular Function:ATP binding (GO:0005524),Biological Process:protein folding (GO:0006457),Biological Process:response to stress (GO:0006950),Molecular Function:unfolded protein binding (GO:0051082)	heat shock protein 90kDa beta	--	ko04141 Protein processing in endoplasmic reticulum ko04626 Plant-pathogen interaction	Molecular chaperone, HSP90 family	O	Posttranslational modification, protein turnover, chaperones ;	IPR001404 [Heat shock protein Hsp90 family] ; IPR003594[Histidine kinase-like ATPase, C-terminal domain] ; IPR020575[Heat shock protein Hsp90, N-terminal]
Nitab4.5_0000337g0180	Peptidase S9A, prolyl oligopeptidase, Peptidase S9, serine active site, Peptidase S9, prolyl oligopeptidase, catalytic domain, Peptidase S9A, N-terminal domain	10748.4	11044.4	11181.5	8147.8	9261.9	8228.3	1.28615	0.00302229	0.363058	up	4	Molecular Function:serine-type endopeptidase activity (GO:0004252),Biological Process:proteolysis (GO:0006508),Molecular Function:serine-type peptidase activity (GO:0008236),Molecular Function:serine-type exopeptidase activity (GO:0070008)	prolyl oligopeptidase	3.4.21.26		Prolyl oligopeptidase PreP, S9A serine peptidase family	E	Amino acid transport and metabolism ;	IPR001375 [Peptidase S9, prolyl oligopeptidase, catalytic domain] ; IPR002470[Peptidase S9A, prolyl oligopeptidase] ; IPR023302[Peptidase S9A, N-terminal domain]
Nitab4.5_0000337g0200	P-loop containing nucleoside triphosphate hydrolase, ATPase, AAA-type, core, Peptidase M41, Peptidase, FtsH, ATPase, AAA-type, conserved site, AAA+ ATPase domain	724.1	720.4	580.5	550.3	508.6	502.1	1.29725	0.0356199	0.375451	up	3	Molecular Function:metalloendopeptidase activity (GO:0004222),Molecular Function:ATP binding (GO:0005524),Biological Process:proteolysis (GO:0006508)	cell division protease FtsH	3.4.24.-	--	ATP-dependent Zn proteases	O	Posttranslational modification, protein turnover, chaperones ;	IPR000642 [Peptidase M41] ; IPR003593[AAA+ ATPase domain] ; IPR003959[ATPase, AAA-type, core]
Nitab4.5_0000339g0010	AAA-type ATPase, N-terminal domain, AAA+ ATPase domain, ATPase, AAA-type, core, P-loop containing nucleoside triphosphate hydrolase, ATPase, AAA-type, conserved site	3711.9	3430.2	2627.2	990.7	977.6	971.3	3.32334	0.0197459	1.73264	up	1	Molecular Function:ATP binding (GO:0005524)	--	--	--	AAA+-type ATPase, SpoVK/Ycf46/Vps4 family	MDT	Cell wall/membrane/envelope biogenesis ; Cell cycle control, cell division, chromosome partitioning ; Signal transduction mechanisms ;	IPR003593 [AAA+ ATPase domain] ; IPR003959[ATPase, AAA-type, core] ; IPR025753[AAA-type ATPase, N-terminal domain]
Nitab4.5_0000339g0150	Proteinase inhibitor I3, Kunitz legume, Kunitz inhibitor ST1-like	1062.8	1247.3	1010.3	877	724.7	763.2	1.40403	0.0201341	0.489578	up	1	Molecular Function:endopeptidase inhibitor activity (GO:0004866)	--	--	--	--	--	--	IPR002160 [Proteinase inhibitor I3, Kunitz legume]
Nitab4.5_0000352g0020	Alpha/beta hydrolase fold-1	468.3	417.6	445.5	363.9	329.7	322.7	1.31005	0.0056546	0.389618	up	--	--	abhydrolase domain-containing protein 5	2.3.1.51		Lysophospholipase, alpha-beta hydrolase superfamily	I	Lipid transport and metabolism ;	IPR000073 [Alpha/beta hydrolase fold-1]
Nitab4.5_0000357g0050	Synaptojanin, N-terminal	170.3	148.9	151	123.4	123.1	114.4	1.30285	0.00799444	0.381675	up	3	Biological Process:vacuole organization (GO:0007033),Biological Process:phosphatidylinositol-3-phosphate biosynthetic process (GO:0036092),Molecular Function:phosphoric ester hydrolase activity (GO:0042578)	--	--	--	--	--	--	IPR002013 [SAC domain] ; IPR030213[Phosphoinositide phosphatase SAC, plants]
Nitab4.5_0000360g0010	Rhodanese-like domain	2782.2	2972.9	2741.9	2207.7	2278.4	2294.1	1.25321	0.00166853	0.325626	up	--	--	chitinase domain-containing protein 1	--	--	Rhodanese-related sulfurtransferase	P	Inorganic ion transport and metabolism ;	--
Nitab4.5_0000375g0070	Amino acid transporter, transmembrane	241.6	186.9	182.8	157.8	134.5	142.4	1.40626	0.0431854	0.49186	up	--	--	--	--	--	--	--	--	IPR013057 [Amino acid transporter, transmembrane domain]
Nitab4.5_0000375g0270	Chalcone isomerase, Chalcone isomerase, 3-layer sandwich	152.1	155.7	166	92.7	115.3	91.3	1.58303	0.0027412	0.662686	up	1	Molecular Function:intramolecular lyase activity (GO:0016872)	chalcone isomerase	5.5.1.6	ko00941 Flavonoid biosynthesis ko01100 Metabolic pathways ko01110 Biosynthesis of secondary metabolites	--	--	--	IPR016087 [Chalcone isomerase]
Nitab4.5_0000375g0280	ATPase, F1 complex, delta/epsilon subunit, N-terminal, ATPase, F1 complex, delta/epsilon subunit	4086.4	4444	3613.3	3215.4	3398.3	2966.8	1.26754	0.0344725	0.342035	up	1	Biological Process:ATP synthesis coupled proton transport (GO:0015986)	F-type H+-transporting ATPase subunit delta	--	ko00190 Oxidative phosphorylation ko01100 Metabolic pathways	FoF1-type ATP synthase, epsilon subunit	C	Energy production and conversion ;	IPR001469 [ATP synthase, F1 complex, delta/epsilon subunit] ; IPR020546[ATP synthase, F1 complex, delta/epsilon subunit, N-terminal]
Nitab4.5_0000386g0050	Tryptophan synthase beta subunit-like PLP-dependent enzymes superfamily, Cysteine synthase/cystathionine beta-synthase P-phosphate-binding site	381.5	353.7	375.3	325.8	284.9	281.2	1.24509	0.0117599	0.316256	up	4	Molecular Function:cysteine synthase activity (GO:0004124),Cellular Component:mitochondrion (GO:0005739),Biological Process:cyanide metabolic process (GO:0019499),Molecular Function:L-3-cyanoalanine synthase activity (GO:0050017)	--	--	ko00270 Cysteine and methionine metabolism ko00460 Cyanoamino acid metabolism ko00920 Sulfur metabolism ko01100 Metabolic pathways ko01110 Biosynthesis of secondary metabolites ko01200 Carbon metabolism ko01230 Biosynthesis of amino acids	Cysteine synthase	E	Amino acid transport and metabolism ;	IPR001926 [Tryptophan synthase beta subunit-like PLP-dependent enzyme] ; IPR031111[L-3-cyanoalanine synthase, mitochondrial]
Nitab4.5_0000402g0040	Transketolase, C-terminal/Pyruvate-ferredoxin oxidoreductase, domain II, Transketolase-like, pyrimidine-binding domain, Transketolase, C-terminal, Transketolase binding site, Deoxyxylulose-5-phosphate synthase	1887.3	2032.5	1669.9	846.4	1145.5	1017.5	1.85741	0.00323463	0.893295	up	2	Molecular Function:1-deoxy-D-xylulose-5-phosphate synthase activity (GO:0008661),Biological Process:terpenoid biosynthetic process (GO:0016114)	1-deoxy-D-xylulose-5-phosphate synthase	2.2.1.7	ko00730 Thiamine metabolism ko00900 Terpenoid backbone biosynthesis ko01100 Metabolic pathways ko01110 Biosynthesis of secondary metabolites	Deoxyxylulose-5-phosphate synthase	HI	Coenzyme transport and metabolism ; Lipid transport and metabolism ;	IPR005475 [Transketolase-like, pyrimidine-binding domain] ; IPR005477[Deoxyxylulose-5-phosphate synthase] ; IPR033248[Transketolase, C-terminal domain]
Nitab4.5_0000403g0080	UDP-glucuronosyl/UDP-glucosyltransferase	137.8	88.5	117	60.3	73.4	65.8	1.7208	0.0316166	0.783081	up	1	Biological Process:metabolic process (GO:0008152)	--	--	--	--	--	--	IPR002213 [UDP-glucuronosyl/UDP-glucosyltransferase]
Nitab4.5_0000416g0140	Glycoside hydrolase, chitinase active site, Glycoside hydrolase, superfamily, Glycoside hydrolase, catalytic domain, Chitinase II, Glycoside hydrolase, family 18, catalytic domain	4608.6	4677.7	4032	3543.9	3169.7	3706.2	1.27817	0.0203152	0.354082	up	3	Molecular Function:chitinase activity (GO:0004568),Biological Process:carbohydrate metabolic process (GO:0005975),Biological Process:chitin catabolic process (GO:0006032)	chitinase	3.2.1.14	ko00520 Amino sugar and nucleotide sugar metabolism ko01100 Metabolic pathways	Chitinase, GH18 family	G	Carbohydrate transport and metabolism ;	IPR001223 [Glycoside hydrolase family 18, catalytic domain] ; IPR011583[Chitinase II]
Nitab4.5_0000416g0240	Chitinase II, Glycoside hydrolase, superfamily, Glycoside hydrolase, family 18, catalytic domain, Glycoside hydrolase, catalytic domain	2501.3	2487.7	2046.2	1590.1	1426.6	1470.9	1.5677	0.0056917	0.648647	up	3	Molecular Function:chitinase activity (GO:0004568),Biological Process:carbohydrate metabolic process (GO:0005975),Biological Process:chitin catabolic process (GO:0006032)	chitinase	3.2.1.14	ko00520 Amino sugar and nucleotide sugar metabolism ko01100 Metabolic pathways	Chitinase, GH18 family	G	Carbohydrate transport and metabolism ;	IPR001223 [Glycoside hydrolase family 18, catalytic domain] ; IPR011583[Chitinase II]
Nitab4.5_0000417g0120	Serine/threonine-protein kinase, active site, Concanavalin A-like lectin/glucanase, subgroup, Protein kinase-like domain, Protein kinase domain, Serine-threonine/tyrosine-protein kinase catalytic domain, Protein kinase, ATP binding site	171.4	194.7	173.6	133.1	151.9	157.7	1.21911	0.0369734	0.285828	up	3	Molecular Function:protein kinase activity (GO:0004672),Molecular Function:ATP binding (GO:0005524),Biological Process:protein phosphorylation (GO:0006468)	--	--	--	Serine/threonine protein kinase	T	Signal transduction mechanisms ;	IPR000719 [Protein kinase domain] ; IPR001245[Serine-threonine/tyrosine-protein kinase catalytic domain]
Nitab4.5_0000419g0060	Protein kinase, ATP binding site, Malectin-like carbohydrate-binding domain, Serine/threonine- / dual specificity protein kinase, catalytic domain, Serine-threonine/tyrosine-protein kinase catalytic domain, Concanavalin A-like lectin/glucanase, subgroup, Serine/threonine-protein kinase, active site, Protein kinase-like domain, Protein kinase domain	1401.1	1366.3	1303.6	1079.9	981	985.2	1.33646	0.00136949	0.41842	up	3	Molecular Function:protein kinase activity (GO:0004672),Molecular Function:ATP binding (GO:0005524),Biological Process:protein phosphorylation (GO:0006468)	--	--	--	Serine/threonine protein kinase	T	Signal transduction mechanisms ;	IPR000719 [Protein kinase domain] ; IPR001245[Serine-threonine/tyrosine-protein kinase catalytic domain] ; IPR024788[Malectin-like carbohydrate-binding domain]
Nitab4.5_0000430g0020	EF-hand domain pair, EF-Hand 1, calcium-binding site, EF-hand domain	446.3	488.4	382.8	266	224.9	242.7	1.79594	0.00409671	0.844737	up	1	Molecular Function:calcium ion binding (GO:0005509)	calmodulin	--	ko04016 MAPK signaling pathway - plant ko04070 Phosphatidylinositol signaling system ko04626 Plant-pathogen interaction	Ca2+-binding protein, EF-hand superfamily	T	Signal transduction mechanisms ;	IPR002048 [EF-hand domain]
Nitab4.5_0000430g0180	Dihydroorotate dehydrogenase, class 1/ 2, Dihydroorotate dehydrogenase domain, Aldolase-type TIM barrel	6421.3	6145.7	5520.1	5004.1	4889.5	4826.8	1.22871	0.0144747	0.297144	up	2	Cellular Component:cytoplasm (GO:0005737),Biological Process:oxidation-reduction process (GO:0055114)	dihydropyrimidine dehydrogenase (NADP+)	1.3.1.2	ko00240 Pyrimidine metabolism ko00410 beta-Alanine metabolism ko00770 Pantothenate and CoA biosynthesis ko01100 Metabolic pathways	Dihydroorotate dehydrogenase	F	Nucleotide transport and metabolism ;	IPR005720 [Dihydroorotate dehydrogenase domain]
Nitab4.5_0000444g0150	Thiamine pyrophosphate (TPP)-dependent enzyme, Thiamine pyrophosphate enzyme, N-terminal TPP-binding domain	821.4	751.6	617.1	550.8	582.3	542.2	1.30729	0.0485727	0.386577	up	1	Molecular Function:thiamine pyrophosphate binding (GO:0030976)	pyruvate decarboxylase	4.1.1.1	ko00010 Glycolysis / Gluconeogenesis ko01100 Metabolic pathways ko01110 Biosynthesis of secondary metabolites	TPP-dependent 2-oxoacid decarboxylase, includes indolepyruvate decarboxylase	GHR	Carbohydrate transport and metabolism ; Coenzyme transport and metabolism ; General function prediction only ;	IPR012001 [Thiamine pyrophosphate enzyme, N-terminal TPP-binding domain]
Nitab4.5_0000461g0130	ABC transporter, conserved site, P-loop containing nucleoside triphosphate hydrolase, ABC transporter type 1, transmembrane domain, AAA+ ATPase domain, ABC transporter-like, ABC transporter, transmembrane domain	1075.8	1018.4	959.5	710.3	662.9	628.2	1.52578	0.00103933	0.609549	up	5	Molecular Function:ATP binding (GO:0005524),Biological Process:transport (GO:0006810),Cellular Component:integral component of membrane (GO:0016021),Molecular Function:ATPase activity (GO:0016887),Biological Process:transmembrane transport (GO:0055085)	--	--	--	ABC-type multidrug transport system, ATPase and permease component	V	Defense mechanisms ;	IPR003439 [ABC transporter-like] ; IPR003593[AAA+ ATPase domain] ; IPR011527[ABC transporter type 1, transmembrane domain]
Nitab4.5_0000468g0240	Glycoside hydrolase, superfamily, Beta-hexosaminidase subunit alpha/beta, Glycoside hydrolase family 20, catalytic core, Glycoside hydrolase, catalytic domain	1276.5	1361.7	1131.2	1074.2	1037.3	1020.3	1.20359	0.0371567	0.267343	up	2	Molecular Function:beta-N-acetylhexosaminidase activity (GO:0004563),Biological Process:carbohydrate metabolic process (GO:0005975)	hexosaminidase	3.2.1.52	ko00511 Other glycan degradation ko00520 Amino sugar and nucleotide sugar metabolism ko00531 Glycosaminoglycan degradation ko00603 Glycosphingolipid biosynthesis - globo and isoglobo series ko00604 Glycosphingolipid biosynthesis - ganglio series ko01100 Metabolic pathways	N-acetyl-beta-hexosaminidase	G	Carbohydrate transport and metabolism ;	IPR015883 [Glycoside hydrolase family 20, catalytic domain] ; IPR025705[Beta-hexosaminidase] ; IPR029019[Beta-hexosaminidase, eukaryotic type, N-terminal]
Nitab4.5_0000481g0050	Methylosome subunit pICln	203	200.3	181.5	144.5	150.4	148.3	1.31949	0.00249285	0.399985	up	7	Biological Process:spliceosomal snRNP assembly (GO:0000387),Cellular Component:cytosol (GO:0005829),Cellular Component:plasma membrane (GO:0005886),Biological Process:chloride transport (GO:0006821),Biological Process:cell volume homeostasis (GO:0006884),Cellular Component:methylosome (GO:0034709),Cellular Component:pICln-Sm protein complex (GO:0034715)	chloride channel, nucleotide-sensitive, 1A	--	ko03013 RNA transport	--	--	--	IPR003521 [ICln]
Nitab4.5_0000491g0110	Phosphoesterase domain, Iron/zinc purple acid phosphatase-like C-terminal domain, Purple acid phosphatase-like, N-terminal, Purple acid phosphatase, N-terminal	5358.3	6251.5	5686.2	3487	4574.6	3764.7	1.4625	0.0120176	0.54844	up	1	Molecular Function:hydrolase activity (GO:0016787)				PKD repeat	S	Function unknown ;	IPR004843 [Calcineurin-like phosphoesterase domain, ApaH type] ; IPR025733[Iron/zinc purple acid phosphatase-like C-terminal domain]
Nitab4.5_0000492g0010	PLAT/LH2 domain, Lipoxygenase, domain 3, Lipoxygenase, C-terminal, Lipoxygenase, plant, Lipase/lipooxygenase, PLAT/LH2, Lipoxygenase	3363.2	4254.9	2677.8	1502.6	1751.1	1548.7	2.14391	0.0167357	1.10024	up	4	Molecular Function:protein binding (GO:0005515),Molecular Function:oxidoreductase activity (GO:0016491),Molecular Function:metal ion binding (GO:0046872),Biological Process:oxidation-reduction process (GO:0055114)	lipoxygenase	1.13.11.12	ko00591 Linoleic acid metabolism ko00592 alpha-Linolenic acid metabolism ko01100 Metabolic pathways ko01110 Biosynthesis of secondary metabolites	--	--	--	IPR000907 [Lipoxygenase] ; IPR001024[PLAT/LH2 domain] ; IPR001246[Lipoxygenase, plant] ; IPR013819[Lipoxygenase, C-terminal]
Nitab4.5_0000500g0050	Small GTPase superfamily, Rho type, P-loop containing nucleoside triphosphate hydrolase, Ran GTPase, Small GTPase superfamily, Ras type, Small GTPase superfamily, Rab type, Small GTPase superfamily, Small GTP-binding protein domain	931.1	883.9	871.5	704.1	637.7	646.8	1.35095	0.00108451	0.433975	up	2	Molecular Function:GTP binding (GO:0005525),Biological Process:small GTPase mediated signal transduction (GO:0007264)	Ras-related protein Rab-1A	--		GTPase SAR1 family domain	R	General function prediction only ;	IPR001806 [Small GTPase superfamily]
Nitab4.5_0000511g0040	Lipase, GDSL, SGNH hydrolase-type esterase domain	804.2	751.1	629.2	600.8	477.1	415.6	1.46267	0.0374934	0.548606	up	--	--	--	--	--	Lysophospholipase L1 or related esterase	E	Amino acid transport and metabolism ;	IPR013830 [SGNH hydrolase-type esterase domain]
Nitab4.5_0000525g0010	LysM domain, Protein kinase-like domain, Protein kinase domain, Concanavalin A-like lectin/glucanase, subgroup, Serine/threonine- / dual specificity protein kinase, catalytic domain, Serine/threonine-protein kinase, active site	113.6	82.6	93.6	65.6	70.5	69.4	1.41022	0.037798	0.495919	up	3	Molecular Function:protein kinase activity (GO:0004672),Molecular Function:ATP binding (GO:0005524),Biological Process:protein phosphorylation (GO:0006468)	--	--	--	Serine/threonine protein kinase	T	Signal transduction mechanisms ;	IPR000719 [Protein kinase domain] ; IPR018392[LysM domain]
Nitab4.5_0000525g0290	Proteinase inhibitor I13, potato inhibitor I	2672.3	2704.6	1702.5	349.4	422.8	350.4	6.30625	0.0258024	2.65678	up	2	Molecular Function:serine-type endopeptidase inhibitor activity (GO:0004867),Biological Process:response to wounding (GO:0009611)	--	--	--	--	--	--	IPR000864 [Proteinase inhibitor I13, potato inhibitor I]
Nitab4.5_0000529g0110	DAD/Ost2	47.6	52.3	47.6	43.3	36.9	41.9	1.20803	0.0274614	0.272652	up	3	Molecular Function:dolichyl-diphosphooligosaccharide-protein glycotransferase activity (GO:0004579),Cellular Component:oligosaccharyltransferase complex (GO:0008250),Cellular Component:integral component of membrane (GO:0016021)	oligosaccharyltransferase complex subunit epsilon	--	ko00510 N-Glycan biosynthesis ko01100 Metabolic pathways ko04141 Protein processing in endoplasmic reticulum	--	--	--	IPR003038 [DAD/Ost2]
Nitab4.5_0000556g0170	Plastid lipid-associated protein/fibrillin conserved domain	1114.4	1033.5	967.6	778.4	762.1	779.5	1.34289	0.0230725	0.425339	up	--	--	--	--	--	--	--	--	IPR006843 [Plastid lipid-associated protein/fibrillin conserved domain]
Nitab4.5_0000562g0100	Glycoside hydrolase, family 17, Glycoside hydrolase, catalytic domain, Glycoside hydrolase, superfamily	4022	3832.2	3226.3	2143.3	2190.1	2100.2	1.72229	0.0221082	0.784325	up	1	Biological Process:carbohydrate metabolic process (GO:0005975)	--	--	--	--	--	--	IPR000490 [Glycoside hydrolase family 17]
Nitab4.5_0000564g0020	Glycogen/starch synthase, ADP-glucose type, Starch synthase, catalytic domain, Glycosyl transferase, family 1	1822.9	1852	1706	1308.6	1301.2	1294.3	1.37827	0.00770634	0.462857	up	--	--	starch synthase	2.4.1.21	ko00500 Starch and sucrose metabolism ko01100 Metabolic pathways ko01110 Biosynthesis of secondary metabolites	Glycogen synthase	G	Carbohydrate transport and metabolism ;	IPR001296 [Glycosyl transferase, family 1] ; IPR013534[Starch synthase, catalytic domain]
Nitab4.5_0000564g0200	Galactose mutarotase-like domain, Glycoside hydrolase-type carbohydrate-binding, subgroup, Aldose 1-/Glucose-6-phosphate 1-epimerase, Aldose 1-epimerase	55.5	51.4	57.9	41	39.8	35.2	1.42069	0.00329751	0.506591	up	2	Biological Process:carbohydrate metabolic process (GO:0005975),Molecular Function:isomerase activity (GO:0016853)	aldose 1-epimerase	5.1.3.3	ko00010 Glycolysis / Gluconeogenesis ko00052 Galactose metabolism ko01100 Metabolic pathways ko01110 Biosynthesis of secondary metabolites	Galactose mutarotase or related enzyme	G	Carbohydrate transport and metabolism ;	IPR008183 [Aldose 1-/Glucose-6-phosphate 1-epimerase]
Nitab4.5_0000575g0130	Aquaporin-like, Major intrinsic protein, conserved site, Major intrinsic protein	901.6	1074.4	831.9	605.8	748.4	725.6	1.35008	0.0454738	0.433047	up	3	Molecular Function:transporter activity (GO:0005215),Biological Process:transport (GO:0006810),Cellular Component:membrane (GO:0016020)	aquaporin PIP	--	--	Glycerol uptake facilitator and related aquaporins (Major Intrinsic Protein Family)	G	Carbohydrate transport and metabolism ;	IPR000425 [Major intrinsic protein] ; IPR034294[Aquaporin transporter]
Nitab4.5_0000580g0260	Thioredoxin-like fold, Glutathione peroxidase	7678.8	7245.7	6558.3	5629.3	6024	5042.2	1.28674	0.021157	0.363723	up	3	Molecular Function:glutathione peroxidase activity (GO:0004602),Biological Process:response to oxidative stress (GO:0006979),Biological Process:oxidation-reduction process (GO:0055114)	glutathione peroxidase	1.11.1.9	ko00480 Glutathione metabolism ko00590 Arachidonic acid metabolism	Glutathione peroxidase, house-cleaning role in reducing lipid peroxides	VI	Defense mechanisms ; Lipid transport and metabolism ;	IPR000889 [Glutathione peroxidase]
Nitab4.5_0000588g0040	Glycoside hydrolase, family 13, Glycoside hydrolase, family 13, N-terminal, Glycoside hydrolase, catalytic domain, Immunoglobulin-like fold, Alpha-amylase, C-terminal all beta, Glycosyl hydrolase, family 13, subfamily, catalytic domain, Glycoside hydrolase, superfamily, Glycosyl hydrolase, family 13, all-beta, Immunoglobulin E-set, Glycosyl hydrolase, family 13, catalytic domain, 1,4-alpha-glucan…	4099.4	3631.9	3585.3	2708.2	2867.7	2667.9	1.37274	0.0042621	0.457059	up	3	Molecular Function:catalytic activity (GO:0003824),Biological Process:carbohydrate metabolic process (GO:0005975),Molecular Function:cation binding (GO:0043169)	1,4-alpha-glucan branching enzyme	2.4.1.18	ko00500 Starch and sucrose metabolism ko01100 Metabolic pathways ko01110 Biosynthesis of secondary metabolites	1,4-alpha-glucan branching enzyme	G	Carbohydrate transport and metabolism ;	IPR004193 [Glycoside hydrolase, family 13, N-terminal] ; IPR006047[Glycosyl hydrolase, family 13, catalytic domain] ; IPR006048[Alpha-amylase/branching enzyme, C-terminal all beta]
Nitab4.5_0000588g0340	Peptidase S9A, N-terminal domain, Peptidase S9, prolyl oligopeptidase, catalytic domain, Peptidase S9A, prolyl oligopeptidase, Peptidase S9, serine active site	2583.8	2552.6	2910.4	2099.4	2270.6	1872.4	1.28906	0.0207935	0.366314	up	4	Molecular Function:serine-type endopeptidase activity (GO:0004252),Biological Process:proteolysis (GO:0006508),Molecular Function:serine-type peptidase activity (GO:0008236),Molecular Function:serine-type exopeptidase activity (GO:0070008)	prolyl oligopeptidase	3.4.21.26		Prolyl oligopeptidase PreP, S9A serine peptidase family	E	Amino acid transport and metabolism ;	IPR001375 [Peptidase S9, prolyl oligopeptidase, catalytic domain] ; IPR002470[Peptidase S9A, prolyl oligopeptidase] ; IPR023302[Peptidase S9A, N-terminal domain]
Nitab4.5_0000595g0010	Phloem protein 2-like	1185.3	1212.4	712.5	184.4	212.9	175.3	5.43171	0.0343537	2.44141	up	--	--	--	--	--	--	--	--	IPR025886 [Phloem protein 2-like]
Nitab4.5_0000604g0070		2681.3	2929.1	2515.1	2323	2113.6	2034.8	1.2556	0.0203161	0.328379	up	1	Molecular Function:protein binding (GO:0005515)	--	--	--	Leucine-rich repeat (LRR) protein	K	Transcription ;	IPR001611 [Leucine-rich repeat]
Nitab4.5_0000611g0170		154.5	174.2	165.8	127.6	144	136.8	1.21082	0.0180482	0.275988	up	--	--	--	--	--	--	--	--	--
Nitab4.5_0000615g0030	Amidase signature domain, Amidase	243	282.3	242.4	179	212.3	190.6	1.3193	0.0195611	0.399771	up	--	--	amidase	3.5.1.4	ko00330 Arginine and proline metabolism ko00360 Phenylalanine metabolism ko00380 Tryptophan metabolism	Asp-tRNAAsn/Glu-tRNAGln amidotransferase A subunit or related amidase	J	Translation, ribosomal structure and biogenesis ;	IPR023631 [Amidase signature domain]
Nitab4.5_0000617g0020		74.1	68.8	62.6	57.9	54.3	56.3	1.21958	0.0239806	0.28639	up	--	--	--	--	--	--	--	--	--
Nitab4.5_0000617g0210	Leucine-rich repeat, Leucine-rich repeat-containing N-terminal, type 2, Leucine-rich repeat, typical subtype	147.7	161.8	148.4	110.7	119.9	114.7	1.32609	0.00210588	0.407182	up	1	Molecular Function:protein binding (GO:0005515)	--	--	--	Leucine-rich repeat (LRR) protein	K	Transcription ;	IPR001611 [Leucine-rich repeat] ; IPR003591[Leucine-rich repeat, typical subtype] ; IPR013210[Leucine-rich repeat-containing N-terminal, plant-type]
Nitab4.5_0000620g0180	V-ATPase proteolipid subunit C-like domain, V-ATPase proteolipid subunit	159.1	137.9	156.4	134	118.2	123.7	1.20617	0.0334091	0.270435	up	2	Molecular Function:hydrogen ion transmembrane transporter activity (GO:0015078),Biological Process:ATP hydrolysis coupled proton transport (GO:0015991)	V-type H+-transporting ATPase 21kDa proteolipid subunit	--	ko00190 Oxidative phosphorylation ko01100 Metabolic pathways ko04145 Phagosome	--	--	--	IPR000245 [V-ATPase proteolipid subunit] ; IPR002379[V-ATPase proteolipid subunit C-like domain]
Nitab4.5_0000630g0010	Domain of unknown function DUF3700	3618.9	3524	3247.5	2936.1	2857.6	2818.7	1.20645	0.00707326	0.270764	up	--	--	--	--	--	Asparagine synthetase B (glutamine-hydrolyzing)	E	Amino acid transport and metabolism ;	IPR024286 [Domain of unknown function DUF3700]
Nitab4.5_0000635g0040	Alpha/beta hydrolase fold-1, Epoxide hydrolase-like	1824.8	1631.5	1520.8	1066.2	1059.8	1027.2	1.57843	0.0191523	0.658489	up	1	Molecular Function:catalytic activity (GO:0003824)	--	--	--	Pimeloyl-ACP methyl ester carboxylesterase	HR	Coenzyme transport and metabolism ; General function prediction only ;	IPR000073 [Alpha/beta hydrolase fold-1] ; IPR000639[Epoxide hydrolase-like]
Nitab4.5_0000639g0010		287.2	283.4	279.8	225.8	252.9	225.5	1.20761	0.00641695	0.272156	up	--	--	--	--	--	--	--	--	--
Nitab4.5_0000641g0050	Glutathione S-transferase, N-terminal, Glutathione S-transferase, C-terminal-like, Thioredoxin-like fold	1245	1108.2	830.7	445.2	431.7	444.1	2.41022	0.0362828	1.26916	up	1	Molecular Function:protein binding (GO:0005515)	glutathione S-transferase	2.5.1.18	ko00480 Glutathione metabolism	Glutathione S-transferase	O	Posttranslational modification, protein turnover, chaperones ;	IPR004045 [Glutathione S-transferase, N-terminal] ; IPR010987[Glutathione S-transferase, C-terminal-like]
Nitab4.5_0000642g0040	Glucose/Sorbosone dehydrogenase, Soluble quinoprotein glucose/sorbosone dehydrogenase, Six-bladed beta-propeller, TolB-like	947.6	1045.7	949.2	716.5	766.1	752.6	1.31644	0.00271183	0.396638	up	2	Biological Process:carbohydrate metabolic process (GO:0005975),Molecular Function:quinone binding (GO:0048038)	--	--	--	Glucose/arabinose dehydrogenase, beta-propeller fold	G	Carbohydrate transport and metabolism ;	IPR012938 [Glucose/Sorbosone dehydrogenase]
Nitab4.5_0000644g0080		383.5	352.2	329.4	285.9	258.2	276.8	1.29748	0.00998759	0.37571	up	--	--	--	--	--	--	--	--	--
Nitab4.5_0000646g0210	Rhodanese-like domain	21691.9	23963.8	22179.4	17278.5	18197.2	17658.7	1.27667	0.00269972	0.352386	up	--	--	--	--	--	--	--	--	IPR001763 [Rhodanese-like domain]
Nitab4.5_0000650g0090	Glycoside hydrolase, family 35, Galactose-binding domain-like, Glycoside hydrolase, catalytic domain, Glycosyl hydrolases family 2, sugar binding domain, Glycoside hydrolase, superfamily, Glycoside hydrolase, family 35, conserved site	930.2	795.9	738.8	670	614.3	601.6	1.30702	0.0332049	0.386276	up	1	Biological Process:carbohydrate metabolic process (GO:0005975)	--	--	--	Beta-galactosidase GanA	G	Carbohydrate transport and metabolism ;	IPR001944 [Glycoside hydrolase, family 35] ; IPR031330[Glycoside hydrolase 35, catalytic domain]
Nitab4.5_0000650g0160		1750.3	1684.9	1636.8	490.6	542	508.5	3.29116	5.3221e-06	1.71859	up	2	Biological Process:metabolic process (GO:0008152),Molecular Function:methyltransferase activity (GO:0008168)	--	--	--	--	--	--	IPR013216 [Methyltransferase type 11]
Nitab4.5_0000651g0260	Eukaryotic porin/Tom40, Porin domain	1998.3	2193.8	1756.2	1562.3	1632.9	1495	1.26824	0.0341574	0.342828	up	2	Cellular Component:mitochondrial outer membrane (GO:0005741),Biological Process:transmembrane transport (GO:0055085)	voltage-dependent anion channel protein 2	--		--	--	--	IPR027246 [Eukaryotic porin/Tom40]
Nitab4.5_0000654g0010	RNA-dependent RNA polymerase, eukaryotic-type	1191.3	1161.2	1007.9	704.2	780.6	751.4	1.50273	0.0035587	0.587584	up	1	Molecular Function:RNA-directed 5'-3' RNA polymerase activity (GO:0003968)	RNA-dependent RNA polymerase	2.7.7.48	--	--	--	--	IPR007855 [RNA-dependent RNA polymerase, eukaryotic-type]
Nitab4.5_0000667g0060	Bile acid:sodium symporter	791.3	700	643.3	430.3	440.7	410.9	1.66518	0.00295391	0.735682	up	1	Cellular Component:membrane (GO:0016020)	bile acid:Na+ symporter, BASS family	--	--	Predicted Na+-dependent transporter	R	General function prediction only ;	IPR002657 [Bile acid:sodium symporter/arsenical resistance protein Acr3] ; IPR004710[Bile acid:sodium symporter]
Nitab4.5_0000669g0080	Haem peroxidase, plant/fungal/bacterial, Plant peroxidase, Haem peroxidase	879.5	809.2	798.4	621.3	590	602.6	1.37113	0.00114512	0.45537	up	4	Molecular Function:peroxidase activity (GO:0004601),Biological Process:response to oxidative stress (GO:0006979),Molecular Function:heme binding (GO:0020037),Biological Process:oxidation-reduction process (GO:0055114)	peroxidase	1.11.1.7	ko00940 Phenylpropanoid biosynthesis ko01100 Metabolic pathways ko01110 Biosynthesis of secondary metabolites	--	--	--	IPR000823 [Plant peroxidase] ; IPR002016[Haem peroxidase, plant/fungal/bacterial]
Nitab4.5_0000677g0270	GH3 auxin-responsive promoter	851.7	886.6	746.1	597.8	711.1	663.9	1.25933	0.0333171	0.332653	up	--	--	auxin responsive GH3 gene family	--	ko04075 Plant hormone signal transduction	--	--	--	IPR004993 [GH3 family]
Nitab4.5_0000691g0140	Aldolase-type TIM barrel, Glycoside hydrolase, superfamily, Glycoside hydrolase, family 31, Galactose mutarotase-like domain, Glycoside hydrolase family 31, N-terminal domain	1138.5	1281.8	1080.3	1007.3	861.1	905.5	1.26198	0.0305296	0.335686	up	1	Biological Process:carbohydrate metabolic process (GO:0005975)	alpha-glucosidase	3.2.1.20	ko00052 Galactose metabolism ko00500 Starch and sucrose metabolism ko01100 Metabolic pathways	Alpha-glucosidase, glycosyl hydrolase family GH31	G	Carbohydrate transport and metabolism ;	IPR000322 [Glycoside hydrolase family 31] ; IPR025887[Glycoside hydrolase family 31, N-terminal domain] ; IPR031727[Galactose mutarotase, N-terminal barrel]
Nitab4.5_0000695g0040	Fumarylacetoacetase, C-terminal-related, Fumarylacetoacetase, C-terminal	552.5	561.1	465.2	407.9	399.2	389.7	1.31918	0.0148927	0.399646	up	2	Molecular Function:catalytic activity (GO:0003824),Biological Process:metabolic process (GO:0008152)	acylpyruvate hydrolase	3.7.1.5	ko00350 Tyrosine metabolism ko01100 Metabolic pathways	2-keto-4-pentenoate hydratase/2-oxohepta-3-ene-1,7-dioic acid hydratase (catechol pathway)	Q	Secondary metabolites biosynthesis, transport and catabolism ;	IPR011234 [Fumarylacetoacetase, C-terminal-related]
Nitab4.5_0000699g0010	Aspartic peptidase, active site, Aspartic peptidase domain, Aspartic peptidase	1136.3	1015.2	897.5	713.5	582.6	592.6	1.61434	0.00871691	0.690943	up	2	Molecular Function:aspartic-type endopeptidase activity (GO:0004190),Biological Process:proteolysis (GO:0006508)	--	--	--	--	--	--	IPR001461 [Aspartic peptidase A1 family] ; IPR032799[Xylanase inhibitor, C-terminal] ; IPR032861[Xylanase inhibitor, N-terminal] ; IPR033121[Peptidase family A1 domain]
Nitab4.5_0000699g0140	AMP-binding enzyme C-terminal domain, AMP-binding, conserved site, AMP-dependent synthetase/ligase	1382.9	1368.8	1254.8	1018.3	1076.1	1066.5	1.26752	0.00313379	0.342007	up	2	Molecular Function:catalytic activity (GO:0003824),Biological Process:metabolic process (GO:0008152)	OPC-8:0 CoA ligase 1	6.2.1.-	ko00592 alpha-Linolenic acid metabolism ko01100 Metabolic pathways ko01110 Biosynthesis of secondary metabolites	Acyl-CoA synthetase (AMP-forming)/AMP-acid ligase II	IQ	Lipid transport and metabolism ; Secondary metabolites biosynthesis, transport and catabolism ;	IPR000873 [AMP-dependent synthetase/ligase] ; IPR025110[AMP-binding enzyme C-terminal domain]
Nitab4.5_0000705g0170	HAD-like domain, Pyrimidine 5-nucleotidase	620	609.8	593.6	301	316.8	278	2.0355	2.24122e-05	1.02538	up	--	--	putative hydrolase of the HAD superfamily	--	--	FMN phosphatase YigB, HAD superfamily	H	Coenzyme transport and metabolism ;	--
Nitab4.5_0000707g0080	Uncharacterised protein family UPF0114	1816.2	1653.8	1744.2	1541.4	1370.8	1356.5	1.2215	0.0141247	0.288649	up	--	--	--	--	--	Uncharacterized membrane protein YqhA	S	Function unknown ;	IPR005134 [Uncharacterised protein family UPF0114]
Nitab4.5_0000713g0170	Aminopeptidase P N-terminal domain	333.8	266.1	276.4	213.6	199.6	188.2	1.4571	0.0147539	0.5431	up	2	Molecular Function:aminopeptidase activity (GO:0004177),Molecular Function:manganese ion binding (GO:0030145)	Xaa-Pro dipeptidase	3.4.13.9	--	Xaa-Pro aminopeptidase	E	Amino acid transport and metabolism ;	IPR007865 [Aminopeptidase P, N-terminal]
Nitab4.5_0000716g0170	Cytochrome b5-like heme/steroid binding domain	1257.8	1159.4	1128.6	978.5	936.1	901.9	1.25894	0.00560238	0.332208	up	--	--	membrane-associated progesterone receptor component	--	--	--	--	--	IPR001199 [Cytochrome b5-like heme/steroid binding domain]
Nitab4.5_0000720g0090	Mitochondrial substrate/solute carrier, Mitochondrial carrier domain, Mitochondrial carrier protein, Adenine nucleotide translocator 1	202.8	279.5	190.9	87.9	124.3	105.2	2.12098	0.0161968	1.08473	up	4	Molecular Function:transporter activity (GO:0005215),Cellular Component:mitochondrial inner membrane (GO:0005743),Biological Process:transport (GO:0006810),Biological Process:transmembrane transport (GO:0055085)	solute carrier family 25 (mitochondrial adenine nucleotide translocator), member 4/5/6/31	--		--	--	--	IPR002067 [Mitochondrial carrier protein] ; IPR002113[Adenine nucleotide translocator 1] ; IPR018108[Mitochondrial substrate/solute carrier]
Nitab4.5_0000731g0130	Methyltransferase type 11	235.1	263	190.1	172.6	149.5	154.4	1.44428	0.0343596	0.530352	up	2	Biological Process:metabolic process (GO:0008152),Molecular Function:methyltransferase activity (GO:0008168)	NADH dehydrogenase [ubiquinone] 1 alpha subcomplex assembly factor 5	2.1.1.-	--	Ubiquinone/menaquinone biosynthesis C-methylase UbiE	H	Coenzyme transport and metabolism ;	IPR013216 [Methyltransferase type 11]
Nitab4.5_0000733g0050	Peptidase M16, C-terminal domain, Peptidase M16 domain, Metalloenzyme, LuxS/M16 peptidase-like, Peptidase M16, zinc-binding site, Peptidase M16, N-terminal	849.6	812.8	729.9	666.4	660.8	646.6	1.21203	0.0177301	0.277423	up	--	--	insulysin	3.4.24.56		Secreted/periplasmic Zn-dependent peptidases, insulinase-like	O	Posttranslational modification, protein turnover, chaperones ;	IPR007863 [Peptidase M16, C-terminal] ; IPR011765[Peptidase M16, N-terminal] ; IPR032632[Peptidase M16, middle/third domain]
Nitab4.5_0000754g0260	Phenylalanine ammonia-lyase, shielding domain, Fumarase/histidase, N-terminal, L-Aspartase-like, Phenylalanine ammonia-lyase, Phenylalanine/histidine ammonia-lyases, active site, Aromatic amino acid lyase	4177	3492.5	3326.1	1039.5	1413.4	1172.8	3.03268	0.000961734	1.60059	up	--	--	phenylalanine ammonia-lyase	4.3.1.24	ko00360 Phenylalanine metabolism ko00940 Phenylpropanoid biosynthesis ko01100 Metabolic pathways ko01110 Biosynthesis of secondary metabolites	Histidine ammonia-lyase	E	Amino acid transport and metabolism ;	IPR001106 [Aromatic amino acid lyase]
Nitab4.5_0000769g0110	ATP-NAD kinase-like domain, Diacylglycerol kinase, catalytic domain, Diacylglycerol kinase, accessory domain, Diacylglycerol kinase, plant	288.5	223.4	258.9	216	185	187.3	1.31022	0.0460977	0.389805	up	3	Molecular Function:diacylglycerol kinase activity (GO:0004143),Biological Process:protein kinase C-activating G-protein coupled receptor signaling pathway (GO:0007205),Molecular Function:kinase activity (GO:0016301)	diacylglycerol kinase (ATP)	2.7.1.107	ko00561 Glycerolipid metabolism ko00564 Glycerophospholipid metabolism ko01100 Metabolic pathways ko01110 Biosynthesis of secondary metabolites ko04070 Phosphatidylinositol signaling system	--	--	--	IPR000756 [Diacylglycerol kinase, accessory domain] ; IPR001206[Diacylglycerol kinase, catalytic domain]
Nitab4.5_0000783g0010	Peptidase M20, dimerisation domain, N-acyl-L-amino-acid amidohydrolase, ArgE/DapE/ACY1/CPG2/YscS, conserved site, Peptidase M20	4828.4	5033.4	4523.9	3930.4	3966.6	3532.8	1.25861	0.00832014	0.331835	up	2	Biological Process:metabolic process (GO:0008152),Molecular Function:hydrolase activity (GO:0016787)	aminoacylase	3.5.1.14	ko00220 Arginine biosynthesis ko01100 Metabolic pathways ko01110 Biosynthesis of secondary metabolites ko01210 2-Oxocarboxylic acid metabolism ko01230 Biosynthesis of amino acids	Acetylornithine deacetylase/Succinyl-diaminopimelate desuccinylase or related deacylase	E	Amino acid transport and metabolism ;	IPR002933 [Peptidase M20]
Nitab4.5_0000786g0160	DAHP synthetase, class II	571.2	552.7	605.1	460	511.7	456.9	1.21028	0.0130038	0.275336	up	2	Molecular Function:3-deoxy-7-phosphoheptulonate synthase activity (GO:0003849),Biological Process:aromatic amino acid family biosynthetic process (GO:0009073)	3-deoxy-7-phosphoheptulonate synthase	2.5.1.54	ko00400 Phenylalanine, tyrosine and tryptophan biosynthesis ko01100 Metabolic pathways ko01110 Biosynthesis of secondary metabolites ko01230 Biosynthesis of amino acids	3-deoxy-D-arabino-heptulosonate 7-phosphate (DAHP) synthase, class II	E	Amino acid transport and metabolism ;	IPR002480 [DAHP synthetase, class II]
Nitab4.5_0000786g0210	Phosphate-induced protein 1	2209.8	2190.4	1850.1	1634.2	1447.9	1468.4	1.37354	0.0123477	0.4579	up	--	--	--	--	--	--	--	--	IPR006766 [Phosphate-induced protein 1]
Nitab4.5_0000786g0240	Phosphate-induced protein 1	131.5	116.4	118.1	86.9	95	86.2	1.36516	0.0041746	0.449072	up	--	--	--	--	--	--	--	--	IPR006766 [Phosphate-induced protein 1]
Nitab4.5_0000822g0030	P-loop containing nucleoside triphosphate hydrolase, NB-ARC, Disease resistance protein	1387.2	1331	1481	1191.2	1196.2	1004.9	1.23786	0.0247053	0.307851	up	1	Molecular Function:ADP binding (GO:0043531)	--	--	--	Vesicle coat complex, various subunits	U	Intracellular trafficking, secretion, and vesicular transport ;	IPR002182 [NB-ARC]
Nitab4.5_0000826g0220	P-type ATPase, transmembrane domain, Cation-transporting P-type ATPase, Calcium-transporting P-type ATPase, subfamily IIB, Cation-transporting P-type ATPase, N-terminal, P-type ATPase, cytoplasmic domain N, Cation-transporting P-type ATPase, C-terminal, P-type ATPase, phosphorylation site, Calcium-transporting P-type ATPase, N-terminal autoinhibitory domain, P-type ATPase, A domain, HAD-like doma…	2236	2163.9	2122	1827.5	1754.4	1714.4	1.23141	0.000960824	0.300307	up	4	Molecular Function:nucleotide binding (GO:0000166),Molecular Function:calmodulin binding (GO:0005516),Cellular Component:integral component of membrane (GO:0016021),Molecular Function:metal ion binding (GO:0046872)	Ca2+-transporting ATPase	3.6.3.8	--	Magnesium-transporting ATPase (P-type)	P	Inorganic ion transport and metabolism ;	IPR001757 [P-type ATPase] ; IPR004014[Cation-transporting P-type ATPase, N-terminal] ; IPR006068[Cation-transporting P-type ATPase, C-terminal] ; IPR008250[P-type ATPase, A domain] ; IPR024750[Calcium-transporting P-type ATPase, N-terminal autoinhibitory domain]
Nitab4.5_0000827g0030	Chloramphenicol acetyltransferase-like domain, Transferase	3980.9	3800.8	3566.8	2664.3	2612.9	2496.1	1.45993	0.000781436	0.545903	up	--	--	--	--	--	--	--	--	IPR003480 [Transferase]
Nitab4.5_0000838g0040	Rhodanese-like domain	3566.9	3992.1	3473.7	2828.7	3163.2	3039.6	1.22158	0.0234596	0.288748	up	--	--	chitinase domain-containing protein 1	--	--	Rhodanese-related sulfurtransferase	P	Inorganic ion transport and metabolism ;	--
Nitab4.5_0000846g0030	Thiolase, N-terminal, Thiolase, conserved site, Thiolase-like, subgroup, Thiolase, acyl-enzyme intermediate active site, Thiolase-like, Thiolase, active site, Thiolase, C-terminal, Thiolase	880	802.8	767.4	449.2	483.7	452.6	1.76846	0.000533045	0.822493	up	1	Biological Process:metabolic process (GO:0008152)	acetyl-CoA acyltransferase 1	2.3.1.16	ko00071 Fatty acid degradation ko00280 Valine, leucine and isoleucine degradation ko00592 alpha-Linolenic acid metabolism ko01040 Biosynthesis of unsaturated fatty acids ko01100 Metabolic pathways ko01110 Biosynthesis of secondary metabolites ko01212 Fatty acid metabolism ko04146 Peroxisome	Acetyl-CoA acetyltransferase	I	Lipid transport and metabolism ;	IPR020616 [Thiolase, N-terminal] ; IPR020617[Thiolase, C-terminal]
Nitab4.5_0000860g0100	Protein of unknown function DUF1218	330.6	345.5	317.6	211.3	229.9	216.5	1.51087	0.000331914	0.595381	up	--	--	--	--	--	--	--	--	IPR009606 [Protein of unknown function DUF1218]
Nitab4.5_0000864g0050	Oxoglutarate/iron-dependent dioxygenase, Non-haem dioxygenase N-terminal domain, Isopenicillin N synthase-like	885.8	818.8	877.2	534.7	738.8	652.2	1.34071	0.025265	0.422994	up	2	Molecular Function:oxidoreductase activity (GO:0016491),Biological Process:oxidation-reduction process (GO:0055114)	naringenin 3-dioxygenase	1.14.11.9	ko00941 Flavonoid biosynthesis ko01100 Metabolic pathways ko01110 Biosynthesis of secondary metabolites	Isopenicillin N synthase and related dioxygenases	Q	Secondary metabolites biosynthesis, transport and catabolism ;	IPR005123 [Oxoglutarate/iron-dependent dioxygenase] ; IPR026992[Non-haem dioxygenase N-terminal domain]
Nitab4.5_0000879g0090	Alpha-amylase, C-terminal beta-sheet, Glycoside hydrolase, family 13, Glycosyl hydrolase, family 13, subfamily, catalytic domain, Glycoside hydrolase, superfamily, Glycosyl hydrolase, family 13, all-beta, Glycoside hydrolase, catalytic domain, Glycosyl hydrolase, family 13, catalytic domain	666.3	640.1	646.5	521.3	496	481.8	1.30271	0.000414678	0.381521	up	4	Molecular Function:catalytic activity (GO:0003824),Molecular Function:alpha-amylase activity (GO:0004556),Molecular Function:calcium ion binding (GO:0005509),Biological Process:carbohydrate metabolic process (GO:0005975)	--	--	--	Glycosidase	G	Carbohydrate transport and metabolism ;	IPR006047 [Glycosyl hydrolase, family 13, catalytic domain] ; IPR012850[Alpha-amylase, C-terminal beta-sheet]
Nitab4.5_0000903g0070	Cytochrome c-like domain, Cytochrome c domain, Cytochrome c, class IA/ IB	4729.4	4851.7	4334	3528.7	4241.1	3774.3	1.20539	0.0387998	0.269496	up	2	Molecular Function:electron carrier activity (GO:0009055),Molecular Function:heme binding (GO:0020037)	cytochrome c	--	ko00920 Sulfur metabolism ko01100 Metabolic pathways	Cytochrome c2	C	Energy production and conversion ;	IPR002327 [Cytochrome c, class IA/ IB] ; IPR009056[Cytochrome c-like domain]
Nitab4.5_0000905g0100	Phenylacetic acid degradation-related domain, Thioesterase superfamily	299.5	300.4	246.9	187.8	192.5	203	1.45174	0.00856308	0.537783	up	--	--	acyl-coenzyme A thioesterase 13	3.1.2.-	--	Acyl-coenzyme A thioesterase PaaI, contains HGG motif	Q	Secondary metabolites biosynthesis, transport and catabolism ;	IPR006683 [Thioesterase domain]
Nitab4.5_0000906g0030	Domain of unknown function DUF4149	612.6	593.8	604	483.1	501.8	471.5	1.24307	0.000339529	0.313902	up	--	--	--	--	--	--	--	--	IPR025423 [Domain of unknown function DUF4149]
Nitab4.5_0000907g0090	Tyrosinase, Uncharacterised domain, di-copper centre, Polyphenol oxidase, central domain, Polyphenol oxidase, Polyphenol oxidase, C-terminal	866.5	756.3	772.1	629.6	550.9	546.8	1.3865	0.0070191	0.471447	up	4	Molecular Function:catechol oxidase activity (GO:0004097),Biological Process:metabolic process (GO:0008152),Molecular Function:oxidoreductase activity (GO:0016491),Biological Process:oxidation-reduction process (GO:0055114)	polyphenol oxidase	1.10.3.1	ko00350 Tyrosine metabolism ko00950 Isoquinoline alkaloid biosynthesis ko01100 Metabolic pathways ko01110 Biosynthesis of secondary metabolites	--	--	--	IPR002227 [Tyrosinase copper-binding domain] ; IPR022739[Polyphenol oxidase, central domain] ; IPR022740[Polyphenol oxidase, C-terminal]
Nitab4.5_0000915g0090	Late embryogenesis abundant protein, LEA-14, Immunoglobulin-like fold, Water stress and hypersensitive response domain	4885.8	5154.9	4857.3	3848.3	3735.5	3585	1.33389	0.00051732	0.415644	up	1	Biological Process:response to desiccation (GO:0009269)	--	--	--	LEA14-like dessication related protein	V	Defense mechanisms ;	IPR004864 [Late embryogenesis abundant protein, LEA-14] ; IPR013990[Water stress and hypersensitive response domain]
Nitab4.5_0000923g0140	Bulb-type lectin domain, Protein kinase, ATP binding site, Serine/threonine- / dual specificity protein kinase, catalytic domain, S-locus glycoprotein, S-receptor-like serine/threonine-protein kinase, Concanavalin A-like lectin/glucanase, subgroup, Serine/threonine-protein kinase, active site, Protein kinase-like domain, Protein kinase domain	613.1	583.2	527.1	449.5	427.3	460.1	1.2891	0.00882528	0.366366	up	4	Molecular Function:protein kinase activity (GO:0004672),Molecular Function:ATP binding (GO:0005524),Biological Process:protein phosphorylation (GO:0006468),Biological Process:recognition of pollen (GO:0048544)	--	--	--	Ankyrin repeat	T	Signal transduction mechanisms ;	IPR000719 [Protein kinase domain] ; IPR000858[S-locus glycoprotein domain] ; IPR001480[Bulb-type lectin domain]
Nitab4.5_0000930g0010		362.2	304.8	321.9	288.7	265	253.4	1.22525	0.0384094	0.293077	up	--	--	--	--	--	--	--	--	--
Nitab4.5_0000976g0290		11352.6	10155.2	9798.5	8915.4	7740.6	7856.7	1.27715	0.0195857	0.352924	up	--	--	--	--	--	UTP:GlnB (protein PII) uridylyltransferase	OT	Posttranslational modification, protein turnover, chaperones ; Signal transduction mechanisms ;	--
Nitab4.5_0000977g0070	Methyltransferase type 11	9641.2	9457.6	9129.1	8224.9	7481.8	7739.1	1.20396	0.00381445	0.267792	up	1	Biological Process:methylation (GO:0032259)	MPBQ/MSBQ methyltransferase	2.1.1.295	ko00130 Ubiquinone and other terpenoid-quinone biosynthesis ko01100 Metabolic pathways ko01110 Biosynthesis of secondary metabolites	Ubiquinone/menaquinone biosynthesis C-methylase UbiE	H	Coenzyme transport and metabolism ;	IPR031164 [SAM-binding methyltransferase MPBQ/MBSQ]
Nitab4.5_0000993g0110	Cupredoxin, Multicopper oxidase, type 1, Multicopper oxidase, type 3, Multicopper oxidase, type 2	383.3	355.6	322.3	214.6	170.9	193	1.8344	0.00175989	0.875308	up	3	Molecular Function:copper ion binding (GO:0005507),Molecular Function:oxidoreductase activity (GO:0016491),Biological Process:oxidation-reduction process (GO:0055114)	--	--	--	Multicopper oxidase with three cupredoxin domains (includes cell division protein FtsP and spore coat protein CotA)	DPM	Cell cycle control, cell division, chromosome partitioning ; Inorganic ion transport and metabolism ; Cell wall/membrane/envelope biogenesis ;	IPR001117 [Multicopper oxidase, type 1] ; IPR011706[Multicopper oxidase, type 2] ; IPR011707[Multicopper oxidase, type 3]
Nitab4.5_0001022g0030	Trimeric LpxA-like, ADP-glucose pyrophosphorylase, conserved site, Glucose-1-phosphate adenylyltransferase, Nucleotidyl transferase	23805.4	21310	20990.3	18592.4	17626.8	17514.5	1.23025	0.0123921	0.298947	up	2	Biological Process:biosynthetic process (GO:0009058),Molecular Function:nucleotidyltransferase activity (GO:0016779)	glucose-1-phosphate adenylyltransferase	2.7.7.27	ko00500 Starch and sucrose metabolism ko00520 Amino sugar and nucleotide sugar metabolism ko01100 Metabolic pathways ko01110 Biosynthesis of secondary metabolites	ADP-glucose pyrophosphorylase	G	Carbohydrate transport and metabolism ;	IPR005835 [Nucleotidyl transferase domain]
Nitab4.5_0001028g0130	Phenazine biosynthesis PhzF protein	632.4	600.7	532.1	453.6	478.2	502.4	1.23079	0.0281549	0.299585	up	2	Molecular Function:catalytic activity (GO:0003824),Biological Process:biosynthetic process (GO:0009058)	--	--	--	Predicted epimerase YddE/YHI9, PhzF superfamily	R	General function prediction only ;	IPR003719 [Phenazine biosynthesis PhzF protein]
Nitab4.5_0001028g0150	Phenazine biosynthesis PhzF protein	1500.8	1408.2	1336.7	1172.4	1089.5	1139.6	1.24818	0.00615865	0.319831	up	2	Molecular Function:catalytic activity (GO:0003824),Biological Process:biosynthetic process (GO:0009058)	--	--	--	Predicted epimerase YddE/YHI9, PhzF superfamily	R	General function prediction only ;	IPR003719 [Phenazine biosynthesis PhzF protein]
Nitab4.5_0001049g0140	Pollen Ole e 1 allergen/extensin	1938.4	2206.5	1962.3	1391.1	1407.2	1367	1.46621	0.0156844	0.552091	up	--	--	--	--	--	--	--	--	--
Nitab4.5_0001056g0040	Thiolase, N-terminal, Thiolase, C-terminal, Thiolase, acyl-enzyme intermediate active site, Thiolase, Thiolase, active site, Thiolase-like, Thiolase-like, subgroup, Thiolase, conserved site	5413.5	5069.5	4422.4	2852.6	3083	2913.5	1.6844	0.00249641	0.752232	up	1	Biological Process:metabolic process (GO:0008152)	acetyl-CoA acyltransferase 1	2.3.1.16	ko00071 Fatty acid degradation ko00280 Valine, leucine and isoleucine degradation ko00592 alpha-Linolenic acid metabolism ko01040 Biosynthesis of unsaturated fatty acids ko01100 Metabolic pathways ko01110 Biosynthesis of secondary metabolites ko01212 Fatty acid metabolism ko04146 Peroxisome	Acetyl-CoA acetyltransferase	I	Lipid transport and metabolism ;	IPR020616 [Thiolase, N-terminal] ; IPR020617[Thiolase, C-terminal]
Nitab4.5_0001064g0040	Red chlorophyll catabolite reductase	3166.6	2916	2816.4	2533.8	2323.7	2315.1	1.24069	0.0103847	0.311147	up	--	--	red chlorophyll catabolite reductase	1.3.7.12	ko00860 Porphyrin and chlorophyll metabolism ko01110 Biosynthesis of secondary metabolites	--	--	--	IPR009439 [Red chlorophyll catabolite reductase]
Nitab4.5_0001083g0020	Pheromone shutdown, TraB	390.8	331.3	340	286.1	269.3	264.5	1.2954	0.0148143	0.3734	up	--	--	--	--	--	Pheromone shutdown protein TraB, contains GTxH motif (function unknown)	S	Function unknown ;	IPR002816 [Pheromone shutdown, TraB]
Nitab4.5_0001086g0010	GOLD	182.4	177.3	189.5	143.3	160.3	139.9	1.23833	0.00821702	0.308398	up	2	Biological Process:transport (GO:0006810),Cellular Component:integral component of membrane (GO:0016021)	p24 family protein delta-1	--	--	--	--	--	IPR009038 [GOLD domain] ; IPR015720[TMP21-related]
Nitab4.5_0001106g0060	Peptide-N4-(N-acetyl-beta-glucosaminyl)asparagine amidase A	1816.4	1805.1	1527.2	1398.3	1140.6	1135.9	1.40108	0.0186273	0.486542	up	--	--	--	--	--	--	--	--	IPR021102 [Peptide-N4-(N-acetyl-beta-glucosaminyl)asparagine amidase A]
Nitab4.5_0001128g0090	L-lactate/malate dehydrogenase, Lactate/malate dehydrogenase, C-terminal, NAD(P)-binding domain, Malate dehydrogenase, type 1, Lactate dehydrogenase/glycoside hydrolase, family 4, C-terminal, Malate dehydrogenase, active site, Lactate/malate dehydrogenase, N-terminal	21054	21106.4	21214	15411.7	17719.9	16693.4	1.27194	0.0207269	0.34703	up	2	Molecular Function:oxidoreductase activity (GO:0016491),Biological Process:oxidation-reduction process (GO:0055114)	malate dehydrogenase	1.1.1.37	ko00020 Citrate cycle (TCA cycle) ko00270 Cysteine and methionine metabolism ko00620 Pyruvate metabolism ko00630 Glyoxylate and dicarboxylate metabolism ko00710 Carbon fixation in photosynthetic organisms ko01100 Metabolic pathways ko01110 Biosynthesis of secondary metabolites ko01200 Carbon metabolism	Malate/lactate dehydrogenase	C	Energy production and conversion ;	IPR001236 [Lactate/malate dehydrogenase, N-terminal] ; IPR022383[Lactate/malate dehydrogenase, C-terminal]
Nitab4.5_0001129g0030	Pleckstrin homology domain, Dynamin, GTPase region, conserved site, Dynamin central domain, P-loop containing nucleoside triphosphate hydrolase, Dynamin, GTPase domain, Dynamin GTPase effector, Pleckstrin homology-like domain, Dynamin superfamily, GTPase effector domain, GED	1013.3	1063.1	927.8	774.1	841.1	789.3	1.24941	0.0108119	0.321244	up	2	Molecular Function:GTPase activity (GO:0003924),Molecular Function:GTP binding (GO:0005525)	dynamin GTPase	3.6.5.5	ko04144 Endocytosis	--	--	--	IPR000375 [Dynamin central domain] ; IPR001401[Dynamin, GTPase domain] ; IPR001849[Pleckstrin homology domain] ; IPR003130[Dynamin GTPase effector] ; IPR020850[GTPase effector domain] ; IPR022812[Dynamin superfamily] ; IPR030381[Dynamin-type guanine nucleotide-binding (G) domain]
Nitab4.5_0001132g0070	NAD(P)-binding domain, Malic enzyme, N-terminal, Malic oxidoreductase, Malic enzyme, conserved site, Malic enzyme, NAD-binding	2070.8	2113.5	1860.2	1261.6	1288.5	1175	1.62264	0.000826968	0.698344	up	5	Molecular Function:malic enzyme activity (GO:0004470),Molecular Function:malate dehydrogenase (decarboxylating) (NAD+) activity (GO:0004471),Biological Process:malate metabolic process (GO:0006108),Molecular Function:NAD binding (GO:0051287),Biological Process:oxidation-reduction process (GO:0055114)	malate dehydrogenase (oxaloacetate-decarboxylating)(NADP+)	1.1.1.40	ko00620 Pyruvate metabolism ko00710 Carbon fixation in photosynthetic organisms ko01100 Metabolic pathways ko01200 Carbon metabolism	Malic enzyme	C	Energy production and conversion ;	IPR001891 [Malic oxidoreductase] ; IPR012301[Malic enzyme, N-terminal domain] ; IPR012302[Malic enzyme, NAD-binding]
Nitab4.5_0001140g0050	Carbohydrate kinase PfkB, Carbohydrate/puine kinase, PfkB, conserved site, Ribokinase	1269.1	1228.2	1116	966.2	1005.2	1013.1	1.21069	0.0120054	0.275828	up	2	Molecular Function:ribokinase activity (GO:0004747),Biological Process:D-ribose metabolic process (GO:0006014)	ribokinase	2.7.1.15	ko00030 Pentose phosphate pathway	Sugar or nucleoside kinase, ribokinase family	G	Carbohydrate transport and metabolism ;	IPR002139 [Ribokinase/fructokinase] ; IPR011611[Carbohydrate kinase PfkB]
Nitab4.5_0001143g0070	Protein kinase-like domain, Aminoglycoside phosphotransferase	256.3	177.5	200.4	119.4	137.8	140.4	1.59507	0.0315818	0.67362	up	--	--	5-methylthioribose kinase	2.7.1.100	ko00270 Cysteine and methionine metabolism ko01100 Metabolic pathways	5-Methylthioribose kinase, methionine salvage pathway	E	Amino acid transport and metabolism ;	IPR002575 [Aminoglycoside phosphotransferase]
Nitab4.5_0001160g0130	PLC-like phosphodiesterase, TIM beta/alpha-barrel domain, Glycerophosphoryl diester phosphodiesterase	12762	12999.3	10822.5	10501.5	9316.5	9547.6	1.2458	0.0366262	0.317078	up	2	Biological Process:lipid metabolic process (GO:0006629),Molecular Function:phosphoric diester hydrolase activity (GO:0008081)	--	--	--	Uncharacterized conserved protein	S	Function unknown ;	IPR030395 [Glycerophosphodiester phosphodiesterase domain]
Nitab4.5_0001182g0070	Cytochrome P450, Cytochrome P450, conserved site, Cytochrome P450, E-class, group I	3178.2	3063.9	2508.8	1661.1	1956.6	1709.9	1.64256	0.00724244	0.715946	up	3	Molecular Function:iron ion binding (GO:0005506),Molecular Function:heme binding (GO:0020037),Biological Process:oxidation-reduction process (GO:0055114)	--	--	--	Cytochrome P450	QV	Secondary metabolites biosynthesis, transport and catabolism ; Defense mechanisms ;	IPR001128 [Cytochrome P450] ; IPR002401[Cytochrome P450, E-class, group I]
Nitab4.5_0001200g0090	Thiolase-like, Thiolase-like, subgroup, Hydroxymethylglutaryl-coenzyme A synthase, N-terminal, Hydroxymethylglutaryl-coenzyme A synthase, active site, Hydroxymethylglutaryl-CoA synthase, eukaryotic, Hydroxymethylglutaryl-coenzyme A synthase C-terminal	661.1	599.8	660.8	462.7	478.9	422.8	1.40846	0.00212888	0.494116	up	2	Molecular Function:hydroxymethylglutaryl-CoA synthase activity (GO:0004421),Biological Process:isoprenoid biosynthetic process (GO:0008299)	hydroxymethylglutaryl-CoA synthase	2.3.3.10	ko00072 Synthesis and degradation of ketone bodies ko00280 Valine, leucine and isoleucine degradation ko00650 Butanoate metabolism ko00900 Terpenoid backbone biosynthesis ko01100 Metabolic pathways ko01110 Biosynthesis of secondary metabolites	3-hydroxy-3-methylglutaryl CoA synthase	I	Lipid transport and metabolism ;	IPR013528 [Hydroxymethylglutaryl-coenzyme A synthase, N-terminal] ; IPR013746[Hydroxymethylglutaryl-coenzyme A synthase C-terminal domain]
Nitab4.5_0001209g0040	Crotonase superfamily	1312.1	1122.5	1243.8	1029.6	943.3	935.1	1.26492	0.0152629	0.339051	up	1	Molecular Function:3-hydroxyisobutyryl-CoA hydrolase activity (GO:0003860)	3-hydroxyisobutyryl-CoA hydrolase	3.1.2.4	ko00280 Valine, leucine and isoleucine degradation ko00410 beta-Alanine metabolism ko00640 Propanoate metabolism ko01100 Metabolic pathways ko01200 Carbon metabolism	Enoyl-CoA hydratase/carnithine racemase	I	Lipid transport and metabolism ;	IPR032259 [Enoyl-CoA hydratase/isomerase, HIBYL-CoA-H type]
Nitab4.5_0001233g0010	Epoxide hydrolase-like	4866.2	4506.1	4216.1	3321.4	3850.2	3607.4	1.26064	0.018072	0.334152	up	1	Molecular Function:catalytic activity (GO:0003824)	--	--	--	Pimeloyl-ACP methyl ester carboxylesterase	HR	Coenzyme transport and metabolism ; General function prediction only ;	IPR000073 [Alpha/beta hydrolase fold-1] ; IPR000639[Epoxide hydrolase-like]
Nitab4.5_0001256g0060	Chloramphenicol acetyltransferase-like domain, Transferase	421.7	418	379.1	255.4	334.2	286.5	1.39117	0.0127986	0.476294	up	--	--	--	--	--	--	--	--	IPR003480 [Transferase]
Nitab4.5_0001278g0120	Lipase, GDSL, SGNH hydrolase-type esterase domain	2324.7	2395.8	2036	1817.2	1774	1942.2	1.22104	0.0280759	0.28811	up	--	--	--	--	--	Phospholipase/lecithinase/hemolysin	IR	Lipid transport and metabolism ; General function prediction only ;	IPR001087 [GDSL lipase/esterase]
Nitab4.5_0001287g0070	Late embryogenesis abundant protein, LEA-14	233.9	270.1	264	204.3	209.5	187.7	1.27681	0.0128822	0.352542	up	--	--	--	--	--	--	--	--	IPR004864 [Late embryogenesis abundant protein, LEA-14]
Nitab4.5_0001295g0210	Glycosyl hydrolase family 32, C-terminal, Glycosyl hydrolase, five-bladed beta-propellor domain, Concanavalin A-like lectin/glucanases superfamily, Glycoside hydrolase, family 32, Glycosyl hydrolase family 32, N-terminal	1520.7	1323.1	1128.6	727.6	726.1	731.1	1.8182	0.0342227	0.86251	up	1	Biological Process:carbohydrate metabolic process (GO:0005975)	beta-fructofuranosidase	3.2.1.26	ko00052 Galactose metabolism ko00500 Starch and sucrose metabolism ko01100 Metabolic pathways	Sucrose-6-phosphate hydrolase SacC, GH32 family	G	Carbohydrate transport and metabolism ;	IPR001362 [Glycoside hydrolase, family 32] ; IPR013148[Glycosyl hydrolase family 32, N-terminal]
Nitab4.5_0001296g0030	Tetrapeptide transporter, OPT1/isp4, Oligopeptide transporter, OPT superfamily	1430.6	1550.1	1575.2	801.6	862	870.4	1.79791	0.000169741	0.84632	up	1	Biological Process:transmembrane transport (GO:0055085)	--	--	--	--	--	--	IPR004813 [Oligopeptide transporter, OPT superfamily]
Nitab4.5_0001321g0020	Malic enzyme, conserved site, Malic oxidoreductase, NAD(P)-binding domain, Malic enzyme, N-terminal, Malic enzyme, NAD-binding	23838.4	25265.4	21835.7	16081	15748	15671.8	1.49344	0.0146835	0.578637	up	5	Molecular Function:malic enzyme activity (GO:0004470),Molecular Function:malate dehydrogenase (decarboxylating) (NAD+) activity (GO:0004471),Biological Process:malate metabolic process (GO:0006108),Molecular Function:NAD binding (GO:0051287),Biological Process:oxidation-reduction process (GO:0055114)	malate dehydrogenase (oxaloacetate-decarboxylating)(NADP+)	1.1.1.40	ko00620 Pyruvate metabolism ko00710 Carbon fixation in photosynthetic organisms ko01100 Metabolic pathways ko01200 Carbon metabolism	Malic enzyme	C	Energy production and conversion ;	IPR001891 [Malic oxidoreductase] ; IPR012301[Malic enzyme, N-terminal domain] ; IPR012302[Malic enzyme, NAD-binding]
Nitab4.5_0001323g0170	Sugar/inositol transporter, Sugar transporter, conserved site, Major facilitator superfamily domain, Major facilitator superfamily domain, general substrate transporter, General substrate transporter	1015	992.3	924.6	758.8	692.6	716.4	1.35248	0.00157846	0.435604	up	5	Cellular Component:membrane (GO:0016020),Cellular Component:integral component of membrane (GO:0016021),Molecular Function:transmembrane transporter activity (GO:0022857),Molecular Function:substrate-specific transmembrane transporter activity (GO:0022891),Biological Process:transmembrane transport (GO:0055085)	MFS transporter, SP family, solute carrier family 2 (facilitated glucose transporter), member 8	--	--	Predicted arabinose efflux permease, MFS family	G	Carbohydrate transport and metabolism ;	IPR003663 [Sugar/inositol transporter] ; IPR005828[Major facilitator, sugar transporter-like] ; IPR020846[Major facilitator superfamily domain]
Nitab4.5_0001348g0060	Peptidase S10, serine carboxypeptidase, Peptidase S10, serine carboxypeptidase, active site	3773.7	4313.9	3575.5	3326	3063.1	3116.6	1.22696	0.0375464	0.295087	up	2	Molecular Function:serine-type carboxypeptidase activity (GO:0004185),Biological Process:proteolysis (GO:0006508)	serine carboxypeptidase-like clade I	3.4.16.-	--	Carboxypeptidase C (cathepsin A)	E	Amino acid transport and metabolism ;	IPR001563 [Peptidase S10, serine carboxypeptidase]
Nitab4.5_0001351g0070	Terpene synthase, metal-binding domain, Terpenoid synthase	1505.4	1424.2	1449.7	1323.9	1158.7	1099.8	1.22245	0.0203106	0.289774	up	3	Molecular Function:magnesium ion binding (GO:0000287),Molecular Function:terpene synthase activity (GO:0010333),Molecular Function:lyase activity (GO:0016829)	ent-kaurene synthase	4.2.3.19	ko00904 Diterpenoid biosynthesis ko01100 Metabolic pathways ko01110 Biosynthesis of secondary metabolites	--	--	--	IPR005630 [Terpene synthase, metal-binding domain]
Nitab4.5_0001362g0070	Pectinesterase inhibitor domain	859.6	819.2	638.2	587.4	525.1	549.6	1.39402	0.0362587	0.479251	up	1	Molecular Function:enzyme inhibitor activity (GO:0004857)	--	--	--	--	--	--	IPR006501 [Pectinesterase inhibitor domain]
Nitab4.5_0001381g0040	Acyl-CoA dehydrogenase/oxidase, N-terminal, Acyl-CoA oxidase/dehydrogenase, central domain, Acyl-CoA dehydrogenase/oxidase, N-terminal and middle domain, Acyl-CoA dehydrogenase/oxidase C-terminal, Acyl-CoA oxidase, C-terminal, Acyl-CoA oxidase	859.6	885.7	727.5	617.1	696.6	642.9	1.26383	0.0338532	0.337797	up	5	Molecular Function:acyl-CoA dehydrogenase activity (GO:0003995),Molecular Function:acyl-CoA oxidase activity (GO:0003997),Cellular Component:peroxisome (GO:0005777),Biological Process:fatty acid beta-oxidation (GO:0006635),Biological Process:oxidation-reduction process (GO:0055114)	acyl-CoA oxidase	1.3.3.6	ko00071 Fatty acid degradation ko00592 alpha-Linolenic acid metabolism ko01040 Biosynthesis of unsaturated fatty acids ko01100 Metabolic pathways ko01110 Biosynthesis of secondary metabolites ko01212 Fatty acid metabolism ko04146 Peroxisome	Acyl-CoA dehydrogenase related to the alkylation response protein AidB	I	Lipid transport and metabolism ;	IPR002655 [Acyl-CoA oxidase, C-terminal] ; IPR006091[Acyl-CoA oxidase/dehydrogenase, central domain] ; IPR029320[Acyl-coenzyme A oxidase, N-terminal]
Nitab4.5_0001384g0150	Sugar/inositol transporter, Sugar transporter, conserved site, General substrate transporter, Major facilitator superfamily domain, general substrate transporter, Major facilitator superfamily domain	265.3	249.8	233	212.3	204.4	191.8	1.22942	0.0136713	0.297974	up	5	Cellular Component:membrane (GO:0016020),Cellular Component:integral component of membrane (GO:0016021),Molecular Function:transmembrane transporter activity (GO:0022857),Molecular Function:substrate-specific transmembrane transporter activity (GO:0022891),Biological Process:transmembrane transport (GO:0055085)	--	--	--	Predicted arabinose efflux permease, MFS family	G	Carbohydrate transport and metabolism ;	IPR003663 [Sugar/inositol transporter] ; IPR005828[Major facilitator, sugar transporter-like] ; IPR020846[Major facilitator superfamily domain]
Nitab4.5_0001404g0050	Rubber elongation factor	984.1	930.7	958.2	706.7	746.7	733.6	1.31367	0.000296421	0.393605	up	--	--	--	--	--	--	--	--	IPR008802 [Rubber elongation factor]
Nitab4.5_0001413g0070	Carbohydrate kinase, FGGY, C-terminal, Carbohydrate kinase, FGGY, N-terminal	2269	2227.4	2284.4	2049.1	1776.9	1779.3	1.20971	0.0130278	0.274664	up	1	Biological Process:carbohydrate metabolic process (GO:0005975)	--	--	--	Sugar (pentulose or hexulose) kinase	G	Carbohydrate transport and metabolism ;	IPR018484 [Carbohydrate kinase, FGGY, N-terminal] ; IPR018485[Carbohydrate kinase, FGGY, C-terminal]
Nitab4.5_0001417g0060	Eukaryotic porin/Tom40, Porin domain	365.7	321.9	327.2	226.7	176.4	187.3	1.71883	0.00235005	0.781431	up	2	Cellular Component:mitochondrial outer membrane (GO:0005741),Biological Process:transmembrane transport (GO:0055085)	voltage-dependent anion channel protein 2	--		--	--	--	IPR027246 [Eukaryotic porin/Tom40]
Nitab4.5_0001439g0070	Natural resistance-associated macrophage like	648.9	833.9	689.7	283.4	404.6	377.4	2.03914	0.00531775	1.02796	up	3	Molecular Function:transporter activity (GO:0005215),Biological Process:transport (GO:0006810),Cellular Component:membrane (GO:0016020)	natural resistance-associated macrophage protein 2	--		Mn2+ and Fe2+ transporters of the NRAMP family	P	Inorganic ion transport and metabolism ;	IPR001046 [NRAMP family]
Nitab4.5_0001450g0010	P-loop containing nucleoside triphosphate hydrolase, AAA+ ATPase domain	1600.9	1529.2	1503.5	1147.8	1019.1	1105.5	1.41596	0.000686694	0.501784	up	1	Molecular Function:ATP binding (GO:0005524)	--	--	--	Stage III sporulation protein SpoIIIAA	D	Cell cycle control, cell division, chromosome partitioning ;	IPR003593 [AAA+ ATPase domain] ; IPR003959[ATPase, AAA-type, core]
Nitab4.5_0001456g0060	Phox/Bem1p	18.6	17.8	20.1	14.4	13.2	16.4	1.28409	0.0223768	0.360747	up	1	Molecular Function:protein binding (GO:0005515)	--	--	--	--	--	--	IPR000270 [PB1 domain]
Nitab4.5_0001477g0080	Cysteine-rich secretory protein, allergen V5/Tpx-1-related, Allergen V5/Tpx-1-related, conserved site, CAP domain, Ves allergen	157.3	148.6	124.5	71.8	72.6	68	2.02637	0.0161629	1.01889	up	--	--	pathogenesis-related protein 1	--	ko04016 MAPK signaling pathway - plant ko04075 Plant hormone signal transduction ko04626 Plant-pathogen interaction	Uncharacterized conserved protein YkwD, contains CAP (CSP/antigen 5/PR1) domain	S	Function unknown ;	IPR001283 [Cysteine-rich secretory protein, allergen V5/Tpx-1-related] ; IPR002413[Ves allergen] ; IPR014044[CAP domain]
Nitab4.5_0001492g0060	O-methyltransferase, family 3	453.9	442.8	453	241.4	250.1	245.1	1.83234	1.24113e-06	0.873685	up	1	Molecular Function:O-methyltransferase activity (GO:0008171)	--	--	--	Predicted O-methyltransferase YrrM	R	General function prediction only ;	IPR002935 [O-methyltransferase, family 3]
Nitab4.5_0001509g0020	Sterol methyltransferase C-terminal, Methyltransferase type 11	1495.8	1427.9	1360.6	1166.5	1232.4	1151.8	1.20661	0.00613177	0.270956	up	3	Biological Process:steroid biosynthetic process (GO:0006694),Biological Process:metabolic process (GO:0008152),Molecular Function:methyltransferase activity (GO:0008168)	sterol 24-C-methyltransferase	2.1.1.41	ko00100 Steroid biosynthesis ko01100 Metabolic pathways ko01110 Biosynthesis of secondary metabolites	Cyclopropane fatty-acyl-phospholipid synthase and related methyltransferases	I	Lipid transport and metabolism ;	IPR013216 [Methyltransferase type 11] ; IPR013705[Sterol methyltransferase C-terminal] ; IPR030384[SAM-dependent methyltransferase SMT-type]
Nitab4.5_0001574g0130	Nucleoside phosphatase GDA1/CD39	8543.3	11656.7	9503.6	3659.4	5309.7	3711.3	2.34248	0.00603412	1.22804	up	1	Molecular Function:hydrolase activity (GO:0016787)	apyrase	3.6.1.5	ko00230 Purine metabolism ko00240 Pyrimidine metabolism	Golgi nucleoside diphosphatase	F	Nucleotide transport and metabolism ;	IPR000407 [Nucleoside phosphatase GDA1/CD39]
Nitab4.5_0001579g0060	Chaperone DnaK, Heat shock protein 70 family, Heat shock protein 70, conserved site	2144.5	1926.6	1972.1	1549	1620.6	1564.1	1.27663	0.00334289	0.352344	up	--	--	heat shock 70kDa protein 1/2/6/8	--	ko03040 Spliceosome ko04141 Protein processing in endoplasmic reticulum ko04144 Endocytosis	Molecular chaperone DnaK (HSP70)	O	Posttranslational modification, protein turnover, chaperones ;	IPR013126 [Heat shock protein 70 family]
Nitab4.5_0001581g0010	Glycoside hydrolase, family 19, catalytic, Lysozyme-like domain, Glycoside hydrolase, family 19	3135.8	3322.5	1831.6	552.6	467.2	422.7	5.7469	0.0389341	2.52278	up	3	Molecular Function:chitinase activity (GO:0004568),Biological Process:chitin catabolic process (GO:0006032),Biological Process:cell wall macromolecule catabolic process (GO:0016998)	basic endochitinase B	3.2.1.14	ko00520 Amino sugar and nucleotide sugar metabolism ko01100 Metabolic pathways ko04016 MAPK signaling pathway - plant	Predicted chitinase	R	General function prediction only ;	IPR000726 [Glycoside hydrolase, family 19, catalytic]
Nitab4.5_0001600g0120	Leucine-rich repeat-containing N-terminal, type 2, Leucine rich repeat 4	2805.8	2604.3	1921.3	903.8	865.5	737.5	2.92461	0.00411521	1.54824	up	1	Molecular Function:protein binding (GO:0005515)	--	--	--	Leucine-rich repeat (LRR) protein	K	Transcription ;	IPR001611 [Leucine-rich repeat] ; IPR013210[Leucine-rich repeat-containing N-terminal, plant-type]
Nitab4.5_0001618g0140	EF-hand domain, EF-hand domain pair, EF-Hand 1, calcium-binding site	946	1095.8	838.4	611.2	603.3	589.9	1.59621	0.0398652	0.67465	up	1	Molecular Function:calcium ion binding (GO:0005509)	calcium-binding protein CML	--	ko04626 Plant-pathogen interaction	--	--	--	IPR002048 [EF-hand domain]
Nitab4.5_0001619g0100	Protein phosphatase 2C (PP2C)-like domain, Protein phosphatase 2C	728.7	823.2	686.7	589	589.1	557.8	1.28959	0.0158684	0.366913	up	3	Molecular Function:catalytic activity (GO:0003824),Molecular Function:protein serine/threonine phosphatase activity (GO:0004722),Biological Process:protein dephosphorylation (GO:0006470)	protein phosphatase 1L	3.1.3.16	--	Serine/threonine protein phosphatase PrpC	T	Signal transduction mechanisms ;	IPR001932 [PPM-type phosphatase domain] ; IPR015655[Protein phosphatase 2C family]
Nitab4.5_0001625g0070	C2 domain	2064.8	1813.5	1802.5	1427.9	1468.5	1471.9	1.30046	0.00728551	0.379022	up	1	Molecular Function:protein binding (GO:0005515)	--	--	--	--	--	--	IPR000008 [C2 domain]
Nitab4.5_0001635g0010	Mitochondrial carrier protein, Mitochondrial carrier domain, Mitochondrial substrate/solute carrier	1620.9	1515	1376.6	1195.1	1278.7	1176.3	1.23627	0.0205956	0.305991	up	1	Biological Process:transmembrane transport (GO:0055085)	solute carrier family 25 (mitochondrial phosphate transporter), member 23/24/25/41	--	--	--	--	--	IPR002067 [Mitochondrial carrier protein] ; IPR018108[Mitochondrial substrate/solute carrier]
Nitab4.5_0001650g0160	Glutamine synthetase, glycine-rich site, Glutamine synthetase, beta-Grasp, Glutamine synthetase, catalytic domain, Glutamine synthetase/guanido kinase, catalytic domain, Glutamine synthetase, N-terminal conserved site	1501.7	1146.1	1182.5	804.6	703.4	855.3	1.62074	0.015786	0.696655	up	3	Molecular Function:glutamate-ammonia ligase activity (GO:0004356),Biological Process:glutamine biosynthetic process (GO:0006542),Biological Process:nitrogen compound metabolic process (GO:0006807)	glutamine synthetase	6.3.1.2	ko00220 Arginine biosynthesis ko00250 Alanine, aspartate and glutamate metabolism ko00630 Glyoxylate and dicarboxylate metabolism ko00910 Nitrogen metabolism ko01100 Metabolic pathways ko01230 Biosynthesis of amino acids	Glutamine synthetase	E	Amino acid transport and metabolism ;	IPR008146 [Glutamine synthetase, catalytic domain] ; IPR008147[Glutamine synthetase, beta-Grasp domain]
Nitab4.5_0001664g0060	AMP-dependent synthetase/ligase, AMP-binding enzyme C-terminal domain, AMP-binding, conserved site	169.1	179.8	165.7	151.5	113.1	130.2	1.30344	0.0283568	0.382329	up	2	Molecular Function:catalytic activity (GO:0003824),Biological Process:metabolic process (GO:0008152)	--	--	--	Acyl-CoA synthetase (AMP-forming)/AMP-acid ligase II	IQ	Lipid transport and metabolism ; Secondary metabolites biosynthesis, transport and catabolism ;	IPR000873 [AMP-dependent synthetase/ligase] ; IPR025110[AMP-binding enzyme C-terminal domain]
Nitab4.5_0001700g0080	Isopropylmalate dehydrogenase-like domain, Isocitrate and isopropylmalate dehydrogenases family	340.3	354	298.6	269.7	261.6	259.3	1.25588	0.0164412	0.3287	up	1	Biological Process:oxidation-reduction process (GO:0055114)	isocitrate dehydrogenase (NAD+)	1.1.1.41	ko00020 Citrate cycle (TCA cycle) ko01100 Metabolic pathways ko01110 Biosynthesis of secondary metabolites ko01200 Carbon metabolism ko01210 2-Oxocarboxylic acid metabolism ko01230 Biosynthesis of amino acids	Isocitrate/isopropylmalate dehydrogenase	CE	Energy production and conversion ; Amino acid transport and metabolism ;	IPR024084 [Isopropylmalate dehydrogenase-like domain]
Nitab4.5_0001703g0040	Macrophage migration inhibitory factor, Tautomerase/MIF superfamily	3445.9	2898.6	2886	2353.1	2141	2343.4	1.34998	0.0155124	0.43294	up	--	--	phenylpyruvate tautomerase	5.3.2.1	ko00350 Tyrosine metabolism ko00360 Phenylalanine metabolism	Phenylpyruvate tautomerase PptA, 4-oxalocrotonate tautomerase family	Q	Secondary metabolites biosynthesis, transport and catabolism ;	IPR001398 [Macrophage migration inhibitory factor]
Nitab4.5_0001726g0110	Glutathione S-transferase, C-terminal, Glutathione S-transferase, C-terminal-like, Glutathione S-transferase, N-terminal, Thioredoxin-like fold	2869	2606.7	2828.2	2114.4	2304.8	2400.3	1.21767	0.0134019	0.284123	up	1	Molecular Function:protein binding (GO:0005515)	glutathione S-transferase	2.5.1.18	ko00480 Glutathione metabolism	Glutathione S-transferase	O	Posttranslational modification, protein turnover, chaperones ;	IPR004045 [Glutathione S-transferase, N-terminal] ; IPR004046[Glutathione S-transferase, C-terminal] ; IPR010987[Glutathione S-transferase, C-terminal-like]
Nitab4.5_0001762g0060	GAT, Target of Myb protein 1, VHS subgroup, ENTH/VHS, VHS	3627.8	3707.2	3245.3	2845.8	3086	2835.1	1.20685	0.0212799	0.271242	up	2	Cellular Component:intracellular (GO:0005622),Biological Process:intracellular protein transport (GO:0006886)	--	--	--	--	--	--	IPR002014 [VHS domain] ; IPR004152[GAT domain]
Nitab4.5_0001764g0110	Lipase/lipooxygenase, PLAT/LH2, Longin-like domain, Embryo-specific 3	300.8	329.3	275.7	164.4	215.7	181.9	1.61174	0.00606116	0.688622	up	--	--	--	--	--	--	--	--	IPR010417 [Embryo-specific ATS3]
Nitab4.5_0001783g0130	Plastid lipid-associated protein/fibrillin conserved domain	532.2	494.8	528.4	385.7	371.6	411.5	1.33077	0.00150597	0.412258	up	--	--	--	--	--	--	--	--	IPR006843 [Plastid lipid-associated protein/fibrillin conserved domain]
Nitab4.5_0001799g0060	Aldolase-type TIM barrel, NADH:flavin oxidoreductase/NADH oxidase, N-terminal	264.8	194.7	190.1	129.5	139.6	152.9	1.53934	0.0390721	0.622309	up	3	Molecular Function:FMN binding (GO:0010181),Molecular Function:oxidoreductase activity (GO:0016491),Biological Process:oxidation-reduction process (GO:0055114)	12-oxophytodienoic acid reductase	1.3.1.42	ko00592 alpha-Linolenic acid metabolism ko01100 Metabolic pathways ko01110 Biosynthesis of secondary metabolites	2,4-dienoyl-CoA reductase or related NADH-dependent reductase, Old Yellow Enzyme (OYE) family	C	Energy production and conversion ;	IPR001155 [NADH:flavin oxidoreductase/NADH oxidase, N-terminal]
Nitab4.5_0001807g0020	Cytochrome P450, Cytochrome P450, conserved site, Cytochrome P450, E-class, group I	435.8	441	414.6	328.5	342.1	315.3	1.30987	0.000806529	0.389423	up	3	Molecular Function:iron ion binding (GO:0005506),Molecular Function:heme binding (GO:0020037),Biological Process:oxidation-reduction process (GO:0055114)	unsaturated fatty acid epoxidase	1.14.-.-	--	Cytochrome P450	QV	Secondary metabolites biosynthesis, transport and catabolism ; Defense mechanisms ;	IPR001128 [Cytochrome P450] ; IPR002401[Cytochrome P450, E-class, group I]
Nitab4.5_0001840g0080	Proteinase inhibitor I29, cathepsin propeptide, Peptidase C1A, papain C-terminal, Cysteine peptidase, asparagine active site, Peptidase C1A, papain, Cysteine peptidase, cysteine active site	2548.2	2463.4	2102	1832.5	1856.7	1654.3	1.33126	0.0174154	0.412795	up	2	Biological Process:proteolysis (GO:0006508),Molecular Function:cysteine-type peptidase activity (GO:0008234)	cathepsin F	3.4.22.41		Cysteine protease, C1A family	O	Posttranslational modification, protein turnover, chaperones ;	IPR000668 [Peptidase C1A, papain C-terminal] ; IPR013128[Peptidase C1A] ; IPR013201[Cathepsin propeptide inhibitor domain (I29)]
Nitab4.5_0001842g0060	AMP-dependent synthetase/ligase, AMP-binding enzyme C-terminal domain, AMP-binding, conserved site	145.4	145.5	134.4	81.5	111.9	83.8	1.53427	0.00912476	0.617554	up	2	Molecular Function:catalytic activity (GO:0003824),Biological Process:metabolic process (GO:0008152)	oxalate---CoA ligase	6.2.1.8	ko00630 Glyoxylate and dicarboxylate metabolism ko01100 Metabolic pathways	Acyl-CoA synthetase (AMP-forming)/AMP-acid ligase II	IQ	Lipid transport and metabolism ; Secondary metabolites biosynthesis, transport and catabolism ;	IPR000873 [AMP-dependent synthetase/ligase] ; IPR025110[AMP-binding enzyme C-terminal domain]
Nitab4.5_0001845g0040	Peptidase S8/S53 domain, Peptidase S8, subtilisin-related, Proteinase inhibitor I9, Peptidase S8, subtilisin, Ser-active site	322.2	291.7	269.3	216.5	227.5	229.2	1.31194	0.011515	0.391705	up	2	Molecular Function:serine-type endopeptidase activity (GO:0004252),Biological Process:proteolysis (GO:0006508)	--	--	--	Serine protease, subtilisin family	O	Posttranslational modification, protein turnover, chaperones ;	IPR000209 [Peptidase S8/S53 domain] ; IPR010259[Peptidase S8 propeptide/proteinase inhibitor I9] ; IPR015500[Peptidase S8, subtilisin-related]
Nitab4.5_0001861g0160	Thioredoxin-like fold, Thioredoxin, Thioredoxin domain, Thioredoxin, conserved site	9035.6	10611.7	8934.1	6385.8	7613.5	7353.3	1.33854	0.0216599	0.420665	up	3	Biological Process:glycerol ether metabolic process (GO:0006662),Molecular Function:protein disulfide oxidoreductase activity (GO:0015035),Biological Process:cell redox homeostasis (GO:0045454)	thioredoxin 1	--		Thiol-disulfide isomerase or thioredoxin	O	Posttranslational modification, protein turnover, chaperones ;	IPR005746 [Thioredoxin] ; IPR013766[Thioredoxin domain]
Nitab4.5_0001863g0080	Glucose-6-phosphate dehydrogenase, Glucose-6-phosphate dehydrogenase, C-terminal, Glucose-6-phosphate dehydrogenase, NAD-binding, NAD(P)-binding domain, Glucose-6-phosphate dehydrogenase, active site	7909.3	7196.2	6955.6	5698.8	6179	5854.6	1.24411	0.0106759	0.315117	up	4	Molecular Function:glucose-6-phosphate dehydrogenase activity (GO:0004345),Biological Process:glucose metabolic process (GO:0006006),Molecular Function:NADP binding (GO:0050661),Biological Process:oxidation-reduction process (GO:0055114)	--	--	ko00030 Pentose phosphate pathway ko00480 Glutathione metabolism ko01100 Metabolic pathways ko01110 Biosynthesis of secondary metabolites ko01200 Carbon metabolism	Glucose-6-phosphate 1-dehydrogenase	G	Carbohydrate transport and metabolism ;	IPR001282 [Glucose-6-phosphate dehydrogenase] ; IPR022674[Glucose-6-phosphate dehydrogenase, NAD-binding] ; IPR022675[Glucose-6-phosphate dehydrogenase, C-terminal]
Nitab4.5_0001863g0120	Amino acid transporter, transmembrane	73.9	85.4	76.3	67.5	56.2	53.4	1.33032	0.024644	0.411775	up	--	--	--	--	--	--	--	--	IPR013057 [Amino acid transporter, transmembrane domain]
Nitab4.5_0001864g0050	Glutathione S-transferase, C-terminal-like, Glutathione S-transferase, N-terminal, Thioredoxin-like fold, Glutathione S-transferase, C-terminal	5081.3	4802.9	4140.9	3694.4	3374.4	3626.6	1.31132	0.0198216	0.391021	up	1	Molecular Function:protein binding (GO:0005515)	glutathione S-transferase	2.5.1.18	ko00480 Glutathione metabolism	Glutathione S-transferase	O	Posttranslational modification, protein turnover, chaperones ;	IPR004045 [Glutathione S-transferase, N-terminal] ; IPR010987[Glutathione S-transferase, C-terminal-like]
Nitab4.5_0001879g0030	RNA recognition motif domain, Nucleotide-binding, alpha-beta plait	1206.8	1110.5	1127.3	857.3	1031.5	879.5	1.2443	0.0223638	0.315336	up	1	Molecular Function:nucleic acid binding (GO:0003676)	splicing factor, arginine/serine-rich 1	--	ko03040 Spliceosome	RNA recognition motif (RRM) domain	J	Translation, ribosomal structure and biogenesis ;	IPR000504 [RNA recognition motif domain]
Nitab4.5_0001899g0040	Peptidase S10, serine carboxypeptidase, Peptidase S10, serine carboxypeptidase, active site	8757.5	7669.5	6972.1	4195.1	4079	3907.2	1.9209	0.00207154	0.941785	up	2	Molecular Function:serine-type carboxypeptidase activity (GO:0004185),Biological Process:proteolysis (GO:0006508)	serine carboxypeptidase-like clade II	3.4.16.-	--	Carboxypeptidase C (cathepsin A)	E	Amino acid transport and metabolism ;	IPR001563 [Peptidase S10, serine carboxypeptidase]
Nitab4.5_0001899g0090	Alpha/beta hydrolase fold-3	1353.2	1165.2	1000	757.8	720.3	644.3	1.65775	0.0123056	0.729223	up	2	Biological Process:metabolic process (GO:0008152),Molecular Function:hydrolase activity (GO:0016787)	--	--	--	Acetyl esterase/lipase	I	Lipid transport and metabolism ;	IPR013094 [Alpha/beta hydrolase fold-3]
Nitab4.5_0001933g0080	Glycoside hydrolase, family 32, Concanavalin A-like lectin/glucanases superfamily, Glycosyl hydrolase, five-bladed beta-propellor domain, Glycosyl hydrolase family 32, C-terminal, Glycosyl hydrolase family 32, N-terminal	1004.7	1165.9	803.5	656.6	570.1	597.7	1.63018	0.0237524	0.705031	up	1	Biological Process:carbohydrate metabolic process (GO:0005975)	beta-fructofuranosidase	3.2.1.26	ko00052 Galactose metabolism ko00500 Starch and sucrose metabolism ko01100 Metabolic pathways	Sucrose-6-phosphate hydrolase SacC, GH32 family	G	Carbohydrate transport and metabolism ;	IPR001362 [Glycoside hydrolase, family 32] ; IPR013148[Glycosyl hydrolase family 32, N-terminal] ; IPR013189[Glycosyl hydrolase family 32, C-terminal]
Nitab4.5_0001936g0050	Thioredoxin-like fold	3360.8	3288.7	2971.7	2636	2704	2644.8	1.20494	0.0108803	0.268961	up	--	--	--	--	--	Protein-disulfide isomerase	O	Posttranslational modification, protein turnover, chaperones ;	IPR012336 [Thioredoxin-like fold]
Nitab4.5_0001952g0110	Haem peroxidase, Haem peroxidase, animal	1017.1	1063.1	924	835	777	768.4	1.26206	0.0106164	0.335777	up	--	--	alpha-dioxygenase	1.-.-.-	ko00592 alpha-Linolenic acid metabolism	Ca2+-binding protein, RTX toxin-related	Q	Secondary metabolites biosynthesis, transport and catabolism ;	IPR019791 [Haem peroxidase, animal]
Nitab4.5_0001972g0020	Oxidoreductase FAD/NAD(P)-binding, NADPH-cytochrome p450 reductase, FAD-binding, alpha-helical domain-3, Flavodoxin/nitric oxide synthase, FAD-binding, type 1, Flavoprotein pyridine nucleotide cytochrome reductase, Riboflavin synthase-like beta-barrel, Flavodoxin, Ferredoxin reductase-type FAD-binding domain	2730.8	2590.3	2484.7	1978.6	1978.7	2229.6	1.26167	0.00798546	0.33533	up	3	Molecular Function:FMN binding (GO:0010181),Molecular Function:oxidoreductase activity (GO:0016491),Biological Process:oxidation-reduction process (GO:0055114)	NADPH-ferrihemoprotein reductase	1.6.2.4	--	Sulfite reductase, alpha subunit (flavoprotein)	P	Inorganic ion transport and metabolism ;	IPR001094 [Flavodoxin-like] ; IPR001433[Oxidoreductase FAD/NAD(P)-binding] ; IPR001709[Flavoprotein pyridine nucleotide cytochrome reductase] ; IPR003097[FAD-binding, type 1] ; IPR008254[Flavodoxin/nitric oxide synthase] ; IPR017927[Ferredoxin reductase-type FAD-binding domain]
Nitab4.5_0001980g0040	UDP-glucuronosyl/UDP-glucosyltransferase	919.7	794.7	965.2	302.8	611.1	411.5	2.02173	0.0121188	1.01559	up	1	Biological Process:metabolic process (GO:0008152)	--	--	--	UDP:flavonoid glycosyltransferase YjiC, YdhE family	G	Carbohydrate transport and metabolism ;	IPR002213 [UDP-glucuronosyl/UDP-glucosyltransferase]
Nitab4.5_0001981g0040	Protein kinase, ATP binding site, Protein kinase domain, Serine/threonine-protein kinase, active site, Protein kinase-like domain, Serine-threonine/tyrosine-protein kinase catalytic domain, Concanavalin A-like lectin/glucanase, subgroup	115.9	107.2	116.6	77.7	71.4	64.3	1.59185	0.00101729	0.670701	up	3	Molecular Function:protein kinase activity (GO:0004672),Molecular Function:ATP binding (GO:0005524),Biological Process:protein phosphorylation (GO:0006468)	--	--	--	Serine/threonine protein kinase	T	Signal transduction mechanisms ;	IPR000719 [Protein kinase domain] ; IPR001245[Serine-threonine/tyrosine-protein kinase catalytic domain]
Nitab4.5_0001983g0010	FF domain, WW domain	459.1	450.8	478	382.9	400.2	360.8	1.21331	0.00431893	0.278943	up	1	Molecular Function:protein binding (GO:0005515)	transcription elongation regulator 1	--	ko03040 Spliceosome	--	--	--	IPR001202 [WW domain] ; IPR002713[FF domain]
Nitab4.5_0001991g0060	Acid phosphatase, plant, HAD-like domain, Vegetative storage protein/acid phosphatase, Acid phosphatase (Class B)	404.5	513.9	516.5	212.2	333.5	276.2	1.74583	0.0159254	0.803915	up	--	--	--	--	--	Predicted secreted acid phosphatase	R	General function prediction only ;	IPR005519 [Acid phosphatase, class B-like]
Nitab4.5_0002003g0050		2696.7	3073	2495.4	2351.2	2004.3	2038.6	1.29261	0.0367028	0.370291	up	--	--	--	--	--	Leucine-rich repeat (LRR) protein	K	Transcription ;	--
Nitab4.5_0002005g0020	CO dehydrogenase flavoprotein-like, FAD-binding, subdomain 2, Berberine/berberine-like, FAD-binding, type 2, FAD-binding, type 2, subdomain 1, FAD linked oxidase, N-terminal	1184.1	1211.3	1038	841.2	886.4	854.5	1.32969	0.00690039	0.411093	up	4	Molecular Function:catalytic activity (GO:0003824),Molecular Function:oxidoreductase activity (GO:0016491),Molecular Function:flavin adenine dinucleotide binding (GO:0050660),Biological Process:oxidation-reduction process (GO:0055114)	--	--	--	FAD/FMN-containing dehydrogenase	C	Energy production and conversion ;	IPR006094 [FAD linked oxidase, N-terminal] ; IPR012951[Berberine/berberine-like] ; IPR016166[FAD-binding, type 2]
Nitab4.5_0002015g0090	Non-haem dioxygenase N-terminal domain, Oxoglutarate/iron-dependent dioxygenase, Isopenicillin N synthase-like	1165	1189	989.1	472.5	514.5	490	2.26344	0.000634352	1.17852	up	2	Molecular Function:oxidoreductase activity (GO:0016491),Biological Process:oxidation-reduction process (GO:0055114)	--	--	--	Isopenicillin N synthase and related dioxygenases	Q	Secondary metabolites biosynthesis, transport and catabolism ;	IPR005123 [Oxoglutarate/iron-dependent dioxygenase] ; IPR026992[Non-haem dioxygenase N-terminal domain]
Nitab4.5_0002026g0010	HAD-like domain, Heavy metal-associated domain, HMA, P-type ATPase, cytoplasmic domain N, Cation-transporting P-type ATPase, subfamily IB, P-type ATPase, A domain, Cation-transporting P-type ATPase, P-type ATPase, phosphorylation site, Heavy metal-associated domain, copper ion-binding, Heavy-metal-associated, conserved site	1541.9	1415	1513.7	1214.3	1244.1	1199.8	1.22208	0.00263069	0.289335	up	3	Molecular Function:nucleotide binding (GO:0000166),Biological Process:metal ion transport (GO:0030001),Molecular Function:metal ion binding (GO:0046872)	Cu+-exporting ATPase	3.6.3.54	ko04016 MAPK signaling pathway - plant	Copper chaperone CopZ	P	Inorganic ion transport and metabolism ;	IPR006121 [Heavy metal-associated domain, HMA] ; IPR008250[P-type ATPase, A domain]
Nitab4.5_0002053g0120	Winged helix-turn-helix DNA-binding domain, Plant methyltransferase dimerisation, O-methyltransferase, family 2, Caffeate O-methyltransferase (COMT) family	2583.1	2166.8	1872.4	1214.5	1108.6	1166.7	1.89762	0.0344151	0.924188	up	3	Molecular Function:methyltransferase activity (GO:0008168),Molecular Function:O-methyltransferase activity (GO:0008171),Molecular Function:protein dimerization activity (GO:0046983)	caffeic acid 3-O-methyltransferase	2.1.1.68	ko00940 Phenylpropanoid biosynthesis ko01100 Metabolic pathways ko01110 Biosynthesis of secondary metabolites	Ubiquinone/menaquinone biosynthesis C-methylase UbiE	H	Coenzyme transport and metabolism ;	IPR001077 [O-methyltransferase, family 2] ; IPR012967[Plant methyltransferase dimerisation] ; IPR016461[O-methyltransferase COMT-type]
Nitab4.5_0002056g0060	Cysteine peptidase, histidine active site, Cysteine peptidase, asparagine active site, Peptidase C1A, papain C-terminal, Peptidase C1A, propeptide, Peptidase C1A, papain	711.3	772.5	776.8	597.6	588.3	600.8	1.26524	0.00182185	0.339408	up	4	Molecular Function:cysteine-type endopeptidase activity (GO:0004197),Biological Process:proteolysis (GO:0006508),Molecular Function:cysteine-type peptidase activity (GO:0008234),Biological Process:regulation of catalytic activity (GO:0050790)	cathepsin B	3.4.22.1		Cysteine protease, C1A family	O	Posttranslational modification, protein turnover, chaperones ;	IPR000668 [Peptidase C1A, papain C-terminal] ; IPR012599[Peptidase C1A, propeptide] ; IPR013128[Peptidase C1A]
Nitab4.5_0002058g0110	Germin, Cupin 1, RmlC-like cupin domain, Germin, manganese binding site, RmlC-like jelly roll fold	403.1	377.6	285.4	236	217.3	219.9	1.58363	0.0224486	0.663236	up	2	Molecular Function:manganese ion binding (GO:0030145),Molecular Function:nutrient reservoir activity (GO:0045735)	--	--	--	Oxalate decarboxylase/archaeal phosphoglucose isomerase, cupin superfamily	G	Carbohydrate transport and metabolism ;	IPR001929 [Germin] ; IPR006045[Cupin 1]
Nitab4.5_0002097g0110	Alpha/beta hydrolase fold-3, Lipase, GDXG, active site	2661.3	2405.1	2221.8	1778.5	2084.6	1829.1	1.28038	0.0285676	0.356576	up	2	Biological Process:metabolic process (GO:0008152),Molecular Function:hydrolase activity (GO:0016787)	--	--	--	Acetyl esterase/lipase	I	Lipid transport and metabolism ;	IPR013094 [Alpha/beta hydrolase fold-3]
Nitab4.5_0002101g0060	Aldehyde dehydrogenase, conserved site, Aldehyde dehydrogenase domain, Aldehyde/histidinol dehydrogenase, Aldehyde dehydrogenase, C-terminal, Aldehyde dehydrogenase, N-terminal	5491.1	5429.5	4948.3	4467.7	4186.3	4298.6	1.22515	0.00691459	0.29296	up	3	Biological Process:metabolic process (GO:0008152),Molecular Function:oxidoreductase activity (GO:0016491),Biological Process:oxidation-reduction process (GO:0055114)	betaine-aldehyde dehydrogenase	1.2.1.8	ko00260 Glycine, serine and threonine metabolism ko01100 Metabolic pathways	Acyl-CoA reductase or other NAD-dependent aldehyde dehydrogenase	C	Energy production and conversion ;	IPR015590 [Aldehyde dehydrogenase domain]
Nitab4.5_0002108g0050	Protein kinase-like domain, Serine-threonine/tyrosine-protein kinase catalytic domain, Protein kinase domain, LysM domain, Concanavalin A-like lectin/glucanase, subgroup	1725.6	1727.6	1576.9	1254	1161	1100.2	1.43096	0.00166081	0.51698	up	3	Molecular Function:protein kinase activity (GO:0004672),Molecular Function:ATP binding (GO:0005524),Biological Process:protein phosphorylation (GO:0006468)	--	--	--	Serine/threonine protein kinase	T	Signal transduction mechanisms ;	IPR000719 [Protein kinase domain] ; IPR001245[Serine-threonine/tyrosine-protein kinase catalytic domain] ; IPR018392[LysM domain]
Nitab4.5_0002120g0050	Glycoside hydrolase, family 17, Glycoside hydrolase, superfamily, Glycoside hydrolase, catalytic domain	692	632.6	455.2	33.6	31.5	33.2	18.1058	0.0157202	4.17838	up	1	Biological Process:carbohydrate metabolic process (GO:0005975)	--	--	--	Exo-beta-1,3-glucanase, GH17 family	G	Carbohydrate transport and metabolism ;	IPR000490 [Glycoside hydrolase family 17]
Nitab4.5_0002130g0010	Phenylalanine/histidine ammonia-lyases, active site, L-Aspartase-like, Phenylalanine ammonia-lyase, shielding domain, Fumarase/histidase, N-terminal, Phenylalanine ammonia-lyase, Aromatic amino acid lyase	13277.3	11846.8	11214	4911.8	5731.6	5137.9	2.3026	0.000478627	1.20327	up	--	--	phenylalanine ammonia-lyase	4.3.1.24	ko00360 Phenylalanine metabolism ko00940 Phenylpropanoid biosynthesis ko01100 Metabolic pathways ko01110 Biosynthesis of secondary metabolites	Histidine ammonia-lyase	E	Amino acid transport and metabolism ;	IPR001106 [Aromatic amino acid lyase]
Nitab4.5_0002137g0150	Extracellular ligand-binding receptor, Periplasmic binding protein-like I, Ionotropic glutamate receptor, GPCR, family 3, Extracellular solute-binding protein, family 3	476.5	468.3	440.9	357.4	337.4	340.4	1.33858	0.000715107	0.420705	up	5	Molecular Function:G-protein coupled receptor activity (GO:0004930),Molecular Function:ionotropic glutamate receptor activity (GO:0004970),Biological Process:G-protein coupled receptor signaling pathway (GO:0007186),Cellular Component:membrane (GO:0016020),Cellular Component:integral component of membrane (GO:0016021)	glutamate receptor, ionotropic, plant	--	--	ABC-type amino acid transport/signal transduction system, periplasmic component/domain	ET	Amino acid transport and metabolism ; Signal transduction mechanisms ;	IPR000337 [GPCR, family 3] ; IPR001320[Ionotropic glutamate receptor] ; IPR001638[Solute-binding protein family 3/N-terminal domain of MltF] ; IPR001828[Receptor, ligand binding region]
Nitab4.5_0002150g0040	Peptidase S10, serine carboxypeptidase, Peptidase S10, serine carboxypeptidase, active site	315.5	289.4	243.9	162.8	155	148.8	1.81912	0.00393345	0.863238	up	2	Molecular Function:serine-type carboxypeptidase activity (GO:0004185),Biological Process:proteolysis (GO:0006508)	serine carboxypeptidase-like clade II	3.4.16.-	--	--	--	--	IPR001563 [Peptidase S10, serine carboxypeptidase]
Nitab4.5_0002150g0080	Pectinesterase inhibitor domain	1125.5	937.1	885.6	798.5	698	704.6	1.33942	0.0355184	0.42161	up	1	Molecular Function:enzyme inhibitor activity (GO:0004857)	--	--	--	--	--	--	IPR006501 [Pectinesterase inhibitor domain]
Nitab4.5_0002152g0090	Fructose-1,6-bisphosphatase, active site, Fructose-1,6-bisphosphatase, Fructose-1,6-bisphosphatase class 1/Sedoheputulose-1,7-bisphosphatase	808.7	836.1	817.2	667.8	651	590.5	1.28948	0.00176108	0.366787	up	3	Biological Process:carbohydrate metabolic process (GO:0005975),Molecular Function:phosphatase activity (GO:0016791),Molecular Function:fructose 1,6-bisphosphate 1-phosphatase activity (GO:0042132)	fructose-1,6-bisphosphatase I	3.1.3.11	ko00010 Glycolysis / Gluconeogenesis ko00030 Pentose phosphate pathway ko00051 Fructose and mannose metabolism ko00710 Carbon fixation in photosynthetic organisms ko01100 Metabolic pathways ko01110 Biosynthesis of secondary metabolites ko01200 Carbon metabolism	Fructose-1,6-bisphosphatase	G	Carbohydrate transport and metabolism ;	IPR000146 [Fructose-1,6-bisphosphatase class 1] ; IPR028343[Fructose-1,6-bisphosphatase] ; IPR033391[Fructose-1-6-bisphosphatase class I, N-terminal]
Nitab4.5_0002158g0080	Metal-dependent hydrolase, composite domain, Amidohydrolase 1	2411.2	2547.8	2507.3	1876.5	1764.2	1789.6	1.37493	0.000212559	0.459362	up	1	Molecular Function:hydrolase activity (GO:0016787)	allantoinase	3.5.2.5	ko00230 Purine metabolism ko01100 Metabolic pathways	Dihydroorotase or related cyclic amidohydrolase	F	Nucleotide transport and metabolism ;	IPR006680 [Amidohydrolase-related]
Nitab4.5_0002164g0020	PLAT/LH2 domain, Lipoxygenase, plant, Lipoxygenase, C-terminal, Lipase/lipooxygenase, PLAT/LH2, Lipoxygenase, conserved site, Lipoxygenase, domain 3, Lipoxygenase	707.8	801.2	492.3	241.7	215.9	198.7	3.04937	0.0370612	1.60851	up	4	Molecular Function:protein binding (GO:0005515),Molecular Function:oxidoreductase activity (GO:0016491),Molecular Function:metal ion binding (GO:0046872),Biological Process:oxidation-reduction process (GO:0055114)	lipoxygenase	1.13.11.12	ko00591 Linoleic acid metabolism ko00592 alpha-Linolenic acid metabolism ko01100 Metabolic pathways ko01110 Biosynthesis of secondary metabolites	--	--	--	IPR000907 [Lipoxygenase] ; IPR001024[PLAT/LH2 domain] ; IPR001246[Lipoxygenase, plant] ; IPR013819[Lipoxygenase, C-terminal]
Nitab4.5_0002165g0030	Syntaxin/epimorphin, conserved site, Target SNARE coiled-coil domain, Syntaxin, N-terminal domain, t-SNARE	1787.2	1577	1544.3	1167.2	1150	1122.4	1.42706	0.00316731	0.513041	up	2	Molecular Function:protein binding (GO:0005515),Cellular Component:membrane (GO:0016020)	syntaxin 1B/2/3	--	ko04130 SNARE interactions in vesicular transport	--	--	--	IPR000727 [Target SNARE coiled-coil homology domain] ; IPR006011[Syntaxin, N-terminal domain]
Nitab4.5_0002188g0020	Cytochrome P450, E-class, group I, Cytochrome P450, Cytochrome P450, conserved site	271.6	304.2	248.6	236.1	211.8	193	1.28632	0.0399573	0.363245	up	3	Molecular Function:iron ion binding (GO:0005506),Molecular Function:heme binding (GO:0020037),Biological Process:oxidation-reduction process (GO:0055114)	cytochrome P450 family 2 subfamily J	1.14.14.1	ko00590 Arachidonic acid metabolism ko00591 Linoleic acid metabolism ko01100 Metabolic pathways	Cytochrome P450	QV	Secondary metabolites biosynthesis, transport and catabolism ; Defense mechanisms ;	IPR001128 [Cytochrome P450] ; IPR002401[Cytochrome P450, E-class, group I]
Nitab4.5_0002205g0020	ABC transporter-like, P-loop containing nucleoside triphosphate hydrolase, Plant PDR ABC transporter associated, AAA+ ATPase domain, ABC-2 type transporter	1291.9	1099.6	771.7	307.4	261.3	255.3	3.83883	0.0345864	1.94067	up	3	Molecular Function:ATP binding (GO:0005524),Cellular Component:membrane (GO:0016020),Molecular Function:ATPase activity (GO:0016887)	--	--	--	Forkhead associated (FHA) domain, binds pSer, pThr, pTyr	T	Signal transduction mechanisms ;	IPR003439 [ABC transporter-like] ; IPR003593[AAA+ ATPase domain] ; IPR013525[ABC-2 type transporter] ; IPR013581[Plant PDR ABC transporter associated]
Nitab4.5_0002214g0100	Pyridoxal phosphate-dependent transferase, Glutamate decarboxylase, Pyridoxal phosphate-dependent decarboxylase, Pyridoxal phosphate-dependent transferase, major region, subdomain 2	18185.4	19606.8	16449.3	14320.5	13238.4	13461.8	1.3223	0.0104994	0.403045	up	5	Molecular Function:glutamate decarboxylase activity (GO:0004351),Biological Process:glutamate metabolic process (GO:0006536),Molecular Function:carboxy-lyase activity (GO:0016831),Biological Process:carboxylic acid metabolic process (GO:0019752),Molecular Function:pyridoxal phosphate binding (GO:0030170)	glutamate decarboxylase	4.1.1.15	ko00250 Alanine, aspartate and glutamate metabolism ko00410 beta-Alanine metabolism ko00430 Taurine and hypotaurine metabolism ko00650 Butanoate metabolism ko01100 Metabolic pathways ko01110 Biosynthesis of secondary metabolites	Glutamate or tyrosine decarboxylase or a related PLP-dependent protein	E	Amino acid transport and metabolism ;	IPR002129 [Pyridoxal phosphate-dependent decarboxylase] ; IPR010107[Glutamate decarboxylase]
Nitab4.5_0002230g0020	Short-chain dehydrogenase/reductase SDR, Glucose/ribitol dehydrogenase, NAD(P)-binding domain	8908	8447.5	6750.6	6623.9	5085.5	4503.9	1.48681	0.0446831	0.572221	up	--	--	--	--	--	NAD(P)-dependent dehydrogenase, short-chain alcohol dehydrogenase family	IQR	Lipid transport and metabolism ; Secondary metabolites biosynthesis, transport and catabolism ; General function prediction only ;	IPR002347 [Short-chain dehydrogenase/reductase SDR]
Nitab4.5_0002232g0040	Aminotransferase class-III, Pyridoxal phosphate-dependent transferase, major region, subdomain 1, Pyridoxal phosphate-dependent transferase, major region, subdomain 2, Pyridoxal phosphate-dependent transferase	5780.4	5477.1	6405	4393.1	4261.5	4279.8	1.36554	0.0265299	0.449476	up	2	Molecular Function:transaminase activity (GO:0008483),Molecular Function:pyridoxal phosphate binding (GO:0030170)	4-aminobutyrate---pyruvate transaminase	2.6.1.96	ko00250 Alanine, aspartate and glutamate metabolism ko00650 Butanoate metabolism ko01100 Metabolic pathways	Adenosylmethionine-8-amino-7-oxononanoate aminotransferase	H	Coenzyme transport and metabolism ;	IPR005814 [Aminotransferase class-III]
Nitab4.5_0002259g0020	Cytochrome P450, Cytochrome P450, conserved site, Cytochrome P450, E-class, group I	476.2	421.8	425.5	359.3	336.3	326.5	1.29488	0.00744866	0.372822	up	3	Molecular Function:iron ion binding (GO:0005506),Molecular Function:heme binding (GO:0020037),Biological Process:oxidation-reduction process (GO:0055114)	unsaturated fatty acid epoxidase	1.14.-.-	--	Cytochrome P450	QV	Secondary metabolites biosynthesis, transport and catabolism ; Defense mechanisms ;	IPR001128 [Cytochrome P450] ; IPR002401[Cytochrome P450, E-class, group I]
Nitab4.5_0002259g0030	Cytochrome P450, E-class, group I, Cytochrome P450, Cytochrome P450, conserved site	2155.9	1921.6	1980	1601.5	1623.9	1518.4	1.27693	0.00480641	0.352679	up	3	Molecular Function:iron ion binding (GO:0005506),Molecular Function:heme binding (GO:0020037),Biological Process:oxidation-reduction process (GO:0055114)	unsaturated fatty acid epoxidase	1.14.-.-	--	Cytochrome P450	QV	Secondary metabolites biosynthesis, transport and catabolism ; Defense mechanisms ;	IPR001128 [Cytochrome P450] ; IPR002401[Cytochrome P450, E-class, group I]
Nitab4.5_0002273g0010	CO dehydrogenase flavoprotein-like, FAD-binding, subdomain 2, FAD linked oxidase, N-terminal, FAD-binding, type 2, Berberine/berberine-like, FAD-binding, type 2, subdomain 1	659.3	703.5	909	382.7	513	442.7	1.6974	0.0221107	0.763326	up	4	Molecular Function:catalytic activity (GO:0003824),Molecular Function:oxidoreductase activity (GO:0016491),Molecular Function:flavin adenine dinucleotide binding (GO:0050660),Biological Process:oxidation-reduction process (GO:0055114)	--	--	--	FAD/FMN-containing dehydrogenase	C	Energy production and conversion ;	IPR006094 [FAD linked oxidase, N-terminal] ; IPR012951[Berberine/berberine-like] ; IPR016166[FAD-binding, type 2]
Nitab4.5_0002279g0030	Chalcone isomerase, Chalcone isomerase, 3-layer sandwich	1487.5	1274.4	1465.5	719	1150.6	941.9	1.50361	0.0291496	0.588431	up	1	Molecular Function:intramolecular lyase activity (GO:0016872)	chalcone isomerase	5.5.1.6	ko00941 Flavonoid biosynthesis ko01100 Metabolic pathways ko01110 Biosynthesis of secondary metabolites	--	--	--	IPR016087 [Chalcone isomerase]
Nitab4.5_0002281g0020	Six-bladed beta-propeller, TolB-like, Strictosidine synthase, conserved region	3216.6	2948.4	2802.3	2334.8	2149.2	2060.6	1.37018	0.00518862	0.454369	up	2	Biological Process:biosynthetic process (GO:0009058),Molecular Function:strictosidine synthase activity (GO:0016844)	--	--	--	Sugar lactone lactonase YvrE	G	Carbohydrate transport and metabolism ;	IPR004141 [Strictosidine synthase] ; IPR018119[Strictosidine synthase, conserved region]
Nitab4.5_0002314g0020	Peptidase S10, serine carboxypeptidase	420	479	380	345.3	340	316.6	1.27657	0.0372498	0.352278	up	2	Molecular Function:serine-type carboxypeptidase activity (GO:0004185),Biological Process:proteolysis (GO:0006508)	--	--	--	Carboxypeptidase C (cathepsin A)	E	Amino acid transport and metabolism ;	IPR001563 [Peptidase S10, serine carboxypeptidase]
Nitab4.5_0002328g0040	Cytochrome P450, E-class, group I, Cytochrome P450, Cytochrome P450, conserved site	959.9	885.7	821.1	696.3	726.2	640.8	1.29244	0.0131011	0.370102	up	3	Molecular Function:iron ion binding (GO:0005506),Molecular Function:heme binding (GO:0020037),Biological Process:oxidation-reduction process (GO:0055114)	--	--	--	Cytochrome P450	QV	Secondary metabolites biosynthesis, transport and catabolism ; Defense mechanisms ;	IPR001128 [Cytochrome P450] ; IPR002401[Cytochrome P450, E-class, group I]
Nitab4.5_0002331g0010	Haem peroxidase, plant/fungal/bacterial, Plant peroxidase, Haem peroxidase, Peroxidases heam-ligand binding site, Peroxidase, active site	1043.8	1012.5	593.1	285.4	216.8	214.1	3.69873	0.0118869	1.88703	up	4	Molecular Function:peroxidase activity (GO:0004601),Biological Process:response to oxidative stress (GO:0006979),Molecular Function:heme binding (GO:0020037),Biological Process:oxidation-reduction process (GO:0055114)	peroxidase	1.11.1.7	ko00940 Phenylpropanoid biosynthesis ko01100 Metabolic pathways ko01110 Biosynthesis of secondary metabolites	--	--	--	IPR000823 [Plant peroxidase] ; IPR002016[Haem peroxidase, plant/fungal/bacterial]
Nitab4.5_0002346g0010	Major facilitator superfamily domain, Sugar/inositol transporter, Major facilitator superfamily domain, general substrate transporter, General substrate transporter, Sugar transporter, conserved site	295.5	313.3	249.9	148.5	143.2	149.5	1.94628	0.0170711	0.960721	up	5	Cellular Component:membrane (GO:0016020),Cellular Component:integral component of membrane (GO:0016021),Molecular Function:transmembrane transporter activity (GO:0022857),Molecular Function:substrate-specific transmembrane transporter activity (GO:0022891),Biological Process:transmembrane transport (GO:0055085)	--	--	--	Predicted arabinose efflux permease, MFS family	G	Carbohydrate transport and metabolism ;	IPR003663 [Sugar/inositol transporter] ; IPR005828[Major facilitator, sugar transporter-like] ; IPR020846[Major facilitator superfamily domain]
Nitab4.5_0002347g0100	Pectinesterase inhibitor domain, Pectinesterase, active site, Pectinesterase, catalytic, Pectin lyase fold, Pectin lyase fold/virulence factor	1261.5	1171.9	1000.2	978.5	828.9	838.5	1.29771	0.0442499	0.375963	up	4	Molecular Function:enzyme inhibitor activity (GO:0004857),Cellular Component:cell wall (GO:0005618),Molecular Function:pectinesterase activity (GO:0030599),Biological Process:cell wall modification (GO:0042545)	pectinesterase	3.1.1.11	ko00040 Pentose and glucuronate interconversions ko01100 Metabolic pathways	Pectin methylesterase and related acyl-CoA thioesterases	GI	Carbohydrate transport and metabolism ; Lipid transport and metabolism ;	IPR000070 [Pectinesterase, catalytic] ; IPR006501[Pectinesterase inhibitor domain]
Nitab4.5_0002356g0060	Transferase, Chloramphenicol acetyltransferase-like domain	266.5	214.9	246.9	135.7	131.3	118.7	1.88826	0.00197992	0.917054	up	--	--	--	--	--	--	--	--	IPR003480 [Transferase]
Nitab4.5_0002356g0070	GroES (chaperonin 10)-like, Alcohol dehydrogenase, C-terminal, Alcohol dehydrogenase superfamily, zinc-type, Polyketide synthase, enoylreductase, NAD(P)-binding domain	7321.5	7951.2	6570.1	5993.7	6206	5894.2	1.20719	0.0380122	0.271654	up	2	Molecular Function:oxidoreductase activity (GO:0016491),Biological Process:oxidation-reduction process (GO:0055114)	--	--	--	NADPH-dependent curcumin reductase CurA	QR	Secondary metabolites biosynthesis, transport and catabolism ; General function prediction only ;	IPR013149 [Alcohol dehydrogenase, C-terminal] ; IPR020843[Polyketide synthase, enoylreductase domain]
Nitab4.5_0002362g0060	Peptidase M16, N-terminal, Peptidase M16, C-terminal domain, Peptidase M16, zinc-binding site, Metalloenzyme, LuxS/M16 peptidase-like, Peptidase M16 domain	11514.5	11725.3	10548.9	9228.5	9382.3	9082.5	1.2201	0.00548214	0.287004	up	--	--	mitochondrial-processing peptidase subunit beta	3.4.24.64	--	Predicted Zn-dependent peptidase	R	General function prediction only ;	IPR007863 [Peptidase M16, C-terminal] ; IPR011765[Peptidase M16, N-terminal]
Nitab4.5_0002383g0080	P-loop containing nucleoside triphosphate hydrolase, AAA+ ATPase domain, ATPase, AAA-type, core, ATPase, AAA-type, conserved site	510.4	436.1	461.4	327.4	341.6	280.3	1.48309	0.00591702	0.568609	up	1	Molecular Function:ATP binding (GO:0005524)	vesicle-fusing ATPase	3.6.4.6		ATP-dependent 26S proteasome regulatory subunit	O	Posttranslational modification, protein turnover, chaperones ;	IPR003593 [AAA+ ATPase domain] ; IPR003959[ATPase, AAA-type, core]
Nitab4.5_0002401g0030	Phosphate-induced protein 1	3696.5	3690.5	2985.2	2075.2	2140	1955.2	1.68096	0.0044446	0.749286	up	--	--	--	--	--	--	--	--	IPR006766 [Phosphate-induced protein 1]
Nitab4.5_0002417g0020	FAS1 domain	1590.9	1770.4	1569.3	1383.4	1334.8	1308.7	1.22442	0.011076	0.292094	up	--	--	--	--	--	Uncaracterized surface protein containing fasciclin (FAS1) repeats	R	General function prediction only ;	IPR000782 [FAS1 domain]
Nitab4.5_0002424g0030	Aminotransferases, class-I, pyridoxal-phosphate-binding site, Pyridoxal phosphate-dependent transferase, major region, subdomain 1, Aminotransferase, class I/classII, Pyridoxal phosphate-dependent transferase, major region, subdomain 2, Pyridoxal phosphate-dependent transferase	2713.4	2529.3	2411.2	2261	2052.4	2015.1	1.20943	0.0192616	0.274331	up	2	Biological Process:biosynthetic process (GO:0009058),Molecular Function:pyridoxal phosphate binding (GO:0030170)	--	--	--	Aspartate/methionine/tyrosine aminotransferase	E	Amino acid transport and metabolism ;	IPR004839 [Aminotransferase, class I/classII]
Nitab4.5_0002436g0020	Cytochrome P450, Cytochrome P450, conserved site, Cytochrome P450, E-class, group I	175.9	142.9	165.1	135.3	135.9	127.5	1.21369	0.0480015	0.279405	up	3	Molecular Function:iron ion binding (GO:0005506),Molecular Function:heme binding (GO:0020037),Biological Process:oxidation-reduction process (GO:0055114)	--	--	--	Cytochrome P450	QV	Secondary metabolites biosynthesis, transport and catabolism ; Defense mechanisms ;	IPR001128 [Cytochrome P450] ; IPR002401[Cytochrome P450, E-class, group I]
Nitab4.5_0002436g0090	Alpha/beta hydrolase fold-3	6643.7	6381.7	5805	4771.5	4538.9	4444.7	1.36898	0.00313644	0.453097	up	2	Biological Process:metabolic process (GO:0008152),Molecular Function:hydrolase activity (GO:0016787)	--	--	--	Acetyl esterase/lipase	I	Lipid transport and metabolism ;	IPR013094 [Alpha/beta hydrolase fold-3]
Nitab4.5_0002469g0080	ABC transporter type 1, transmembrane domain, ABC transporter, conserved site, P-loop containing nucleoside triphosphate hydrolase, ABC transporter-like, ABC transporter, transmembrane domain, AAA+ ATPase domain	5113.7	4772.9	4789.2	3131	3328	3108.4	1.53394	0.000202591	0.61724	up	5	Molecular Function:ATP binding (GO:0005524),Biological Process:transport (GO:0006810),Cellular Component:integral component of membrane (GO:0016021),Molecular Function:ATPase activity (GO:0016887),Biological Process:transmembrane transport (GO:0055085)	--	--	--	ABC-type multidrug transport system, ATPase and permease component	V	Defense mechanisms ;	IPR003439 [ABC transporter-like] ; IPR003593[AAA+ ATPase domain] ; IPR011527[ABC transporter type 1, transmembrane domain]
Nitab4.5_0002500g0020	Proteinase inhibitor I9, Peptidase S8, subtilisin-related	145.6	163.8	141.4	121.9	111	112.6	1.30478	0.0102052	0.383802	up	--	--	--	--	--	--	--	--	IPR010259 [Peptidase S8 propeptide/proteinase inhibitor I9]
Nitab4.5_0002520g0080	Glycosyl transferase, family 1, Starch synthase, catalytic domain	24592.6	23689.3	21459.8	14567.2	15960.8	13817.4	1.57269	0.00165858	0.653237	up	--	--	granule-bound starch synthase	2.4.1.242	ko00500 Starch and sucrose metabolism ko01100 Metabolic pathways ko01110 Biosynthesis of secondary metabolites	Glycogen synthase	G	Carbohydrate transport and metabolism ;	IPR001296 [Glycosyl transferase, family 1] ; IPR013534[Starch synthase, catalytic domain]
Nitab4.5_0002529g0050	Glucose-6-phosphate 1-epimerase, Glycoside hydrolase-type carbohydrate-binding, subgroup, Galactose mutarotase-like domain, Aldose 1-/Glucose-6-phosphate 1-epimerase	3461.4	3301.3	3000.5	2536.6	2550.2	2304.2	1.32096	0.0072874	0.401585	up	2	Biological Process:carbohydrate metabolic process (GO:0005975),Molecular Function:isomerase activity (GO:0016853)	glucose-6-phosphate 1-epimerase	5.1.3.15	ko00010 Glycolysis / Gluconeogenesis ko01100 Metabolic pathways ko01110 Biosynthesis of secondary metabolites	D-hexose-6-phosphate mutarotase	G	Carbohydrate transport and metabolism ;	IPR008183 [Aldose 1-/Glucose-6-phosphate 1-epimerase]
Nitab4.5_0002543g0160	ACT domain, NAD(P)-binding domain, D-isomer specific 2-hydroxyacid dehydrogenase, NAD-binding, S-adenosyl-L-homocysteine hydrolase, NAD binding domain, D-isomer specific 2-hydroxyacid dehydrogenase, catalytic domain, Putative cyclase, D-3-phosphoglycerate dehydrogenase	4743.6	4687	3982.8	3603.4	3856.5	3554.6	1.21779	0.0379485	0.284271	up	6	Molecular Function:arylformamidase activity (GO:0004061),Biological Process:metabolic process (GO:0008152),Molecular Function:amino acid binding (GO:0016597),Biological Process:tryptophan catabolic process to kynurenine (GO:0019441),Molecular Function:NAD binding (GO:0051287),Biological Process:oxidation-reduction process (GO:0055114)	--	--	ko00260 Glycine, serine and threonine metabolism ko01100 Metabolic pathways ko01200 Carbon metabolism ko01230 Biosynthesis of amino acids	Phosphoglycerate dehydrogenase or related dehydrogenase	HR	Coenzyme transport and metabolism ; General function prediction only ;	IPR002912 [ACT domain] ; IPR006139[D-isomer specific 2-hydroxyacid dehydrogenase, catalytic domain] ; IPR006140[D-isomer specific 2-hydroxyacid dehydrogenase, NAD-binding domain] ; IPR007325[Kynurenine formamidase] ; IPR015878[S-adenosyl-L-homocysteine hydrolase, NAD binding domain]
Nitab4.5_0002545g0050	Cytochrome P450, Cytochrome P450, conserved site, Cytochrome P450, E-class, group I	5479.6	5654.2	4420.1	3308.7	3359.8	2987.6	1.61078	0.00815578	0.687764	up	3	Molecular Function:iron ion binding (GO:0005506),Molecular Function:heme binding (GO:0020037),Biological Process:oxidation-reduction process (GO:0055114)	--	--	--	Cytochrome P450	QV	Secondary metabolites biosynthesis, transport and catabolism ; Defense mechanisms ;	IPR001128 [Cytochrome P450] ; IPR002401[Cytochrome P450, E-class, group I]
Nitab4.5_0002570g0060	Aminotransferase class-III, Pyridoxal phosphate-dependent transferase, major region, subdomain 1, Pyridoxal phosphate-dependent transferase, Pyridoxal phosphate-dependent transferase, major region, subdomain 2	92	113.3	94.4	81.2	73.1	62.7	1.38111	0.0327837	0.465824	up	2	Molecular Function:transaminase activity (GO:0008483),Molecular Function:pyridoxal phosphate binding (GO:0030170)	4-aminobutyrate---pyruvate transaminase	2.6.1.96	ko00250 Alanine, aspartate and glutamate metabolism ko00650 Butanoate metabolism ko01100 Metabolic pathways	Adenosylmethionine-8-amino-7-oxononanoate aminotransferase	H	Coenzyme transport and metabolism ;	IPR005814 [Aminotransferase class-III]
Nitab4.5_0002576g0010	Heavy metal-associated domain, HMA, HAD-like domain, Cation-transporting P-type ATPase, P-type ATPase, phosphorylation site, P-type ATPase, A domain, Heavy-metal-associated, conserved site, P-type ATPase, cytoplasmic domain N	2529.2	2541.3	2381.6	1823.8	1911	1829.4	1.33929	0.000425111	0.421473	up	3	Molecular Function:nucleotide binding (GO:0000166),Biological Process:metal ion transport (GO:0030001),Molecular Function:metal ion binding (GO:0046872)	Cu2+-exporting ATPase	3.6.3.4	--	Copper chaperone CopZ	P	Inorganic ion transport and metabolism ;	IPR006121 [Heavy metal-associated domain, HMA] ; IPR008250[P-type ATPase, A domain]
Nitab4.5_0002589g0070	Purple acid phosphatase-like, N-terminal, Purple acid phosphatase, N-terminal, Iron/zinc purple acid phosphatase-like C-terminal domain, Phosphoesterase domain	1283.7	1274.7	1232.6	849.1	888.1	864.7	1.45701	3.391e-05	0.543013	up	3	Molecular Function:acid phosphatase activity (GO:0003993),Molecular Function:hydrolase activity (GO:0016787),Molecular Function:metal ion binding (GO:0046872)				3',5'-cyclic AMP phosphodiesterase CpdA	T	Signal transduction mechanisms ;	IPR004843 [Calcineurin-like phosphoesterase domain, ApaH type] ; IPR015914[Purple acid phosphatase, N-terminal] ; IPR025733[Iron/zinc purple acid phosphatase-like C-terminal domain]
Nitab4.5_0002664g0030	EF-hand domain, EF-hand domain pair, EF-Hand 1, calcium-binding site	687.2	551.6	658.9	378.2	393	408.6	1.60849	0.00477934	0.68571	up	1	Molecular Function:calcium ion binding (GO:0005509)	calcium-binding protein CML	--	ko04626 Plant-pathogen interaction	Ca2+-binding protein, EF-hand superfamily	T	Signal transduction mechanisms ;	IPR002048 [EF-hand domain]
Nitab4.5_0002679g0010	Calreticulin/calnexin, P domain, Calreticulin/calnexin, Concanavalin A-like lectin/glucanase, subgroup, Concanavalin A-like lectin/glucanases superfamily, Calreticulin/calnexin, conserved site	5226.3	4902.4	4920.9	3886.7	4283	4148.8	1.22171	0.00437351	0.288899	up	4	Molecular Function:calcium ion binding (GO:0005509),Cellular Component:endoplasmic reticulum (GO:0005783),Biological Process:protein folding (GO:0006457),Molecular Function:unfolded protein binding (GO:0051082)	calnexin	--	ko04141 Protein processing in endoplasmic reticulum ko04145 Phagosome	--	--	--	IPR001580 [Calreticulin/calnexin]
Nitab4.5_0002720g0080	Purple acid phosphatase, N-terminal, Iron/zinc purple acid phosphatase-like C-terminal domain, Purple acid phosphatase-like, N-terminal, Phosphoesterase domain	3001.2	3150.7	2854.6	2422.8	2489.7	2182.6	1.2694	0.0072975	0.344144	up	3	Molecular Function:acid phosphatase activity (GO:0003993),Molecular Function:hydrolase activity (GO:0016787),Molecular Function:metal ion binding (GO:0046872)				3',5'-cyclic AMP phosphodiesterase CpdA	T	Signal transduction mechanisms ;	IPR004843 [Calcineurin-like phosphoesterase domain, ApaH type] ; IPR015914[Purple acid phosphatase, N-terminal] ; IPR025733[Iron/zinc purple acid phosphatase-like C-terminal domain]
Nitab4.5_0002730g0020	Thioredoxin-like fold	440	465	401.1	305	343.3	302.2	1.37412	0.00655652	0.458507	up	--	--	--	--	--	Protein-disulfide isomerase	O	Posttranslational modification, protein turnover, chaperones ;	IPR012336 [Thioredoxin-like fold]
Nitab4.5_0002740g0110	UDP-glucuronosyl/UDP-glucosyltransferase	1843.8	1700.7	1388.8	962.2	884	837.7	1.83811	0.00573669	0.878222	up	1	Biological Process:metabolic process (GO:0008152)	--	--	--	UDP:flavonoid glycosyltransferase YjiC, YdhE family	G	Carbohydrate transport and metabolism ;	IPR002213 [UDP-glucuronosyl/UDP-glucosyltransferase]
Nitab4.5_0002741g0140	Translocation protein Sec62	101	85.9	92.9	72.5	78.6	78.2	1.22024	0.0245285	0.28716	up	3	Molecular Function:protein transporter activity (GO:0008565),Biological Process:protein transport (GO:0015031),Cellular Component:integral component of membrane (GO:0016021)	translocation protein SEC62	--	ko03060 Protein export ko04141 Protein processing in endoplasmic reticulum	--	--	--	IPR004728 [Translocation protein Sec62]
Nitab4.5_0002780g0140	Yippee/Mis18	2557.8	2377.8	1537.4	1060.5	735.1	861.4	2.43621	0.0179446	1.28464	up	--	--	--	--	--	--	--	--	IPR004910 [Yippee/Mis18/Cereblon]
Nitab4.5_0002811g0030	Cysteine synthase A, Tryptophan synthase beta subunit-like PLP-dependent enzymes superfamily, Cysteine synthase/cystathionine beta-synthase P-phosphate-binding site, Cysteine synthase K/M	2363.5	2187.5	2147.9	1849.6	1886.5	1774.5	1.21564	0.00587553	0.281715	up	4	Molecular Function:cysteine synthase activity (GO:0004124),Cellular Component:mitochondrion (GO:0005739),Biological Process:cyanide metabolic process (GO:0019499),Molecular Function:L-3-cyanoalanine synthase activity (GO:0050017)	--	--	ko00270 Cysteine and methionine metabolism ko00460 Cyanoamino acid metabolism ko00920 Sulfur metabolism ko01100 Metabolic pathways ko01110 Biosynthesis of secondary metabolites ko01200 Carbon metabolism ko01230 Biosynthesis of amino acids	Cysteine synthase	E	Amino acid transport and metabolism ;	IPR001926 [Tryptophan synthase beta subunit-like PLP-dependent enzyme] ; IPR031111[L-3-cyanoalanine synthase, mitochondrial]
Nitab4.5_0002819g0010	Short-chain dehydrogenase/reductase SDR, NAD(P)-binding domain, Glucose/ribitol dehydrogenase	366.4	330.2	341.7	284.7	301.1	271	1.21183	0.0117637	0.277193	up	--	--	--	--	--	NAD(P)-dependent dehydrogenase, short-chain alcohol dehydrogenase family	IQR	Lipid transport and metabolism ; Secondary metabolites biosynthesis, transport and catabolism ; General function prediction only ;	IPR002347 [Short-chain dehydrogenase/reductase SDR]
Nitab4.5_0002820g0010	Pectinesterase, active site, Pectinesterase inhibitor domain, Pectinesterase, catalytic, Pectin lyase fold/virulence factor, Pectin lyase fold	126.6	136	121.7	88	99.3	105.1	1.3143	0.00943483	0.39429	up	4	Molecular Function:enzyme inhibitor activity (GO:0004857),Cellular Component:cell wall (GO:0005618),Molecular Function:pectinesterase activity (GO:0030599),Biological Process:cell wall modification (GO:0042545)	pectinesterase	3.1.1.11	ko00040 Pentose and glucuronate interconversions ko01100 Metabolic pathways	Pectin methylesterase and related acyl-CoA thioesterases	GI	Carbohydrate transport and metabolism ; Lipid transport and metabolism ;	IPR000070 [Pectinesterase, catalytic] ; IPR006501[Pectinesterase inhibitor domain]
Nitab4.5_0002820g0030	Protein of unknown function DUF538	1552.1	1414.8	1290.5	1243.9	1045.2	1026.3	1.28413	0.0377743	0.36079	up	--	--	--	--	--	--	--	--	IPR007493 [Protein of unknown function DUF538]
Nitab4.5_0002823g0010	Thioredoxin-like fold, Glutathione S-transferase, C-terminal, Glutathione S-transferase, C-terminal-like, Glutathione S-transferase, N-terminal	372.8	393.1	318.9	233.3	224.3	194.5	1.66355	0.00451478	0.734264	up	1	Molecular Function:protein binding (GO:0005515)	glutathione S-transferase	2.5.1.18	ko00480 Glutathione metabolism	Glutathione S-transferase	O	Posttranslational modification, protein turnover, chaperones ;	IPR004045 [Glutathione S-transferase, N-terminal] ; IPR004046[Glutathione S-transferase, C-terminal] ; IPR010987[Glutathione S-transferase, C-terminal-like]
Nitab4.5_0002836g0030	Mitochondrial inner membrane translocase subunit Tim17/Tim22/Tim23/peroxisomal protein PMP24	2723.1	2722.8	2099.2	1721.7	1795.3	1675.9	1.45296	0.0204854	0.539	up	--	--	--	--	--	--	--	--	IPR003397 [Mitochondrial inner membrane translocase subunit Tim17/Tim22/Tim23/peroxisomal protein PMP24]
Nitab4.5_0002838g0040	Cytochrome P450, conserved site, Cytochrome P450, E-class, group I, Cytochrome P450	2476	2309	2306.1	1908.7	2089.7	1908.2	1.20054	0.0087323	0.263682	up	3	Molecular Function:iron ion binding (GO:0005506),Molecular Function:heme binding (GO:0020037),Biological Process:oxidation-reduction process (GO:0055114)	coumaroylquinate(coumaroylshikimate) 3'-monooxygenase	1.14.13.36	ko00940 Phenylpropanoid biosynthesis ko00941 Flavonoid biosynthesis ko00945 Stilbenoid, diarylheptanoid and gingerol biosynthesis ko01100 Metabolic pathways ko01110 Biosynthesis of secondary metabolites	Cytochrome P450	QV	Secondary metabolites biosynthesis, transport and catabolism ; Defense mechanisms ;	IPR001128 [Cytochrome P450] ; IPR002401[Cytochrome P450, E-class, group I]
Nitab4.5_0002886g0090	Hydroxymethylglutaryl-CoA synthase, eukaryotic, Hydroxymethylglutaryl-coenzyme A synthase, active site, Thiolase-like, Hydroxymethylglutaryl-coenzyme A synthase C-terminal, Hydroxymethylglutaryl-coenzyme A synthase, N-terminal, Thiolase-like, subgroup	1819.9	1465.5	1646.8	1199	1256.8	1128.7	1.37598	0.0145118	0.460459	up	2	Molecular Function:hydroxymethylglutaryl-CoA synthase activity (GO:0004421),Biological Process:isoprenoid biosynthetic process (GO:0008299)	hydroxymethylglutaryl-CoA synthase	2.3.3.10	ko00072 Synthesis and degradation of ketone bodies ko00280 Valine, leucine and isoleucine degradation ko00650 Butanoate metabolism ko00900 Terpenoid backbone biosynthesis ko01100 Metabolic pathways ko01110 Biosynthesis of secondary metabolites	3-hydroxy-3-methylglutaryl CoA synthase	I	Lipid transport and metabolism ;	IPR013528 [Hydroxymethylglutaryl-coenzyme A synthase, N-terminal] ; IPR013746[Hydroxymethylglutaryl-coenzyme A synthase C-terminal domain]
Nitab4.5_0002889g0050	P-loop containing nucleoside triphosphate hydrolase, ABC transporter-like, Plant PDR ABC transporter associated, ABC-2 type transporter, AAA+ ATPase domain	1808.5	1618.6	1384.5	1076.3	930.5	918.8	1.64465	0.00904758	0.717784	up	3	Molecular Function:ATP binding (GO:0005524),Cellular Component:membrane (GO:0016020),Molecular Function:ATPase activity (GO:0016887)	--	--	--	Forkhead associated (FHA) domain, binds pSer, pThr, pTyr	T	Signal transduction mechanisms ;	IPR003439 [ABC transporter-like] ; IPR003593[AAA+ ATPase domain] ; IPR013525[ABC-2 type transporter] ; IPR013581[Plant PDR ABC transporter associated] ; IPR029481[ABC-transporter extracellular N-terminal domain]
Nitab4.5_0002898g0050	Aldehyde dehydrogenase, N-terminal, Aldehyde/histidinol dehydrogenase, Aldehyde dehydrogenase, conserved site, Aldehyde dehydrogenase, C-terminal, Aldehyde dehydrogenase domain	4687.1	4791.4	4112.3	3678.1	3625.4	3474.3	1.261	0.0129908	0.334568	up	3	Biological Process:metabolic process (GO:0008152),Molecular Function:oxidoreductase activity (GO:0016491),Biological Process:oxidation-reduction process (GO:0055114)	--	--	ko00010 Glycolysis / Gluconeogenesis ko00053 Ascorbate and aldarate metabolism ko00071 Fatty acid degradation ko00260 Glycine, serine and threonine metabolism ko00280 Valine, leucine and isoleucine degradation ko00310 Lysine degradation ko00330 Arginine and proline metabolism ko00340 Histidine metabolism ko00380 Tryptophan metabolism ko00410 beta-Alanine metabolism ko00561 Glycerolipid metabolism…	Acyl-CoA reductase or other NAD-dependent aldehyde dehydrogenase	C	Energy production and conversion ;	IPR015590 [Aldehyde dehydrogenase domain]
Nitab4.5_0002909g0010	Protein kinase-like domain, Protein kinase domain, Bulb-type lectin domain, Serine/threonine-protein kinase, active site, Serine/threonine- / dual specificity protein kinase, catalytic domain, S-locus glycoprotein, Protein kinase, ATP binding site, Epidermal growth factor-like domain, S-receptor-like serine/threonine-protein kinase, Apple-like, Concanavalin A-like lectin/glucanase, subgroup	834.5	816.8	721.9	566.5	493	503.6	1.51826	0.00295999	0.602424	up	5	Molecular Function:protein kinase activity (GO:0004672),Molecular Function:protein binding (GO:0005515),Molecular Function:ATP binding (GO:0005524),Biological Process:protein phosphorylation (GO:0006468),Biological Process:recognition of pollen (GO:0048544)	--	--	--	Ankyrin repeat	T	Signal transduction mechanisms ;	IPR000719 [Protein kinase domain] ; IPR000742[EGF-like domain] ; IPR000858[S-locus glycoprotein domain] ; IPR001480[Bulb-type lectin domain] ; IPR003609[PAN/Apple domain]
Nitab4.5_0002910g0010	Thioredoxin-like fold, Thioredoxin, Thioredoxin, conserved site, Protein disulphide isomerase, Thioredoxin domain, Disulphide isomerase	22733.6	23253.7	21935.9	15659.9	17597.4	15985.5	1.37935	0.00093742	0.463992	up	1	Biological Process:cell redox homeostasis (GO:0045454)	protein disulfide-isomerase A1	5.3.4.1	ko04141 Protein processing in endoplasmic reticulum	Negative regulator of GroEL, contains thioredoxin-like and TPR-like domains	O	Posttranslational modification, protein turnover, chaperones ;	IPR013766 [Thioredoxin domain]
Nitab4.5_0002926g0010	Glycoside hydrolase, catalytic domain, Glycoside hydrolase, chitinase active site, Glycoside hydrolase, family 18, catalytic domain, Glycoside hydrolase, superfamily	2876.2	2837.2	2166.3	899.6	818	788.4	3.14433	0.01466	1.65275	up	1	Biological Process:carbohydrate metabolic process (GO:0005975)	chitinase	3.2.1.14	ko00520 Amino sugar and nucleotide sugar metabolism ko01100 Metabolic pathways	Chitinase	G	Carbohydrate transport and metabolism ;	IPR001223 [Glycoside hydrolase family 18, catalytic domain]
Nitab4.5_0002937g0040	Ammonium transporter AmtB-like domain, Ammonium transporter, Ammonium transporter, conserved site	410.7	358.4	378.5	161.2	150	155.4	2.45949	0.000128779	1.29836	up	3	Molecular Function:ammonium transmembrane transporter activity (GO:0008519),Biological Process:ammonium transport (GO:0015696),Cellular Component:membrane (GO:0016020)	ammonium transporter, Amt family	--	--	Ammonia channel protein AmtB	P	Inorganic ion transport and metabolism ;	IPR024041 [Ammonium transporter AmtB-like domain]
Nitab4.5_0002967g0060	GRIP	129.8	111.2	126.4	104	93.7	96.6	1.24839	0.0198549	0.320064	up	2	Biological Process:protein targeting to Golgi (GO:0000042),Molecular Function:protein binding (GO:0005515)	--	--	--	--	--	--	IPR000237 [GRIP domain]
Nitab4.5_0002975g0080	Cytochrome P450, Cytochrome P450, conserved site, Cytochrome P450, E-class, group I	1218.5	1269.8	1381.5	927.7	963.1	867.6	1.40291	0.00263735	0.488427	up	3	Molecular Function:iron ion binding (GO:0005506),Molecular Function:heme binding (GO:0020037),Biological Process:oxidation-reduction process (GO:0055114)	long-chain acyl-CoA omega-monooxygenase	1.14.13.204	--	Cytochrome P450	QV	Secondary metabolites biosynthesis, transport and catabolism ; Defense mechanisms ;	IPR001128 [Cytochrome P450] ; IPR002401[Cytochrome P450, E-class, group I]
Nitab4.5_0002977g0020	Mannose-binding lectin, P-loop containing nucleoside triphosphate hydrolase, NB-ARC, Disease resistance protein	903.4	866.8	822.7	715.6	715.2	661.3	1.23938	0.00479914	0.309615	up	1	Molecular Function:ADP binding (GO:0043531)	--	--	--	Predicted ATPase	R	General function prediction only ;	IPR001229 [Jacalin-like lectin domain] ; IPR002182[NB-ARC] ; IPR021929[Late blight resistance protein R1]
Nitab4.5_0002980g0050	Glycosyl transferase, family 1, Glycogen/starch synthase, ADP-glucose type, Starch synthase, catalytic domain	12954.6	11631.8	10722.5	5469.5	6272.6	5665.2	2.0284	0.000992453	1.02034	up	--	--	starch synthase	2.4.1.21	ko00500 Starch and sucrose metabolism ko01100 Metabolic pathways ko01110 Biosynthesis of secondary metabolites	Glycogen synthase	G	Carbohydrate transport and metabolism ;	IPR001296 [Glycosyl transferase, family 1] ; IPR013534[Starch synthase, catalytic domain]
Nitab4.5_0003009g0010	BSD	569.9	522.2	504.1	442	445.6	398.6	1.24102	0.0139992	0.311526	up	--	--	--	--	--	--	--	--	IPR005607 [BSD domain]
Nitab4.5_0003037g0110	EF-hand domain, EF-hand domain pair, EF-Hand 1, calcium-binding site	121.9	138.8	122.8	83.5	86.3	80.8	1.53033	0.00149192	0.61384	up	1	Molecular Function:calcium ion binding (GO:0005509)	calcium-binding protein CML	--	ko04626 Plant-pathogen interaction	Ca2+-binding protein, EF-hand superfamily	T	Signal transduction mechanisms ;	IPR002048 [EF-hand domain]
Nitab4.5_0003041g0050	Glycoside hydrolase, superfamily, Chitinase II, Glycoside hydrolase, catalytic domain, Glycoside hydrolase, family 18, catalytic domain	682.8	561.3	484.8	390.3	371.7	346.2	1.5601	0.0248075	0.641636	up	3	Molecular Function:chitinase activity (GO:0004568),Biological Process:carbohydrate metabolic process (GO:0005975),Biological Process:chitin catabolic process (GO:0006032)	chitinase	3.2.1.14	ko00520 Amino sugar and nucleotide sugar metabolism ko01100 Metabolic pathways	Chitinase, GH18 family	G	Carbohydrate transport and metabolism ;	IPR001223 [Glycoside hydrolase family 18, catalytic domain] ; IPR011583[Chitinase II]
Nitab4.5_0003080g0140	GroES (chaperonin 10)-like, Short-chain dehydrogenase/reductase, conserved site, Quinone oxidoreductase/zeta-crystallin, conserved site, Short-chain dehydrogenase/reductase SDR, Glucose/ribitol dehydrogenase, Alcohol dehydrogenase, C-terminal, Alcohol dehydrogenase GroES-like, NAD(P)-binding domain, Polyketide synthase, enoylreductase, Alcohol dehydrogenase superfamily, zinc-type	648.4	552.2	584.4	498.5	438.6	433.1	1.30273	0.017106	0.381538	up	2	Molecular Function:oxidoreductase activity (GO:0016491),Biological Process:oxidation-reduction process (GO:0055114)	uncharacterized protein	--	--	NADPH-dependent curcumin reductase CurA	QR	Secondary metabolites biosynthesis, transport and catabolism ; General function prediction only ;	IPR002347 [Short-chain dehydrogenase/reductase SDR] ; IPR013149[Alcohol dehydrogenase, C-terminal] ; IPR013154[Alcohol dehydrogenase, N-terminal] ; IPR020843[Polyketide synthase, enoylreductase domain]
Nitab4.5_0003082g0040	Prephenate dehydratase, Prephenate dehydratase, conserved site	2166.1	2012	2189.1	1663.8	1729.7	1647.6	1.26306	0.00192543	0.336921	up	4	Molecular Function:prephenate dehydratase activity (GO:0004664),Biological Process:metabolic process (GO:0008152),Biological Process:L-phenylalanine biosynthetic process (GO:0009094),Molecular Function:amino acid binding (GO:0016597)	--	--	ko00400 Phenylalanine, tyrosine and tryptophan biosynthesis ko01100 Metabolic pathways ko01110 Biosynthesis of secondary metabolites ko01230 Biosynthesis of amino acids	Prephenate dehydratase	E	Amino acid transport and metabolism ;	IPR001086 [Prephenate dehydratase] ; IPR002912[ACT domain]
Nitab4.5_0003098g0080	Aldo/keto reductase subgroup, Aldo/keto reductase, Aldo/keto reductase, conserved site, NADP-dependent oxidoreductase domain	785.5	710.4	638.9	571.3	602.5	547.8	1.24001	0.0381123	0.310351	up	2	Molecular Function:oxidoreductase activity (GO:0016491),Biological Process:oxidation-reduction process (GO:0055114)	--	--	--	Aldo/keto reductase, related to diketogulonate reductase	Q	Secondary metabolites biosynthesis, transport and catabolism ;	IPR020471 [Aldo/keto reductase] ; IPR023210[NADP-dependent oxidoreductase domain]
Nitab4.5_0003135g0010	Glycoside hydrolase, family 1, Glycoside hydrolase, catalytic domain, Glycoside hydrolase, family 1, active site, Glycoside hydrolase, superfamily	3290.2	2927.8	2729.7	1967.1	2017.3	1862.4	1.53036	0.00372425	0.61387	up	1	Biological Process:carbohydrate metabolic process (GO:0005975)	galactolipid galactosyltransferase	2.4.1.184	ko00561 Glycerolipid metabolism	Beta-glucosidase/6-phospho-beta-glucosidase/beta-galactosidase	G	Carbohydrate transport and metabolism ;	IPR001360 [Glycoside hydrolase family 1]
Nitab4.5_0003152g0030	Phosphoribulokinase/uridine kinase, Phosphoribulokinase, P-loop containing nucleoside triphosphate hydrolase	4971.2	4813.6	4545.5	4168.8	3670.1	3771.8	1.23423	0.00991954	0.303614	up	5	Molecular Function:ATP binding (GO:0005524),Biological Process:carbohydrate metabolic process (GO:0005975),Biological Process:metabolic process (GO:0008152),Molecular Function:phosphoribulokinase activity (GO:0008974),Molecular Function:kinase activity (GO:0016301)	phosphoribulokinase	2.7.1.19	ko00710 Carbon fixation in photosynthetic organisms ko01100 Metabolic pathways ko01200 Carbon metabolism	Uridine kinase	F	Nucleotide transport and metabolism ;	IPR006082 [Phosphoribulokinase] ; IPR006083[Phosphoribulokinase/uridine kinase]
Nitab4.5_0003167g0070	Proteinase inhibitor I9, Peptidase S8/S53 domain, Peptidase S8, subtilisin-related, Protease-associated domain, PA, Peptidase S8, subtilisin, Ser-active site	2299.6	2337.9	2091.3	1704.3	1909.1	1930.6	1.21371	0.0198885	0.279422	up	2	Molecular Function:serine-type endopeptidase activity (GO:0004252),Biological Process:proteolysis (GO:0006508)	--	--	--	Serine protease, subtilisin family	O	Posttranslational modification, protein turnover, chaperones ;	IPR000209 [Peptidase S8/S53 domain] ; IPR003137[PA domain] ; IPR010259[Peptidase S8 propeptide/proteinase inhibitor I9] ; IPR015500[Peptidase S8, subtilisin-related]
Nitab4.5_0003167g0080	Nucleotide-binding, alpha-beta plait, RNA recognition motif domain, Nuclear transport factor 2, eukaryote, Nuclear transport factor 2	180.7	157.8	152.5	135.1	118	112.9	1.34153	0.0190297	0.423879	up	3	Molecular Function:nucleic acid binding (GO:0003676),Cellular Component:intracellular (GO:0005622),Biological Process:transport (GO:0006810)	--	--	--	--	--	--	IPR000504 [RNA recognition motif domain] ; IPR002075[Nuclear transport factor 2] ; IPR018222[Nuclear transport factor 2, eukaryote]
Nitab4.5_0003170g0010	Haem peroxidase, plant/fungal/bacterial, Haem peroxidase, Peroxidases heam-ligand binding site, Plant peroxidase, Peroxidase, active site	95.2	94.6	80.7	56.2	73.1	64.9	1.39289	0.0201192	0.478085	up	4	Molecular Function:peroxidase activity (GO:0004601),Biological Process:response to oxidative stress (GO:0006979),Molecular Function:heme binding (GO:0020037),Biological Process:oxidation-reduction process (GO:0055114)	peroxidase	1.11.1.7	ko00940 Phenylpropanoid biosynthesis ko01100 Metabolic pathways ko01110 Biosynthesis of secondary metabolites	--	--	--	IPR000823 [Plant peroxidase] ; IPR002016[Haem peroxidase, plant/fungal/bacterial]
Nitab4.5_0003173g0010	Phosphofructokinase domain, Phosphofructokinase, Pyrophosphate-dependent phosphofructokinase TP0108	2194.9	2025.1	1995	1655.7	1723.5	1678.5	1.22882	0.0041179	0.297273	up	3	Molecular Function:6-phosphofructokinase activity (GO:0003872),Biological Process:fructose 6-phosphate metabolic process (GO:0006002),Biological Process:glycolytic process (GO:0006096)	6-phosphofructokinase 1	2.7.1.11	ko00010 Glycolysis / Gluconeogenesis ko00030 Pentose phosphate pathway ko00051 Fructose and mannose metabolism ko00052 Galactose metabolism ko01100 Metabolic pathways ko01110 Biosynthesis of secondary metabolites ko01200 Carbon metabolism ko01230 Biosynthesis of amino acids ko03018 RNA degradation	6-phosphofructokinase	G	Carbohydrate transport and metabolism ;	IPR000023 [Phosphofructokinase domain] ; IPR022953[ATP-dependent 6-phosphofructokinase]
Nitab4.5_0003207g0080	Glycoside hydrolase, family 19, Glycoside hydrolase, family 19, catalytic, Lysozyme-like domain	3533.2	3313.1	1939.2	708.9	698.3	658	4.25407	0.0460364	2.08884	up	3	Molecular Function:chitinase activity (GO:0004568),Biological Process:chitin catabolic process (GO:0006032),Biological Process:cell wall macromolecule catabolic process (GO:0016998)	basic endochitinase B	3.2.1.14	ko00520 Amino sugar and nucleotide sugar metabolism ko01100 Metabolic pathways ko04016 MAPK signaling pathway - plant	Predicted chitinase	R	General function prediction only ;	IPR000726 [Glycoside hydrolase, family 19, catalytic]
Nitab4.5_0003234g0080	Inositol monophosphatase, Inositol monophosphatase, metal-binding site	123.8	110.8	123.7	94.7	100.7	99.5	1.21499	0.0107712	0.280942	up	1	Biological Process:phosphatidylinositol phosphorylation (GO:0046854)	--	--	ko00053 Ascorbate and aldarate metabolism ko00340 Histidine metabolism ko00562 Inositol phosphate metabolism ko01100 Metabolic pathways ko01110 Biosynthesis of secondary metabolites ko01230 Biosynthesis of amino acids ko04070 Phosphatidylinositol signaling system	Archaeal fructose-1,6-bisphosphatase or related enzyme of inositol monophosphatase family	G	Carbohydrate transport and metabolism ;	IPR000760 [Inositol monophosphatase-like]
Nitab4.5_0003251g0080	Heat shock protein Hsp90 family, Ribosomal protein S5 domain 2-type fold, Histidine kinase-like ATPase, ATP-binding domain, Endoplasmin, Heat shock protein Hsp90, conserved site, Heat shock protein Hsp90, N-terminal	6088.9	6830.7	6008.6	4571	5276	5022.4	1.27296	0.0153339	0.348191	up	4	Molecular Function:ATP binding (GO:0005524),Biological Process:protein folding (GO:0006457),Biological Process:response to stress (GO:0006950),Molecular Function:unfolded protein binding (GO:0051082)	--	--	--	Molecular chaperone, HSP90 family	O	Posttranslational modification, protein turnover, chaperones ;	IPR001404 [Heat shock protein Hsp90 family] ; IPR003594[Histidine kinase-like ATPase, C-terminal domain] ; IPR020575[Heat shock protein Hsp90, N-terminal]
Nitab4.5_0003274g0030	Peptidase S8/S53 domain, Protease-associated domain, PA, Peptidase S8, subtilisin-related, Peptidase S8, subtilisin, Asp-active site, Proteinase inhibitor I9	6145.8	6564.8	5218.9	4550.9	4051.6	3602.6	1.46902	0.0167907	0.554851	up	2	Molecular Function:serine-type endopeptidase activity (GO:0004252),Biological Process:proteolysis (GO:0006508)	--	--	--	Serine protease, subtilisin family	O	Posttranslational modification, protein turnover, chaperones ;	IPR000209 [Peptidase S8/S53 domain] ; IPR003137[PA domain] ; IPR010259[Peptidase S8 propeptide/proteinase inhibitor I9] ; IPR015500[Peptidase S8, subtilisin-related]
Nitab4.5_0003281g0080	Cytochrome P450, Cytochrome P450, E-class, group IV	1542.3	1435.3	1159.8	607	593.9	541.3	2.37481	0.00231188	1.24781	up	4	Molecular Function:monooxygenase activity (GO:0004497),Molecular Function:iron ion binding (GO:0005506),Molecular Function:heme binding (GO:0020037),Biological Process:oxidation-reduction process (GO:0055114)	hydroperoxide dehydratase	4.2.1.92	ko00592 alpha-Linolenic acid metabolism ko01100 Metabolic pathways ko01110 Biosynthesis of secondary metabolites	Cytochrome P450	QV	Secondary metabolites biosynthesis, transport and catabolism ; Defense mechanisms ;	IPR001128 [Cytochrome P450] ; IPR002403[Cytochrome P450, E-class, group IV]
Nitab4.5_0003291g0080	Ribosomal protein S8e/ribosomal biogenesis NSA2	191.9	195.6	247.3	144.9	170.1	158.4	1.34094	0.0494884	0.423242	up	--	--	ribosome biogenesis protein NSA2	--	--	--	--	--	IPR022309 [Ribosomal protein S8e/ribosomal biogenesis NSA2]
Nitab4.5_0003310g0030	Lipase, GDSL, SGNH hydrolase-type esterase domain	716.2	672.1	584	387	412.5	429.1	1.60532	0.00368873	0.682864	up	--	--	--	--	--	Phospholipase/lecithinase/hemolysin	IR	Lipid transport and metabolism ; General function prediction only ;	IPR001087 [GDSL lipase/esterase]
Nitab4.5_0003337g0020	Trypsin-like cysteine/serine peptidase domain, PDZ domain, Peptidase S1C	8492.9	8128	6713.6	6277.2	5861.3	6057.9	1.28237	0.0368663	0.358812	up	3	Molecular Function:serine-type endopeptidase activity (GO:0004252),Molecular Function:protein binding (GO:0005515),Biological Process:proteolysis (GO:0006508)	--	--	--	Periplasmic serine protease, S1-C subfamily, contain C-terminal PDZ domain	O	Posttranslational modification, protein turnover, chaperones ;	IPR001478 [PDZ domain] ; IPR001940[Peptidase S1C]
Nitab4.5_0003337g0060	NAD(P)-binding domain, D-isomer specific 2-hydroxyacid dehydrogenase, NAD-binding, D-isomer specific 2-hydroxyacid dehydrogenase, catalytic domain	9226.9	8853.6	6875.9	5734.3	6212.3	5799.9	1.40627	0.0320521	0.491875	up	3	Biological Process:metabolic process (GO:0008152),Molecular Function:NAD binding (GO:0051287),Biological Process:oxidation-reduction process (GO:0055114)	formate dehydrogenase	1.17.1.9	ko00630 Glyoxylate and dicarboxylate metabolism ko01100 Metabolic pathways ko01200 Carbon metabolism	Lactate dehydrogenase or related 2-hydroxyacid dehydrogenase	CHR	Energy production and conversion ; Coenzyme transport and metabolism ; General function prediction only ;	IPR006139 [D-isomer specific 2-hydroxyacid dehydrogenase, catalytic domain] ; IPR006140[D-isomer specific 2-hydroxyacid dehydrogenase, NAD-binding domain]
Nitab4.5_0003408g0030		467	443	396.4	350.9	344.4	341.5	1.26003	0.0470486	0.333459	up	--	--	--	--	--	--	--	--	--
Nitab4.5_0003408g0140	Nucleoside phosphorylase domain, Nucleoside phosphorylase	383.3	337.1	311.9	271.9	264.2	252.5	1.30903	0.0199219	0.388497	up	2	Molecular Function:catalytic activity (GO:0003824),Biological Process:nucleoside metabolic process (GO:0009116)	--	--	--	Nucleoside phosphorylase	F	Nucleotide transport and metabolism ;	IPR000845 [Nucleoside phosphorylase domain]
Nitab4.5_0003419g0070	Glycosyl transferase, family 1, Starch synthase, catalytic domain	2861.9	2721.9	2411.7	1620.4	1869.7	1323.5	1.66102	0.00680234	0.732072	up	--	--	granule-bound starch synthase	2.4.1.242	ko00500 Starch and sucrose metabolism ko01100 Metabolic pathways ko01110 Biosynthesis of secondary metabolites	Glycogen synthase	G	Carbohydrate transport and metabolism ;	IPR001296 [Glycosyl transferase, family 1] ; IPR013534[Starch synthase, catalytic domain]
Nitab4.5_0003436g0020	Peroxidase, active site, Haem peroxidase, Plant peroxidase, Haem peroxidase, plant/fungal/bacterial	10471.2	10140	8625.3	5598.1	4110.3	4121.4	2.11402	0.00241614	1.07999	up	4	Molecular Function:peroxidase activity (GO:0004601),Biological Process:response to oxidative stress (GO:0006979),Molecular Function:heme binding (GO:0020037),Biological Process:oxidation-reduction process (GO:0055114)	peroxidase	1.11.1.7	ko00940 Phenylpropanoid biosynthesis ko01100 Metabolic pathways ko01110 Biosynthesis of secondary metabolites	--	--	--	IPR000823 [Plant peroxidase] ; IPR002016[Haem peroxidase, plant/fungal/bacterial]
Nitab4.5_0003454g0010	Aldolase-type TIM barrel, N-(5phosphoribosyl) anthranilate isomerase (PRAI) like domain, Ribulose-phosphate binding barrel	2289.4	1968.8	2229	1614.4	1587.4	1614.2	1.34701	0.0289274	0.429761	up	2	Molecular Function:phosphoribosylanthranilate isomerase activity (GO:0004640),Biological Process:tryptophan metabolic process (GO:0006568)	phosphoribosylanthranilate isomerase	5.3.1.24	ko00400 Phenylalanine, tyrosine and tryptophan biosynthesis ko01100 Metabolic pathways ko01110 Biosynthesis of secondary metabolites ko01230 Biosynthesis of amino acids	Phosphoribosylanthranilate isomerase	E	Amino acid transport and metabolism ;	IPR001240 [N-(5'phosphoribosyl) anthranilate isomerase (PRAI)]
Nitab4.5_0003485g0020	NAD(P)H-quinone oxidoreductase subunit M	552.2	512	544.7	488.9	401.9	405.9	1.24077	0.0281735	0.31123	up	1	Biological Process:oxidation-reduction process (GO:0055114)	--	--	--	--	--	--	IPR018922 [NAD(P)H-quinone oxidoreductase subunit M]
Nitab4.5_0003503g0070	NAD(P)-binding domain, Quinone oxidoreductase/zeta-crystallin, conserved site, GroES (chaperonin 10)-like, Glucose/ribitol dehydrogenase, Polyketide synthase, enoylreductase, Short-chain dehydrogenase/reductase SDR, Alcohol dehydrogenase superfamily, zinc-type, Short-chain dehydrogenase/reductase, conserved site, Alcohol dehydrogenase GroES-like, Alcohol dehydrogenase, C-terminal	4276.2	3595.5	3583.9	3320.1	2844.5	2937.5	1.25857	0.0444473	0.331782	up	2	Molecular Function:oxidoreductase activity (GO:0016491),Biological Process:oxidation-reduction process (GO:0055114)	uncharacterized protein	--	--	NADPH-dependent curcumin reductase CurA	QR	Secondary metabolites biosynthesis, transport and catabolism ; General function prediction only ;	IPR002347 [Short-chain dehydrogenase/reductase SDR] ; IPR013149[Alcohol dehydrogenase, C-terminal] ; IPR013154[Alcohol dehydrogenase, N-terminal] ; IPR020843[Polyketide synthase, enoylreductase domain]
Nitab4.5_0003537g0020	Aldehyde dehydrogenase, conserved site, Aldehyde/histidinol dehydrogenase, Aldehyde dehydrogenase, C-terminal, Aldehyde dehydrogenase, N-terminal, Aldehyde dehydrogenase domain	1764.6	1670	1543.4	1245.5	1063.6	1152	1.43827	0.00364722	0.524336	up	3	Biological Process:metabolic process (GO:0008152),Molecular Function:oxidoreductase activity (GO:0016491),Biological Process:oxidation-reduction process (GO:0055114)	coniferyl-aldehyde dehydrogenase	1.2.1.68	ko00940 Phenylpropanoid biosynthesis	Acyl-CoA reductase or other NAD-dependent aldehyde dehydrogenase	C	Energy production and conversion ;	IPR015590 [Aldehyde dehydrogenase domain]
Nitab4.5_0003553g0020	Palmitoyl protein thioesterase	129.4	139.5	106.4	83.6	97.8	84.3	1.4125	0.0279529	0.498246	up	1	Molecular Function:palmitoyl hydrolase activity (GO:0098599)	palmitoyl-protein thioesterase	3.1.2.22	ko00062 Fatty acid elongation ko01100 Metabolic pathways ko01212 Fatty acid metabolism	--	--	--	IPR002472 [Palmitoyl protein thioesterase]
Nitab4.5_0003603g0040	RlpA-like double-psi beta-barrel domain, Barwin-like endoglucanase, Expansin/Lol pI, Major pollen allergen Lol pI, Expansin, cellulose-binding-like domain, Expansin/pollen allergen, DPBB domain	4444.6	4385.7	3650.1	2976.3	2177.1	2261.3	1.6832	0.00937482	0.751204	up	2	Cellular Component:extracellular region (GO:0005576),Biological Process:sexual reproduction (GO:0019953)	--	--	--	--	--	--	IPR005795 [Major pollen allergen Lol pI] ; IPR007112[Expansin/pollen allergen, DPBB domain] ; IPR007117[Expansin, cellulose-binding-like domain] ; IPR007118[Expansin/Lol pI] ; IPR009009[RlpA-like protein, double-psi beta-barrel domain]
Nitab4.5_0003603g0120	Multicopper oxidase, type 1, Cupredoxin, Multicopper oxidase, type 2, Multicopper oxidase, type 3	486.4	461.7	352.9	334.2	270.8	284.1	1.46328	0.0388064	0.549203	up	3	Molecular Function:copper ion binding (GO:0005507),Molecular Function:oxidoreductase activity (GO:0016491),Biological Process:oxidation-reduction process (GO:0055114)	--	--	--	Multicopper oxidase with three cupredoxin domains (includes cell division protein FtsP and spore coat protein CotA)	DPM	Cell cycle control, cell division, chromosome partitioning ; Inorganic ion transport and metabolism ; Cell wall/membrane/envelope biogenesis ;	IPR001117 [Multicopper oxidase, type 1] ; IPR011706[Multicopper oxidase, type 2] ; IPR011707[Multicopper oxidase, type 3]
Nitab4.5_0003604g0050	Thaumatin, Thaumatin, conserved site	1028	1044.1	837.7	490.2	351.8	310.6	2.52455	0.00239657	1.33603	up	--	--	--	--	--	--	--	--	IPR001938 [Thaumatin]
Nitab4.5_0003612g0020	ABC transporter-like, ABC transporter, transmembrane domain, ABC transporter type 1, transmembrane domain, P-loop containing nucleoside triphosphate hydrolase, AAA+ ATPase domain	136.4	140.6	114.1	74.4	72.5	63.5	1.85884	0.00247005	0.894403	up	5	Molecular Function:ATP binding (GO:0005524),Biological Process:transport (GO:0006810),Cellular Component:integral component of membrane (GO:0016021),Molecular Function:ATPase activity (GO:0016887),Biological Process:transmembrane transport (GO:0055085)	--	--	--	ABC-type multidrug transport system, ATPase and permease component	V	Defense mechanisms ;	IPR003439 [ABC transporter-like] ; IPR003593[AAA+ ATPase domain] ; IPR011527[ABC transporter type 1, transmembrane domain]
Nitab4.5_0003621g0010	Zinc/iron permease, Zinc/iron permease, fungal/plant	838	804.1	908	632.2	668.4	623.5	1.32535	0.00339761	0.40637	up	4	Cellular Component:membrane (GO:0016020),Biological Process:metal ion transport (GO:0030001),Molecular Function:metal ion transmembrane transporter activity (GO:0046873),Biological Process:transmembrane transport (GO:0055085)	solute carrier family 39 (zinc transporter), member 1/2/3	--	--	Zinc transporter ZupT	P	Inorganic ion transport and metabolism ;	IPR003689 [Zinc/iron permease]
Nitab4.5_0003628g0030	Multi antimicrobial extrusion protein	1074.5	932.4	785.8	704	611.1	586.8	1.46837	0.0306511	0.554219	up	5	Biological Process:drug transmembrane transport (GO:0006855),Molecular Function:drug transmembrane transporter activity (GO:0015238),Molecular Function:antiporter activity (GO:0015297),Cellular Component:membrane (GO:0016020),Biological Process:transmembrane transport (GO:0055085)	multidrug resistance protein, MATE family	--	--	Na+-driven multidrug efflux pump	V	Defense mechanisms ;	IPR002528 [Multi antimicrobial extrusion protein]
Nitab4.5_0003632g0010		679.7	642.3	621.3	566	516.1	504.4	1.2249	0.00951417	0.292661	up	1	Cellular Component:integral component of membrane (GO:0016021)	--	--	--	--	--	--	IPR008896 [Protein TIC214]
Nitab4.5_0003669g0010	Phosphoenolpyruvate carboxylase, active site, Phosphoenolpyruvate carboxylase, Pyruvate/Phosphoenolpyruvate kinase-like domain, Phosphoenolpyruvate carboxylase, bacterial/plant-type	7439.3	6940.2	6908.6	5708.3	5815.6	5167.3	1.27541	0.00439401	0.35096	up	3	Biological Process:tricarboxylic acid cycle (GO:0006099),Molecular Function:phosphoenolpyruvate carboxylase activity (GO:0008964),Biological Process:carbon fixation (GO:0015977)	phosphoenolpyruvate carboxylase	4.1.1.31	ko00620 Pyruvate metabolism ko00710 Carbon fixation in photosynthetic organisms ko01100 Metabolic pathways ko01200 Carbon metabolism	Phosphoenolpyruvate carboxylase	C	Energy production and conversion ;	IPR021135 [Phosphoenolpyruvate carboxylase]
Nitab4.5_0003701g0030	Methyltransferase type 11	192.8	190.7	191.4	35.5	23.3	25	6.86038	1.85689e-06	2.77829	up	2	Biological Process:metabolic process (GO:0008152),Molecular Function:methyltransferase activity (GO:0008168)	--	--	--	--	--	--	IPR013216 [Methyltransferase type 11]
Nitab4.5_0003714g0060	P-loop containing nucleoside triphosphate hydrolase, ABC transporter, conserved site, ABC transporter-like, ABC transporter type 1, transmembrane domain, ABC transporter, transmembrane domain, AAA+ ATPase domain	313.4	324.8	314.8	263.6	250.4	222.1	1.29466	0.00477991	0.372574	up	5	Molecular Function:ATP binding (GO:0005524),Biological Process:transport (GO:0006810),Cellular Component:integral component of membrane (GO:0016021),Molecular Function:ATPase activity (GO:0016887),Biological Process:transmembrane transport (GO:0055085)	ATP-binding cassette, subfamily B (MDR/TAP), member 1	3.6.3.44	ko02010 ABC transporters	ABC-type multidrug transport system, ATPase and permease component	V	Defense mechanisms ;	IPR003439 [ABC transporter-like] ; IPR003593[AAA+ ATPase domain] ; IPR011527[ABC transporter type 1, transmembrane domain]
Nitab4.5_0003738g0050	Bifunctional kinase-pyrophosphorylase, Putative pyruvate, phosphate dikinase regulatory protein	456.7	451.9	437.7	397.7	341.1	328	1.262	0.0135961	0.33571	up	1	Molecular Function:ATP binding (GO:0005524)	--	--	--	Regulator of PEP synthase PpsR, kinase-PPPase family (combines ADP:protein kinase and phosphorylase activities)	T	Signal transduction mechanisms ;	IPR005177 [Bifunctional kinase-pyrophosphorylase]
Nitab4.5_0003763g0050		1128.6	1159.4	915.7	609.4	616.3	613.6	1.7418	0.027157	0.800582	up	--	--	--	--	--	--	--	--	--
Nitab4.5_0003779g0100	Glycoside hydrolase, catalytic domain, Glycoside hydrolase, family 18, catalytic domain, Glycoside hydrolase, superfamily	162.1	131.9	150.8	62.3	74.8	69.6	2.15191	0.00113423	1.10562	up	1	Biological Process:carbohydrate metabolic process (GO:0005975)	chitinase	3.2.1.14	ko00520 Amino sugar and nucleotide sugar metabolism ko01100 Metabolic pathways	Chitinase	G	Carbohydrate transport and metabolism ;	IPR001223 [Glycoside hydrolase family 18, catalytic domain]
Nitab4.5_0003786g0020	Peptidase M10A, Peptidoglycan binding-like, Peptidase M10, metallopeptidase, Peptidase, metallopeptidase, Metallopeptidase, catalytic domain	161.2	159.1	162.6	127.9	104.3	105.9	1.42828	0.0223808	0.514274	up	5	Molecular Function:metalloendopeptidase activity (GO:0004222),Biological Process:proteolysis (GO:0006508),Molecular Function:metallopeptidase activity (GO:0008237),Molecular Function:zinc ion binding (GO:0008270),Cellular Component:extracellular matrix (GO:0031012)	--	--	--	Predicted Zn-dependent protease	O	Posttranslational modification, protein turnover, chaperones ;	IPR001818 [Peptidase M10, metallopeptidase] ; IPR002477[Peptidoglycan binding-like] ; IPR006026[Peptidase, metallopeptidase] ; IPR021190[Peptidase M10A]
Nitab4.5_0003790g0020		299.2	263.9	276	232.4	222	227.5	1.23053	0.00828398	0.299283	up	--	--	--	--	--	Polyhydroxyalkanoate synthesis regulator phasin	QT	Secondary metabolites biosynthesis, transport and catabolism ; Signal transduction mechanisms ;	--
Nitab4.5_0003796g0010	Lipoxygenase, C-terminal, Lipoxygenase, iron binding site, PLAT/LH2 domain, Lipase/lipooxygenase, PLAT/LH2, Lipoxygenase, conserved site, Lipoxygenase, plant, Lipoxygenase, Lipoxygenase, domain 3	15231	16335.8	14558.6	10062.2	11524.4	10501.6	1.43746	0.00227751	0.523519	up	4	Molecular Function:protein binding (GO:0005515),Molecular Function:oxidoreductase activity (GO:0016491),Molecular Function:metal ion binding (GO:0046872),Biological Process:oxidation-reduction process (GO:0055114)	lipoxygenase	1.13.11.12	ko00591 Linoleic acid metabolism ko00592 alpha-Linolenic acid metabolism ko01100 Metabolic pathways ko01110 Biosynthesis of secondary metabolites	--	--	--	IPR000907 [Lipoxygenase] ; IPR001024[PLAT/LH2 domain] ; IPR001246[Lipoxygenase, plant] ; IPR013819[Lipoxygenase, C-terminal]
Nitab4.5_0003816g0080	AMP-dependent synthetase/ligase, AMP-binding, conserved site	1372.9	1268.4	1360.8	1168.4	1082	1084.1	1.20021	0.00694992	0.263287	up	2	Molecular Function:catalytic activity (GO:0003824),Biological Process:metabolic process (GO:0008152)	long-chain acyl-CoA synthetase	6.2.1.3	ko00061 Fatty acid biosynthesis ko00071 Fatty acid degradation ko01100 Metabolic pathways ko01212 Fatty acid metabolism ko04146 Peroxisome	Long-chain acyl-CoA synthetase (AMP-forming)	I	Lipid transport and metabolism ;	IPR000873 [AMP-dependent synthetase/ligase]
Nitab4.5_0003858g0010	Haem peroxidase, plant/fungal/bacterial, Plant peroxidase, Peroxidases heam-ligand binding site, Peroxidase, active site, Haem peroxidase	9603.6	10731.9	7694	4825.5	3127.9	3090.8	2.53794	0.00582388	1.34366	up	4	Molecular Function:peroxidase activity (GO:0004601),Biological Process:response to oxidative stress (GO:0006979),Molecular Function:heme binding (GO:0020037),Biological Process:oxidation-reduction process (GO:0055114)	peroxidase	1.11.1.7	ko00940 Phenylpropanoid biosynthesis ko01100 Metabolic pathways ko01110 Biosynthesis of secondary metabolites	--	--	--	IPR000823 [Plant peroxidase] ; IPR002016[Haem peroxidase, plant/fungal/bacterial]
Nitab4.5_0003865g0020		296	254.8	303.7	237.8	223.9	225.2	1.24399	0.0241719	0.31498	up	--	--	--	--	--	--	--	--	--
Nitab4.5_0003913g0010	Lipase, GDSL, SGNH hydrolase-type esterase domain	1530	1631.7	1402.4	1250.7	1188.3	1152	1.27098	0.010949	0.345945	up	--	--	--	--	--	Phospholipase/lecithinase/hemolysin	IR	Lipid transport and metabolism ; General function prediction only ;	IPR001087 [GDSL lipase/esterase]
Nitab4.5_0003913g0030	Peptidase S8, subtilisin-related, Protease-associated domain, PA, Proteinase inhibitor I9, Peptidase S8/S53 domain	1562.8	1568.3	1350.7	1062.8	1254.3	1023.5	1.34162	0.0197075	0.423971	up	2	Molecular Function:serine-type endopeptidase activity (GO:0004252),Biological Process:proteolysis (GO:0006508)	--	--	--	Serine protease, subtilisin family	O	Posttranslational modification, protein turnover, chaperones ;	IPR000209 [Peptidase S8/S53 domain] ; IPR003137[PA domain] ; IPR010259[Peptidase S8 propeptide/proteinase inhibitor I9] ; IPR015500[Peptidase S8, subtilisin-related]
Nitab4.5_0003927g0050	Glycoside hydrolase, family 31, Glycoside hydrolase family 31, N-terminal domain, Galactose mutarotase-like domain, Aldolase-type TIM barrel, Glycoside hydrolase, superfamily	4909.5	4801.6	4195.4	3581.4	3342.1	3170.4	1.37771	0.00728475	0.462276	up	1	Biological Process:carbohydrate metabolic process (GO:0005975)	alpha-glucosidase	3.2.1.20	ko00052 Galactose metabolism ko00500 Starch and sucrose metabolism ko01100 Metabolic pathways	Alpha-glucosidase, glycosyl hydrolase family GH31	G	Carbohydrate transport and metabolism ;	IPR000322 [Glycoside hydrolase family 31] ; IPR025887[Glycoside hydrolase family 31, N-terminal domain] ; IPR031727[Galactose mutarotase, N-terminal barrel]
Nitab4.5_0003991g0020	Leucine-rich repeat-containing N-terminal, type 2	276.2	286.4	187.7	68	65.1	64.3	3.80091	0.0275863	1.92635	up	1	Molecular Function:protein binding (GO:0005515)	--	--	--	Leucine-rich repeat (LRR) protein	K	Transcription ;	IPR001611 [Leucine-rich repeat] ; IPR013210[Leucine-rich repeat-containing N-terminal, plant-type]
Nitab4.5_0004008g0020	Inorganic pyrophosphatase	9249	8801.3	8219.9	7448.7	6325.6	6919.7	1.26946	0.013475	0.344215	up	4	Molecular Function:magnesium ion binding (GO:0000287),Molecular Function:inorganic diphosphatase activity (GO:0004427),Cellular Component:cytoplasm (GO:0005737),Biological Process:phosphate-containing compound metabolic process (GO:0006796)	inorganic pyrophosphatase	3.6.1.1	ko00190 Oxidative phosphorylation	Inorganic pyrophosphatase	CP	Energy production and conversion ; Inorganic ion transport and metabolism ;	IPR008162 [Inorganic pyrophosphatase]
Nitab4.5_0004036g0040	Glycoside hydrolase, catalytic domain, Glycoside hydrolase, family 14B, plant, Glycoside hydrolase, family 14, Glycoside hydrolase, superfamily	1291.6	1218.6	1181.8	1095.5	996.2	978.1	1.20268	0.0130771	0.266258	up	2	Biological Process:polysaccharide catabolic process (GO:0000272),Molecular Function:beta-amylase activity (GO:0016161)	--	--	--	Beta-galactosidase GanA	G	Carbohydrate transport and metabolism ;	IPR001371 [Glycoside hydrolase, family 14B, plant] ; IPR001554[Glycoside hydrolase, family 14]
Nitab4.5_0004044g0020	Chlorophyll A-B binding protein, Chlorophyll a/b binding protein domain	24595.8	25783.8	22360.3	20787.1	17971.8	19664.9	1.24504	0.0211055	0.316191	up	--	--	photosystem II 22kDa protein	--	ko00195 Photosynthesis ko01100 Metabolic pathways	--	--	--	IPR022796 [Chlorophyll A-B binding protein]
Nitab4.5_0004068g0030	Terpenoid synthase, Terpenoid cyclases/protein prenyltransferase alpha-alpha toroid, Terpene synthase, metal-binding domain, Terpene synthase, N-terminal domain	1647.8	1651.5	1311.5	1018	1131.8	1138	1.4024	0.020887	0.487895	up	4	Molecular Function:magnesium ion binding (GO:0000287),Biological Process:metabolic process (GO:0008152),Molecular Function:terpene synthase activity (GO:0010333),Molecular Function:lyase activity (GO:0016829)	--	--	--	--	--	--	IPR001906 [Terpene synthase, N-terminal domain] ; IPR005630[Terpene synthase, metal-binding domain]
Nitab4.5_0004118g0110	Allene oxide cyclase	6949.4	6190.2	5150.3	3277.3	3748.4	3899.5	1.6741	0.0114181	0.743387	up	2	Cellular Component:chloroplast (GO:0009507),Molecular Function:isomerase activity (GO:0016853)	allene oxide cyclase	5.3.99.6	ko00592 alpha-Linolenic acid metabolism ko01100 Metabolic pathways ko01110 Biosynthesis of secondary metabolites	--	--	--	IPR009410 [Allene oxide cyclase]
Nitab4.5_0004126g0030	Cytochrome P450, Cytochrome P450, E-class, group IV	7513.2	7793.6	6745.4	5721.8	6047.6	5895.5	1.24836	0.0110711	0.320037	up	4	Molecular Function:monooxygenase activity (GO:0004497),Molecular Function:iron ion binding (GO:0005506),Molecular Function:heme binding (GO:0020037),Biological Process:oxidation-reduction process (GO:0055114)	hydroperoxide dehydratase	4.2.1.92	ko00592 alpha-Linolenic acid metabolism ko01100 Metabolic pathways ko01110 Biosynthesis of secondary metabolites	Cytochrome P450	QV	Secondary metabolites biosynthesis, transport and catabolism ; Defense mechanisms ;	IPR001128 [Cytochrome P450] ; IPR002403[Cytochrome P450, E-class, group IV]
Nitab4.5_0004153g0040	Copper amine oxidase, N-terminal, Copper amine oxidase, Copper amine oxidase, N3-terminal, Copper amine oxidase, N2/N3-terminal, Copper amine oxidase, C-terminal, Copper amine oxidase, N2-terminal	284.6	211.1	229	134.9	153.5	161.5	1.6108	0.017547	0.68778	up	5	Molecular Function:copper ion binding (GO:0005507),Molecular Function:primary amine oxidase activity (GO:0008131),Biological Process:amine metabolic process (GO:0009308),Molecular Function:quinone binding (GO:0048038),Biological Process:oxidation-reduction process (GO:0055114)	primary-amine oxidase	1.4.3.21	ko00260 Glycine, serine and threonine metabolism ko00350 Tyrosine metabolism ko00360 Phenylalanine metabolism ko00410 beta-Alanine metabolism ko00950 Isoquinoline alkaloid biosynthesis ko00960 Tropane, piperidine and pyridine alkaloid biosynthesis ko01100 Metabolic pathways ko01110 Biosynthesis of secondary metabolites	Cu2+-containing amine oxidase	Q	Secondary metabolites biosynthesis, transport and catabolism ;	IPR000269 [Copper amine oxidase] ; IPR015798[Copper amine oxidase, C-terminal] ; IPR015800[Copper amine oxidase, N2-terminal] ; IPR015802[Copper amine oxidase, N3-terminal]
Nitab4.5_0004167g0010	Phox homologous domain, Vps5 C-terminal	56.5	54.3	54.3	40	40.5	46.6	1.29898	0.00485628	0.377376	up	1	Molecular Function:phosphatidylinositol binding (GO:0035091)	--	--	--	--	--	--	IPR001683 [Phox homologous domain] ; IPR015404[Sorting nexin Vps5-like, C-terminal]
Nitab4.5_0004173g0010	PLAT/LH2 domain, Lipase/lipooxygenase, PLAT/LH2	615.9	601.2	575.6	521.8	333.9	334.2	1.5066	0.034339	0.591294	up	1	Molecular Function:protein binding (GO:0005515)	--	--	--	--	--	--	IPR001024 [PLAT/LH2 domain]
Nitab4.5_0004177g0010	Serine/threonine- / dual specificity protein kinase, catalytic domain, Serine/threonine-protein kinase, active site, Leucine rich repeat 4, Protein kinase-like domain, Leucine-rich repeat, Protein kinase domain	1691	1554.8	1564.3	1080	895.7	977.8	1.62861	0.00085789	0.703641	up	4	Molecular Function:protein kinase activity (GO:0004672),Molecular Function:protein binding (GO:0005515),Molecular Function:ATP binding (GO:0005524),Biological Process:protein phosphorylation (GO:0006468)	--	--	--	PASTA domain, binds beta-lactams	M	Cell wall/membrane/envelope biogenesis ;	IPR000719 [Protein kinase domain] ; IPR001611[Leucine-rich repeat] ; IPR025875[Leucine rich repeat 4]
Nitab4.5_0004186g0070	General substrate transporter, Sugar/inositol transporter, Major facilitator superfamily domain, Major facilitator superfamily domain, general substrate transporter, Sugar transporter, conserved site	442.5	466.8	400.7	290.5	271.2	280.7	1.55508	0.00148769	0.636989	up	5	Cellular Component:membrane (GO:0016020),Cellular Component:integral component of membrane (GO:0016021),Molecular Function:transmembrane transporter activity (GO:0022857),Molecular Function:substrate-specific transmembrane transporter activity (GO:0022891),Biological Process:transmembrane transport (GO:0055085)	MFS transporter, SP family, solute carrier family 2 (facilitated glucose transporter), member 8	--	--	Predicted arabinose efflux permease, MFS family	G	Carbohydrate transport and metabolism ;	IPR003663 [Sugar/inositol transporter] ; IPR005828[Major facilitator, sugar transporter-like] ; IPR020846[Major facilitator superfamily domain]
Nitab4.5_0004188g0020		433.2	396.3	402	311.5	312.6	329.1	1.29196	0.00192607	0.369566	up	--	--	--	--	--	--	--	--	--
Nitab4.5_0004203g0010	Serine/threonine-protein kinase, active site, LysM domain, Protein kinase-like domain, Concanavalin A-like lectin/glucanase, subgroup, Protein kinase domain, Serine/threonine- / dual specificity protein kinase, catalytic domain	1343.4	1171.9	1142.3	925.9	883.7	874.4	1.36274	0.00738891	0.446513	up	3	Molecular Function:protein kinase activity (GO:0004672),Molecular Function:ATP binding (GO:0005524),Biological Process:protein phosphorylation (GO:0006468)	--	--	--	PASTA domain, binds beta-lactams	M	Cell wall/membrane/envelope biogenesis ;	IPR000719 [Protein kinase domain] ; IPR018392[LysM domain]
Nitab4.5_0004252g0010		6049.2	6416.4	5658.5	4845.7	5203.4	4811.8	1.21958	0.0125064	0.286388	up	1	Biological Process:pollen development (GO:0009555)	--	--	--	--	--	--	IPR031432 [MALE GAMETOPHYTE DEFECTIVE 1]
Nitab4.5_0004314g0010	Major intrinsic protein, Aquaporin-like, Major intrinsic protein, conserved site	919.7	942.2	761	702.5	677.4	663.8	1.28341	0.0293538	0.359979	up	3	Molecular Function:transporter activity (GO:0005215),Biological Process:transport (GO:0006810),Cellular Component:membrane (GO:0016020)	aquaporin PIP	--	--	Glycerol uptake facilitator and related aquaporins (Major Intrinsic Protein Family)	G	Carbohydrate transport and metabolism ;	IPR000425 [Major intrinsic protein] ; IPR034294[Aquaporin transporter]
Nitab4.5_0004330g0020	Non-haem dioxygenase N-terminal domain, Oxoglutarate/iron-dependent dioxygenase, Isopenicillin N synthase-like	2136.3	2172.4	1284.1	546.9	434.4	447.3	3.91488	0.0392964	1.96897	up	2	Molecular Function:oxidoreductase activity (GO:0016491),Biological Process:oxidation-reduction process (GO:0055114)	aminocyclopropanecarboxylate oxidase	1.14.17.4	ko00270 Cysteine and methionine metabolism ko01100 Metabolic pathways ko01110 Biosynthesis of secondary metabolites	Isopenicillin N synthase and related dioxygenases	Q	Secondary metabolites biosynthesis, transport and catabolism ;	IPR005123 [Oxoglutarate/iron-dependent dioxygenase] ; IPR026992[Non-haem dioxygenase N-terminal domain]
Nitab4.5_0004334g0060	Peptidase S10, serine carboxypeptidase, Peptidase S10, serine carboxypeptidase, active site	909	881.7	690.1	471.4	507.8	448.9	1.73713	0.00779443	0.796708	up	2	Molecular Function:serine-type carboxypeptidase activity (GO:0004185),Biological Process:proteolysis (GO:0006508)	serine carboxypeptidase-like clade II	3.4.16.-	--	Carboxypeptidase C (cathepsin A)	E	Amino acid transport and metabolism ;	IPR001563 [Peptidase S10, serine carboxypeptidase]
Nitab4.5_0004342g0050	Rhodanese-like domain	5878.2	5955	5698.4	3372.3	4290	3989.3	1.50465	0.00221007	0.58943	up	--	--	--	--	--	--	--	--	IPR001763 [Rhodanese-like domain]
Nitab4.5_0004362g0020	PLC-like phosphodiesterase, TIM beta/alpha-barrel domain, Glycerophosphoryl diester phosphodiesterase	2269	2301.2	2059.9	2036.2	1676.2	1799.2	1.20294	0.0454942	0.266559	up	2	Biological Process:lipid metabolic process (GO:0006629),Molecular Function:phosphoric diester hydrolase activity (GO:0008081)	--	--	--	Uncharacterized conserved protein	S	Function unknown ;	IPR030395 [Glycerophosphodiester phosphodiesterase domain]
Nitab4.5_0004422g0010	Cupin 1, Germin, Germin, manganese binding site, RmlC-like cupin domain, RmlC-like jelly roll fold	17199.2	19567.4	15441.6	13433.7	10885.6	10580.8	1.49593	0.0183201	0.581045	up	2	Molecular Function:manganese ion binding (GO:0030145),Molecular Function:nutrient reservoir activity (GO:0045735)	--	--	--	--	--	--	IPR001929 [Germin] ; IPR006045[Cupin 1]
Nitab4.5_0004430g0080	PTR2 family proton/oligopeptide symporter, conserved site, Proton-dependent oligopeptide transporter family, Major facilitator superfamily domain, general substrate transporter	316.2	297.5	311.2	195.3	207.9	181.7	1.5813	0.000272064	0.661107	up	3	Molecular Function:transporter activity (GO:0005215),Biological Process:transport (GO:0006810),Cellular Component:membrane (GO:0016020)	solute carrier family 15 (peptide/histidine transporter), member 3/4	--	--	Dipeptide/tripeptide permease	E	Amino acid transport and metabolism ;	IPR000109 [Proton-dependent oligopeptide transporter family]
Nitab4.5_0004468g0010	DOMON domain, Uncharacterised conserved protein UCP037471	669.5	692.2	590.4	529	541.2	549.1	1.20552	0.0241744	0.269657	up	--	--	--	--	--	--	--	--	IPR005018 [DOMON domain]
Nitab4.5_0004479g0070	Cytochrome P450, E-class, group IV, Cytochrome P450	1200.3	1231.1	1101.7	873.9	931.4	856.2	1.32748	0.00299942	0.408695	up	4	Molecular Function:monooxygenase activity (GO:0004497),Molecular Function:iron ion binding (GO:0005506),Molecular Function:heme binding (GO:0020037),Biological Process:oxidation-reduction process (GO:0055114)	hydroperoxide dehydratase	4.2.1.92	ko00592 alpha-Linolenic acid metabolism ko01100 Metabolic pathways ko01110 Biosynthesis of secondary metabolites	Cytochrome P450	QV	Secondary metabolites biosynthesis, transport and catabolism ; Defense mechanisms ;	IPR001128 [Cytochrome P450] ; IPR002403[Cytochrome P450, E-class, group IV]
Nitab4.5_0004543g0030	Zinc finger C2H2-type/integrase DNA-binding domain, Zinc finger, double-stranded RNA binding, Zinc finger, C2H2, Zinc finger, C2H2-like	728.5	917.5	755.7	580	531.6	481.6	1.50747	0.0146592	0.592129	up	1	Molecular Function:metal ion binding (GO:0046872)	--	--	--	--	--	--	IPR007087 [Zinc finger, C2H2] ; IPR015880[Zinc finger, C2H2-like] ; IPR022755[Zinc finger, double-stranded RNA binding]
Nitab4.5_0004553g0040	AAA+ ATPase domain, ABC transporter, conserved site, P-loop containing nucleoside triphosphate hydrolase, ABC transporter-like	1376.7	1281.6	1162.4	1019.8	1116.7	1018	1.21119	0.0338457	0.276426	up	2	Molecular Function:ATP binding (GO:0005524),Molecular Function:ATPase activity (GO:0016887)	--	--	--	ABC-type phosphate transport system, ATPase component	P	Inorganic ion transport and metabolism ;	IPR003439 [ABC transporter-like] ; IPR003593[AAA+ ATPase domain]
Nitab4.5_0004582g0020	MutS2, DNA mismatch repair protein MutS, core, DNA mismatch repair protein MutS, C-terminal, P-loop containing nucleoside triphosphate hydrolase	66	70.7	72	62.6	55.9	54.4	1.20706	0.0185164	0.271493	up	3	Molecular Function:ATP binding (GO:0005524),Biological Process:mismatch repair (GO:0006298),Molecular Function:mismatched DNA binding (GO:0030983)	--	--	--	dsDNA-specific endonuclease/ATPase MutS2	L	Replication, recombination and repair ;	IPR000432 [DNA mismatch repair protein MutS, C-terminal] ; IPR007696[DNA mismatch repair protein MutS, core]
Nitab4.5_0004583g0090	WEB family	497.2	468.4	528.4	410.1	429.4	394.5	1.2107	0.0124247	0.275838	up	--	--	--	--	--	--	--	--	IPR008545 [WEB family]
Nitab4.5_0004587g0050	Methyltransferase type 11, Sterol methyltransferase C-terminal	222.1	216.7	180.1	162.7	170.9	148.3	1.28429	0.0363876	0.360973	up	3	Biological Process:steroid biosynthetic process (GO:0006694),Biological Process:metabolic process (GO:0008152),Molecular Function:methyltransferase activity (GO:0008168)	sterol 24-C-methyltransferase	2.1.1.41	ko00100 Steroid biosynthesis ko01100 Metabolic pathways ko01110 Biosynthesis of secondary metabolites	Cyclopropane fatty-acyl-phospholipid synthase and related methyltransferases	I	Lipid transport and metabolism ;	IPR013216 [Methyltransferase type 11] ; IPR013705[Sterol methyltransferase C-terminal] ; IPR030384[SAM-dependent methyltransferase SMT-type]
Nitab4.5_0004645g0020	Isopenicillin N synthase-like, Oxoglutarate/iron-dependent dioxygenase, Non-haem dioxygenase N-terminal domain	3769	3559.2	3150.9	1770.5	1888.5	1674.4	1.96481	0.000863747	0.974387	up	2	Molecular Function:oxidoreductase activity (GO:0016491),Biological Process:oxidation-reduction process (GO:0055114)	aminocyclopropanecarboxylate oxidase	1.14.17.4	ko00270 Cysteine and methionine metabolism ko01100 Metabolic pathways ko01110 Biosynthesis of secondary metabolites	Isopenicillin N synthase and related dioxygenases	Q	Secondary metabolites biosynthesis, transport and catabolism ;	IPR005123 [Oxoglutarate/iron-dependent dioxygenase] ; IPR026992[Non-haem dioxygenase N-terminal domain]
Nitab4.5_0004654g0040	NAC domain	496	447.7	444.1	378.1	366.4	382.7	1.23119	0.00756424	0.300056	up	1	Molecular Function:DNA binding (GO:0003677)	--	--	--	--	--	--	IPR003441 [NAC domain]
Nitab4.5_0004685g0080	Leucine-rich repeat-containing N-terminal, type 2, Leucine-rich repeat	559.7	576.5	522.5	373.9	407.9	366.6	1.44436	0.0011324	0.530428	up	1	Molecular Function:protein binding (GO:0005515)	--	--	--	Leucine-rich repeat (LRR) protein	K	Transcription ;	IPR001611 [Leucine-rich repeat] ; IPR013210[Leucine-rich repeat-containing N-terminal, plant-type]
Nitab4.5_0004778g0020	DREPP family	5378.5	5722.7	5120.6	4621	3312.9	3514	1.41701	0.0228363	0.502851	up	2	Cellular Component:anchored component of plasma membrane (GO:0046658),Biological Process:cellular response to stimulus (GO:0051716)	--	--	--	--	--	--	IPR008469 [DREPP family]
Nitab4.5_0004782g0030	Cupredoxin, Multicopper oxidase, type 2, Multicopper oxidase, type 3, Multicopper oxidase, type 1	6705.2	6849.4	6231.8	5553.1	5258.6	5343.6	1.22476	0.00419524	0.292502	up	3	Molecular Function:copper ion binding (GO:0005507),Molecular Function:oxidoreductase activity (GO:0016491),Biological Process:oxidation-reduction process (GO:0055114)	--	--	--	Multicopper oxidase with three cupredoxin domains (includes cell division protein FtsP and spore coat protein CotA)	DPM	Cell cycle control, cell division, chromosome partitioning ; Inorganic ion transport and metabolism ; Cell wall/membrane/envelope biogenesis ;	IPR001117 [Multicopper oxidase, type 1] ; IPR011706[Multicopper oxidase, type 2] ; IPR011707[Multicopper oxidase, type 3]
Nitab4.5_0004821g0050	Plastid lipid-associated protein/fibrillin conserved domain	2991.5	2956.2	2724.2	2463.1	2070.6	2142.6	1.29891	0.0105937	0.377299	up	--	--	--	--	--	--	--	--	IPR006843 [Plastid lipid-associated protein/fibrillin conserved domain]
Nitab4.5_0004862g0060	Isopenicillin N synthase-like, Oxoglutarate/iron-dependent dioxygenase	643.3	626.8	610	454.6	482.9	459	1.34629	0.000245158	0.428994	up	2	Molecular Function:oxidoreductase activity (GO:0016491),Biological Process:oxidation-reduction process (GO:0055114)	--	--	--	Isopenicillin N synthase and related dioxygenases	Q	Secondary metabolites biosynthesis, transport and catabolism ;	IPR005123 [Oxoglutarate/iron-dependent dioxygenase]
Nitab4.5_0004890g0040	AMP-dependent synthetase/ligase, AMP-binding, conserved site, AMP-binding enzyme C-terminal domain	2286	2100.1	1776.9	1028.2	1081.2	1051.7	1.94964	0.020467	0.963206	up	2	Molecular Function:catalytic activity (GO:0003824),Biological Process:metabolic process (GO:0008152)	4-coumarate--CoA ligase	6.2.1.12	ko00130 Ubiquinone and other terpenoid-quinone biosynthesis ko00360 Phenylalanine metabolism ko00940 Phenylpropanoid biosynthesis ko01100 Metabolic pathways ko01110 Biosynthesis of secondary metabolites	Acyl-CoA synthetase (AMP-forming)/AMP-acid ligase II	IQ	Lipid transport and metabolism ; Secondary metabolites biosynthesis, transport and catabolism ;	IPR000873 [AMP-dependent synthetase/ligase] ; IPR025110[AMP-binding enzyme C-terminal domain]
Nitab4.5_0004924g0080	Peptidase S8/S53 domain, Peptidase S8, subtilisin, His-active site, Proteinase inhibitor I9, Peptidase S8, subtilisin-related, Peptidase S8, subtilisin, Ser-active site	3362	3540.1	2499.9	2311.3	2051.1	2072.3	1.46114	0.0407158	0.547095	up	2	Molecular Function:serine-type endopeptidase activity (GO:0004252),Biological Process:proteolysis (GO:0006508)	--	--	--	Serine protease, subtilisin family	O	Posttranslational modification, protein turnover, chaperones ;	IPR000209 [Peptidase S8/S53 domain] ; IPR010259[Peptidase S8 propeptide/proteinase inhibitor I9] ; IPR015500[Peptidase S8, subtilisin-related]
Nitab4.5_0004981g0050	SGNH hydrolase-type esterase domain, Lipase, GDSL	4935.9	5269.3	3425	1765	1858.7	1745	2.53883	0.0394741	1.34416	up	--	--	acetylajmaline esterase	3.1.1.80	ko00901 Indole alkaloid biosynthesis ko01110 Biosynthesis of secondary metabolites	Phospholipase/lecithinase/hemolysin	IR	Lipid transport and metabolism ; General function prediction only ;	IPR001087 [GDSL lipase/esterase]
Nitab4.5_0004997g0010	Chitin-binding, type 1, Barwin, Barwin, conserved site, Barwin-like endoglucanase, RlpA-like double-psi beta-barrel domain, Chitin-binding, type 1, conserved site	1143.4	1119.6	785.4	542	330.8	358.5	2.47576	0.0104449	1.30787	up	3	Molecular Function:chitin binding (GO:0008061),Biological Process:defense response to bacterium (GO:0042742),Biological Process:defense response to fungus (GO:0050832)	--	--	--	--	--	--	IPR001002 [Chitin-binding, type 1] ; IPR001153[Barwin domain]
Nitab4.5_0005023g0050	Aminotransferase class-III, Pyridoxal phosphate-dependent transferase, major region, subdomain 2, Pyridoxal phosphate-dependent transferase, Pyridoxal phosphate-dependent transferase, major region, subdomain 1	9464.4	8045.7	7129.9	6333.4	6517.3	5959.7	1.30991	0.0497464	0.389472	up	2	Molecular Function:transaminase activity (GO:0008483),Molecular Function:pyridoxal phosphate binding (GO:0030170)	4-aminobutyrate---pyruvate transaminase	2.6.1.96	ko00250 Alanine, aspartate and glutamate metabolism ko00650 Butanoate metabolism ko01100 Metabolic pathways	Adenosylmethionine-8-amino-7-oxononanoate aminotransferase	H	Coenzyme transport and metabolism ;	IPR005814 [Aminotransferase class-III]
Nitab4.5_0005024g0030	Dihydrodipicolinate reductase, N-terminal, NAD(P)-binding domain, Dihydrodipicolinate reductase, bacterial/plant, Dihydrodipicolinate reductase, C-terminal, Dihydrodipicolinate reductase, bacterial	159.4	179.5	167.5	140.2	143.2	131.8	1.21965	0.0108604	0.286471	up	3	Molecular Function:4-hydroxy-tetrahydrodipicolinate reductase (GO:0008839),Biological Process:lysine biosynthetic process via diaminopimelate (GO:0009089),Biological Process:oxidation-reduction process (GO:0055114)	chloroplast NAD(P)H dehydrogenase	1.6.99.-	--	Dihydrodipicolinate reductase	E	Amino acid transport and metabolism ;	IPR000846 [Dihydrodipicolinate reductase, N-terminal] ; IPR022663[Dihydrodipicolinate reductase, C-terminal] ; IPR023940[Dihydrodipicolinate reductase]
Nitab4.5_0005105g0010	RNA helicase, ATP-dependent, SK12/DOB1, P-loop containing nucleoside triphosphate hydrolase, rRNA-processing arch domain, Helicase, C-terminal, Helicase, superfamily 1/2, ATP-binding domain, DSH, C-terminal, DNA/RNA helicase, DEAD/DEAH box type, N-terminal	47.9	54.1	51.7	39.2	38.6	31.8	1.40237	0.00786986	0.487869	up	2	Molecular Function:nucleic acid binding (GO:0003676),Molecular Function:ATP binding (GO:0005524)	ATP-dependent RNA helicase DOB1	3.6.4.13	ko03018 RNA degradation	Superfamily II RNA helicase	L	Replication, recombination and repair ;	IPR001650 [Helicase, C-terminal] ; IPR011545[DEAD/DEAH box helicase domain] ; IPR012961[ATP-dependent RNA helicase Ski2, C-terminal] ; IPR014001[Helicase superfamily 1/2, ATP-binding domain] ; IPR025696[rRNA-processing arch domain]
Nitab4.5_0005152g0040	Late embryogenesis abundant protein, LEA-14	200.3	215.6	177.9	170.4	129.7	135.4	1.36349	0.0347231	0.447304	up	--	--	--	--	--	--	--	--	IPR004864 [Late embryogenesis abundant protein, LEA-14]
Nitab4.5_0005157g0010	Protein kinase-like domain, Leucine-rich repeat, Leucine rich repeat 4, Leucine-rich repeat-containing N-terminal, type 2, Concanavalin A-like lectin/glucanase, subgroup, Protein kinase domain, Tyrosine-protein kinase, active site, Protein kinase, ATP binding site, Leucine-rich repeat, typical subtype	203.8	187.6	232.6	180.7	154.2	155.1	1.27347	0.0472131	0.348764	up	4	Molecular Function:protein kinase activity (GO:0004672),Molecular Function:protein binding (GO:0005515),Molecular Function:ATP binding (GO:0005524),Biological Process:protein phosphorylation (GO:0006468)	--	--	--	Leucine-rich repeat (LRR) protein	K	Transcription ;	IPR000719 [Protein kinase domain] ; IPR001611[Leucine-rich repeat] ; IPR003591[Leucine-rich repeat, typical subtype] ; IPR013210[Leucine-rich repeat-containing N-terminal, plant-type]
Nitab4.5_0005225g0020	Aldehyde dehydrogenase, N-terminal, Aldehyde/histidinol dehydrogenase, Aldehyde dehydrogenase, conserved site, Aldehyde dehydrogenase domain, Aldehyde dehydrogenase, C-terminal	1229.2	1218.3	1101.3	1019	963.5	958.6	1.20662	0.0110507	0.270975	up	3	Biological Process:metabolic process (GO:0008152),Molecular Function:oxidoreductase activity (GO:0016491),Biological Process:oxidation-reduction process (GO:0055114)	--	--	ko00010 Glycolysis / Gluconeogenesis ko00053 Ascorbate and aldarate metabolism ko00071 Fatty acid degradation ko00260 Glycine, serine and threonine metabolism ko00280 Valine, leucine and isoleucine degradation ko00310 Lysine degradation ko00330 Arginine and proline metabolism ko00340 Histidine metabolism ko00380 Tryptophan metabolism ko00410 beta-Alanine metabolism ko00561 Glycerolipid metabolism…	Acyl-CoA reductase or other NAD-dependent aldehyde dehydrogenase	C	Energy production and conversion ;	IPR015590 [Aldehyde dehydrogenase domain]
Nitab4.5_0005310g0010	6-phosphogluconate dehydrogenase, C-terminal-like, Fibritin/6-phosphogluconate dehydrogenase, C-terminal extension, 6-phosphogluconate dehydrogenase, NADP-binding, 6-phosphogluconate dehydrogenase, C-terminal, Dehydrogenase, multihelical, NAD(P)-binding domain	1787.2	1838.5	1561.4	1364.2	1435.2	1459.3	1.218	0.0261215	0.284515	up	3	Molecular Function:phosphogluconate dehydrogenase (decarboxylating) activity (GO:0004616),Biological Process:pentose-phosphate shunt (GO:0006098),Biological Process:oxidation-reduction process (GO:0055114)	--	--	ko00030 Pentose phosphate pathway ko00480 Glutathione metabolism ko01100 Metabolic pathways ko01110 Biosynthesis of secondary metabolites ko01200 Carbon metabolism	6-phosphogluconate dehydrogenase	G	Carbohydrate transport and metabolism ;	IPR006114 [6-phosphogluconate dehydrogenase, C-terminal] ; IPR006115[6-phosphogluconate dehydrogenase, NADP-binding] ; IPR006183[6-phosphogluconate dehydrogenase]
Nitab4.5_0005313g0010	Chalcone isomerase, Chalcone isomerase, 3-layer sandwich	2037.4	2269.6	2107.7	1003.5	1623.5	1365.7	1.60661	0.0137665	0.684017	up	1	Molecular Function:intramolecular lyase activity (GO:0016872)	chalcone isomerase	5.5.1.6	ko00941 Flavonoid biosynthesis ko01100 Metabolic pathways ko01110 Biosynthesis of secondary metabolites	--	--	--	IPR016087 [Chalcone isomerase]
Nitab4.5_0005320g0020	Phenylalanine ammonia-lyase, L-Aspartase-like, Phenylalanine/histidine ammonia-lyases, active site, Aromatic amino acid lyase, Phenylalanine ammonia-lyase, shielding domain, Fumarase/histidase, N-terminal	867.9	761.1	799.7	549.2	598.3	582.9	1.40355	0.00249537	0.489079	up	--	--	phenylalanine ammonia-lyase	4.3.1.24	ko00360 Phenylalanine metabolism ko00940 Phenylpropanoid biosynthesis ko01100 Metabolic pathways ko01110 Biosynthesis of secondary metabolites	Histidine ammonia-lyase	E	Amino acid transport and metabolism ;	IPR001106 [Aromatic amino acid lyase]
Nitab4.5_0005336g0020	AMP-binding, conserved site, AMP-dependent synthetase/ligase, AMP-binding enzyme C-terminal domain	1031.4	935.4	792.9	380.3	413.3	374.9	2.36175	0.00165462	1.23985	up	2	Molecular Function:catalytic activity (GO:0003824),Biological Process:metabolic process (GO:0008152)	4-coumarate--CoA ligase	6.2.1.12	ko00130 Ubiquinone and other terpenoid-quinone biosynthesis ko00360 Phenylalanine metabolism ko00940 Phenylpropanoid biosynthesis ko01100 Metabolic pathways ko01110 Biosynthesis of secondary metabolites	Acyl-CoA synthetase (AMP-forming)/AMP-acid ligase II	IQ	Lipid transport and metabolism ; Secondary metabolites biosynthesis, transport and catabolism ;	IPR000873 [AMP-dependent synthetase/ligase] ; IPR025110[AMP-binding enzyme C-terminal domain]
Nitab4.5_0005339g0050	Thioredoxin domain, Thioredoxin-like fold	4271.1	4383.3	4045	3449.4	3454.1	3493.7	1.22142	0.0149543	0.288565	up	1	Biological Process:cell redox homeostasis (GO:0045454)	protein disulfide-isomerase A1	5.3.4.1	ko04141 Protein processing in endoplasmic reticulum	Negative regulator of GroEL, contains thioredoxin-like and TPR-like domains	O	Posttranslational modification, protein turnover, chaperones ;	IPR013766 [Thioredoxin domain]
Nitab4.5_0005353g0010	Lipase, GDSL, SGNH hydrolase-type esterase domain	1847.4	1703.6	1618.2	1186.2	1317.8	1206.6	1.39309	0.00343672	0.478289	up	--	--	acetylajmaline esterase	3.1.1.80	ko00901 Indole alkaloid biosynthesis ko01110 Biosynthesis of secondary metabolites	Phospholipase/lecithinase/hemolysin	IR	Lipid transport and metabolism ; General function prediction only ;	IPR001087 [GDSL lipase/esterase]
Nitab4.5_0005381g0040	O-methyltransferase, family 3	1220.1	1137.8	1038.3	698	849.8	807.4	1.442	0.00746595	0.528072	up	1	Molecular Function:O-methyltransferase activity (GO:0008171)	--	--	--	Predicted O-methyltransferase YrrM	R	General function prediction only ;	IPR002935 [O-methyltransferase, family 3]
Nitab4.5_0005395g0010	Leucine-rich repeat-containing N-terminal, type 2, Leucine-rich repeat	2252.3	2310.1	2446.9	1933.6	1565.6	1562.8	1.38469	0.00881831	0.469563	up	1	Molecular Function:protein binding (GO:0005515)	--	--	--	Leucine-rich repeat (LRR) protein	K	Transcription ;	IPR001611 [Leucine-rich repeat] ; IPR013210[Leucine-rich repeat-containing N-terminal, plant-type]
Nitab4.5_0005396g0010	Senescence/spartin-associated	719.7	699.1	656.4	547.2	575	599.1	1.2056	0.00786696	0.269752	up	--	--	spartin	--	ko04144 Endocytosis	--	--	--	IPR009686 [Senescence/spartin-associated]
Nitab4.5_0005472g0010	Pollen Ole e 1 allergen/extensin, Senescence regulator S40	330.1	305.2	357.3	250.3	283.6	275.4	1.22649	0.027774	0.294538	up	--	--	--	--	--	--	--	--	IPR007608 [Senescence regulator S40]
Nitab4.5_0005478g0020	Polyprenyl synthetase, Terpenoid synthase	1080.9	910.7	816.4	586.8	601.1	593	1.57673	0.0471259	0.656936	up	1	Biological Process:isoprenoid biosynthetic process (GO:0008299)	--	--	ko00900 Terpenoid backbone biosynthesis ko01100 Metabolic pathways ko01110 Biosynthesis of secondary metabolites	Geranylgeranyl pyrophosphate synthase	H	Coenzyme transport and metabolism ;	IPR000092 [Polyprenyl synthetase]
Nitab4.5_0005479g0070	Manganese/iron superoxide dismutase, Manganese/iron superoxide dismutase, binding site, Manganese/iron superoxide dismutase, N-terminal, Manganese/iron superoxide dismutase, C-terminal	45268.3	54072.5	49838.2	30736.4	37783.8	34551.7	1.44733	0.00918422	0.533393	up	4	Molecular Function:superoxide dismutase activity (GO:0004784),Biological Process:superoxide metabolic process (GO:0006801),Molecular Function:metal ion binding (GO:0046872),Biological Process:oxidation-reduction process (GO:0055114)	superoxide dismutase, Fe-Mn family	1.15.1.1	ko04146 Peroxisome	Superoxide dismutase	P	Inorganic ion transport and metabolism ;	IPR001189 [Manganese/iron superoxide dismutase] ; IPR019831[Manganese/iron superoxide dismutase, N-terminal] ; IPR019832[Manganese/iron superoxide dismutase, C-terminal]
Nitab4.5_0005489g0040	Putative S-adenosyl-L-methionine-dependent methyltransferase	258.1	232	252	202	179.6	214.5	1.24493	0.0195503	0.316059	up	2	Biological Process:metabolic process (GO:0008152),Molecular Function:methyltransferase activity (GO:0008168)	--	--	--	--	--	--	IPR013216 [Methyltransferase type 11]
Nitab4.5_0005572g0020	UspA, Universal stress protein A, Rossmann-like alpha/beta/alpha sandwich fold	1245	1288.7	1102.3	949.3	948.1	807.7	1.34413	0.0133513	0.42667	up	1	Biological Process:response to stress (GO:0006950)	--	--	--	Nucleotide-binding universal stress protein, UspA family	T	Signal transduction mechanisms ;	IPR006015 [Universal stress protein A] ; IPR006016[UspA]
Nitab4.5_0005577g0040	Serpin domain, Serpin, conserved site, Serpin, plant, Serpin family	782.4	777.2	714.7	629.5	629.5	594.6	1.22696	0.00472682	0.295093	up	1	Cellular Component:extracellular space (GO:0005615)	serpin B	--		Serine protease inhibitor	O	Posttranslational modification, protein turnover, chaperones ;	IPR000215 [Serpin family] ; IPR023796[Serpin domain]
Nitab4.5_0005582g0010	Ribose-5-phosphate isomerase, type A, subgroup, Ribose 5-phosphate isomerase, type A	22915.5	25045.4	23176.9	21742.7	18658.4	18687.2	1.20392	0.030422	0.267744	up	1	Molecular Function:ribose-5-phosphate isomerase activity (GO:0004751)	ribose 5-phosphate isomerase A	5.3.1.6	ko00030 Pentose phosphate pathway ko00710 Carbon fixation in photosynthetic organisms ko01100 Metabolic pathways ko01110 Biosynthesis of secondary metabolites ko01200 Carbon metabolism ko01230 Biosynthesis of amino acids	Ribose 5-phosphate isomerase	G	Carbohydrate transport and metabolism ;	IPR004788 [Ribose 5-phosphate isomerase, type A]
Nitab4.5_0005582g0070	Annexin repeat, Annexin repeat, conserved site, Annexin, Annexin, plant	704.4	727.3	654.2	582.2	562.3	549.3	1.23149	0.00520638	0.300406	up	2	Molecular Function:calcium ion binding (GO:0005509),Molecular Function:calcium-dependent phospholipid binding (GO:0005544)	annexin D	--	--	--	--	--	IPR001464 [Annexin] ; IPR018502[Annexin repeat]
Nitab4.5_0005641g0010	Late embryogenesis abundant protein, LEA-14, Water stress and hypersensitive response domain	1060.1	1033.9	943.6	806.5	854.6	793.6	1.23746	0.00820026	0.307385	up	1	Biological Process:response to desiccation (GO:0009269)	--	--	--	--	--	--	IPR004864 [Late embryogenesis abundant protein, LEA-14] ; IPR013990[Water stress and hypersensitive response domain]
Nitab4.5_0005662g0020	Aspartic peptidase domain, Saposin-like, Saposin B, Saposin-like type B, 1, Aspartic peptidase, active site, Aspartic peptidase, Saposin-like type B, 2	470.6	372.7	414.1	280.4	292.8	299.3	1.44115	0.0113518	0.527217	up	3	Molecular Function:aspartic-type endopeptidase activity (GO:0004190),Biological Process:proteolysis (GO:0006508),Biological Process:lipid metabolic process (GO:0006629)	phytepsin	3.4.23.40	--	--	--	--	IPR001461 [Aspartic peptidase A1 family] ; IPR007856[Saposin-like type B, region 1] ; IPR008138[Saposin B type, region 2] ; IPR008139[Saposin B type domain] ; IPR033121[Peptidase family A1 domain]
Nitab4.5_0005676g0010	Terpene synthase, metal-binding domain, Terpenoid synthase	3628.5	3728.7	2942.9	2023.3	2391.3	2147	1.56975	0.00985977	0.650539	up	3	Molecular Function:magnesium ion binding (GO:0000287),Molecular Function:terpene synthase activity (GO:0010333),Molecular Function:lyase activity (GO:0016829)	--	--	--	--	--	--	IPR005630 [Terpene synthase, metal-binding domain]
Nitab4.5_0005691g0020	Plant peroxidase, Peroxidase, active site, Haem peroxidase, plant/fungal/bacterial, Peroxidases heam-ligand binding site, Haem peroxidase	840.7	840.8	785.4	740.6	527.8	557.6	1.35099	0.0364146	0.434012	up	4	Molecular Function:peroxidase activity (GO:0004601),Biological Process:response to oxidative stress (GO:0006979),Molecular Function:heme binding (GO:0020037),Biological Process:oxidation-reduction process (GO:0055114)	peroxidase	1.11.1.7	ko00940 Phenylpropanoid biosynthesis ko01100 Metabolic pathways ko01110 Biosynthesis of secondary metabolites	--	--	--	IPR000823 [Plant peroxidase] ; IPR002016[Haem peroxidase, plant/fungal/bacterial]
Nitab4.5_0005725g0010	BSD	89.7	88.5	85.2	73.7	74.4	63.6	1.24421	0.00996792	0.315234	up	--	--	--	--	--	--	--	--	IPR005607 [BSD domain]
Nitab4.5_0005734g0020	Ammonium transporter AmtB-like domain, Ammonium transporter, Ammonium transporter, conserved site	1784.1	1650.5	1503.9	1435.8	1210.8	1140.4	1.30407	0.0332344	0.383017	up	3	Molecular Function:ammonium transmembrane transporter activity (GO:0008519),Biological Process:ammonium transport (GO:0015696),Cellular Component:membrane (GO:0016020)	ammonium transporter, Amt family	--	--	Ammonia channel protein AmtB	P	Inorganic ion transport and metabolism ;	IPR024041 [Ammonium transporter AmtB-like domain]
Nitab4.5_0005793g0010	Pectinesterase inhibitor domain, Pectinesterase, active site, Pectin lyase fold, Pectin lyase fold/virulence factor, Pectinesterase, catalytic	5284.2	5787.2	4894.3	3691.2	3245	3287.2	1.56168	0.0029089	0.643101	up	4	Molecular Function:enzyme inhibitor activity (GO:0004857),Cellular Component:cell wall (GO:0005618),Molecular Function:pectinesterase activity (GO:0030599),Biological Process:cell wall modification (GO:0042545)	pectinesterase	3.1.1.11	ko00040 Pentose and glucuronate interconversions ko01100 Metabolic pathways	Pectin methylesterase and related acyl-CoA thioesterases	GI	Carbohydrate transport and metabolism ; Lipid transport and metabolism ;	IPR000070 [Pectinesterase, catalytic] ; IPR006501[Pectinesterase inhibitor domain]
Nitab4.5_0005797g0030	Small GTPase superfamily, Rho type, Small GTPase superfamily, Small GTP-binding protein domain, Small GTPase superfamily, Rab type, Small GTPase superfamily, ARF type, P-loop containing nucleoside triphosphate hydrolase, Small GTPase superfamily, Ras type, Ran GTPase	1142.5	1047.1	1162.8	909.6	937.5	863.9	1.23659	0.00680701	0.306369	up	2	Molecular Function:GTP binding (GO:0005525),Biological Process:small GTPase mediated signal transduction (GO:0007264)	Ras-related protein Rab-5A	--	ko04144 Endocytosis ko04145 Phagosome	GTPase SAR1 family domain	R	General function prediction only ;	IPR001806 [Small GTPase superfamily]
Nitab4.5_0005803g0010	P-loop containing nucleoside triphosphate hydrolase, Anion-transporting ATPase-like domain, Arsenical pump ATPase, ArsA/GET3	394.5	393.6	403.5	322.8	329.7	337.3	1.20388	0.000213294	0.267691	up	--	--	--	--	--	Molecular chaperone IbpA, HSP20 family	O	Posttranslational modification, protein turnover, chaperones ;	IPR025723 [Anion-transporting ATPase-like domain]
Nitab4.5_0005898g0010	Chitin-binding, type 1, Lysozyme-like domain, Glycoside hydrolase, family 19, Chitin-binding, type 1, conserved site, Glycoside hydrolase, family 19, catalytic	10032.2	10888.1	7932	6341.3	4604.3	4595.3	1.85654	0.0135323	0.892616	up	4	Molecular Function:chitinase activity (GO:0004568),Biological Process:chitin catabolic process (GO:0006032),Molecular Function:chitin binding (GO:0008061),Biological Process:cell wall macromolecule catabolic process (GO:0016998)	basic endochitinase B	3.2.1.14	ko00520 Amino sugar and nucleotide sugar metabolism ko01100 Metabolic pathways ko04016 MAPK signaling pathway - plant	Predicted chitinase	R	General function prediction only ;	IPR000726 [Glycoside hydrolase, family 19, catalytic] ; IPR001002[Chitin-binding, type 1]
Nitab4.5_0005901g0010	Cytochrome P450, Cytochrome P450, conserved site, Cytochrome P450, E-class, group I	1053.8	865.9	874.5	580.3	641.2	585.2	1.54658	0.00688599	0.629078	up	3	Molecular Function:iron ion binding (GO:0005506),Molecular Function:heme binding (GO:0020037),Biological Process:oxidation-reduction process (GO:0055114)	trans-cinnamate 4-monooxygenase	1.14.13.11	ko00130 Ubiquinone and other terpenoid-quinone biosynthesis ko00360 Phenylalanine metabolism ko00940 Phenylpropanoid biosynthesis ko00941 Flavonoid biosynthesis ko00945 Stilbenoid, diarylheptanoid and gingerol biosynthesis ko01100 Metabolic pathways ko01110 Biosynthesis of secondary metabolites	Cytochrome P450	QV	Secondary metabolites biosynthesis, transport and catabolism ; Defense mechanisms ;	IPR001128 [Cytochrome P450] ; IPR002401[Cytochrome P450, E-class, group I]
Nitab4.5_0005954g0030	Metal-dependent hydrolase, composite domain, Allantoinase	776.9	819.9	831.7	566.1	556.1	572.9	1.43266	0.000147313	0.518695	up	1	Molecular Function:hydrolase activity (GO:0016787)	allantoinase	3.5.2.5	ko00230 Purine metabolism ko01100 Metabolic pathways	Dihydroorotase or related cyclic amidohydrolase	F	Nucleotide transport and metabolism ;	IPR006680 [Amidohydrolase-related]
Nitab4.5_0006013g0030	Short-chain dehydrogenase/reductase SDR, Glucose/ribitol dehydrogenase, NAD(P)-binding domain	1312.8	1191.5	988.9	873	810.1	859.2	1.37403	0.030259	0.458415	up	--	--	(+)-neomenthol dehydrogenase	1.1.1.208	ko00902 Monoterpenoid biosynthesis ko01110 Biosynthesis of secondary metabolites	NAD(P)-dependent dehydrogenase, short-chain alcohol dehydrogenase family	IQR	Lipid transport and metabolism ; Secondary metabolites biosynthesis, transport and catabolism ; General function prediction only ;	IPR002347 [Short-chain dehydrogenase/reductase SDR]
Nitab4.5_0006055g0020	Glutathione S-transferase, C-terminal, Thioredoxin-like fold, Glutathione S-transferase, C-terminal-like, Glutathione S-transferase, N-terminal	1881	1516.9	1440.7	1178	938.8	932.9	1.58658	0.019551	0.665922	up	1	Molecular Function:protein binding (GO:0005515)	glutathione S-transferase	2.5.1.18	ko00480 Glutathione metabolism	Glutathione S-transferase	O	Posttranslational modification, protein turnover, chaperones ;	IPR004045 [Glutathione S-transferase, N-terminal] ; IPR004046[Glutathione S-transferase, C-terminal] ; IPR010987[Glutathione S-transferase, C-terminal-like]
Nitab4.5_0006120g0030	Late embryogenesis abundant protein, LEA-14, Water stress and hypersensitive response domain	611	592.3	540	432.4	488.9	460.1	1.26198	0.010793	0.33569	up	1	Biological Process:response to desiccation (GO:0009269)	--	--	--	--	--	--	IPR004864 [Late embryogenesis abundant protein, LEA-14] ; IPR013990[Water stress and hypersensitive response domain]
Nitab4.5_0006226g0010	P-loop containing nucleoside triphosphate hydrolase, NB-ARC, Disease resistance protein	742.2	686.2	785	579.2	585.3	587.4	1.26343	0.032078	0.337344	up	1	Molecular Function:ADP binding (GO:0043531)	--	--	--	WD40 repeat	R	General function prediction only ;	IPR002182 [NB-ARC]
Nitab4.5_0006242g0010	Phenylacetic acid degradation-related domain, Thioesterase superfamily	1214.3	1219.5	1114.1	885.2	910.8	928.7	1.30213	0.00168422	0.380868	up	--	--	acyl-coenzyme A thioesterase 13	3.1.2.-	--	Acyl-coenzyme A thioesterase PaaI, contains HGG motif	Q	Secondary metabolites biosynthesis, transport and catabolism ;	IPR006683 [Thioesterase domain]
Nitab4.5_0006358g0030	Fructose-bisphosphate aldolase, class-I, Aldolase-type TIM barrel	5760.4	6353	5627.9	4979	4890.4	4791.4	1.21012	0.0110244	0.275148	up	2	Molecular Function:fructose-bisphosphate aldolase activity (GO:0004332),Biological Process:glycolytic process (GO:0006096)	fructose-bisphosphate aldolase, class I	4.1.2.13	ko00010 Glycolysis / Gluconeogenesis ko00030 Pentose phosphate pathway ko00051 Fructose and mannose metabolism ko00710 Carbon fixation in photosynthetic organisms ko01100 Metabolic pathways ko01110 Biosynthesis of secondary metabolites ko01200 Carbon metabolism ko01230 Biosynthesis of amino acids	Fructose-bisphosphate aldolase class 1	G	Carbohydrate transport and metabolism ;	IPR000741 [Fructose-bisphosphate aldolase, class-I]
Nitab4.5_0006368g0030	Cytochrome b5-like heme/steroid binding domain, Cytochrome b5, heme-binding site	131.2	125.3	122	95.3	117.2	94	1.23491	0.0398333	0.304406	up	--	--	--	--	--	Cytochrome b involved in lipid metabolism	CI	Energy production and conversion ; Lipid transport and metabolism ;	IPR001199 [Cytochrome b5-like heme/steroid binding domain]
Nitab4.5_0006391g0020	PLAT/LH2 domain, Lipoxygenase, C-terminal, Lipase/lipooxygenase, PLAT/LH2, Lipoxygenase, domain 3, Lipoxygenase, plant, Lipoxygenase, Lipoxygenase, conserved site, Lipoxygenase, iron binding site	1717.9	1583	1485.1	1048.7	976.8	986	1.58924	0.00114457	0.668338	up	4	Molecular Function:protein binding (GO:0005515),Molecular Function:oxidoreductase activity (GO:0016491),Molecular Function:metal ion binding (GO:0046872),Biological Process:oxidation-reduction process (GO:0055114)	lipoxygenase	1.13.11.12	ko00591 Linoleic acid metabolism ko00592 alpha-Linolenic acid metabolism ko01100 Metabolic pathways ko01110 Biosynthesis of secondary metabolites	--	--	--	IPR000907 [Lipoxygenase] ; IPR001024[PLAT/LH2 domain] ; IPR001246[Lipoxygenase, plant] ; IPR013819[Lipoxygenase, C-terminal]
Nitab4.5_0006400g0010	Glycoside hydrolase, superfamily, Glycoside hydrolase, family 31, Galactose mutarotase-like domain, Aldolase-type TIM barrel	2026.5	2014	1979.4	1455	1663.4	1483	1.30828	0.00210302	0.387667	up	1	Biological Process:carbohydrate metabolic process (GO:0005975)	alpha-D-xyloside xylohydrolase	3.2.1.177	--	Alpha-glucosidase, glycosyl hydrolase family GH31	G	Carbohydrate transport and metabolism ;	IPR000322 [Glycoside hydrolase family 31] ; IPR025887[Glycoside hydrolase family 31, N-terminal domain] ; IPR031727[Galactose mutarotase, N-terminal barrel]
Nitab4.5_0006411g0010	UDP-glucuronosyl/UDP-glucosyltransferase	1186	1218.4	988.1	889	883.4	837.6	1.29981	0.0241313	0.378299	up	1	Biological Process:metabolic process (GO:0008152)	--	--	--	UDP:flavonoid glycosyltransferase YjiC, YdhE family	G	Carbohydrate transport and metabolism ;	IPR002213 [UDP-glucuronosyl/UDP-glucosyltransferase]
Nitab4.5_0006525g0010	Phloem protein 2-like	4069.6	5078.6	2539.6	606.3	700.5	649.6	5.97414	0.0478935	2.57873	up	--	--	--	--	--	--	--	--	IPR025886 [Phloem protein 2-like]
Nitab4.5_0006595g0040	Methylenetetrahydrofolate reductase, Eukaryotic-type methylenetetrahydrofolate reductase	4552.6	4900.1	5060.9	3449.1	4105.1	3809.3	1.27721	0.0122312	0.352998	up	3	Molecular Function:methylenetetrahydrofolate reductase (NAD(P)H) activity (GO:0004489),Biological Process:methionine metabolic process (GO:0006555),Biological Process:oxidation-reduction process (GO:0055114)	methylenetetrahydrofolate reductase (NADPH)	1.5.1.20	ko00670 One carbon pool by folate ko01100 Metabolic pathways ko01200 Carbon metabolism	5,10-methylenetetrahydrofolate reductase	E	Amino acid transport and metabolism ;	IPR003171 [Methylenetetrahydrofolate reductase]
Nitab4.5_0006606g0020	AMP-binding, conserved site, AMP-binding enzyme C-terminal domain, AMP-dependent synthetase/ligase	63.7	57.9	54.9	45.4	48.3	46.4	1.25981	0.0111433	0.333211	up	2	Molecular Function:catalytic activity (GO:0003824),Biological Process:metabolic process (GO:0008152)	acetyl-CoA synthetase	6.2.1.1	ko00010 Glycolysis / Gluconeogenesis ko00620 Pyruvate metabolism ko00640 Propanoate metabolism ko01100 Metabolic pathways ko01110 Biosynthesis of secondary metabolites ko01200 Carbon metabolism	Acyl-coenzyme A synthetase/AMP-(fatty) acid ligase	I	Lipid transport and metabolism ;	IPR000873 [AMP-dependent synthetase/ligase] ; IPR025110[AMP-binding enzyme C-terminal domain] ; IPR032387[Acetyl-coenzyme A synthetase, N-terminal domain]
Nitab4.5_0006665g0010	PDZ domain, Trypsin-like cysteine/serine peptidase domain, Peptidase S1C	5171.3	4862.1	4143.7	3825.3	3453.2	3518.7	1.31303	0.0257313	0.392905	up	3	Molecular Function:serine-type endopeptidase activity (GO:0004252),Molecular Function:protein binding (GO:0005515),Biological Process:proteolysis (GO:0006508)	--	--	--	Periplasmic serine protease, S1-C subfamily, contain C-terminal PDZ domain	O	Posttranslational modification, protein turnover, chaperones ;	IPR001478 [PDZ domain] ; IPR001940[Peptidase S1C]
Nitab4.5_0006673g0060	Target SNARE coiled-coil domain	102.4	110.1	92.9	77.1	51.9	69.6	1.53776	0.0165871	0.620834	up	1	Molecular Function:protein binding (GO:0005515)	synaptosomal-associated protein 25	--		--	--	--	IPR000727 [Target SNARE coiled-coil homology domain]
Nitab4.5_0006744g0060	Peptidase S10, serine carboxypeptidase, Peptidase S10, serine carboxypeptidase, active site	171.9	181.1	151.6	108.1	113.9	109.6	1.52171	0.00290745	0.605696	up	2	Molecular Function:serine-type carboxypeptidase activity (GO:0004185),Biological Process:proteolysis (GO:0006508)	serine carboxypeptidase-like clade II	3.4.16.-	--	Carboxypeptidase C (cathepsin A)	E	Amino acid transport and metabolism ;	IPR001563 [Peptidase S10, serine carboxypeptidase]
Nitab4.5_0006757g0010	Glutamine amidotransferase subunit PdxT, PdxT/SNO family, conserved site	2519.2	2390.9	2477.2	2134.6	1970.1	2034.9	1.20322	0.002412	0.266903	up	3	Molecular Function:glutaminase activity (GO:0004359),Biological Process:vitamin B6 biosynthetic process (GO:0042819),Biological Process:pyridoxal phosphate biosynthetic process (GO:0042823)	5'-phosphate synthase pdxT subunit	4.3.3.6	ko00750 Vitamin B6 metabolism	Glutamine amidotransferase PdxT (pyridoxal biosynthesis)	H	Coenzyme transport and metabolism ;	IPR002161 [Pyridoxal 5'-phosphate synthase subunit PdxT/SNO]
Nitab4.5_0006766g0020	Glutathione S-transferase, N-terminal, Glutathione S-transferase, C-terminal-like, Thioredoxin-like fold	1703.8	1785.7	1376.8	1037.9	1038.8	878.3	1.6468	0.00937347	0.719667	up	1	Molecular Function:protein binding (GO:0005515)	glutathione S-transferase	2.5.1.18	ko00480 Glutathione metabolism	Glutathione S-transferase	O	Posttranslational modification, protein turnover, chaperones ;	IPR004045 [Glutathione S-transferase, N-terminal] ; IPR010987[Glutathione S-transferase, C-terminal-like]
Nitab4.5_0006813g0030	Eukaryotic porin/Tom40, Porin domain	8140.4	8192.1	7388.4	6023.8	5419.9	5394.7	1.40874	0.00228168	0.494404	up	2	Cellular Component:mitochondrial outer membrane (GO:0005741),Biological Process:transmembrane transport (GO:0055085)	voltage-dependent anion channel protein 2	--		--	--	--	IPR027246 [Eukaryotic porin/Tom40]
Nitab4.5_0006814g0040	Fumarylacetoacetase, C-terminal, Fumarylacetoacetase, C-terminal-related	3443.8	3653.1	3044.7	2634	2722.3	2602.3	1.27429	0.016164	0.349699	up	2	Molecular Function:catalytic activity (GO:0003824),Biological Process:metabolic process (GO:0008152)	acylpyruvate hydrolase	3.7.1.5	ko00350 Tyrosine metabolism ko01100 Metabolic pathways	2-keto-4-pentenoate hydratase/2-oxohepta-3-ene-1,7-dioic acid hydratase (catechol pathway)	Q	Secondary metabolites biosynthesis, transport and catabolism ;	IPR011234 [Fumarylacetoacetase, C-terminal-related]
Nitab4.5_0006861g0030	Glyoxalase-like domain	1801.3	1676.5	1493.9	1453.3	1243.3	1273.3	1.25235	0.0393571	0.324637	up	--	--	glyoxylase I family protein	--	--	Catechol 2,3-dioxygenase or other lactoylglutathione lyase family enzyme	Q	Secondary metabolites biosynthesis, transport and catabolism ;	IPR004360 [Glyoxalase/fosfomycin resistance/dioxygenase domain]
Nitab4.5_0006870g0050	UDP-glucuronosyl/UDP-glucosyltransferase	1105.1	1069.3	896.2	681.8	604.8	610.4	1.61866	0.00479841	0.694801	up	1	Biological Process:metabolic process (GO:0008152)	cis-zeatin O-glucosyltransferase	2.4.1.215	ko00908 Zeatin biosynthesis	UDP:flavonoid glycosyltransferase YjiC, YdhE family	G	Carbohydrate transport and metabolism ;	IPR002213 [UDP-glucuronosyl/UDP-glucosyltransferase]
Nitab4.5_0006889g0030	Glycoside hydrolase, family 37, Six-hairpin glycosidase-like	533.2	463.2	412.7	299.8	343.8	239.2	1.59617	0.0192304	0.674615	up	2	Molecular Function:alpha,alpha-trehalase activity (GO:0004555),Biological Process:trehalose metabolic process (GO:0005991)	alpha,alpha-trehalase	3.2.1.28	ko00500 Starch and sucrose metabolism ko01100 Metabolic pathways	Neutral trehalase	G	Carbohydrate transport and metabolism ;	IPR001661 [Glycoside hydrolase, family 37]
Nitab4.5_0006936g0010		2425.3	2355.1	1773.7	1412.5	1719.7	1477.1	1.42193	0.0459393	0.50785	up	--	--	--	--	--	Autotransporter adhesin	UW	Intracellular trafficking, secretion, and vesicular transport ; Extracellular structures ;	--
Nitab4.5_0007024g0020	Multicopper oxidase, type 3, Cupredoxin, Multicopper oxidase, type 1, Multicopper oxidase, type 2	1283.5	1294.2	1176.5	896.2	902.5	872.6	1.40538	0.000732782	0.490964	up	3	Molecular Function:copper ion binding (GO:0005507),Molecular Function:oxidoreductase activity (GO:0016491),Biological Process:oxidation-reduction process (GO:0055114)	--	--	--	Multicopper oxidase with three cupredoxin domains (includes cell division protein FtsP and spore coat protein CotA)	DPM	Cell cycle control, cell division, chromosome partitioning ; Inorganic ion transport and metabolism ; Cell wall/membrane/envelope biogenesis ;	IPR001117 [Multicopper oxidase, type 1] ; IPR011706[Multicopper oxidase, type 2] ; IPR011707[Multicopper oxidase, type 3]
Nitab4.5_0007110g0010	Aspartic peptidase, active site, Aspartic peptidase, Saposin-like, Aspartic peptidase domain, Saposin-like type B, 2, Saposin B, Saposin-like type B, 1	8926.1	9601.6	8685.7	6197.6	6461.3	6220.3	1.44145	0.000636134	0.52752	up	3	Molecular Function:aspartic-type endopeptidase activity (GO:0004190),Biological Process:proteolysis (GO:0006508),Biological Process:lipid metabolic process (GO:0006629)	phytepsin	3.4.23.40	--	--	--	--	IPR001461 [Aspartic peptidase A1 family] ; IPR007856[Saposin-like type B, region 1] ; IPR008138[Saposin B type, region 2] ; IPR008139[Saposin B type domain] ; IPR033121[Peptidase family A1 domain]
Nitab4.5_0007145g0020	Peptidase S10, serine carboxypeptidase, Peptidase S10, serine carboxypeptidase, active site	947.1	978.1	760.6	597.4	605.8	560.2	1.52308	0.0113937	0.606992	up	2	Molecular Function:serine-type carboxypeptidase activity (GO:0004185),Biological Process:proteolysis (GO:0006508)	serine carboxypeptidase-like clade II	3.4.16.-	--	Carboxypeptidase C (cathepsin A)	E	Amino acid transport and metabolism ;	IPR001563 [Peptidase S10, serine carboxypeptidase]
Nitab4.5_0007160g0040	ABC transporter type 1, transmembrane domain, ABC transporter-like, ABC transporter, transmembrane domain, P-loop containing nucleoside triphosphate hydrolase, AAA+ ATPase domain, ABC transporter, conserved site	2491.5	2432.7	2487.1	2058.1	1751.9	1751.2	1.33268	0.00404187	0.41433	up	5	Molecular Function:ATP binding (GO:0005524),Biological Process:transport (GO:0006810),Cellular Component:integral component of membrane (GO:0016021),Molecular Function:ATPase activity (GO:0016887),Biological Process:transmembrane transport (GO:0055085)	--	--	--	ABC-type multidrug transport system, ATPase and permease component	V	Defense mechanisms ;	IPR003439 [ABC transporter-like] ; IPR003593[AAA+ ATPase domain] ; IPR011527[ABC transporter type 1, transmembrane domain]
Nitab4.5_0007185g0050	RNA-binding, CRM domain	253.7	257.7	264.6	228.4	212	199.4	1.21288	0.00719892	0.278436	up	1	Molecular Function:RNA binding (GO:0003723)	--	--	--	--	--	--	IPR001890 [RNA-binding, CRM domain]
Nitab4.5_0007193g0030	Glycoside hydrolase, family 81	1178.5	1046.2	1047.9	899	827.8	873.2	1.25869	0.00986862	0.331926	up	--	--	endo-1,3(4)-beta-glucanase	3.2.1.6	--	Endoglucanase Acf2	G	Carbohydrate transport and metabolism ;	IPR005200 [Endo-1,3(4)-beta-glucanase]
Nitab4.5_0007254g0040	Haem peroxidase, animal, Haem peroxidase	10802.3	11177.5	8701.1	6359.6	5191.5	5585	1.79042	0.00587599	0.840302	up	--	--	alpha-dioxygenase	1.-.-.-	ko00592 alpha-Linolenic acid metabolism	Ca2+-binding protein, RTX toxin-related	Q	Secondary metabolites biosynthesis, transport and catabolism ;	IPR019791 [Haem peroxidase, animal]
Nitab4.5_0007257g0040	Thioredoxin domain, Thioredoxin, conserved site, Thioredoxin-like fold, Disulphide isomerase, Protein disulphide isomerase, Thioredoxin	7958.5	7824.4	7608.8	5666.6	6287.1	5847.3	1.31407	0.000899485	0.394038	up	1	Biological Process:cell redox homeostasis (GO:0045454)	protein disulfide-isomerase A1	5.3.4.1	ko04141 Protein processing in endoplasmic reticulum	Negative regulator of GroEL, contains thioredoxin-like and TPR-like domains	O	Posttranslational modification, protein turnover, chaperones ;	IPR013766 [Thioredoxin domain]
Nitab4.5_0007287g0020	Polyprenyl synthetase, Terpenoid synthase, Polyprenyl synthetase-related	934.8	934.3	1074.6	808.4	848.5	795.9	1.20014	0.0294133	0.263201	up	1	Biological Process:isoprenoid biosynthetic process (GO:0008299)	--	--	ko00900 Terpenoid backbone biosynthesis ko01100 Metabolic pathways ko01110 Biosynthesis of secondary metabolites	Geranylgeranyl pyrophosphate synthase	H	Coenzyme transport and metabolism ;	IPR000092 [Polyprenyl synthetase]
Nitab4.5_0007287g0040	Allene oxide cyclase	1744.9	1655.6	1330.3	1066.7	1143.3	1161.5	1.40317	0.0247927	0.488694	up	2	Cellular Component:chloroplast (GO:0009507),Molecular Function:isomerase activity (GO:0016853)	allene oxide cyclase	5.3.99.6	ko00592 alpha-Linolenic acid metabolism ko01100 Metabolic pathways ko01110 Biosynthesis of secondary metabolites	--	--	--	IPR009410 [Allene oxide cyclase]
Nitab4.5_0007300g0020	Protein phosphatase 2C (PP2C)-like domain, Protein phosphatase 2C	1153.2	942	987.4	862.5	784.9	827.4	1.2456	0.0407512	0.316836	up	3	Molecular Function:catalytic activity (GO:0003824),Molecular Function:protein serine/threonine phosphatase activity (GO:0004722),Biological Process:protein dephosphorylation (GO:0006470)	protein phosphatase 1L	3.1.3.16	--	Serine/threonine protein phosphatase PrpC	T	Signal transduction mechanisms ;	IPR001932 [PPM-type phosphatase domain] ; IPR015655[Protein phosphatase 2C family]
Nitab4.5_0007485g0030	Thioredoxin-like fold, Copper chaperone SCO1/SenC, Synthesis of cytochrome c oxidase, Sco1/Sco2	398.6	356.2	373.4	281.5	322.7	280.8	1.2748	0.011928	0.350273	up	1	Biological Process:cell redox homeostasis (GO:0045454)	protein SCO1/2	--	--	Cytochrome oxidase Cu insertion factor, SCO1/SenC/PrrC family	O	Posttranslational modification, protein turnover, chaperones ;	IPR003782 [Copper chaperone SCO1/SenC] ; IPR013766[Thioredoxin domain]
Nitab4.5_0007488g0040	CAP domain, Allergen V5/Tpx-1-related, conserved site, Cysteine-rich secretory protein, allergen V5/Tpx-1-related	551.8	451.9	408.8	196	128.1	141.1	3.03633	0.00259392	1.60233	up	--	--	pathogenesis-related protein 1	--	ko04016 MAPK signaling pathway - plant ko04075 Plant hormone signal transduction ko04626 Plant-pathogen interaction	Uncharacterized conserved protein YkwD, contains CAP (CSP/antigen 5/PR1) domain	S	Function unknown ;	IPR001283 [Cysteine-rich secretory protein, allergen V5/Tpx-1-related] ; IPR014044[CAP domain]
Nitab4.5_0007626g0030	6-phosphogluconate dehydrogenase, C-terminal-like, Dehydrogenase, multihelical, Crotonase superfamily, 3-hydroxyacyl-CoA dehydrogenase, NAD binding, 3-hydroxyacyl-CoA dehydrogenase, C-terminal, NAD(P)-binding domain	786.9	709.3	612.1	483.2	487.2	560.6	1.37707	0.0270988	0.461606	up	8	Molecular Function:catalytic activity (GO:0003824),Molecular Function:3-hydroxyacyl-CoA dehydrogenase activity (GO:0003857),Cellular Component:peroxisome (GO:0005777),Biological Process:fatty acid metabolic process (GO:0006631),Biological Process:fatty acid beta-oxidation (GO:0006635),Biological Process:metabolic process (GO:0008152),Molecular Function:oxidoreductase activity (GO:0016491),Biologi…	--	--	ko00071 Fatty acid degradation ko00592 alpha-Linolenic acid metabolism ko01100 Metabolic pathways ko01110 Biosynthesis of secondary metabolites ko01212 Fatty acid metabolism	3-hydroxyacyl-CoA dehydrogenase	I	Lipid transport and metabolism ;	IPR001753 [Crotonase superfamily] ; IPR006108[3-hydroxyacyl-CoA dehydrogenase, C-terminal] ; IPR006176[3-hydroxyacyl-CoA dehydrogenase, NAD binding] ; IPR033346[Peroxisomal fatty acid beta-oxidation multifunctional protein AIM1]
Nitab4.5_0007648g0010	Protein of unknown function DUF3755	78.1	76.7	89.9	66	63.8	62.1	1.27514	0.0153581	0.350659	up	--	--	--	--	--	--	--	--	IPR022228 [Protein of unknown function DUF3755]
Nitab4.5_0007669g0020		1228	1260.8	1101.1	1075.4	910.9	906.8	1.24085	0.0346861	0.311327	up	--	--	--	--	--	--	--	--	--
Nitab4.5_0007710g0040	Terpene synthase, metal-binding domain, Terpenoid cyclases/protein prenyltransferase alpha-alpha toroid, Terpenoid synthase, Terpene synthase, N-terminal domain	658.9	633.6	513.3	288.5	361.7	328.3	1.84548	0.00514207	0.883994	up	4	Molecular Function:magnesium ion binding (GO:0000287),Biological Process:metabolic process (GO:0008152),Molecular Function:terpene synthase activity (GO:0010333),Molecular Function:lyase activity (GO:0016829)	--	--	--	--	--	--	IPR001906 [Terpene synthase, N-terminal domain] ; IPR005630[Terpene synthase, metal-binding domain]
Nitab4.5_0007720g0010	Glutathione S-transferase, C-terminal-like, Thioredoxin-like fold, Glutathione S-transferase, N-terminal	933.4	822.1	725.8	603.4	531	522.1	1.49792	0.0135637	0.582958	up	1	Molecular Function:protein binding (GO:0005515)	glutathione S-transferase	2.5.1.18	ko00480 Glutathione metabolism	Glutathione S-transferase	O	Posttranslational modification, protein turnover, chaperones ;	IPR004045 [Glutathione S-transferase, N-terminal]
Nitab4.5_0007723g0030	Immunoglobulin E-set, Glycosyl hydrolase, family 13, catalytic domain, Glycoside hydrolase, catalytic domain, Alpha-1,6-glucosidases, pullulanase-type, Glycoside hydrolase, superfamily, Immunoglobulin-like fold, Alpha-1,6-glucosidases, pullulanase-type, C-terminal, Glycoside hydrolase, family 13, Glycoside hydrolase, family 13, N-terminal	765.5	800.5	811.6	684.4	675.8	615.9	1.20318	0.00642319	0.26685	up	1	Biological Process:carbohydrate metabolic process (GO:0005975)	--	--	--	Pullulanase/glycogen debranching enzyme	G	Carbohydrate transport and metabolism ;	IPR004193 [Glycoside hydrolase, family 13, N-terminal] ; IPR024561[Alpha-1,6-glucosidases, pullulanase-type, C-terminal]
Nitab4.5_0007734g0030	6-phosphogluconolactonase, DevB-type, Glucosamine/galactosamine-6-phosphate isomerase	769.9	730.7	667.1	514	514.4	507.7	1.41117	0.0192063	0.496893	up	1	Biological Process:carbohydrate metabolic process (GO:0005975)	6-phosphogluconolactonase	3.1.1.31	ko00030 Pentose phosphate pathway ko01100 Metabolic pathways ko01110 Biosynthesis of secondary metabolites ko01200 Carbon metabolism	6-phosphogluconolactonase/Glucosamine-6-phosphate isomerase/deaminase	G	Carbohydrate transport and metabolism ;	IPR006148 [Glucosamine/galactosamine-6-phosphate isomerase]
Nitab4.5_0007745g0030	Histidine triad (HIT) protein, HIT-like domain, Histidine triad, conserved site	134.1	121.3	130.3	116.5	97.3	88.4	1.27631	0.0379425	0.351975	up	1	Molecular Function:catalytic activity (GO:0003824)	histidine triad (HIT) family protein	--	--	Diadenosine tetraphosphate (Ap4A) hydrolase or other HIT family hydrolase	FGR	Nucleotide transport and metabolism ; Carbohydrate transport and metabolism ; General function prediction only ;	IPR001310 [Histidine triad (HIT) protein] ; IPR011146[HIT-like domain]
Nitab4.5_0007869g0040	AMP-dependent synthetase/ligase, AMP-binding, conserved site, AMP-binding enzyme C-terminal domain	7431.4	7129.7	5992.8	4430.2	4697.6	4416.9	1.51749	0.00641985	0.601684	up	2	Molecular Function:catalytic activity (GO:0003824),Biological Process:metabolic process (GO:0008152)	OPC-8:0 CoA ligase 1	6.2.1.-	ko00592 alpha-Linolenic acid metabolism ko01100 Metabolic pathways ko01110 Biosynthesis of secondary metabolites	Acyl-CoA synthetase (AMP-forming)/AMP-acid ligase II	IQ	Lipid transport and metabolism ; Secondary metabolites biosynthesis, transport and catabolism ;	IPR000873 [AMP-dependent synthetase/ligase] ; IPR025110[AMP-binding enzyme C-terminal domain]
Nitab4.5_0007882g0010	Uncharacterised protein family Cys-rich	809.1	895.3	642.5	386.4	372.4	370	2.07911	0.031295	1.05597	up	--	--	--	--	--	--	--	--	IPR006461 [PLAC8 motif-containing protein]
Nitab4.5_0007919g0010	Iron/zinc purple acid phosphatase-like C-terminal domain, Purple acid phosphatase-like, N-terminal, Purple acid phosphatase, N-terminal, Phosphoesterase domain	381.7	554.5	415	189.2	287.8	201.9	1.99028	0.0216877	0.99297	up	1	Molecular Function:hydrolase activity (GO:0016787)				PKD repeat	S	Function unknown ;	IPR004843 [Calcineurin-like phosphoesterase domain, ApaH type] ; IPR025733[Iron/zinc purple acid phosphatase-like C-terminal domain]
Nitab4.5_0007923g0010	DnaJ domain, 4Fe-4S ferredoxin-type, iron-sulpur binding domain, 3Fe-4S ferredoxin, 4Fe-4S ferredoxin, iron-sulphur binding, conserved site	1088.2	1362.7	1239.3	860.6	928.3	971.4	1.33688	0.022399	0.418874	up	2	Molecular Function:iron ion binding (GO:0005506),Molecular Function:electron carrier activity (GO:0009055)	--	--	--	Ferredoxin	C	Energy production and conversion ;	IPR001080 [3Fe-4S ferredoxin] ; IPR001623[DnaJ domain] ; IPR017896[4Fe-4S ferredoxin-type, iron-sulphur binding domain]
Nitab4.5_0008145g0020	Pyridine nucleotide-disulphide oxidoreductase, FAD/NAD(P)-binding domain, EF-hand domain, Pyridine nucleotide-disulphide oxidoreductase, NAD-binding domain, FAD-dependent pyridine nucleotide-disulphide oxidoreductase, EF-hand domain pair, EF-Hand 1, calcium-binding site	5238.6	4611.4	4057.8	3043.4	2702.2	2836.9	1.62048	0.00750585	0.696424	up	3	Molecular Function:calcium ion binding (GO:0005509),Molecular Function:oxidoreductase activity (GO:0016491),Biological Process:oxidation-reduction process (GO:0055114)	NADH:ubiquinone reductase (non-electrogenic)	1.6.5.9	--	NADH dehydrogenase, FAD-containing subunit	C	Energy production and conversion ;	IPR002048 [EF-hand domain] ; IPR023753[FAD/NAD(P)-binding domain]
Nitab4.5_0008166g0020	C2 domain	315.3	290.1	292	235	263.4	238.9	1.21714	0.0113573	0.283499	up	1	Molecular Function:protein binding (GO:0005515)	--	--	--	--	--	--	IPR000008 [C2 domain]
Nitab4.5_0008182g0010		323.2	290.4	311	247.7	234.3	265.4	1.23709	0.01087	0.306949	up	--	--	--	--	--	--	--	--	--
Nitab4.5_0008240g0010	NAD(P)-binding domain, Short-chain dehydrogenase/reductase SDR, Glucose/ribitol dehydrogenase	602.1	530.7	509.4	343.3	299.5	305.5	1.73173	0.00176781	0.792214	up	--	--	--	--	--	NAD(P)-dependent dehydrogenase, short-chain alcohol dehydrogenase family	IQR	Lipid transport and metabolism ; Secondary metabolites biosynthesis, transport and catabolism ; General function prediction only ;	IPR002347 [Short-chain dehydrogenase/reductase SDR]
Nitab4.5_0008303g0010	TonB box, conserved site, P-loop containing nucleoside triphosphate hydrolase, ATPase, AAA-type, core, AAA+ ATPase domain	117.1	105.7	141.2	75.2	88.6	83.3	1.47309	0.0251292	0.558843	up	1	Molecular Function:ATP binding (GO:0005524)	katanin p60 ATPase-containing subunit A1	3.6.4.3	--	ATP-dependent 26S proteasome regulatory subunit	O	Posttranslational modification, protein turnover, chaperones ;	IPR003593 [AAA+ ATPase domain] ; IPR003959[ATPase, AAA-type, core]
Nitab4.5_0008335g0050	Armadillo, Zinc finger, RING/FYVE/PHD-type, Armadillo-type fold, U box domain, Armadillo-like helical	465.3	457.9	400.9	366.5	310.2	314.7	1.33559	0.0151468	0.417473	up	3	Molecular Function:ubiquitin-protein transferase activity (GO:0004842),Molecular Function:protein binding (GO:0005515),Biological Process:protein ubiquitination (GO:0016567)	--	--	--	Ankyrin repeat	T	Signal transduction mechanisms ;	IPR000225 [Armadillo] ; IPR003613[U box domain]
Nitab4.5_0008398g0030	Transferase, Chloramphenicol acetyltransferase-like domain	534.3	477.9	339.8	210.8	165.1	168.3	2.48438	0.0106895	1.31289	up	--	--	--	--	--	--	--	--	IPR003480 [Transferase]
Nitab4.5_0008429g0030	RNA recognition motif domain, Nucleotide-binding, alpha-beta plait	991.8	1044.2	1016.3	774.3	904	646.1	1.31316	0.0330998	0.393038	up	1	Molecular Function:nucleic acid binding (GO:0003676)	RNA-binding protein with serine-rich domain 1	--	ko03013 RNA transport ko03015 mRNA surveillance pathway	RNA recognition motif (RRM) domain	J	Translation, ribosomal structure and biogenesis ;	IPR000504 [RNA recognition motif domain]
Nitab4.5_0008471g0020	NAD(P)-binding domain, Alcohol dehydrogenase superfamily, zinc-type, GroES (chaperonin 10)-like, Alcohol dehydrogenase, C-terminal	890.7	901.7	806.3	726.9	702.6	697.1	1.222	0.00750829	0.289241	up	1	Biological Process:oxidation-reduction process (GO:0055114)	--	--	--	NADPH-dependent curcumin reductase CurA	QR	Secondary metabolites biosynthesis, transport and catabolism ; General function prediction only ;	IPR013149 [Alcohol dehydrogenase, C-terminal]
Nitab4.5_0008522g0030	Glutamine cyclotransferase, WD40/YVTN repeat-like-containing domain	1170.6	996.3	881.9	640.2	566.4	594.4	1.69284	0.00864669	0.759443	up	--	--	--	--	--	Glutamine cyclotransferase	O	Posttranslational modification, protein turnover, chaperones ;	IPR007788 [Glutamine cyclotransferase]
Nitab4.5_0008525g0010	Plant ascorbate peroxidase, Haem peroxidase, plant/fungal/bacterial, Haem peroxidase	314.8	293.9	305.2	254.3	213.2	210.8	1.34734	0.00691218	0.430113	up	4	Molecular Function:peroxidase activity (GO:0004601),Biological Process:response to oxidative stress (GO:0006979),Molecular Function:heme binding (GO:0020037),Biological Process:oxidation-reduction process (GO:0055114)	peroxidase	1.11.1.7	ko00940 Phenylpropanoid biosynthesis ko01100 Metabolic pathways ko01110 Biosynthesis of secondary metabolites	--	--	--	IPR002016 [Haem peroxidase, plant/fungal/bacterial] ; IPR002207[Plant ascorbate peroxidase]
Nitab4.5_0008525g0020	Haem peroxidase, plant/fungal/bacterial, Haem peroxidase	4372.3	4642.7	3484.5	2326.8	1493.8	1443.1	2.37466	0.00594836	1.24772	up	4	Molecular Function:peroxidase activity (GO:0004601),Biological Process:response to oxidative stress (GO:0006979),Molecular Function:heme binding (GO:0020037),Biological Process:oxidation-reduction process (GO:0055114)	peroxidase	1.11.1.7	ko00940 Phenylpropanoid biosynthesis ko01100 Metabolic pathways ko01110 Biosynthesis of secondary metabolites	--	--	--	IPR002016 [Haem peroxidase, plant/fungal/bacterial]
Nitab4.5_0008527g0010	Glycoside hydrolase, catalytic domain, Glycoside hydrolase, family 17, Glycoside hydrolase, superfamily	1257.3	1306.7	1065.4	436.5	517.2	524.7	2.45495	0.000810055	1.29569	up	1	Biological Process:carbohydrate metabolic process (GO:0005975)	--	--	--	Exo-beta-1,3-glucanase, GH17 family	G	Carbohydrate transport and metabolism ;	IPR000490 [Glycoside hydrolase family 17]
Nitab4.5_0008560g0010		158.4	158.8	129.2	93.8	102.6	102	1.49598	0.00843092	0.581089	up	--	--	--	--	--	--	--	--	--
Nitab4.5_0008625g0010	Crotonase superfamily	1520.7	1362.1	1226.5	1169.5	1106.9	1046	1.23685	0.0466179	0.306667	up	1	Molecular Function:3-hydroxyisobutyryl-CoA hydrolase activity (GO:0003860)	3-hydroxyisobutyryl-CoA hydrolase	3.1.2.4	ko00280 Valine, leucine and isoleucine degradation ko00410 beta-Alanine metabolism ko00640 Propanoate metabolism ko01100 Metabolic pathways ko01200 Carbon metabolism	Enoyl-CoA hydratase/carnithine racemase	I	Lipid transport and metabolism ;	IPR032259 [Enoyl-CoA hydratase/isomerase, HIBYL-CoA-H type]
Nitab4.5_0008691g0010	Transferase, Chloramphenicol acetyltransferase-like domain	1339.1	1293.1	1084	346.3	447.3	340.7	3.27621	0.000555385	1.71203	up	--	--	--	--	--	--	--	--	IPR003480 [Transferase]
Nitab4.5_0008691g0020	Transferase, Chloramphenicol acetyltransferase-like domain	172.1	162.9	166.2	66.2	77.1	68.7	2.36415	2.24908e-05	1.24132	up	--	--	--	--	--	--	--	--	IPR003480 [Transferase]
Nitab4.5_0008730g0040	Ribosomal protein S5 domain 2-type fold, Ribosomal protein S5 domain 2-type fold, subgroup, GHMP kinase N-terminal domain, GHMP kinase, C-terminal domain, GHMP kinase, ATP-binding, conserved site, Homoserine kinase	181.9	174.9	150.2	145.9	119.7	138.3	1.25526	0.0499047	0.327988	up	1	Molecular Function:ATP binding (GO:0005524)	homoserine kinase	2.7.1.39	ko00260 Glycine, serine and threonine metabolism ko01100 Metabolic pathways ko01110 Biosynthesis of secondary metabolites ko01230 Biosynthesis of amino acids	Homoserine kinase	E	Amino acid transport and metabolism ;	IPR006204 [GHMP kinase N-terminal domain] ; IPR013750[GHMP kinase, C-terminal domain]
Nitab4.5_0008803g0030	Thioredoxin-like fold, Thioredoxin, conserved site, C1-like	12749.8	11021.6	6820	2293.7	2128.4	1932.7	4.8139	0.0439242	2.26721	up	1	Biological Process:cell redox homeostasis (GO:0045454)	nucleoredoxin	1.8.1.8	--	Thiol-disulfide isomerase or thioredoxin	O	Posttranslational modification, protein turnover, chaperones ;	IPR012336 [Thioredoxin-like fold] ; IPR013766[Thioredoxin domain]
Nitab4.5_0008861g0010	Short-chain dehydrogenase/reductase SDR, Short-chain dehydrogenase/reductase, conserved site, NAD(P)-binding domain, Glucose/ribitol dehydrogenase	477.2	499	438.1	402.1	379.8	386.1	1.21087	0.0124627	0.276048	up	--	--	3-oxoacyl-[acyl-carrier protein] reductase	1.1.1.100	ko00061 Fatty acid biosynthesis ko00780 Biotin metabolism ko01040 Biosynthesis of unsaturated fatty acids ko01100 Metabolic pathways ko01212 Fatty acid metabolism	NAD(P)-dependent dehydrogenase, short-chain alcohol dehydrogenase family	IQR	Lipid transport and metabolism ; Secondary metabolites biosynthesis, transport and catabolism ; General function prediction only ;	IPR002347 [Short-chain dehydrogenase/reductase SDR]
Nitab4.5_0008909g0020	DAHP synthetase, class II	1467.7	1399	1439	774.4	1192.2	1044.8	1.4298	0.0253355	0.515813	up	2	Molecular Function:3-deoxy-7-phosphoheptulonate synthase activity (GO:0003849),Biological Process:aromatic amino acid family biosynthetic process (GO:0009073)	3-deoxy-7-phosphoheptulonate synthase	2.5.1.54	ko00400 Phenylalanine, tyrosine and tryptophan biosynthesis ko01100 Metabolic pathways ko01110 Biosynthesis of secondary metabolites ko01230 Biosynthesis of amino acids	3-deoxy-D-arabino-heptulosonate 7-phosphate (DAHP) synthase, class II	E	Amino acid transport and metabolism ;	IPR002480 [DAHP synthetase, class II]
Nitab4.5_0008935g0030	Serpin domain, Serpin family, Serpin, plant, Serpin, conserved site	270.4	244.5	215.5	172.5	193	172.5	1.35762	0.0205759	0.441081	up	1	Cellular Component:extracellular space (GO:0005615)	--	--	--	Serine protease inhibitor	O	Posttranslational modification, protein turnover, chaperones ;	IPR000215 [Serpin family] ; IPR023796[Serpin domain]
Nitab4.5_0008943g0020	3-dehydroquinate synthase AroB	2518.2	2655.2	2369.6	2149.5	2075.3	2006.5	1.2105	0.00903178	0.275605	up	--	--	3-dehydroquinate synthase	4.2.3.4	ko00400 Phenylalanine, tyrosine and tryptophan biosynthesis ko01100 Metabolic pathways ko01110 Biosynthesis of secondary metabolites ko01230 Biosynthesis of amino acids	3-dehydroquinate synthetase	E	Amino acid transport and metabolism ;	IPR030960 [3-dehydroquinate synthase domain]
Nitab4.5_0008976g0030		1668.2	1716.1	1451.8	1168.9	1156.4	1042.5	1.43598	0.00570723	0.522038	up	--	--	--	--	--	--	--	--	--
Nitab4.5_0008990g0040	UDP-glucuronosyl/UDP-glucosyltransferase	1332.3	1280	1050.5	827.6	787.7	762.6	1.54035	0.00843249	0.623259	up	1	Biological Process:metabolic process (GO:0008152)	hydroquinone glucosyltransferase	2.4.1.218	--	UDP:flavonoid glycosyltransferase YjiC, YdhE family	G	Carbohydrate transport and metabolism ;	IPR002213 [UDP-glucuronosyl/UDP-glucosyltransferase]
Nitab4.5_0009032g0020	Beta-glucanase, Concanavalin A-like lectin/glucanase, subgroup, Glycoside hydrolase, family 16, Xyloglucan endo-transglycosylase, C-terminal, Concanavalin A-like lectin/glucanases superfamily, Xyloglucan endotransglucosylase/hydrolase	218.8	202.7	180.7	130.7	159.9	134.1	1.41794	0.0146948	0.503799	up	5	Cellular Component:cell wall (GO:0005618),Biological Process:carbohydrate metabolic process (GO:0005975),Biological Process:cellular glucan metabolic process (GO:0006073),Molecular Function:xyloglucan:xyloglucosyl transferase activity (GO:0016762),Cellular Component:apoplast (GO:0048046)	xyloglucan:xyloglucosyl transferase	2.4.1.207	--	Beta-glucanase, GH16 family	G	Carbohydrate transport and metabolism ;	IPR000757 [Glycoside hydrolase family 16] ; IPR008264[Beta-glucanase] ; IPR010713[Xyloglucan endo-transglycosylase, C-terminal]
Nitab4.5_0009044g0040	Serine-threonine/tyrosine-protein kinase catalytic domain, Protein kinase-like domain, Concanavalin A-like lectin/glucanase, subgroup, Protein kinase, ATP binding site, Malectin-like carbohydrate-binding domain, Protein kinase domain	275	243.2	261	178.7	195.8	197.4	1.36248	0.00325362	0.446231	up	3	Molecular Function:protein kinase activity (GO:0004672),Molecular Function:ATP binding (GO:0005524),Biological Process:protein phosphorylation (GO:0006468)	--	--	--	PASTA domain, binds beta-lactams	M	Cell wall/membrane/envelope biogenesis ;	IPR000719 [Protein kinase domain] ; IPR001245[Serine-threonine/tyrosine-protein kinase catalytic domain] ; IPR024788[Malectin-like carbohydrate-binding domain]
Nitab4.5_0009070g0020	O-methyltransferase, family 2, Winged helix-turn-helix DNA-binding domain	556.6	509.7	439.8	304.3	289.7	280	1.72323	0.00370108	0.785112	up	2	Molecular Function:methyltransferase activity (GO:0008168),Molecular Function:O-methyltransferase activity (GO:0008171)	caffeic acid 3-O-methyltransferase	2.1.1.68	ko00940 Phenylpropanoid biosynthesis ko01100 Metabolic pathways ko01110 Biosynthesis of secondary metabolites	SAM-dependent methyltransferase	QR	Secondary metabolites biosynthesis, transport and catabolism ; General function prediction only ;	IPR001077 [O-methyltransferase, family 2] ; IPR016461[O-methyltransferase COMT-type]
Nitab4.5_0009125g0010	GH3 auxin-responsive promoter	560.4	575.1	502.8	357.3	406.8	408.4	1.39727	0.00498418	0.482612	up	3	Biological Process:response to wounding (GO:0009611),Biological Process:jasmonic acid metabolic process (GO:0009694),Molecular Function:jasmonate-amino synthetase activity (GO:0080123)	jasmonic acid-amino synthetase	--	ko04075 Plant hormone signal transduction	Glutathione synthase/RimK-type ligase, ATP-grasp superfamily	HJ	Coenzyme transport and metabolism ; Translation, ribosomal structure and biogenesis ;	IPR004993 [GH3 family] ; IPR031110[Jasmonic acid-amido synthetase JAR1]
Nitab4.5_0009278g0010	Proteinase inhibitor I25, cystatin, Proteinase inhibitor I25, cystatin, conserved site, Cystatin	674.6	734.5	676.9	530.5	535.9	583.2	1.26455	0.00485087	0.338623	up	1	Molecular Function:cysteine-type endopeptidase inhibitor activity (GO:0004869)	--	--	--	--	--	--	IPR000010 [Cystatin domain] ; IPR027214[Cystatin]
Nitab4.5_0009306g0030	C2 domain	1034.9	1018.4	1061.8	797.4	823.6	803.7	1.28474	0.000102823	0.361472	up	1	Molecular Function:protein binding (GO:0005515)	--	--	--	--	--	--	IPR000008 [C2 domain]
Nitab4.5_0009320g0020	Plastid lipid-associated protein/fibrillin conserved domain	2414.4	2427.4	2104.7	2040	1738.9	1810.3	1.24284	0.0313631	0.313644	up	--	--	--	--	--	--	--	--	IPR006843 [Plastid lipid-associated protein/fibrillin conserved domain]
Nitab4.5_0009332g0010	Glutathione S-transferase, C-terminal-like, Glutathione S-transferase, N-terminal, Thioredoxin-like fold, Glutathione S-transferase, C-terminal	297.1	324.8	280.2	249.9	215	208.6	1.33942	0.0140163	0.421609	up	1	Molecular Function:protein binding (GO:0005515)	glutathione S-transferase	2.5.1.18	ko00480 Glutathione metabolism	Glutathione S-transferase	O	Posttranslational modification, protein turnover, chaperones ;	IPR004045 [Glutathione S-transferase, N-terminal] ; IPR010987[Glutathione S-transferase, C-terminal-like]
Nitab4.5_0009332g0030	Glutathione S-transferase, N-terminal, Thioredoxin-like fold, Glutathione S-transferase, C-terminal-like, Glutathione S-transferase, C-terminal	1802.8	1795.5	1339.9	1101	826.6	826.8	1.79284	0.0150723	0.842247	up	1	Molecular Function:protein binding (GO:0005515)	glutathione S-transferase	2.5.1.18	ko00480 Glutathione metabolism	Glutathione S-transferase	O	Posttranslational modification, protein turnover, chaperones ;	IPR004045 [Glutathione S-transferase, N-terminal] ; IPR010987[Glutathione S-transferase, C-terminal-like]
Nitab4.5_0009371g0020	Multi antimicrobial extrusion protein	160	141.7	163.4	103.3	111.6	110.1	1.43108	0.0029223	0.517101	up	5	Biological Process:drug transmembrane transport (GO:0006855),Molecular Function:drug transmembrane transporter activity (GO:0015238),Molecular Function:antiporter activity (GO:0015297),Cellular Component:membrane (GO:0016020),Biological Process:transmembrane transport (GO:0055085)	--	--	--	Na+-driven multidrug efflux pump	V	Defense mechanisms ;	IPR002528 [Multi antimicrobial extrusion protein]
Nitab4.5_0009384g0010	P-loop containing nucleoside triphosphate hydrolase, NB-ARC, Disease resistance protein	888.3	827.4	865.1	633.6	610.3	632.4	1.37547	0.000261553	0.459928	up	1	Molecular Function:ADP binding (GO:0043531)	--	--	--	ATP-, maltotriose- and DNA-dependent transcriptional regulator MalT	K	Transcription ;	IPR002182 [NB-ARC]
Nitab4.5_0009422g0010	SIT4 phosphatase-associated protein family, Armadillo-type fold	637.2	639.4	626.5	536.8	537.1	501.2	1.20824	0.00096059	0.272908	up	--	--	--	--	--	--	--	--	IPR007587 [SIT4 phosphatase-associated protein family]
Nitab4.5_0009484g0030	Synaptobrevin, Longin domain, Longin-like domain	2182.3	2213.4	2065.7	1650.6	1901.4	1705.1	1.22908	0.0105038	0.29758	up	2	Cellular Component:integral component of membrane (GO:0016021),Biological Process:vesicle-mediated transport (GO:0016192)	vesicle-associated membrane protein 72	--	--	--	--	--	IPR001388 [Synaptobrevin] ; IPR010908[Longin domain]
Nitab4.5_0009489g0010	Pectinesterase inhibitor domain, Pectinesterase, active site, Pectin lyase fold, Pectin lyase fold/virulence factor, Pectinesterase, catalytic	15868.1	17902.1	13884.7	13028.9	11579	11428.2	1.32242	0.0377822	0.403182	up	4	Molecular Function:enzyme inhibitor activity (GO:0004857),Cellular Component:cell wall (GO:0005618),Molecular Function:pectinesterase activity (GO:0030599),Biological Process:cell wall modification (GO:0042545)	pectinesterase	3.1.1.11	ko00040 Pentose and glucuronate interconversions ko01100 Metabolic pathways	Pectin methylesterase and related acyl-CoA thioesterases	GI	Carbohydrate transport and metabolism ; Lipid transport and metabolism ;	IPR000070 [Pectinesterase, catalytic] ; IPR006501[Pectinesterase inhibitor domain]
Nitab4.5_0009501g0010	Multi antimicrobial extrusion protein	645.4	557.1	690.8	482.2	465	429.6	1.37515	0.0150967	0.459584	up	5	Biological Process:drug transmembrane transport (GO:0006855),Molecular Function:drug transmembrane transporter activity (GO:0015238),Molecular Function:antiporter activity (GO:0015297),Cellular Component:membrane (GO:0016020),Biological Process:transmembrane transport (GO:0055085)	multidrug resistance protein, MATE family	--	--	Na+-driven multidrug efflux pump	V	Defense mechanisms ;	IPR002528 [Multi antimicrobial extrusion protein]
Nitab4.5_0009512g0050	Purple acid phosphatase, N-terminal, Purple acid phosphatase-like, N-terminal, Phosphoesterase domain, Iron/zinc purple acid phosphatase-like C-terminal domain	567.1	567.4	506	367.6	359.1	340	1.53792	0.000961547	0.620981	up	3	Molecular Function:acid phosphatase activity (GO:0003993),Molecular Function:hydrolase activity (GO:0016787),Molecular Function:metal ion binding (GO:0046872)				3',5'-cyclic AMP phosphodiesterase CpdA	T	Signal transduction mechanisms ;	IPR004843 [Calcineurin-like phosphoesterase domain, ApaH type] ; IPR015914[Purple acid phosphatase, N-terminal] ; IPR025733[Iron/zinc purple acid phosphatase-like C-terminal domain]
Nitab4.5_0009618g0010	Terpene synthase, metal-binding domain, Terpenoid synthase	4731.3	5412.8	3652.4	2300.8	2969.2	2806.5	1.70823	0.0257465	0.7725	up	3	Molecular Function:magnesium ion binding (GO:0000287),Molecular Function:terpene synthase activity (GO:0010333),Molecular Function:lyase activity (GO:0016829)	(-)-germacrene D synthase	4.2.3.75	ko00909 Sesquiterpenoid and triterpenoid biosynthesis	--	--	--	IPR005630 [Terpene synthase, metal-binding domain]
Nitab4.5_0009685g0020	GroES (chaperonin 10)-like, Polyketide synthase, enoylreductase, Alcohol dehydrogenase superfamily, zinc-type, NAD(P)-binding domain, Alcohol dehydrogenase, C-terminal	199.1	202.2	215.7	136.3	145.7	155.3	1.41093	0.00132343	0.496647	up	2	Molecular Function:oxidoreductase activity (GO:0016491),Biological Process:oxidation-reduction process (GO:0055114)	--	--	--	NADPH-dependent curcumin reductase CurA	QR	Secondary metabolites biosynthesis, transport and catabolism ; General function prediction only ;	IPR013149 [Alcohol dehydrogenase, C-terminal] ; IPR020843[Polyketide synthase, enoylreductase domain]
Nitab4.5_0009950g0030	Serine/threonine-specific protein phosphatase/bis(5-nucleosyl)-tetraphosphatase, Phosphoesterase domain	581.3	670.1	607.4	458	477.4	427.9	1.36346	0.00532684	0.447268	up	1	Molecular Function:hydrolase activity (GO:0016787)	--	--	--	Diadenosine tetraphosphatase ApaH/serine/threonine protein phosphatase, PP2A family	T	Signal transduction mechanisms ;	IPR004843 [Calcineurin-like phosphoesterase domain, ApaH type] ; IPR006186[Serine/threonine-specific protein phosphatase/bis(5-nucleosyl)-tetraphosphatase]
Nitab4.5_0009955g0050	Aromatic-ring hydroxylase-like, Monooxygenase, FAD-binding	3374.6	3349.8	3017.4	2782.1	2433.2	2353.1	1.28717	0.0143627	0.3642	up	1	Molecular Function:FAD binding (GO:0071949)	--	--	--	2-polyprenyl-6-methoxyphenol hydroxylase and related FAD-dependent oxidoreductases	HC	Coenzyme transport and metabolism ; Energy production and conversion ;	IPR002938 [FAD-binding domain]
Nitab4.5_0009955g0060	Small GTPase superfamily, Rho type, Small GTPase superfamily, Small GTP-binding protein domain, Ran GTPase, Small GTPase superfamily, Rab type, Small GTPase superfamily, Ras type, P-loop containing nucleoside triphosphate hydrolase	48.5	64.7	47.8	30.3	27.9	31.3	1.79888	0.0131895	0.847101	up	2	Molecular Function:GTP binding (GO:0005525),Biological Process:small GTPase mediated signal transduction (GO:0007264)	Ras-related protein Rab-1A	--		GTPase SAR1 family domain	R	General function prediction only ;	IPR001806 [Small GTPase superfamily]
Nitab4.5_0009959g0010	NAD(P)-binding domain, NAD-dependent epimerase/dehydratase	238.4	204.3	235.4	200.3	176.8	177.3	1.22312	0.0368372	0.290571	up	2	Molecular Function:catalytic activity (GO:0003824),Molecular Function:coenzyme binding (GO:0050662)	--	--	--	Nucleoside-diphosphate-sugar epimerase	M	Cell wall/membrane/envelope biogenesis ;	IPR001509 [NAD-dependent epimerase/dehydratase]
Nitab4.5_0009972g0030	Nucleotidyl transferase, Trimeric LpxA-like, ADP-glucose pyrophosphorylase, conserved site	2495	1845.6	1990.2	945.2	1088.7	1015.8	2.07588	0.00555373	1.05372	up	2	Biological Process:biosynthetic process (GO:0009058),Molecular Function:nucleotidyltransferase activity (GO:0016779)	glucose-1-phosphate adenylyltransferase	2.7.7.27	ko00500 Starch and sucrose metabolism ko00520 Amino sugar and nucleotide sugar metabolism ko01100 Metabolic pathways ko01110 Biosynthesis of secondary metabolites	ADP-glucose pyrophosphorylase	G	Carbohydrate transport and metabolism ;	IPR005835 [Nucleotidyl transferase domain]
Nitab4.5_0010099g0010		850	812.7	789.4	501.5	567.8	497.4	1.56514	0.000514184	0.646289	up	--	--	caffeoylshikimate esterase	3.1.1.-	ko00940 Phenylpropanoid biosynthesis ko01100 Metabolic pathways ko01110 Biosynthesis of secondary metabolites	Lysophospholipase, alpha-beta hydrolase superfamily	I	Lipid transport and metabolism ;	IPR022742 [Serine aminopeptidase, S33]
Nitab4.5_0010147g0020	Gnk2-homologous domain	582.2	558.4	476.1	364	306.4	319.9	1.63254	0.00464239	0.707114	up	--	--	--	--	--	--	--	--	IPR002902 [Gnk2-homologous domain]
Nitab4.5_0010210g0010	Peptidase C1A, papain, Proteinase inhibitor I29, cathepsin propeptide, Peptidase C1A, papain C-terminal, Cysteine peptidase, cysteine active site	773.6	747.8	690.7	574.2	571.5	519.6	1.32835	0.00382699	0.409635	up	2	Biological Process:proteolysis (GO:0006508),Molecular Function:cysteine-type peptidase activity (GO:0008234)	--	--	--	Cysteine protease, C1A family	O	Posttranslational modification, protein turnover, chaperones ;	IPR000668 [Peptidase C1A, papain C-terminal] ; IPR013128[Peptidase C1A] ; IPR013201[Cathepsin propeptide inhibitor domain (I29)]
Nitab4.5_0010261g0050	Amino acid/polyamine transporter I	387.7	403.6	337.9	303.6	295	280.9	1.28391	0.0162805	0.360546	up	3	Biological Process:amino acid transmembrane transport (GO:0003333),Molecular Function:amino acid transmembrane transporter activity (GO:0015171),Cellular Component:membrane (GO:0016020)	basic amino acid/polyamine antiporter, APA family	--	--	Amino acid transporter	E	Amino acid transport and metabolism ;	IPR002293 [Amino acid/polyamine transporter I] ; IPR029485[Cationic amino acid transporter, C-terminal]
Nitab4.5_0010430g0060	Protein kinase-like domain, Fructosamine/Ketosamine-3-kinase	1423.8	1489.3	1443.9	1067.2	1077.9	1016.6	1.37806	0.000123963	0.462635	up	--	--	protein-ribulosamine 3-kinase	2.7.1.172	--	Fructosamine-3-kinase	G	Carbohydrate transport and metabolism ;	IPR016477 [Fructosamine/Ketosamine-3-kinase]
Nitab4.5_0010498g0010	Glycoside hydrolase, catalytic domain, Alpha amylase, Glycoside hydrolase, superfamily, Glycosyl hydrolase, family 13, all-beta, Alpha-amylase, C-terminal beta-sheet, Glycosyl hydrolase, family 13, catalytic domain, Glycoside hydrolase, family 13, Glycosyl hydrolase, family 13, subfamily, catalytic domain	6772.8	6865.9	6544.4	5513.5	5098.6	4926.9	1.29887	0.00146114	0.377254	up	5	Molecular Function:catalytic activity (GO:0003824),Molecular Function:alpha-amylase activity (GO:0004556),Molecular Function:calcium ion binding (GO:0005509),Biological Process:carbohydrate metabolic process (GO:0005975),Molecular Function:cation binding (GO:0043169)	--	--	--	Glycosidase	G	Carbohydrate transport and metabolism ;	IPR006046 [Alpha amylase] ; IPR006047[Glycosyl hydrolase, family 13, catalytic domain] ; IPR012850[Alpha-amylase, C-terminal beta-sheet]
Nitab4.5_0010531g0010	Cytochrome P450, Cytochrome P450, conserved site, Cytochrome P450, E-class, group I	4813.5	4926.4	4833.2	3588.4	3974.8	3519.6	1.31493	0.00133963	0.394985	up	3	Molecular Function:iron ion binding (GO:0005506),Molecular Function:heme binding (GO:0020037),Biological Process:oxidation-reduction process (GO:0055114)	coumaroylquinate(coumaroylshikimate) 3'-monooxygenase	1.14.13.36	ko00940 Phenylpropanoid biosynthesis ko00941 Flavonoid biosynthesis ko00945 Stilbenoid, diarylheptanoid and gingerol biosynthesis ko01100 Metabolic pathways ko01110 Biosynthesis of secondary metabolites	Cytochrome P450	QV	Secondary metabolites biosynthesis, transport and catabolism ; Defense mechanisms ;	IPR001128 [Cytochrome P450] ; IPR002401[Cytochrome P450, E-class, group I]
Nitab4.5_0010661g0010	Small GTPase superfamily, Small GTPase superfamily, Ras type, Small GTPase superfamily, Rho type, Small GTPase superfamily, Rab type, Small GTP-binding protein domain, Ran GTPase, P-loop containing nucleoside triphosphate hydrolase, Small GTPase superfamily, ARF type	2809.8	2699	2674.8	2198.1	2372.4	2246.9	1.2004	0.00237962	0.263514	up	2	Molecular Function:GTP binding (GO:0005525),Biological Process:small GTPase mediated signal transduction (GO:0007264)	Ras-related protein Rab-5A	--	ko04144 Endocytosis ko04145 Phagosome	GTPase SAR1 family domain	R	General function prediction only ;	IPR001806 [Small GTPase superfamily]
Nitab4.5_0010831g0010	Acyl-CoA dehydrogenase/oxidase, N-terminal, Acyl-CoA dehydrogenase/oxidase C-terminal, Acyl-CoA dehydrogenase/oxidase, N-terminal and middle domain, Acyl-CoA oxidase/dehydrogenase, central domain, Acyl-CoA dehydrogenase, conserved site	763.8	770.7	657.6	544.1	571.6	548.2	1.31745	0.00942323	0.397745	up	4	Molecular Function:acyl-CoA dehydrogenase activity (GO:0003995),Biological Process:metabolic process (GO:0008152),Molecular Function:flavin adenine dinucleotide binding (GO:0050660),Biological Process:oxidation-reduction process (GO:0055114)	isovaleryl-CoA dehydrogenase	1.3.8.4	ko00280 Valine, leucine and isoleucine degradation ko01100 Metabolic pathways	Acyl-CoA dehydrogenase related to the alkylation response protein AidB	I	Lipid transport and metabolism ;	IPR006091 [Acyl-CoA oxidase/dehydrogenase, central domain] ; IPR009075[Acyl-CoA dehydrogenase/oxidase C-terminal] ; IPR013786[Acyl-CoA dehydrogenase/oxidase, N-terminal]
Nitab4.5_0010908g0010	Tocopherol cyclase	484.2	503.5	463.7	403.3	412.2	388.6	1.20538	0.00353612	0.26949	up	1	Molecular Function:tocopherol cyclase activity (GO:0009976)	tocopherol cyclase	5.5.1.24	ko00130 Ubiquinone and other terpenoid-quinone biosynthesis ko01100 Metabolic pathways ko01110 Biosynthesis of secondary metabolites	--	--	--	IPR025893 [Tocopherol cyclase]
Nitab4.5_0010954g0020	Spermidine/spermine synthases family	4389.5	4374.6	4381.2	3320.9	3900.8	3475.3	1.22888	0.0422219	0.297341	up	--	--	spermidine synthase	2.5.1.16	ko00270 Cysteine and methionine metabolism ko00330 Arginine and proline metabolism ko00410 beta-Alanine metabolism ko00480 Glutathione metabolism ko01100 Metabolic pathways	Spermidine synthase	E	Amino acid transport and metabolism ;	IPR030374 [Polyamine biosynthesis domain]
Nitab4.5_0010962g0020	Glutathione S-transferase, N-terminal, Glutathione S-transferase, C-terminal-like, Thioredoxin-like fold, Glutathione S-transferase, C-terminal	689.5	685.7	647.6	626.2	518.7	515.6	1.21819	0.0356286	0.284736	up	1	Molecular Function:protein binding (GO:0005515)	glutathione S-transferase	2.5.1.18	ko00480 Glutathione metabolism	Glutathione S-transferase	O	Posttranslational modification, protein turnover, chaperones ;	IPR004045 [Glutathione S-transferase, N-terminal] ; IPR004046[Glutathione S-transferase, C-terminal] ; IPR010987[Glutathione S-transferase, C-terminal-like]
Nitab4.5_0011001g0030	Epoxide hydrolase-like	9275.8	9059.2	8091.3	6513.2	7117.2	6728.9	1.298	0.00750946	0.376286	up	1	Molecular Function:catalytic activity (GO:0003824)	--	--	--	Pimeloyl-ACP methyl ester carboxylesterase	HR	Coenzyme transport and metabolism ; General function prediction only ;	IPR000073 [Alpha/beta hydrolase fold-1] ; IPR000639[Epoxide hydrolase-like]
Nitab4.5_0011008g0020	Sugar/inositol transporter, Major facilitator superfamily domain, General substrate transporter, Major facilitator superfamily domain, general substrate transporter, Sugar transporter, conserved site	566.2	551.1	552.8	418.3	384.4	369.6	1.42464	0.000398278	0.510593	up	5	Cellular Component:membrane (GO:0016020),Cellular Component:integral component of membrane (GO:0016021),Molecular Function:transmembrane transporter activity (GO:0022857),Molecular Function:substrate-specific transmembrane transporter activity (GO:0022891),Biological Process:transmembrane transport (GO:0055085)	--	--	--	Predicted arabinose efflux permease, MFS family	G	Carbohydrate transport and metabolism ;	IPR003663 [Sugar/inositol transporter] ; IPR005828[Major facilitator, sugar transporter-like] ; IPR020846[Major facilitator superfamily domain]
Nitab4.5_0011048g0010	Amidase, Amidase signature domain	2394.7	2484.5	2103.9	1838.7	1919.8	1926.3	1.22838	0.0215964	0.296758	up	1	Molecular Function:amidase activity (GO:0004040)	--	--	--	Asp-tRNAAsn/Glu-tRNAGln amidotransferase A subunit or related amidase	J	Translation, ribosomal structure and biogenesis ;	IPR000120 [Amidase] ; IPR023631[Amidase signature domain]
Nitab4.5_0011108g0010	Glycoside hydrolase, superfamily, Glycoside hydrolase, family 17, Glycoside hydrolase, catalytic domain	1493.7	1437.3	1108.7	360.3	372.9	368	3.66845	0.0146226	1.87517	up	1	Biological Process:carbohydrate metabolic process (GO:0005975)	--	--	--	--	--	--	IPR000490 [Glycoside hydrolase family 17]
Nitab4.5_0011467g0010	Histidine phosphatase superfamily, clade-1, PRIB5	4082.9	4490.7	3616.5	2353.9	2378.1	2476.8	1.691	0.0204586	0.757879	up	--	--	--	--	--	Broad specificity phosphatase PhoE	G	Carbohydrate transport and metabolism ;	IPR013078 [Histidine phosphatase superfamily, clade-1]
Nitab4.5_0011592g0020	Rhodanese-like domain	10097.2	11347	10180.4	7725.2	9496.5	8871.9	1.21197	0.0485292	0.277351	up	--	--	chitinase domain-containing protein 1	--	--	Rhodanese-related sulfurtransferase	P	Inorganic ion transport and metabolism ;	--
Nitab4.5_0011690g0010	General substrate transporter, Sugar transporter, conserved site, Sugar/inositol transporter, Major facilitator superfamily domain, Major facilitator superfamily domain, general substrate transporter	1171.8	1055.1	1017.5	937.4	788	830.2	1.26953	0.0233665	0.34429	up	5	Cellular Component:membrane (GO:0016020),Cellular Component:integral component of membrane (GO:0016021),Molecular Function:transmembrane transporter activity (GO:0022857),Molecular Function:substrate-specific transmembrane transporter activity (GO:0022891),Biological Process:transmembrane transport (GO:0055085)	--	--	--	Predicted arabinose efflux permease, MFS family	G	Carbohydrate transport and metabolism ;	IPR003663 [Sugar/inositol transporter] ; IPR005828[Major facilitator, sugar transporter-like] ; IPR020846[Major facilitator superfamily domain]
Nitab4.5_0011730g0010	Putative cyclase	4926	4525.7	3806.9	3017.7	2868.6	2651.9	1.55286	0.0102482	0.634925	up	2	Molecular Function:arylformamidase activity (GO:0004061),Biological Process:tryptophan catabolic process to kynurenine (GO:0019441)	--	--	--	Kynurenine formamidase	E	Amino acid transport and metabolism ;	IPR007325 [Kynurenine formamidase]
Nitab4.5_0011930g0030	Sugar/inositol transporter, General substrate transporter, Sugar transporter, conserved site, Major facilitator superfamily domain, general substrate transporter, Major facilitator superfamily domain	397.5	362.2	309.9	268.8	259.6	247	1.37942	0.0201158	0.464059	up	5	Cellular Component:membrane (GO:0016020),Cellular Component:integral component of membrane (GO:0016021),Molecular Function:transmembrane transporter activity (GO:0022857),Molecular Function:substrate-specific transmembrane transporter activity (GO:0022891),Biological Process:transmembrane transport (GO:0055085)	--	--	--	Predicted arabinose efflux permease, MFS family	G	Carbohydrate transport and metabolism ;	IPR003663 [Sugar/inositol transporter] ; IPR005828[Major facilitator, sugar transporter-like] ; IPR020846[Major facilitator superfamily domain]
Nitab4.5_0012359g0020	Thioredoxin-like fold, Glutathione S-transferase, C-terminal, Glutathione S-transferase, C-terminal-like	10669.1	11604.5	9980.9	8443.2	9187.3	9138.3	1.20493	0.0257897	0.268948	up	1	Molecular Function:protein binding (GO:0005515)	glutathione S-transferase	2.5.1.18	ko00480 Glutathione metabolism	Glutathione S-transferase	O	Posttranslational modification, protein turnover, chaperones ;	IPR004045 [Glutathione S-transferase, N-terminal] ; IPR004046[Glutathione S-transferase, C-terminal] ; IPR010987[Glutathione S-transferase, C-terminal-like]
Nitab4.5_0012382g0010	Fumarase/histidase, N-terminal, Phenylalanine ammonia-lyase, shielding domain, Aromatic amino acid lyase, Phenylalanine/histidine ammonia-lyases, active site, L-Aspartase-like, Phenylalanine ammonia-lyase	177.7	137.1	198.4	45.4	52.4	56.4	3.32815	0.00281977	1.73472	up	--	--	phenylalanine ammonia-lyase	4.3.1.24	ko00360 Phenylalanine metabolism ko00940 Phenylpropanoid biosynthesis ko01100 Metabolic pathways ko01110 Biosynthesis of secondary metabolites	Histidine ammonia-lyase	E	Amino acid transport and metabolism ;	IPR001106 [Aromatic amino acid lyase]
Nitab4.5_0012647g0010	AMP-dependent synthetase/ligase, AMP-binding, conserved site, AMP-binding enzyme C-terminal domain	6243.1	5307.3	4413.2	2206.4	2346.5	2162.9	2.37702	0.0270373	1.24915	up	2	Molecular Function:catalytic activity (GO:0003824),Biological Process:metabolic process (GO:0008152)	4-coumarate--CoA ligase	6.2.1.12	ko00130 Ubiquinone and other terpenoid-quinone biosynthesis ko00360 Phenylalanine metabolism ko00940 Phenylpropanoid biosynthesis ko01100 Metabolic pathways ko01110 Biosynthesis of secondary metabolites	Acyl-CoA synthetase (AMP-forming)/AMP-acid ligase II	IQ	Lipid transport and metabolism ; Secondary metabolites biosynthesis, transport and catabolism ;	IPR000873 [AMP-dependent synthetase/ligase] ; IPR025110[AMP-binding enzyme C-terminal domain]
Nitab4.5_0012660g0010	Fructose-bisphosphate aldolase, class-I, Aldolase-type TIM barrel	17915	17341.4	15989.7	12365.1	13154	12591.2	1.34468	0.0020827	0.427261	up	2	Molecular Function:fructose-bisphosphate aldolase activity (GO:0004332),Biological Process:glycolytic process (GO:0006096)	fructose-bisphosphate aldolase, class I	4.1.2.13	ko00010 Glycolysis / Gluconeogenesis ko00030 Pentose phosphate pathway ko00051 Fructose and mannose metabolism ko00710 Carbon fixation in photosynthetic organisms ko01100 Metabolic pathways ko01110 Biosynthesis of secondary metabolites ko01200 Carbon metabolism ko01230 Biosynthesis of amino acids	Fructose-bisphosphate aldolase class 1	G	Carbohydrate transport and metabolism ;	IPR000741 [Fructose-bisphosphate aldolase, class-I]
Nitab4.5_0012748g0020	DREPP family	3831.1	3741	3376.5	3291	2646.1	2695	1.26836	0.0364334	0.342963	up	2	Cellular Component:anchored component of plasma membrane (GO:0046658),Biological Process:cellular response to stimulus (GO:0051716)	--	--	--	--	--	--	IPR008469 [DREPP family]
Nitab4.5_0012974g0030	UDP-glucuronosyl/UDP-glucosyltransferase	3576.7	3294.4	3513	1887.7	2447.8	2088.9	1.61635	0.00203156	0.692743	up	1	Biological Process:metabolic process (GO:0008152)	--	--	--	--	--	--	IPR002213 [UDP-glucuronosyl/UDP-glucosyltransferase]
Nitab4.5_0013045g0020	Phospholipase D, plant, Phospholipase D/Transphosphatidylase, C2 domain, Phospholipase D family, Phospholipase D, C-terminal	867.7	808.7	710	553.2	564.3	488.8	1.48565	0.00732197	0.571095	up	2	Molecular Function:catalytic activity (GO:0003824),Molecular Function:protein binding (GO:0005515)	phospholipase D1/2	3.1.4.4	ko00564 Glycerophospholipid metabolism ko00565 Ether lipid metabolism ko01100 Metabolic pathways ko01110 Biosynthesis of secondary metabolites ko04144 Endocytosis	Phosphatidylserine/phosphatidylglycerophosphate/cardiolipin synthase or related enzyme	I	Lipid transport and metabolism ;	IPR000008 [C2 domain] ; IPR001736[Phospholipase D/Transphosphatidylase] ; IPR015679[Phospholipase D family] ; IPR024632[Phospholipase D, C-terminal] ; IPR025202[Phospholipase D-like domain]
Nitab4.5_0013063g0020	Aldehyde/histidinol dehydrogenase, Aldehyde dehydrogenase, conserved site, Aldehyde dehydrogenase, C-terminal, Succinate semialdehyde dehydrogenase, Aldehyde dehydrogenase domain, Aldehyde dehydrogenase, N-terminal	365.7	325.3	344.5	282.4	259	248.6	1.31076	0.00597874	0.390403	up	3	Biological Process:metabolic process (GO:0008152),Molecular Function:oxidoreductase activity (GO:0016491),Biological Process:oxidation-reduction process (GO:0055114)	succinate-semialdehyde dehydrogenase, mitochondrial	1.2.1.24	ko00250 Alanine, aspartate and glutamate metabolism ko00650 Butanoate metabolism ko01100 Metabolic pathways	Acyl-CoA reductase or other NAD-dependent aldehyde dehydrogenase	C	Energy production and conversion ;	IPR015590 [Aldehyde dehydrogenase domain]
Nitab4.5_0013106g0010	Longin-like domain, AP complex, mu/sigma subunit, Embryo-specific 3, Lipase/lipooxygenase, PLAT/LH2	421.4	472.4	352.2	288.8	309.5	312.9	1.36743	0.0351286	0.451464	up	--	--	--	--	--	--	--	--	IPR010417 [Embryo-specific ATS3]
Nitab4.5_0013186g0010	Domain of unknown function DUF3700	815.6	859.7	699.9	633.7	643.7	608	1.25979	0.0287231	0.333178	up	--	--	--	--	--	Asparagine synthetase B (glutamine-hydrolyzing)	E	Amino acid transport and metabolism ;	IPR024286 [Domain of unknown function DUF3700]
Nitab4.5_0013195g0010	Cytochrome P450, E-class, group I, Cytochrome P450	294.6	295.7	198.2	97.4	95.2	96	2.73216	0.0355728	1.45004	up	3	Molecular Function:iron ion binding (GO:0005506),Molecular Function:heme binding (GO:0020037),Biological Process:oxidation-reduction process (GO:0055114)	fatty acid omega-hydroxylase	1.14.-.-	ko00073 Cutin, suberine and wax biosynthesis	Cytochrome P450	QV	Secondary metabolites biosynthesis, transport and catabolism ; Defense mechanisms ;	IPR001128 [Cytochrome P450] ; IPR002401[Cytochrome P450, E-class, group I]
Nitab4.5_0013275g0020	Isochorismatase-like	469.3	437	363.3	305.5	293	282.5	1.44109	0.0156071	0.52716	up	2	Molecular Function:catalytic activity (GO:0003824),Biological Process:metabolic process (GO:0008152)	--	--	--	Nicotinamidase-related amidase	HR	Coenzyme transport and metabolism ; General function prediction only ;	IPR000868 [Isochorismatase-like]
Nitab4.5_0013452g0010	Extracellular solute-binding protein, family 3, Ionotropic glutamate receptor, Ionotropic glutamate receptor, plant, Extracellular ligand-binding receptor, Periplasmic binding protein-like I	1455.2	1437.5	1546.4	1316.3	1139.9	1065	1.26068	0.0200936	0.3342	up	2	Molecular Function:ionotropic glutamate receptor activity (GO:0004970),Cellular Component:membrane (GO:0016020)	glutamate receptor, ionotropic, plant	--	--	ABC-type amino acid transport/signal transduction system, periplasmic component/domain	ET	Amino acid transport and metabolism ; Signal transduction mechanisms ;	IPR001320 [Ionotropic glutamate receptor] ; IPR001638[Solute-binding protein family 3/N-terminal domain of MltF] ; IPR001828[Receptor, ligand binding region]
Nitab4.5_0013610g0010	Pyrophosphate-dependent phosphofructokinase TP0108, Phosphofructokinase domain, Phosphofructokinase	652.6	608.1	604.2	496.4	434.9	432.5	1.36743	0.00303716	0.451466	up	3	Molecular Function:6-phosphofructokinase activity (GO:0003872),Biological Process:fructose 6-phosphate metabolic process (GO:0006002),Biological Process:glycolytic process (GO:0006096)	6-phosphofructokinase 1	2.7.1.11	ko00010 Glycolysis / Gluconeogenesis ko00030 Pentose phosphate pathway ko00051 Fructose and mannose metabolism ko00052 Galactose metabolism ko01100 Metabolic pathways ko01110 Biosynthesis of secondary metabolites ko01200 Carbon metabolism ko01230 Biosynthesis of amino acids ko03018 RNA degradation	6-phosphofructokinase	G	Carbohydrate transport and metabolism ;	IPR000023 [Phosphofructokinase domain] ; IPR022953[ATP-dependent 6-phosphofructokinase]
Nitab4.5_0014089g0010	P-loop containing nucleoside triphosphate hydrolase, ABC-2 type transporter, ABC transporter-like, AAA+ ATPase domain, Plant PDR ABC transporter associated	688.8	557.4	525.4	325.1	298.8	261.3	2.00136	0.0051828	1.00098	up	3	Molecular Function:ATP binding (GO:0005524),Cellular Component:membrane (GO:0016020),Molecular Function:ATPase activity (GO:0016887)	--	--	--	Forkhead associated (FHA) domain, binds pSer, pThr, pTyr	T	Signal transduction mechanisms ;	IPR003439 [ABC transporter-like] ; IPR003593[AAA+ ATPase domain] ; IPR013525[ABC-2 type transporter] ; IPR013581[Plant PDR ABC transporter associated]
Nitab4.5_0014110g0010	Chalcone/stilbene synthase, active site, Thiolase-like, Thiolase-like, subgroup, Chalcone/stilbene synthase, C-terminal, Chalcone/stilbene synthase, N-terminal, Polyketide synthase, type III	531.5	471	592.1	286.9	376.4	334.7	1.5978	0.0102331	0.676083	up	--	--	chalcone synthase	2.3.1.74	ko00941 Flavonoid biosynthesis ko01100 Metabolic pathways ko01110 Biosynthesis of secondary metabolites ko04712 Circadian rhythm - plant	Predicted naringenin-chalcone synthase	Q	Secondary metabolites biosynthesis, transport and catabolism ;	IPR001099 [Chalcone/stilbene synthase, N-terminal] ; IPR012328[Chalcone/stilbene synthase, C-terminal]
Nitab4.5_0014185g0010	Plastid lipid-associated protein/fibrillin conserved domain	1593.9	1571.2	1349.9	1152.4	911.5	977.5	1.48451	0.00975763	0.56999	up	--	--	--	--	--	--	--	--	IPR006843 [Plastid lipid-associated protein/fibrillin conserved domain]
Nitab4.5_0014561g0010	Winged helix-turn-helix DNA-binding domain, O-methyltransferase, family 2, Caffeate O-methyltransferase (COMT) family, Plant methyltransferase dimerisation	311	294.8	277.9	205.4	230.2	209.9	1.36902	0.00290031	0.45314	up	3	Molecular Function:methyltransferase activity (GO:0008168),Molecular Function:O-methyltransferase activity (GO:0008171),Molecular Function:protein dimerization activity (GO:0046983)	--	--	--	Ubiquinone/menaquinone biosynthesis C-methylase UbiE	H	Coenzyme transport and metabolism ;	IPR001077 [O-methyltransferase, family 2] ; IPR012967[Plant methyltransferase dimerisation] ; IPR016461[O-methyltransferase COMT-type]
Nitab4.5_0015089g0010	UDP-glucuronosyl/UDP-glucosyltransferase	907.4	807.9	902.6	378.3	493.6	397.5	2.06231	0.000734956	1.04426	up	1	Biological Process:metabolic process (GO:0008152)	--	--	--	--	--	--	IPR002213 [UDP-glucuronosyl/UDP-glucosyltransferase]
Nitab4.5_0015240g0010	Terpene synthase, N-terminal domain, Terpenoid synthase, Terpenoid cyclases/protein prenyltransferase alpha-alpha toroid, Terpene synthase, metal-binding domain	434.6	432.1	414.4	293.1	301.6	286	1.45464	6.82372e-05	0.540661	up	4	Molecular Function:magnesium ion binding (GO:0000287),Biological Process:metabolic process (GO:0008152),Molecular Function:terpene synthase activity (GO:0010333),Molecular Function:lyase activity (GO:0016829)	beta-phellandrene synthase (neryl-diphosphate-cyclizing)	4.2.3.51	--	--	--	--	IPR001906 [Terpene synthase, N-terminal domain] ; IPR005630[Terpene synthase, metal-binding domain]
Nitab4.5_0015407g0010	Cytochrome P450, E-class, group IV, Cytochrome P450	247.9	210.3	282.2	186.7	157.8	158	1.47343	0.0256615	0.559181	up	4	Molecular Function:monooxygenase activity (GO:0004497),Molecular Function:iron ion binding (GO:0005506),Molecular Function:heme binding (GO:0020037),Biological Process:oxidation-reduction process (GO:0055114)	hydroperoxide lyase	4.1.2.-	ko00592 alpha-Linolenic acid metabolism ko01110 Biosynthesis of secondary metabolites	Cytochrome P450	QV	Secondary metabolites biosynthesis, transport and catabolism ; Defense mechanisms ;	IPR001128 [Cytochrome P450] ; IPR002403[Cytochrome P450, E-class, group IV]
Nitab4.5_0015741g0010		22520.3	27496.1	23444.5	19206.9	16662	16579.5	1.40063	0.0162392	0.486078	up	--	--	--	--	--	--	--	--	--
Nitab4.5_0016563g0010	LysM domain	185.2	160.6	180.7	141.8	152.3	137	1.22129	0.0225584	0.288411	up	--	--	--	--	--	Peptidoglycan-binding (PGRP) domain of peptidoglycan hydrolases	M	Cell wall/membrane/envelope biogenesis ;	IPR018392 [LysM domain]
Nitab4.5_0016738g0010	Protein phosphatase 2C (PP2C)-like domain, Protein phosphatase 2C	463.5	489.7	475	318.8	323.3	307.8	1.50353	5.63221e-05	0.58835	up	3	Molecular Function:catalytic activity (GO:0003824),Molecular Function:protein serine/threonine phosphatase activity (GO:0004722),Biological Process:protein dephosphorylation (GO:0006470)	protein phosphatase 1L	3.1.3.16	--	Serine/threonine protein phosphatase PrpC	T	Signal transduction mechanisms ;	IPR001932 [PPM-type phosphatase domain] ; IPR015655[Protein phosphatase 2C family]
Nitab4.5_0016920g0010	Galactose mutarotase-like domain, Glucose-6-phosphate 1-epimerase, Aldose 1-/Glucose-6-phosphate 1-epimerase, Glycoside hydrolase-type carbohydrate-binding, subgroup	363.8	402.3	315.5	285.6	251.6	168.4	1.53288	0.0432464	0.616245	up	2	Biological Process:carbohydrate metabolic process (GO:0005975),Molecular Function:isomerase activity (GO:0016853)	glucose-6-phosphate 1-epimerase	5.1.3.15	ko00010 Glycolysis / Gluconeogenesis ko01100 Metabolic pathways ko01110 Biosynthesis of secondary metabolites	D-hexose-6-phosphate mutarotase	G	Carbohydrate transport and metabolism ;	IPR008183 [Aldose 1-/Glucose-6-phosphate 1-epimerase]
Nitab4.5_0017865g0020	Fructose-1,6-bisphosphatase, Fructose-1,6-bisphosphatase class 1/Sedoheputulose-1,7-bisphosphatase	425.1	365.6	396.2	348.9	327.4	306.3	1.20792	0.0321759	0.272522	up	3	Biological Process:carbohydrate metabolic process (GO:0005975),Molecular Function:phosphatase activity (GO:0016791),Molecular Function:fructose 1,6-bisphosphate 1-phosphatase activity (GO:0042132)	fructose-1,6-bisphosphatase I	3.1.3.11	ko00010 Glycolysis / Gluconeogenesis ko00030 Pentose phosphate pathway ko00051 Fructose and mannose metabolism ko00710 Carbon fixation in photosynthetic organisms ko01100 Metabolic pathways ko01110 Biosynthesis of secondary metabolites ko01200 Carbon metabolism	Fructose-1,6-bisphosphatase	G	Carbohydrate transport and metabolism ;	IPR000146 [Fructose-1,6-bisphosphatase class 1] ; IPR028343[Fructose-1,6-bisphosphatase] ; IPR033391[Fructose-1-6-bisphosphatase class I, N-terminal]
Nitab4.5_0018927g0010	Chloramphenicol acetyltransferase-like domain, Transferase	2165.2	1885.2	1467.4	933	938.3	841.8	2.03376	0.0411409	1.02415	up	--	--	shikimate O-hydroxycinnamoyltransferase	2.3.1.133	ko00940 Phenylpropanoid biosynthesis ko00941 Flavonoid biosynthesis ko00945 Stilbenoid, diarylheptanoid and gingerol biosynthesis ko01100 Metabolic pathways ko01110 Biosynthesis of secondary metabolites	--	--	--	IPR003480 [Transferase]
Nitab4.5_0018960g0010	Barwin, RlpA-like double-psi beta-barrel domain, Barwin-like endoglucanase	4218.6	5163.6	3004	1427.7	1437.4	1375.8	2.92065	0.049002	1.54629	up	2	Biological Process:defense response to bacterium (GO:0042742),Biological Process:defense response to fungus (GO:0050832)	--	--	--	--	--	--	IPR001153 [Barwin domain]
Nitab4.5_0019070g0010	GroES (chaperonin 10)-like, Alcohol dehydrogenase superfamily, zinc-type	3950.9	4107.8	3555.5	3001.8	3010.3	2837.1	1.31246	0.00606421	0.392271	up	--	--	2-alkenal reductase (NADP+)	1.3.1.102	--	NADPH-dependent curcumin reductase CurA	QR	Secondary metabolites biosynthesis, transport and catabolism ; General function prediction only ;	--
Nitab4.5_0021451g0010	O-methyltransferase, family 2	1890.1	1617.1	1510.1	998.5	1000.6	919.4	1.71914	0.00383939	0.781684	up	2	Molecular Function:methyltransferase activity (GO:0008168),Molecular Function:O-methyltransferase activity (GO:0008171)	--	--	--	Ubiquinone/menaquinone biosynthesis C-methylase UbiE	H	Coenzyme transport and metabolism ;	IPR001077 [O-methyltransferase, family 2] ; IPR016461[O-methyltransferase COMT-type]
Nitab4.5_0026053g0010	Rudiment single hybrid motif, ATP-grasp fold, subdomain 2, ATP-grasp fold, Biotin carboxylation domain, Carbamoyl-phosphate synthetase large subunit-like, ATP-binding domain, ATP-grasp fold, subdomain 1, Biotin carboxylase, C-terminal	226.7	198.2	196.1	159	178.9	159	1.24975	0.0253778	0.321638	up	3	Molecular Function:biotin carboxylase activity (GO:0004075),Molecular Function:ATP binding (GO:0005524),Molecular Function:metal ion binding (GO:0046872)	3-methylcrotonyl-CoA carboxylase alpha subunit	6.4.1.4	ko00280 Valine, leucine and isoleucine degradation ko01100 Metabolic pathways	Acetyl/propionyl-CoA carboxylase, alpha subunit	I	Lipid transport and metabolism ;	IPR005479 [Carbamoyl-phosphate synthetase large subunit-like, ATP-binding domain] ; IPR005482[Biotin carboxylase, C-terminal] ; IPR011761[ATP-grasp fold] ; IPR011764[Biotin carboxylation domain]
Nitab4.5_0027601g0010	UDP-glucuronosyl/UDP-glucosyltransferase	896.9	853	721.7	679.1	542.6	561.5	1.38605	0.0276387	0.470977	up	1	Biological Process:metabolic process (GO:0008152)	--	--	--	UDP:flavonoid glycosyltransferase YjiC, YdhE family	G	Carbohydrate transport and metabolism ;	IPR002213 [UDP-glucuronosyl/UDP-glucosyltransferase]
Nitab4.5_0028193g0010	Terpene synthase, metal-binding domain, Terpenoid synthase, Terpene synthase, N-terminal domain, Terpenoid cyclases/protein prenyltransferase alpha-alpha toroid	4873.7	4510.6	4008	2730.7	3010.3	3039.3	1.52527	0.0046738	0.609062	up	4	Molecular Function:magnesium ion binding (GO:0000287),Biological Process:metabolic process (GO:0008152),Molecular Function:terpene synthase activity (GO:0010333),Molecular Function:lyase activity (GO:0016829)	--	--	--	--	--	--	IPR001906 [Terpene synthase, N-terminal domain] ; IPR005630[Terpene synthase, metal-binding domain]
Nitab4.5_0000001g0380	GUCT, P-loop containing nucleoside triphosphate hydrolase, Helicase, superfamily 1/2, ATP-binding domain, Helicase, C-terminal, DNA/RNA helicase, DEAD/DEAH box type, N-terminal, RNA helicase, DEAD-box type, Q motif	1550.7	1649.6	2331.3	2606.4	2890.7	2876.9	0.660568	0.0225018	-0.59822	down	5	Molecular Function:nucleic acid binding (GO:0003676),Molecular Function:RNA binding (GO:0003723),Molecular Function:helicase activity (GO:0004386),Molecular Function:ATP binding (GO:0005524),Cellular Component:nucleus (GO:0005634)	--	--	--	Superfamily II DNA and RNA helicase	L	Replication, recombination and repair ;	IPR001650 [Helicase, C-terminal] ; IPR011545[DEAD/DEAH box helicase domain] ; IPR012562[GUCT] ; IPR014001[Helicase superfamily 1/2, ATP-binding domain] ; IPR014014[RNA helicase, DEAD-box type, Q motif]
Nitab4.5_0000003g0030	DnaJ domain, HSP40/DnaJ peptide-binding, DnaJ domain, conserved site, Chaperone DnaJ, C-terminal	59	62.8	68.4	69.8	81.9	76.7	0.83275	0.0456361	-0.264045	down	--	--	DnaJ homolog subfamily B member 4	--	--	DnaJ-class molecular chaperone with C-terminal Zn finger domain	O	Posttranslational modification, protein turnover, chaperones ;	IPR001623 [DnaJ domain] ; IPR002939[Chaperone DnaJ, C-terminal]
Nitab4.5_0000003g0550	Protein of unknown function DUF3506	2468.3	2507.3	2761.5	3363.7	3375.4	3309.5	0.769968	0.00121374	-0.37713	down	--	--	--	--	--	--	--	--	IPR021894 [Domain of unknown function DUF3506]
Nitab4.5_0000004g0190	Aspartate/glutamate/uridylate kinase, Uridylate kinase, bacteria	219.5	226	307.4	372.7	402.1	389.3	0.646766	0.00972445	-0.628685	down	--	--	uridylate kinase	2.7.4.22	ko00240 Pyrimidine metabolism ko01100 Metabolic pathways	Uridylate kinase	F	Nucleotide transport and metabolism ;	IPR001048 [Aspartate/glutamate/uridylate kinase]
Nitab4.5_0000007g0290	DNA-directed RNA polymerase, subunit 2, domain 6, DNA-directed RNA polymerase, subunit 2, RNA polymerase Rpb2, OB-fold	353.1	356	409	469.4	578.3	588.4	0.683393	0.0149625	-0.549212	down	3	Molecular Function:DNA binding (GO:0003677),Molecular Function:DNA-directed 5'-3' RNA polymerase activity (GO:0003899),Molecular Function:ribonucleoside binding (GO:0032549)	DNA-directed RNA polymerase subunit beta	2.7.7.6	ko00230 Purine metabolism ko00240 Pyrimidine metabolism ko01100 Metabolic pathways ko03020 RNA polymerase	DNA-directed RNA polymerase, beta subunit/140 kD subunit	K	Transcription ;	IPR007120 [DNA-directed RNA polymerase, subunit 2, domain 6] ; IPR015712[DNA-directed RNA polymerase, subunit 2]
Nitab4.5_0000013g0110	Ribosomal protein L6, Ribosomal protein L6, alpha-beta domain, Ribosomal protein L6, conserved site-2	1710.7	1625.3	1822.6	2195.3	2040.4	2106.9	0.813326	0.00556753	-0.298095	down	4	Molecular Function:structural constituent of ribosome (GO:0003735),Cellular Component:ribosome (GO:0005840),Biological Process:translation (GO:0006412),Molecular Function:rRNA binding (GO:0019843)	large subunit ribosomal protein L9e	--	ko03010 Ribosome	Ribosomal protein L6P/L9E	J	Translation, ribosomal structure and biogenesis ;	IPR000702 [Ribosomal protein L6] ; IPR020040[Ribosomal protein L6, alpha-beta domain]
Nitab4.5_0000020g0430	Ubiquitin-conjugating enzyme/RWD-like, Ubiquitin-conjugating enzyme, E2	554.1	423.4	532.1	638	652.1	737.8	0.744415	0.0276538	-0.42582	down	--	--	ubiquitin-conjugating enzyme E2 variant	--		--	--	--	IPR000608 [Ubiquitin-conjugating enzyme E2]
Nitab4.5_0000021g0100	Nascent polypeptide-associated complex subunit alpha, Nascent polypeptide-associated complex NAC domain	2676.4	2568.4	3190.6	3463.9	3745.5	3685.6	0.774245	0.0175326	-0.369138	down	--	--	nascent polypeptide-associated complex subunit alpha	--	--	--	--	--	IPR002715 [Nascent polypeptide-associated complex NAC domain] ; IPR016641[Nascent polypeptide-associated complex subunit alpha]
Nitab4.5_0000025g0080	Plastid lipid-associated protein/fibrillin conserved domain	2591.4	2665.4	2962.7	4181.2	3544.8	3608.6	0.725169	0.011023	-0.463611	down	--	--	--	--	--	--	--	--	IPR006843 [Plastid lipid-associated protein/fibrillin conserved domain]
Nitab4.5_0000027g0560	GroEL-like apical domain, Chaperonin Cpn60, GroEL-like equatorial domain, Chaperonin Cpn60, conserved site, Chaperonin Cpn60/TCP-1	127.8	131.3	187.5	217.6	204.8	218.3	0.69705	0.0310226	-0.520666	down	3	Molecular Function:ATP binding (GO:0005524),Cellular Component:cytoplasm (GO:0005737),Biological Process:protein refolding (GO:0042026)	chaperonin GroEL	--	ko03018 RNA degradation	Chaperonin GroEL (HSP60 family)	O	Posttranslational modification, protein turnover, chaperones ;	IPR001844 [Chaperonin Cpn60] ; IPR002423[Chaperonin Cpn60/TCP-1 family]
Nitab4.5_0000028g0390	Ribosomal protein L30, N-terminal, Ribosomal protein L30, ferredoxin-like fold domain, Ribosomal protein L7, eukaryotic, Ribosomal protein L30, conserved site	1968.6	1941	2087.6	2228.8	2536.2	2449	0.831328	0.01641	-0.26651	down	--	--	large subunit ribosomal protein L7e	--	ko03010 Ribosome	Ribosomal protein L30/L7E	J	Translation, ribosomal structure and biogenesis ;	IPR012988 [Ribosomal protein L30, N-terminal] ; IPR016082[Ribosomal protein L30, ferredoxin-like fold domain]
Nitab4.5_0000037g0180	Xyloglucan endotransglucosylase/hydrolase, Xyloglucan endo-transglycosylase, C-terminal, Glycoside hydrolase, family 16, Concanavalin A-like lectin/glucanase, subgroup, Glycoside hydrolase, family 16, active site, Concanavalin A-like lectin/glucanases superfamily	1101.8	1078.8	1002.8	1367	1361.5	1348.4	0.780838	0.000609719	-0.356904	down	5	Cellular Component:cell wall (GO:0005618),Biological Process:carbohydrate metabolic process (GO:0005975),Biological Process:cellular glucan metabolic process (GO:0006073),Molecular Function:xyloglucan:xyloglucosyl transferase activity (GO:0016762),Cellular Component:apoplast (GO:0048046)	xyloglucan:xyloglucosyl transferase	2.4.1.207	--	Beta-glucanase, GH16 family	G	Carbohydrate transport and metabolism ;	IPR000757 [Glycoside hydrolase family 16] ; IPR010713[Xyloglucan endo-transglycosylase, C-terminal]
Nitab4.5_0000041g0010	Ribosomal protein L22e	3044.2	3083.3	3124.6	3927.6	4043.1	4224	0.758698	0.000390786	-0.398402	down	4	Molecular Function:structural constituent of ribosome (GO:0003735),Cellular Component:intracellular (GO:0005622),Cellular Component:ribosome (GO:0005840),Biological Process:translation (GO:0006412)	large subunit ribosomal protein L22e	--	ko03010 Ribosome	--	--	--	IPR002671 [Ribosomal protein L22e]
Nitab4.5_0000049g0180	Pentatricopeptide repeat, Tetratricopeptide-like helical	1296.7	1698.5	1704.3	1901.3	2165.5	2279.4	0.740522	0.0351643	-0.433386	down	--	--	--	--	--	--	--	--	IPR002885 [Pentatricopeptide repeat] ; IPR033443[Pentacotripeptide-repeat region of PROPR]
Nitab4.5_0000052g0070	GTP binding domain, GTP-binding protein, ribosome biogenesis, YsxC, P-loop containing nucleoside triphosphate hydrolase	786.4	782.3	1041.9	1105.6	1220.6	1164	0.74798	0.0333716	-0.418928	down	1	Molecular Function:GTP binding (GO:0005525)	GTP-binding protein	--	--	GTP-binding protein EngB required for normal cell division	D	Cell cycle control, cell division, chromosome partitioning ;	IPR006073 [GTP binding domain] ; IPR030393[EngB-type guanine nucleotide-binding (G) domain]
Nitab4.5_0000054g0010	GRAM domain	2040.2	1979	1898	2295.2	2332.1	2811.8	0.795419	0.0415735	-0.330213	down	--	--	--	--	--	--	--	--	IPR004182 [GRAM domain]
Nitab4.5_0000058g0120	Ferritin, conserved site, Ferritin- like diiron domain, Ferritin-like superfamily, Ferritin, Ferritin-related, Ferritin/DPS protein domain	2975	2989	3537.9	7282.2	5549.2	5102	0.529844	0.0151982	-0.916361	down	3	Biological Process:iron ion transport (GO:0006826),Biological Process:cellular iron ion homeostasis (GO:0006879),Molecular Function:ferric iron binding (GO:0008199)	ferritin heavy chain	1.16.3.2		Ferritin	P	Inorganic ion transport and metabolism ;	IPR001519 [Ferritin] ; IPR008331[Ferritin/DPS protein domain] ; IPR009040[Ferritin-like diiron domain]
Nitab4.5_0000065g0020	Ribosomal RNA large subunit methyltransferase RlmN/Cfr, Dual-specificity RNA methyltransferase RlmN, Radical SAM, Aldolase-type TIM barrel	461.6	466.4	548.3	601.8	695.9	648.6	0.758516	0.0160499	-0.398748	down	5	Molecular Function:catalytic activity (GO:0003824),Cellular Component:cytoplasm (GO:0005737),Biological Process:rRNA processing (GO:0006364),Molecular Function:RNA methyltransferase activity (GO:0008173),Molecular Function:iron-sulfur cluster binding (GO:0051536)	23S rRNA (adenine2503-C2)-methyltransferase	2.1.1.192	--	Adenine C2-methylase RlmN of 23S rRNA A2503 and tRNA A37	J	Translation, ribosomal structure and biogenesis ;	IPR004383 [Ribosomal RNA large subunit methyltransferase RlmN/Cfr] ; IPR007197[Radical SAM]
Nitab4.5_0000068g0440	Tetrapyrrole biosynthesis, uroporphyrinogen III synthase	85.7	89	107	120.3	120.1	109.6	0.804857	0.0386186	-0.313195	down	2	Molecular Function:uroporphyrinogen-III synthase activity (GO:0004852),Biological Process:tetrapyrrole biosynthetic process (GO:0033014)	uroporphyrinogen-III synthase	4.2.1.75	ko00860 Porphyrin and chlorophyll metabolism ko01100 Metabolic pathways ko01110 Biosynthesis of secondary metabolites	Uroporphyrinogen-III synthase	H	Coenzyme transport and metabolism ;	IPR003754 [Tetrapyrrole biosynthesis, uroporphyrinogen III synthase]
Nitab4.5_0000069g0500	Ribosomal protein S27e, Zinc-binding ribosomal protein, Ribosomal protein S27e, zinc-binding domain	323.1	364	328.3	405.4	469.1	559.9	0.707892	0.040144	-0.498399	down	4	Molecular Function:structural constituent of ribosome (GO:0003735),Cellular Component:intracellular (GO:0005622),Cellular Component:ribosome (GO:0005840),Biological Process:translation (GO:0006412)	small subunit ribosomal protein S27e	--	ko03010 Ribosome	Ribosomal protein S27E	J	Translation, ribosomal structure and biogenesis ;	IPR000592 [Ribosomal protein S27e]
Nitab4.5_0000071g0190	Manganese/iron superoxide dismutase, C-terminal, Manganese/iron superoxide dismutase, Manganese/iron superoxide dismutase, N-terminal, Manganese/iron superoxide dismutase, binding site	84.5	80.5	97.8	107.5	124.2	124.7	0.737374	0.0154494	-0.439532	down	4	Molecular Function:superoxide dismutase activity (GO:0004784),Biological Process:superoxide metabolic process (GO:0006801),Molecular Function:metal ion binding (GO:0046872),Biological Process:oxidation-reduction process (GO:0055114)	superoxide dismutase, Fe-Mn family	1.15.1.1	ko04146 Peroxisome	Superoxide dismutase	P	Inorganic ion transport and metabolism ;	IPR001189 [Manganese/iron superoxide dismutase] ; IPR019831[Manganese/iron superoxide dismutase, N-terminal] ; IPR019832[Manganese/iron superoxide dismutase, C-terminal]
Nitab4.5_0000072g0530	Phosphate-induced protein 1	703.5	742.2	681.6	916.5	1039.5	1046.6	0.708486	0.00311345	-0.497189	down	--	--	--	--	--	--	--	--	IPR006766 [Phosphate-induced protein 1]
Nitab4.5_0000072g0600	Pectinesterase inhibitor domain	3043.3	2994.7	3293.6	4914.3	5615.2	5629.3	0.577493	0.000852527	-0.792124	down	1	Molecular Function:enzyme inhibitor activity (GO:0004857)	--	--	--	--	--	--	IPR006501 [Pectinesterase inhibitor domain]
Nitab4.5_0000076g0240	Beta-grasp domain, Domain of unknown function DUF933, Conserved hypothetical protein CHP00092, TGS-like, GTP binding domain, P-loop containing nucleoside triphosphate hydrolase, TGS-like domain	7279.9	7242.5	7781.8	8583.8	9571.8	9652.3	0.802081	0.00887426	-0.318179	down	1	Molecular Function:GTP binding (GO:0005525)	obg-like ATPase 1	--	--	Ribosome-binding ATPase YchF, GTP1/OBG family	J	Translation, ribosomal structure and biogenesis ;	IPR006073 [GTP binding domain] ; IPR013029[Domain of unknown function DUF933] ; IPR031167[OBG-type guanine nucleotide-binding (G) domain]
Nitab4.5_0000078g0240	Zinc finger, CCHC-type, Nucleotide-binding, alpha-beta plait, RNA recognition motif domain	249.3	201.3	237.3	308.1	325.9	315.8	0.724258	0.00468137	-0.465425	down	2	Molecular Function:nucleic acid binding (GO:0003676),Molecular Function:zinc ion binding (GO:0008270)	heterogeneous nuclear ribonucleoprotein G	--	ko03040 Spliceosome	RNA recognition motif (RRM) domain	J	Translation, ribosomal structure and biogenesis ;	IPR000504 [RNA recognition motif domain] ; IPR001878[Zinc finger, CCHC-type]
Nitab4.5_0000087g0100	RmlC-like cupin domain, Domain of unknown function DUF861, cupin-3, RmlC-like jelly roll fold	527.4	500.4	535.7	777.8	584.3	729.3	0.747585	0.0408354	-0.41969	down	--	--	uncharacterized protein	--	--	Predicted enzyme of the cupin superfamily	R	General function prediction only ;	IPR008579 [Domain of unknown function DUF861, cupin-3]
Nitab4.5_0000095g0080	Amine oxidase	1847.1	1732.8	1908.4	2263.6	2279.6	2282.4	0.804076	0.0122325	-0.314597	down	2	Molecular Function:oxidoreductase activity (GO:0016491),Biological Process:oxidation-reduction process (GO:0055114)	--	--	ko00330 Arginine and proline metabolism ko00410 beta-Alanine metabolism	Monoamine oxidase	E	Amino acid transport and metabolism ;	IPR002937 [Amine oxidase]
Nitab4.5_0000097g0010	P-loop containing nucleoside triphosphate hydrolase, Small GTPase superfamily, Small GTP-binding protein domain, Small GTPase superfamily, Rab type, Small GTPase superfamily, Ras type, Small GTPase superfamily, Rho type, Ran GTPase	179.6	176.4	191.2	215.1	229.9	222.7	0.81953	0.00293015	-0.287132	down	2	Molecular Function:GTP binding (GO:0005525),Biological Process:small GTPase mediated signal transduction (GO:0007264)	Ras-related C3 botulinum toxin substrate 1	--	ko04145 Phagosome ko04933 AGE-RAGE signaling pathway in diabetic complications	GTPase SAR1 family domain	R	General function prediction only ;	IPR001806 [Small GTPase superfamily]
Nitab4.5_0000100g0030	DNA/RNA helicase, DEAD/DEAH box type, N-terminal, Helicase, superfamily 1/2, ATP-binding domain, RNA helicase, DEAD-box type, Q motif, P-loop containing nucleoside triphosphate hydrolase	380.3	432.1	494.2	615.2	633.8	561.1	0.721839	0.0131584	-0.470252	down	2	Molecular Function:nucleic acid binding (GO:0003676),Molecular Function:ATP binding (GO:0005524)	ATP-dependent RNA helicase DDX18/HAS1	3.6.4.13	--	Superfamily II DNA and RNA helicase	L	Replication, recombination and repair ;	IPR011545 [DEAD/DEAH box helicase domain] ; IPR014001[Helicase superfamily 1/2, ATP-binding domain] ; IPR014014[RNA helicase, DEAD-box type, Q motif]
Nitab4.5_0000100g0040	P-loop containing nucleoside triphosphate hydrolase, Helicase, C-terminal	1995.8	1965.5	2256.8	2385.5	2587.9	2585.3	0.822641	0.0173542	-0.281664	down	--	--	ATP-dependent RNA helicase DDX18/HAS1	3.6.4.13	--	Superfamily II DNA and RNA helicase	L	Replication, recombination and repair ;	IPR001650 [Helicase, C-terminal] ; IPR014001[Helicase superfamily 1/2, ATP-binding domain]
Nitab4.5_0000100g0270	Ribosomal protein L32e, Ribosomal protein L32e, conserved site	3387.1	3544.7	3579	4017.3	4563.4	4353.1	0.812661	0.00889986	-0.299274	down	4	Molecular Function:structural constituent of ribosome (GO:0003735),Cellular Component:intracellular (GO:0005622),Cellular Component:ribosome (GO:0005840),Biological Process:translation (GO:0006412)	large subunit ribosomal protein L32e	--	ko03010 Ribosome	Ribosomal protein L32E	J	Translation, ribosomal structure and biogenesis ;	IPR001515 [Ribosomal protein L32e]
Nitab4.5_0000102g0090	Anthranilate synthase component I, N-terminal, Anthranilate synthase component I - like, ADC synthase, Chorismate binding, C-terminal	277.2	251.9	321.5	390.5	370	423.6	0.718351	0.0122986	-0.477238	down	1	Biological Process:biosynthetic process (GO:0009058)	anthranilate synthase component I	4.1.3.27	ko00400 Phenylalanine, tyrosine and tryptophan biosynthesis ko01100 Metabolic pathways ko01110 Biosynthesis of secondary metabolites ko01230 Biosynthesis of amino acids	Anthranilate/para-aminobenzoate synthases component I	EH	Amino acid transport and metabolism ; Coenzyme transport and metabolism ;	IPR006805 [Anthranilate synthase component I, N-terminal] ; IPR015890[Chorismate-utilising enzyme, C-terminal] ; IPR019999[Anthranilate synthase component I-like]
Nitab4.5_0000102g0140	Thiamine biosynthesis protein ThiC, ThiC-associated domain	6545.6	6795.3	7696.2	9937.2	10039.1	9094.9	0.723641	0.00433581	-0.466655	down	2	Biological Process:thiamine biosynthetic process (GO:0009228),Molecular Function:iron-sulfur cluster binding (GO:0051536)	phosphomethylpyrimidine synthase	4.1.99.17	ko00730 Thiamine metabolism ko01100 Metabolic pathways	Thiamine biosynthesis protein ThiC	H	Coenzyme transport and metabolism ;	IPR002817 [Phosphomethylpyrimidine synthase] ; IPR025747[ThiC-associated domain]
Nitab4.5_0000103g0120	Transcriptional coactivator/pterin dehydratase	3583.2	3464.4	4294.9	4973.2	4647.8	4714.6	0.791212	0.0228921	-0.337864	down	2	Biological Process:tetrahydrobiopterin biosynthetic process (GO:0006729),Molecular Function:4-alpha-hydroxytetrahydrobiopterin dehydratase activity (GO:0008124)	--	--	--	Pterin-4a-carbinolamine dehydratase	H	Coenzyme transport and metabolism ;	IPR001533 [Transcriptional coactivator/pterin dehydratase]
Nitab4.5_0000103g0190	RNA recognition motif domain, Nucleotide-binding, alpha-beta plait	1138.8	1001.4	1197	1299.9	1347.6	1551.4	0.79478	0.0408679	-0.331373	down	1	Molecular Function:nucleic acid binding (GO:0003676)	polyadenylate-binding protein 2	--	ko03015 mRNA surveillance pathway	RNA recognition motif (RRM) domain	J	Translation, ribosomal structure and biogenesis ;	IPR000504 [RNA recognition motif domain]
Nitab4.5_0000106g0160	Ribosomal protein L11, N-terminal, Ribosomal protein L11, Ribosomal protein L11, C-terminal, Ribosomal protein L11, conserved site	9108.2	9721.7	9439	11186.9	11657.9	11929	0.812937	0.00149914	-0.298785	down	3	Molecular Function:structural constituent of ribosome (GO:0003735),Cellular Component:ribosome (GO:0005840),Biological Process:translation (GO:0006412)	large subunit ribosomal protein L12e	--	ko03010 Ribosome	Ribosomal protein L11	J	Translation, ribosomal structure and biogenesis ;	IPR000911 [Ribosomal protein L11/L12] ; IPR020783[Ribosomal protein L11, C-terminal] ; IPR020784[Ribosomal protein L11, N-terminal]
Nitab4.5_0000115g0060	Ribosomal protein S30Ae/sigma 54 modulation protein	4022.2	4418.7	4019.6	6068	4779.7	5146.6	0.779059	0.0439036	-0.360196	down	1	Biological Process:primary metabolic process (GO:0044238)	--	--	--	Ribosome-associated translation inhibitor RaiA	J	Translation, ribosomal structure and biogenesis ;	IPR003489 [Ribosomal protein S30Ae/sigma 54 modulation protein] ; IPR032528[Sigma 54 modulation/S30EA ribosomal protein, C-terminal]
Nitab4.5_0000116g0420	Ribosomal protein L18e/L15P, Ribosomal protein L18e	884.4	914.4	999	1189.2	1274.2	1229.6	0.757595	0.00210834	-0.4005	down	4	Molecular Function:structural constituent of ribosome (GO:0003735),Cellular Component:intracellular (GO:0005622),Cellular Component:ribosome (GO:0005840),Biological Process:translation (GO:0006412)	large subunit ribosomal protein L18e	--	ko03010 Ribosome	Ribosomal protein L18E	J	Translation, ribosomal structure and biogenesis ;	IPR000039 [Ribosomal protein L18e] ; IPR021131[Ribosomal protein L18e/L15P]
Nitab4.5_0000117g0150	Ribosomal protein L34	591.2	580.5	786.4	1294.7	1286.8	1543.1	0.474737	0.00255781	-1.0748	down	4	Molecular Function:structural constituent of ribosome (GO:0003735),Cellular Component:intracellular (GO:0005622),Cellular Component:ribosome (GO:0005840),Biological Process:translation (GO:0006412)	large subunit ribosomal protein L34	--	ko03010 Ribosome	Ribosomal protein L34	J	Translation, ribosomal structure and biogenesis ;	IPR000271 [Ribosomal protein L34]
Nitab4.5_0000119g0260	Proteasome, alpha-subunit, N-terminal domain, Proteasome A-type subunit, Proteasome, subunit alpha/beta	213.9	221.8	226.4	332	300.9	322.3	0.693153	0.000588197	-0.528754	down	5	Molecular Function:endopeptidase activity (GO:0004175),Molecular Function:threonine-type endopeptidase activity (GO:0004298),Cellular Component:proteasome core complex (GO:0005839),Biological Process:ubiquitin-dependent protein catabolic process (GO:0006511),Biological Process:proteolysis involved in cellular protein catabolic process (GO:0051603)	20S proteasome subunit alpha 3	3.4.25.1	ko03050 Proteasome	20S proteasome, alpha and beta subunits	O	Posttranslational modification, protein turnover, chaperones ;	IPR000426 [Proteasome alpha-subunit, N-terminal domain] ; IPR001353[Proteasome, subunit alpha/beta] ; IPR023332[Proteasome A-type subunit]
Nitab4.5_0000121g0040	Cobalamin (vitamin B12)-independent methionine synthase MetE, N-terminal, Methionine synthase, vitamin-B12 independent	5231.9	5395	5463.2	7991.2	7731.8	8077.7	0.676035	3.25618e-05	-0.564831	down	4	Molecular Function:5-methyltetrahydropteroyltriglutamate-homocysteine S-methyltransferase activity (GO:0003871),Molecular Function:zinc ion binding (GO:0008270),Biological Process:cellular amino acid biosynthetic process (GO:0008652),Biological Process:methionine biosynthetic process (GO:0009086)	5-methyltetrahydropteroyltriglutamate--homocysteine methyltransferase	2.1.1.14	ko00270 Cysteine and methionine metabolism ko00450 Selenocompound metabolism ko01100 Metabolic pathways ko01110 Biosynthesis of secondary metabolites ko01230 Biosynthesis of amino acids	Methionine synthase II (cobalamin-independent)	E	Amino acid transport and metabolism ;	IPR002629 [Cobalamin-independent methionine synthase MetE, C-terminal/archaeal] ; IPR013215[Cobalamin-independent methionine synthase MetE, N-terminal]
Nitab4.5_0000123g0170	Ferritin-like superfamily, Rubrerythrin, Magnesium-protoporphyrin IX monomethyl ester aerobic oxidative cyclase	13955.2	15941.7	17298	20564.9	19930.2	21227.8	0.764625	0.00963014	-0.387175	down	6	Biological Process:photosynthesis (GO:0015979),Biological Process:chlorophyll biosynthetic process (GO:0015995),Molecular Function:oxidoreductase activity (GO:0016491),Molecular Function:metal ion binding (GO:0046872),Molecular Function:magnesium-protoporphyrin IX monomethyl ester (oxidative) cyclase activity (GO:0048529),Biological Process:oxidation-reduction process (GO:0055114)	magnesium-protoporphyrin IX monomethyl ester (oxidative) cyclase	1.14.13.81	ko00860 Porphyrin and chlorophyll metabolism ko01100 Metabolic pathways ko01110 Biosynthesis of secondary metabolites	Rubrerythrin	P	Inorganic ion transport and metabolism ;	IPR003251 [Rubrerythrin] ; IPR008434[Magnesium-protoporphyrin IX monomethyl ester [oxidative] cyclase]
Nitab4.5_0000132g0090	Transcriptional activator, plants	2031.3	2141.3	2258.7	2985	3558.5	3357.1	0.649587	0.00303995	-0.622406	down	--	--	--	--	--	--	--	--	IPR007033 [RAB6-interacting golgin]
Nitab4.5_0000141g0010	Nucleic acid-binding, OB-fold, Translation elongation factor, IF5A, hypusine site, Ribosomal protein L2 domain 2, Translation elongation factor IF5A, Translation elongation factor, IF5A C-terminal, Translation protein SH3-like domain	6742.4	7059.4	7266.6	7909.3	9047.9	8619.2	0.823744	0.0146937	-0.279732	down	6	Molecular Function:RNA binding (GO:0003723),Molecular Function:translation elongation factor activity (GO:0003746),Biological Process:translational frameshifting (GO:0006452),Molecular Function:ribosome binding (GO:0043022),Biological Process:positive regulation of translational elongation (GO:0045901),Biological Process:positive regulation of translational termination (GO:0045905)	translation initiation factor 5A	--	--	Translation elongation factor P (EF-P)/translation initiation factor 5A (eIF-5A)	J	Translation, ribosomal structure and biogenesis ;	IPR001884 [Translation elongation factor IF5A] ; IPR020189[Translation elongation factor, IF5A C-terminal]
Nitab4.5_0000143g0120	Inositol monophosphatase, Inositol monophosphatase, conserved site, Inositol monophosphatase, metal-binding site	2733.2	2718	2814.9	3069.6	3422.6	3528.5	0.824902	0.0146105	-0.277705	down	3	Molecular Function:inositol monophosphate 1-phosphatase activity (GO:0008934),Biological Process:phosphatidylinositol phosphorylation (GO:0046854),Biological Process:inositol phosphate dephosphorylation (GO:0046855)	--	--	ko00053 Ascorbate and aldarate metabolism ko00562 Inositol phosphate metabolism ko01100 Metabolic pathways ko01110 Biosynthesis of secondary metabolites ko04070 Phosphatidylinositol signaling system	Archaeal fructose-1,6-bisphosphatase or related enzyme of inositol monophosphatase family	G	Carbohydrate transport and metabolism ;	IPR000760 [Inositol monophosphatase-like] ; IPR033942[Inositol monophosphatase]
Nitab4.5_0000143g0170		740.2	754	596.8	1299.7	1109.3	1450.3	0.541808	0.00599178	-0.884146	down	--	--	--	--	--	--	--	--	--
Nitab4.5_0000151g0270	Galactose-binding domain-like, Protein of unknown function DUF642	7509	8250.6	6941.1	11271	9018.7	10457	0.738313	0.0242336	-0.437695	down	--	--	--	--	--	--	--	--	IPR006946 [Domain of unknown function DUF642]
Nitab4.5_0000151g0350	Cupredoxin, Plastocyanin-like	832.6	859.9	810.8	1144.3	1067.4	1116.9	0.752058	0.000494052	-0.411084	down	1	Molecular Function:electron carrier activity (GO:0009055)	--	--	--	--	--	--	IPR003245 [Phytocyanin domain]
Nitab4.5_0000154g0100	GDP-fucose protein O-fucosyltransferase	154	168.6	164.7	211.8	276.4	296.9	0.620685	0.0188374	-0.688066	down	--	--	--	--	--	--	--	--	IPR019378 [GDP-fucose protein O-fucosyltransferase]
Nitab4.5_0000154g0320	UDP-glucose 6-dehydrogenase, eukaryotic type, 6-phosphogluconate dehydrogenase, C-terminal-like, UDP-glucose/GDP-mannose dehydrogenase, dimerisation, NAD(P)-binding domain, UDP-glucose/GDP-mannose dehydrogenase, C-terminal, UDP-glucose/GDP-mannose dehydrogenase, UDP-glucose/GDP-mannose dehydrogenase, N-terminal	348.5	449.4	420.3	472.2	536	522.8	0.795689	0.0433455	-0.329723	down	2	Molecular Function:NAD binding (GO:0051287),Biological Process:oxidation-reduction process (GO:0055114)	UDPglucose 6-dehydrogenase	1.1.1.22	ko00040 Pentose and glucuronate interconversions ko00053 Ascorbate and aldarate metabolism ko00520 Amino sugar and nucleotide sugar metabolism ko01100 Metabolic pathways	UDP-glucose 6-dehydrogenase	M	Cell wall/membrane/envelope biogenesis ;	IPR001732 [UDP-glucose/GDP-mannose dehydrogenase, N-terminal] ; IPR014026[UDP-glucose/GDP-mannose dehydrogenase, dimerisation] ; IPR014027[UDP-glucose/GDP-mannose dehydrogenase, C-terminal]
Nitab4.5_0000170g0050	Glycosyl transferase, family 1, Sucrose synthase, Sucrose synthase, plant/cyanobacteria	684.8	826.3	699.9	1136.6	1243.4	1218.4	0.61444	0.00111424	-0.702657	down	2	Biological Process:sucrose metabolic process (GO:0005985),Molecular Function:sucrose synthase activity (GO:0016157)	sucrose synthase	2.4.1.13	ko00500 Starch and sucrose metabolism ko01100 Metabolic pathways	Glycosyltransferase involved in cell wall bisynthesis	M	Cell wall/membrane/envelope biogenesis ;	IPR000368 [Sucrose synthase] ; IPR001296[Glycosyl transferase, family 1]
Nitab4.5_0000170g0460	KOW, Ribosomal protein L27e, conserved site, Ribosomal protein L27e, Translation protein SH3-like domain, Ribosomal protein L2 domain 2	770.4	860.4	877.6	1207.9	1273.5	1679.9	0.602792	0.0219419	-0.730267	down	4	Molecular Function:structural constituent of ribosome (GO:0003735),Cellular Component:intracellular (GO:0005622),Cellular Component:ribosome (GO:0005840),Biological Process:translation (GO:0006412)	large subunit ribosomal protein L27e	--	ko03010 Ribosome	--	--	--	IPR001141 [Ribosomal protein L27e] ; IPR005824[KOW]
Nitab4.5_0000173g0060	Ribosomal protein L36, Ribosomal protein S11, Ribosomal protein S11, bacterial-type	476	487.3	619.4	709.9	659.2	829.7	0.719802	0.0397904	-0.474329	down	3	Molecular Function:structural constituent of ribosome (GO:0003735),Cellular Component:ribosome (GO:0005840),Biological Process:translation (GO:0006412)	small subunit ribosomal protein S11	--	ko03010 Ribosome	Ribosomal protein S11	J	Translation, ribosomal structure and biogenesis ;	IPR001971 [Ribosomal protein S11]
Nitab4.5_0000173g0160	Pheophorbide a oxygenase, Rieske [2Fe-2S] iron-sulphur domain	440.4	375.4	422.5	577.3	486.3	538.3	0.77302	0.0207581	-0.371423	down	3	Molecular Function:chlorophyllide a oxygenase [overall] activity (GO:0010277),Molecular Function:oxidoreductase activity (GO:0016491),Biological Process:oxidation-reduction process (GO:0055114)	pheophorbide a oxygenase	1.14.15.17	ko00860 Porphyrin and chlorophyll metabolism ko01110 Biosynthesis of secondary metabolites	Phenylpropionate dioxygenase or related ring-hydroxylating dioxygenase, large terminal subunit	PR	Inorganic ion transport and metabolism ; General function prediction only ;	IPR013626 [Pheophorbide a oxygenase] ; IPR017941[Rieske [2Fe-2S] iron-sulphur domain]
Nitab4.5_0000175g0030	Leucine-rich repeat-containing N-terminal, type 2, Leucine-rich repeat	1028	1162.5	902.4	1404.8	1380.8	1431.1	0.733488	0.00805953	-0.447154	down	1	Molecular Function:protein binding (GO:0005515)	--	--	--	Leucine-rich repeat (LRR) protein	K	Transcription ;	IPR001611 [Leucine-rich repeat] ; IPR013210[Leucine-rich repeat-containing N-terminal, plant-type]
Nitab4.5_0000178g0060	Nrap protein	285	254.7	303.5	313.7	389.1	371	0.785249	0.0456015	-0.348779	down	--	--	U3 small nucleolar RNA-associated protein 22	--	ko03008 Ribosome biogenesis in eukaryotes	--	--	--	IPR005554 [Nrap protein]
Nitab4.5_0000188g0350	Transcriptional coactivator p15 (PC4), ssDNA-binding transcriptional regulator	244.1	224.3	226.4	249.4	295.4	289.1	0.833193	0.0418973	-0.263277	down	2	Molecular Function:DNA binding (GO:0003677),Molecular Function:transcription coactivator activity (GO:0003713)	--	--	--	--	--	--	IPR003173 [Transcriptional coactivator p15 (PC4)]
Nitab4.5_0000189g0250	NAD(P)-binding domain	1593.2	1394.6	1546.6	1989.7	1693.1	2004.9	0.797229	0.0310481	-0.326934	down	--	--	--	--	--	Uncharacterized conserved protein YbjT, contains NAD(P)-binding and DUF2867 domains	R	General function prediction only ;	IPR016040 [NAD(P)-binding domain]
Nitab4.5_0000195g0180	Uncharacterised protein family Ycf54	2614.7	2774.5	3204.9	3697.5	3780.7	4316.5	0.728641	0.015212	-0.45672	down	--	--	--	--	--	--	--	--	IPR019616 [Uncharacterised protein family Ycf54]
Nitab4.5_0000207g0190	Short-chain dehydrogenase/reductase SDR, Glucose/ribitol dehydrogenase, Light-dependent protochlorophyllide reductase, NAD(P)-binding domain	2039.5	2294.8	2576.1	3382.2	3816.9	3880	0.623733	0.0032261	-0.681	down	--	--	protochlorophyllide reductase	1.3.1.33	ko00860 Porphyrin and chlorophyll metabolism ko01100 Metabolic pathways ko01110 Biosynthesis of secondary metabolites	NAD(P)-dependent dehydrogenase, short-chain alcohol dehydrogenase family	IQR	Lipid transport and metabolism ; Secondary metabolites biosynthesis, transport and catabolism ; General function prediction only ;	IPR002347 [Short-chain dehydrogenase/reductase SDR]
Nitab4.5_0000212g0180	NAD(P)-binding domain, UDP-glucose/GDP-mannose dehydrogenase, UDP-glucose 6-dehydrogenase, eukaryotic type, UDP-glucose/GDP-mannose dehydrogenase, C-terminal, UDP-glucose/GDP-mannose dehydrogenase, N-terminal, UDP-glucose/GDP-mannose dehydrogenase, dimerisation, 6-phosphogluconate dehydrogenase, C-terminal-like	11724.5	12129.1	12587.2	14331.3	15119.8	15901.1	0.803507	0.00455334	-0.315618	down	2	Molecular Function:NAD binding (GO:0051287),Biological Process:oxidation-reduction process (GO:0055114)	UDPglucose 6-dehydrogenase	1.1.1.22	ko00040 Pentose and glucuronate interconversions ko00053 Ascorbate and aldarate metabolism ko00520 Amino sugar and nucleotide sugar metabolism ko01100 Metabolic pathways	UDP-glucose 6-dehydrogenase	M	Cell wall/membrane/envelope biogenesis ;	IPR001732 [UDP-glucose/GDP-mannose dehydrogenase, N-terminal] ; IPR014026[UDP-glucose/GDP-mannose dehydrogenase, dimerisation] ; IPR014027[UDP-glucose/GDP-mannose dehydrogenase, C-terminal]
Nitab4.5_0000212g0310	COBRA, plant	695.5	775.1	701.2	898.7	820.9	931.9	0.819084	0.0185518	-0.287917	down	3	Biological Process:cellulose microfibril organization (GO:0010215),Biological Process:cell growth (GO:0016049),Cellular Component:anchored component of membrane (GO:0031225)	--	--	--	--	--	--	IPR006918 [COBRA, plant]
Nitab4.5_0000212g0320	Proteasome component (PCI) domain, Eukaryotic translation initiation factor 3 subunit M	1899.9	1844	2189.8	2272.3	2659.5	2469.2	0.801743	0.0342366	-0.318788	down	1	Molecular Function:protein binding (GO:0005515)	translation initiation factor 3 subunit M	--	--	--	--	--	IPR000717 [Proteasome component (PCI) domain]
Nitab4.5_0000214g0150	C2 domain, Armadillo-type fold, Armadillo-like helical, Armadillo	4949.7	4729.9	5095.7	5867.3	5929.5	6178.1	0.821996	0.00170588	-0.282796	down	1	Molecular Function:protein binding (GO:0005515)	--	--	--	--	--	--	IPR000008 [C2 domain] ; IPR000225[Armadillo]
Nitab4.5_0000219g0030	Rab GDI protein, GDP dissociation inhibitor	1480.3	1567.7	1369.3	1833.3	1889.5	2058.9	0.764014	0.00688998	-0.388329	down	4	Molecular Function:GDP-dissociation inhibitor activity (GO:0005092),Molecular Function:Rab GDP-dissociation inhibitor activity (GO:0005093),Biological Process:small GTPase mediated signal transduction (GO:0007264),Biological Process:protein transport (GO:0015031)	Rab GDP dissociation inhibitor	--	--	--	--	--	IPR000806 [Rab GDI protein] ; IPR018203[GDP dissociation inhibitor]
Nitab4.5_0000222g0150	Pectinesterase, catalytic, Pectinesterase, active site, Pectin lyase fold/virulence factor, Pectin lyase fold	377	350.2	437.2	579	516.5	541.4	0.711345	0.00748361	-0.491379	down	3	Cellular Component:cell wall (GO:0005618),Molecular Function:pectinesterase activity (GO:0030599),Biological Process:cell wall modification (GO:0042545)	pectinesterase	3.1.1.11	ko00040 Pentose and glucuronate interconversions ko01100 Metabolic pathways	Pectin methylesterase and related acyl-CoA thioesterases	GI	Carbohydrate transport and metabolism ; Lipid transport and metabolism ;	IPR000070 [Pectinesterase, catalytic]
Nitab4.5_0000223g0320	Pectin lyase fold/virulence factor, Pectin lyase fold	388	471.2	478.5	587.5	560.6	513.9	0.804874	0.0402354	-0.313166	down	--	--	--	--	--	Polygalacturonase	G	Carbohydrate transport and metabolism ;	IPR024535 [Pectate lyase superfamily protein]
Nitab4.5_0000227g0160	U2 auxiliary factor small subunit, Zinc finger, CCCH-type, RNA recognition motif domain, eukaryote, Nucleotide-binding, alpha-beta plait, RNA recognition motif domain	166.6	153.7	164.9	211	250.6	222.9	0.708839	0.00587167	-0.496471	down	4	Molecular Function:nucleic acid binding (GO:0003676),Molecular Function:RNA binding (GO:0003723),Molecular Function:metal ion binding (GO:0046872),Cellular Component:U2AF (GO:0089701)	splicing factor U2AF 35 kDa subunit	--	ko03040 Spliceosome	--	--	--	IPR000504 [RNA recognition motif domain] ; IPR000571[Zinc finger, CCCH-type] ; IPR003954[RNA recognition motif domain, eukaryote] ; IPR009145[U2 auxiliary factor small subunit]
Nitab4.5_0000229g0030	Sieve element occlusion, N-terminal, Sieve element occlusion, C-terminal	5181.3	5559.2	5937.9	8032.5	7350.1	7911.6	0.715989	0.00189728	-0.48199	down	--	--	--	--	--	--	--	--	IPR027942 [Sieve element occlusion, N-terminal] ; IPR027944[Sieve element occlusion, C-terminal]
Nitab4.5_0000232g0210	CCAAT-binding factor, Armadillo-type fold, Nucleolar complex-associated, Armadillo-like helical	109.7	79	121.5	134.7	195.4	177.5	0.611111	0.0403888	-0.710493	down	--	--	nucleolar complex protein 3	--	--	--	--	--	IPR005612 [CCAAT-binding factor] ; IPR011501[Nucleolar complex-associated protein 3, N-terminal]
Nitab4.5_0000233g0220	Kae1/YgjD family, Gcp-like domain	799.8	733.1	818.7	926.3	928.7	973.3	0.831454	0.00619383	-0.266292	down	--	--	N6-L-threonylcarbamoyladenine synthase	2.3.1.234	--	tRNA A-37 threonylcarbamoyl transferase component Bud32	J	Translation, ribosomal structure and biogenesis ;	IPR000905 [Gcp-like domain] ; IPR017861[Kae1/TsaD family]
Nitab4.5_0000250g0130	Pseudouridine synthase/archaeosine transglycosylase, PUA-like domain, Ribosome biogenesis factor NIP7-like, Ribosome biogenesis factor, NIP7	442.6	385.8	495.3	571.1	714.1	767	0.645015	0.0217479	-0.632595	down	1	Molecular Function:RNA binding (GO:0003723)	60S ribosome subunit biogenesis protein NIP7	--	--	Rbosome biogenesis protein Nip4, contains PUA domain	J	Translation, ribosomal structure and biogenesis ;	IPR002478 [PUA domain] ; IPR005155[Ribosome biogenesis factor NIP7-like]
Nitab4.5_0000257g0220		1232.2	1366.1	1357.8	1540.5	1622	1719.5	0.810344	0.0102319	-0.303393	down	--	--	--	--	--	--	--	--	--
Nitab4.5_0000257g0240	Nucleotide-binding, alpha-beta plait, RNA recognition motif domain	2755	2710.2	3548.2	3947	4155.6	4420.9	0.719719	0.0184737	-0.474494	down	1	Molecular Function:nucleic acid binding (GO:0003676)	--	--	--	--	--	--	IPR000504 [RNA recognition motif domain]
Nitab4.5_0000259g0240	Choline/ethanolamine phosphotransferase, CDP-alcohol phosphatidyltransferase	229.1	239.4	279.8	308.6	322.7	327.1	0.78078	0.0130736	-0.357011	down	2	Biological Process:phospholipid biosynthetic process (GO:0008654),Cellular Component:membrane (GO:0016020)	ethanolaminephosphotransferase	2.7.8.1	ko00440 Phosphonate and phosphinate metabolism ko00564 Glycerophospholipid metabolism ko00565 Ether lipid metabolism ko01100 Metabolic pathways ko01110 Biosynthesis of secondary metabolites	--	--	--	IPR000462 [CDP-alcohol phosphatidyltransferase] ; IPR014472[Choline/ethanolamine phosphotransferase]
Nitab4.5_0000261g0130	Chlorophyll synthase, ChlG, UbiA prenyltransferase family, Bacteriochlorophyll/chlorophyll synthetase	2143.1	2108.5	2476.2	3072.4	2559.4	2888.7	0.789602	0.0349126	-0.340803	down	1	Cellular Component:integral component of membrane (GO:0016021)	--	--	ko00860 Porphyrin and chlorophyll metabolism ko01100 Metabolic pathways ko01110 Biosynthesis of secondary metabolites	4-hydroxybenzoate polyprenyltransferase	H	Coenzyme transport and metabolism ;	IPR000537 [UbiA prenyltransferase family]
Nitab4.5_0000263g0070	P60-like, Tumour suppressor protein Gltscr2	623.7	581.2	730.5	752.2	789.2	787.4	0.831072	0.0464079	-0.266955	down	--	--	nucleolar protein 53	--		--	--	--	IPR011687 [Ribosome biogenesis protein Nop53/GLTSCR2]
Nitab4.5_0000268g0060		64.6	58.1	57	79	67.8	79.4	0.79443	0.0258347	-0.332009	down	--	--	--	--	--	--	--	--	--
Nitab4.5_0000274g0130	Myc-type, basic helix-loop-helix (bHLH) domain	827.2	751.8	889	1150.6	1383.7	1478.1	0.615093	0.00805468	-0.701123	down	1	Molecular Function:protein dimerization activity (GO:0046983)	--	--	--	--	--	--	IPR011598 [Myc-type, basic helix-loop-helix (bHLH) domain]
Nitab4.5_0000278g0150	Zinc finger, LIM-type	329	372	316.8	687.9	594.6	670.5	0.521147	0.000714965	-0.940238	down	1	Molecular Function:zinc ion binding (GO:0008270)	cysteine and glycine-rich protein	--	--	--	--	--	IPR001781 [Zinc finger, LIM-type]
Nitab4.5_0000279g0010	WD40/YVTN repeat-like-containing domain, WD40 repeat, WD40-repeat-containing domain, WD40 repeat, conserved site, G-protein beta WD-40 repeat	254.4	219.2	255.2	298.8	305.9	317.7	0.790113	0.00786524	-0.33987	down	1	Molecular Function:protein binding (GO:0005515)	serine-threonine kinase receptor-associated protein	--	ko03013 RNA transport	Predicted NTPase, NACHT family domain	T	Signal transduction mechanisms ;	IPR001680 [WD40 repeat] ; IPR017986[WD40-repeat-containing domain] ; IPR020472[G-protein beta WD-40 repeat]
Nitab4.5_0000283g0030	Plant specific eukaryotic initiation factor 4B	2522.4	2762.7	2806.8	2992.1	3694.5	3427.7	0.800045	0.0390307	-0.321846	down	1	Molecular Function:translation initiation factor activity (GO:0003743)	--	--	--	--	--	--	IPR010433 [Plant specific eukaryotic initiation factor 4B]
Nitab4.5_0000286g0050	Alpha crystallin/Hsp20 domain, HSP20-like chaperone, BON domain	643	487	437.9	877.2	728.5	1051.9	0.589968	0.0316311	-0.76129	down	--	--	HSP20 family protein	--	ko04141 Protein processing in endoplasmic reticulum	Molecular chaperone IbpA, HSP20 family	O	Posttranslational modification, protein turnover, chaperones ;	IPR002068 [Alpha crystallin/Hsp20 domain] ; IPR031107[Small heat shock protein HSP20]
Nitab4.5_0000299g0220	Thioredoxin-like fold, Alkyl hydroperoxide reductase subunit C/ Thiol specific antioxidant	374.3	334.6	399.4	472.4	478.8	553.6	0.73651	0.0147599	-0.441223	down	2	Molecular Function:oxidoreductase activity (GO:0016491),Biological Process:cell redox homeostasis (GO:0045454)	--	--	--	Peroxiredoxin	O	Posttranslational modification, protein turnover, chaperones ;	IPR013740 [Redoxin] ; IPR013766[Thioredoxin domain]
Nitab4.5_0000302g0030	Translation protein SH3-like domain, Ribosomal protein L2 domain 2, Ribosomal protein L27e, Ribosomal protein L27e, conserved site, KOW	5210.7	5098.4	5640.8	6107	6337.7	6769.5	0.83011	0.0129791	-0.268626	down	4	Molecular Function:structural constituent of ribosome (GO:0003735),Cellular Component:intracellular (GO:0005622),Cellular Component:ribosome (GO:0005840),Biological Process:translation (GO:0006412)	large subunit ribosomal protein L27e	--	ko03010 Ribosome	--	--	--	IPR001141 [Ribosomal protein L27e] ; IPR005824[KOW]
Nitab4.5_0000312g0400	Phosphoribosyltransferase domain	302.2	302.2	353.5	497.6	459.4	430.5	0.690378	0.00521685	-0.534541	down	1	Biological Process:nucleoside metabolic process (GO:0009116)	adenine phosphoribosyltransferase	2.4.2.7	ko00230 Purine metabolism ko01100 Metabolic pathways	Adenine/guanine phosphoribosyltransferase or related PRPP-binding protein	F	Nucleotide transport and metabolism ;	IPR000836 [Phosphoribosyltransferase domain]
Nitab4.5_0000324g0080	K Homology domain, Zinc finger, CCCH-type, K Homology domain, type 1	672.6	713.7	669.2	838.1	845.5	826.6	0.818859	0.000585968	-0.288313	down	3	Molecular Function:nucleic acid binding (GO:0003676),Molecular Function:RNA binding (GO:0003723),Molecular Function:metal ion binding (GO:0046872)	--	--	--	--	--	--	IPR000571 [Zinc finger, CCCH-type] ; IPR004087[K Homology domain] ; IPR004088[K Homology domain, type 1]
Nitab4.5_0000339g0050	Nucleoside diphosphate kinase, active site, Nucleoside diphosphate kinase	537.4	429.9	598.5	713.9	702.3	837	0.694923	0.0248971	-0.525075	down	5	Molecular Function:nucleoside diphosphate kinase activity (GO:0004550),Biological Process:nucleoside diphosphate phosphorylation (GO:0006165),Biological Process:GTP biosynthetic process (GO:0006183),Biological Process:UTP biosynthetic process (GO:0006228),Biological Process:CTP biosynthetic process (GO:0006241)	nucleoside-diphosphate kinase	2.7.4.6	ko00230 Purine metabolism ko00240 Pyrimidine metabolism ko01100 Metabolic pathways ko01110 Biosynthesis of secondary metabolites ko04016 MAPK signaling pathway - plant	Nucleoside diphosphate kinase	F	Nucleotide transport and metabolism ;	IPR001564 [Nucleoside diphosphate kinase]
Nitab4.5_0000364g0090	Villin/Gelsolin, Villin headpiece, Gelsolin domain	1684.2	1694.9	1979.1	2118.5	2167.5	2312.7	0.812008	0.0214736	-0.300433	down	4	Molecular Function:actin binding (GO:0003779),Biological Process:cytoskeleton organization (GO:0007010),Molecular Function:actin filament binding (GO:0051015),Biological Process:actin filament bundle assembly (GO:0051017)	gelsolin	--		--	--	--	IPR003128 [Villin headpiece] ; IPR007122[Villin/Gelsolin] ; IPR007123[Gelsolin-like domain] ; IPR030009[Villin-2/3/4/5, plant]
Nitab4.5_0000366g0170	Proteinase inhibitor, propeptide, Peptidase S8, subtilisin, Asp-active site, Protease-associated domain, PA, Peptidase S8, subtilisin-related, Peptidase S8A, DUF1034 C-terminal, Proteinase inhibitor I9, Peptidase S8, subtilisin, Ser-active site, Peptidase S8/S53 domain	2861.4	2840.5	2813.9	3350.5	3456.1	3875.5	0.797203	0.0450076	-0.326981	down	4	Molecular Function:serine-type endopeptidase activity (GO:0004252),Cellular Component:cell wall (GO:0005618),Biological Process:proteolysis (GO:0006508),Cellular Component:membrane (GO:0016020)	--	--	--	Serine protease, subtilisin family	O	Posttranslational modification, protein turnover, chaperones ;	IPR000209 [Peptidase S8/S53 domain] ; IPR003137[PA domain] ; IPR010259[Peptidase S8 propeptide/proteinase inhibitor I9] ; IPR010435[Fn3-like domain] ; IPR015500[Peptidase S8, subtilisin-related]
Nitab4.5_0000367g0040	Ribosomal protein L22/L17, eukaryotic/archaeal, Ribosomal protein L22/L17, Ribosomal protein L22/L17, conserved site	822.9	834.1	837.5	929	1060.3	1029.8	0.82624	0.046264	-0.275368	down	4	Molecular Function:structural constituent of ribosome (GO:0003735),Cellular Component:ribosome (GO:0005840),Biological Process:translation (GO:0006412),Cellular Component:large ribosomal subunit (GO:0015934)	large subunit ribosomal protein L17e	--	ko03010 Ribosome	Ribosomal protein L22	J	Translation, ribosomal structure and biogenesis ;	IPR001063 [Ribosomal protein L22/L17] ; IPR005721[Ribosomal protein L22/L17, eukaryotic/archaeal]
Nitab4.5_0000385g0080	GroES (chaperonin 10)-like, Alcohol dehydrogenase GroES-like, Alcohol dehydrogenase superfamily, zinc-type, Alcohol dehydrogenase, C-terminal, Alcohol dehydrogenase, zinc-type, conserved site, NAD(P)-binding domain, Alcohol dehydrogenase class III/S-(hydroxymethyl)glutathione dehydrogenase	5504.4	5130	4930.1	6837	6125.2	6261.9	0.809635	0.0114389	-0.304657	down	1	Biological Process:oxidation-reduction process (GO:0055114)	--	--	ko00010 Glycolysis / Gluconeogenesis ko00071 Fatty acid degradation ko00350 Tyrosine metabolism ko01100 Metabolic pathways ko01110 Biosynthesis of secondary metabolites ko01200 Carbon metabolism	Zn-dependent alcohol dehydrogenase	R	General function prediction only ;	IPR013149 [Alcohol dehydrogenase, C-terminal] ; IPR013154[Alcohol dehydrogenase, N-terminal]
Nitab4.5_0000387g0090	Cobalamin-independent methionine synthase, Methionine synthase, vitamin-B12 independent, Cobalamin (vitamin B12)-independent methionine synthase MetE, N-terminal	374.2	357.6	390.9	469.9	550.2	572.3	0.705036	0.00859657	-0.50423	down	4	Molecular Function:5-methyltetrahydropteroyltriglutamate-homocysteine S-methyltransferase activity (GO:0003871),Molecular Function:zinc ion binding (GO:0008270),Biological Process:cellular amino acid biosynthetic process (GO:0008652),Biological Process:methionine biosynthetic process (GO:0009086)	5-methyltetrahydropteroyltriglutamate--homocysteine methyltransferase	2.1.1.14	ko00270 Cysteine and methionine metabolism ko00450 Selenocompound metabolism ko01100 Metabolic pathways ko01110 Biosynthesis of secondary metabolites ko01230 Biosynthesis of amino acids	Methionine synthase II (cobalamin-independent)	E	Amino acid transport and metabolism ;	IPR002629 [Cobalamin-independent methionine synthase MetE, C-terminal/archaeal] ; IPR013215[Cobalamin-independent methionine synthase MetE, N-terminal]
Nitab4.5_0000397g0110	UHRF1-binding protein 1-like, Vacuolar protein sorting-associated protein 13A N-terminal domain	898.3	754.2	903.1	1035.4	1070.4	1103.8	0.796236	0.0144097	-0.328731	down	--	--	--	--	--	--	--	--	IPR026728 [UHRF1-binding protein 1-like] ; IPR026854[Vacuolar protein sorting-associated protein 13, N-terminal domain]
Nitab4.5_0000407g0130	Catalase haem-binding site, Catalase, mono-functional, haem-containing, Catalase-like domain, Catalase core domain, Catalase immune-responsive domain, Catalase, mono-functional, haem-containing, clades 1 and 3, Catalase active site	28802	26861.4	28659.5	36920.4	37108.5	37795.1	0.754068	0.000173872	-0.407233	down	4	Molecular Function:catalase activity (GO:0004096),Biological Process:response to oxidative stress (GO:0006979),Molecular Function:heme binding (GO:0020037),Biological Process:oxidation-reduction process (GO:0055114)	catalase	1.11.1.6	ko00380 Tryptophan metabolism ko00630 Glyoxylate and dicarboxylate metabolism ko01110 Biosynthesis of secondary metabolites ko01200 Carbon metabolism ko04016 MAPK signaling pathway - plant ko04146 Peroxisome	Catalase	P	Inorganic ion transport and metabolism ;	IPR010582 [Catalase immune-responsive domain] ; IPR011614[Catalase core domain] ; IPR018028[Catalase, mono-functional, haem-containing]
Nitab4.5_0000410g0030	Histone deacetylase superfamily, Zinc finger, RanBP2-type, Histone deacetylase domain	369.2	297.2	346.5	394.4	529.5	479.5	0.721747	0.04387	-0.470435	down	--	--	histone deacetylase 6	3.5.1.98		Acetoin utilization deacetylase AcuC or a related deacetylase	BQ	Chromatin structure and dynamics ; Secondary metabolites biosynthesis, transport and catabolism ;	IPR000286 [Histone deacetylase superfamily] ; IPR023801[Histone deacetylase domain]
Nitab4.5_0000425g0050	Ribosomal protein L30e, Ribosomal protein L30e, conserved site, Ribosomal protein L7Ae/L30e/S12e/Gadd45	1815	1760.4	2065.4	2886.3	2608.3	2893	0.672517	0.00231542	-0.572358	down	--	--	large subunit ribosomal protein L30e	--	ko03010 Ribosome	Ribosomal protein L30E	J	Translation, ribosomal structure and biogenesis ;	IPR004038 [Ribosomal protein L7Ae/L30e/S12e/Gadd45]
Nitab4.5_0000430g0140		107.8	120.1	132.9	152.4	150.6	172.3	0.7591	0.0190943	-0.397639	down	3	Cellular Component:endoplasmic reticulum (GO:0005783),Biological Process:intracellular protein transport (GO:0006886),Cellular Component:integral component of membrane (GO:0016021)	--	--	--	--	--	--	IPR008417 [B-cell receptor-associated protein 29/31]
Nitab4.5_0000437g0040	Amidohydrolase 1, Dihydroorotase, conserved site	532.4	452.5	530.6	573.6	625.5	625.3	0.830684	0.0308056	-0.267628	down	3	Molecular Function:dihydroorotase activity (GO:0004151),Molecular Function:hydrolase activity (GO:0016787),Biological Process:pyrimidine nucleobase biosynthetic process (GO:0019856)	dihydroorotase	3.5.2.3	ko00240 Pyrimidine metabolism ko01100 Metabolic pathways	Dihydroorotase	F	Nucleotide transport and metabolism ;	IPR004721 [Dihydroorotase homodimeric type] ; IPR006680[Amidohydrolase-related]
Nitab4.5_0000441g0090		92.5	95.4	105.1	122.3	117.4	124.3	0.804945	0.0054321	-0.313038	down	--	--	--	--	--	--	--	--	--
Nitab4.5_0000442g0160	NAD-dependent epimerase/dehydratase, NAD(P)-binding domain	1032.9	995.7	1174.1	1200.7	1260.8	1385.8	0.832454	0.0492387	-0.264558	down	2	Molecular Function:catalytic activity (GO:0003824),Molecular Function:coenzyme binding (GO:0050662)	UDP-apiose/xylose synthase	--	ko00520 Amino sugar and nucleotide sugar metabolism ko01100 Metabolic pathways	Nucleoside-diphosphate-sugar epimerase	M	Cell wall/membrane/envelope biogenesis ;	IPR001509 [NAD-dependent epimerase/dehydratase]
Nitab4.5_0000446g0190		2195.3	2546.2	2146	2757.9	2644.8	2888.7	0.83068	0.0316231	-0.267635	down	--	--	--	--	--	--	--	--	--
Nitab4.5_0000457g0040	Peptidase M24, structural domain, Peptidase M24A, methionine aminopeptidase, subfamily 1, Peptidase M24, methionine aminopeptidase	166.4	206.9	201.6	243.2	304.7	294.8	0.682212	0.0176028	-0.551708	down	--	--	methionyl aminopeptidase	3.4.11.18	--	Methionine aminopeptidase	J	Translation, ribosomal structure and biogenesis ;	IPR000994 [Peptidase M24] ; IPR001714[Peptidase M24, methionine aminopeptidase]
Nitab4.5_0000457g0400	Pentatricopeptide repeat	509.7	474.1	645.5	692.4	720.2	695.5	0.772876	0.0394035	-0.371691	down	--	--	--	--	--	--	--	--	IPR002885 [Pentatricopeptide repeat]
Nitab4.5_0000464g0120	Pyrophosphate-dependent phosphofructokinase PfpB, Phosphofructokinase domain, Pyrophosphate-dependent phosphofructokinase, alpha-helical	7348.9	7353.3	8134.7	8357.9	9991.8	9576.2	0.817768	0.0378933	-0.290237	down	2	Molecular Function:6-phosphofructokinase activity (GO:0003872),Biological Process:glycolytic process (GO:0006096)	diphosphate-dependent phosphofructokinase	2.7.1.90	ko00010 Glycolysis / Gluconeogenesis ko00030 Pentose phosphate pathway ko00051 Fructose and mannose metabolism ko01100 Metabolic pathways ko01110 Biosynthesis of secondary metabolites	6-phosphofructokinase	G	Carbohydrate transport and metabolism ;	IPR000023 [Phosphofructokinase domain]
Nitab4.5_0000470g0030	Rho termination factor, N-terminal	401.5	359.5	457.3	545.6	559.4	576.6	0.724489	0.00652604	-0.464965	down	--	--	--	--	--	--	--	--	IPR011112 [Rho termination factor, N-terminal]
Nitab4.5_0000472g0260	ETC complex I subunit	272.7	240.5	262.7	381.2	365.7	369	0.695313	0.000436539	-0.524265	down	2	Cellular Component:mitochondrial inner membrane (GO:0005743),Biological Process:respiratory electron transport chain (GO:0022904)	NADH dehydrogenase (ubiquinone) 1 alpha subcomplex subunit 5	--	ko00190 Oxidative phosphorylation ko01100 Metabolic pathways	--	--	--	IPR006806 [ETC complex I subunit]
Nitab4.5_0000483g0270	Squalene/phytoene synthase, Squalene/phytoene synthase, conserved site, Terpenoid synthase	948	1016.6	1116.4	1507.8	1442.7	1388.3	0.710104	0.00218757	-0.493897	down	2	Biological Process:biosynthetic process (GO:0009058),Molecular Function:transferase activity (GO:0016740)	--	--	ko00906 Carotenoid biosynthesis ko01100 Metabolic pathways ko01110 Biosynthesis of secondary metabolites	Phytoene/squalene synthetase	I	Lipid transport and metabolism ;	IPR002060 [Squalene/phytoene synthase]
Nitab4.5_0000497g0200	Zinc finger, LIM-type	77.3	68.5	65.4	223	217.7	287.4	0.29007	0.0146835	-1.78553	down	1	Molecular Function:zinc ion binding (GO:0008270)	cysteine and glycine-rich protein	--	--	--	--	--	IPR001781 [Zinc finger, LIM-type]
Nitab4.5_0000502g0130	Aldolase-type TIM barrel, CBS domain, Pentatricopeptide repeat	105.9	131.9	139.3	166.8	176.3	176.1	0.72631	0.0110929	-0.461343	down	--	--	--	--	--	--	--	--	IPR000644 [CBS domain] ; IPR002885[Pentatricopeptide repeat]
Nitab4.5_0000504g0010	Trigger factor, ribosome-binding, bacterial	651.2	597.4	712.1	803.1	867.1	881.4	0.76842	0.00858897	-0.380033	down	2	Biological Process:protein folding (GO:0006457),Biological Process:protein transport (GO:0015031)	--	--	--	FKBP-type peptidyl-prolyl cis-trans isomerase (trigger factor)	O	Posttranslational modification, protein turnover, chaperones ;	IPR005215 [Trigger factor] ; IPR008881[Trigger factor, ribosome-binding, bacterial]
Nitab4.5_0000506g0020	Hyaluronan/mRNA-binding protein, Stm1, N-terminal	4350.5	4718.6	4984.8	5399	6033.6	5442.9	0.832799	0.0268086	-0.26396	down	--	--	plasminogen activator inhibitor 1 RNA-binding protein	--	--	--	--	--	IPR006861 [Hyaluronan/mRNA-binding protein] ; IPR019084[Stm1-like, N-terminal]
Nitab4.5_0000512g0200	NAD(P)-binding domain, Short-chain dehydrogenase/reductase SDR, Light-dependent protochlorophyllide reductase, Glucose/ribitol dehydrogenase	10666.8	11993.8	13535.1	16267.3	17072.9	17070.5	0.718016	0.0055443	-0.477912	down	--	--	protochlorophyllide reductase	1.3.1.33	ko00860 Porphyrin and chlorophyll metabolism ko01100 Metabolic pathways ko01110 Biosynthesis of secondary metabolites	NAD(P)-dependent dehydrogenase, short-chain alcohol dehydrogenase family	IQR	Lipid transport and metabolism ; Secondary metabolites biosynthesis, transport and catabolism ; General function prediction only ;	IPR002347 [Short-chain dehydrogenase/reductase SDR]
Nitab4.5_0000514g0050	Zinc-binding ribosomal protein, Ribosomal protein L44e	664.6	636.1	828.1	1153.9	1015.6	1243.5	0.623733	0.00868468	-0.681	down	4	Molecular Function:structural constituent of ribosome (GO:0003735),Cellular Component:intracellular (GO:0005622),Cellular Component:ribosome (GO:0005840),Biological Process:translation (GO:0006412)	large subunit ribosomal protein L44e	--	ko03010 Ribosome	Ribosomal protein L44E	J	Translation, ribosomal structure and biogenesis ;	IPR000552 [Ribosomal protein L44e]
Nitab4.5_0000514g0060	Mpp10 protein, U3 small nucleolar ribonucleoprotein complex, subunit Mpp10p	430.2	414.3	483.1	508.8	593.6	532.3	0.812137	0.035275	-0.300205	down	4	Cellular Component:nucleus (GO:0005634),Cellular Component:small nucleolar ribonucleoprotein complex (GO:0005732),Biological Process:rRNA processing (GO:0006364),Cellular Component:Mpp10 complex (GO:0034457)	U3 small nucleolar RNA-associated protein MPP10	--	ko03008 Ribosome biogenesis in eukaryotes	--	--	--	IPR012173 [U3 small nucleolar ribonucleoprotein complex, subunit Mpp10]
Nitab4.5_0000529g0120	Phospholipid/glycerol acyltransferase, Glycerol-3-phosphate O-acyltransferase, alpha helical bundle, N-terminal, Glycerol-3-phosphate O-acyltransferase, chloroplast	5967.8	6040.2	6636.3	7970.5	7379.1	7360.6	0.820966	0.00966626	-0.284606	down	2	Molecular Function:glycerol-3-phosphate O-acyltransferase activity (GO:0004366),Biological Process:metabolic process (GO:0008152)	glycerol-3-phosphate O-acyltransferase	2.3.1.15	ko00561 Glycerolipid metabolism ko00564 Glycerophospholipid metabolism ko01100 Metabolic pathways ko01110 Biosynthesis of secondary metabolites	1-acyl-sn-glycerol-3-phosphate acyltransferase	I	Lipid transport and metabolism ;	IPR002123 [Phospholipid/glycerol acyltransferase] ; IPR023083[Glycerol-3-phosphate O-acyltransferase, alpha helical bundle, N-terminal]
Nitab4.5_0000535g0010	SUF system FeS cluster assembly, SufBD, SUF system FeS cluster assembly, SufD	208.4	204.9	252.3	285.9	363.1	453.8	0.603555	0.0456831	-0.728444	down	1	Biological Process:iron-sulfur cluster assembly (GO:0016226)	Fe-S cluster assembly protein SufD	--	--	Fe-S cluster assembly scaffold protein SufB	O	Posttranslational modification, protein turnover, chaperones ;	IPR000825 [SUF system FeS cluster assembly, SufBD] ; IPR011542[SUF system FeS cluster assembly, SufD]
Nitab4.5_0000539g0060	Peptidase C12, ubiquitin carboxyl-terminal hydrolase 1, Ubiquitinyl hydrolase, UCH37 type	1288	1225.2	1316.8	1434.9	1523.3	1696.3	0.82286	0.027869	-0.281282	down	3	Molecular Function:thiol-dependent ubiquitin-specific protease activity (GO:0004843),Cellular Component:intracellular (GO:0005622),Biological Process:ubiquitin-dependent protein catabolic process (GO:0006511)	ubiquitin carboxyl-terminal hydrolase L5	3.4.19.12	--	--	--	--	IPR001578 [Peptidase C12, ubiquitin carboxyl-terminal hydrolase]
Nitab4.5_0000545g0050	Ribose-phosphate diphosphokinase, Phosphoribosyl pyrophosphate synthetase, conserved site	1093.9	1029.5	1183.9	1279.9	1379.1	1346.8	0.825628	0.0121079	-0.276436	down	3	Molecular Function:magnesium ion binding (GO:0000287),Molecular Function:ribose phosphate diphosphokinase activity (GO:0004749),Biological Process:nucleotide biosynthetic process (GO:0009165)	ribose-phosphate pyrophosphokinase	2.7.6.1	ko00030 Pentose phosphate pathway ko00230 Purine metabolism ko01100 Metabolic pathways ko01110 Biosynthesis of secondary metabolites ko01200 Carbon metabolism ko01230 Biosynthesis of amino acids	Phosphoribosylpyrophosphate synthetase	FE	Nucleotide transport and metabolism ; Amino acid transport and metabolism ;	IPR005946 [Ribose-phosphate diphosphokinase] ; IPR029099[Ribose-phosphate pyrophosphokinase, N-terminal domain]
Nitab4.5_0000552g0090	Translation protein SH3-like domain, Nucleic acid-binding, OB-fold, Ribosomal protein L2, conserved site, Ribosomal protein L2 domain 2, Ribosomal protein L2, Ribosomal protein L2, domain 3, Ribosomal protein L2, C-terminal, Ribosomal Proteins L2, RNA binding domain	5095.8	4930.8	5450.7	6054.3	6413.2	6471.6	0.817214	0.00459133	-0.291214	down	4	Molecular Function:structural constituent of ribosome (GO:0003735),Cellular Component:intracellular (GO:0005622),Cellular Component:ribosome (GO:0005840),Biological Process:translation (GO:0006412)	large subunit ribosomal protein L8e	--	ko03010 Ribosome	Ribosomal protein L2	J	Translation, ribosomal structure and biogenesis ;	IPR002171 [Ribosomal protein L2] ; IPR022666[Ribosomal Proteins L2, RNA binding domain] ; IPR022669[Ribosomal protein L2, C-terminal]
Nitab4.5_0000554g0050	Dynamin central domain, GTPase effector domain, GED, Dynamin GTPase effector	205.8	205.4	183.9	225.3	270.4	249.3	0.798792	0.0284887	-0.324108	down	2	Molecular Function:GTPase activity (GO:0003924),Molecular Function:GTP binding (GO:0005525)	interferon-induced GTP-binding protein Mx1	--		--	--	--	IPR000375 [Dynamin central domain] ; IPR003130[Dynamin GTPase effector] ; IPR020850[GTPase effector domain] ; IPR022812[Dynamin superfamily]
Nitab4.5_0000559g0040	Beta-grasp domain, 2Fe-2S ferredoxin-type domain, Ferredoxin [2Fe-2S], plant	1177.1	1141.2	1449.6	1894.4	1896.5	2138.2	0.635493	0.00471123	-0.654052	down	2	Molecular Function:electron carrier activity (GO:0009055),Molecular Function:iron-sulfur cluster binding (GO:0051536)	ferredoxin	--	ko00195 Photosynthesis	Ferredoxin-NADP reductase	C	Energy production and conversion ;	IPR001041 [2Fe-2S ferredoxin-type iron-sulfur binding domain]
Nitab4.5_0000563g0040	Initiation factor eIF-4 gamma, MA3, Armadillo-type fold, MIF4-like, type 1/2/3, MIF4G-like, type 3	395.8	442.8	403.1	542.1	531.4	605.1	0.739724	0.00589807	-0.434942	down	2	Molecular Function:RNA binding (GO:0003723),Molecular Function:protein binding (GO:0005515)	translation initiation factor 4G	--	ko03013 RNA transport	--	--	--	IPR003890 [MIF4G-like, type 3] ; IPR003891[Initiation factor eIF-4 gamma, MA3]
Nitab4.5_0000563g0220	Pentatricopeptide repeat, Tetratricopeptide-like helical	6075.7	5884.2	7200.6	7353	7973	7966.5	0.822604	0.0399686	-0.28173	down	--	--	--	--	--	--	--	--	IPR002885 [Pentatricopeptide repeat]
Nitab4.5_0000564g0130	Myc-type, basic helix-loop-helix (bHLH) domain	145.4	154	148.9	200	221.2	244.9	0.673022	0.00533745	-0.571274	down	1	Molecular Function:protein dimerization activity (GO:0046983)	--	--	--	--	--	--	IPR011598 [Myc-type, basic helix-loop-helix (bHLH) domain]
Nitab4.5_0000564g0140	ABC transporter-like, ABC transporter type 1, transmembrane domain, P-loop containing nucleoside triphosphate hydrolase, AAA+ ATPase domain, ABC transporter, transmembrane domain, ABC transporter, conserved site	992.2	991.9	1006.4	1373	1418	1482.4	0.699794	0.00469036	-0.514998	down	5	Molecular Function:ATP binding (GO:0005524),Biological Process:transport (GO:0006810),Cellular Component:integral component of membrane (GO:0016021),Molecular Function:ATPase activity (GO:0016887),Biological Process:transmembrane transport (GO:0055085)	ATP-binding cassette, subfamily B (MDR/TAP), member 1	3.6.3.44	ko02010 ABC transporters	ABC-type multidrug transport system, ATPase and permease component	V	Defense mechanisms ;	IPR003439 [ABC transporter-like] ; IPR003593[AAA+ ATPase domain] ; IPR011527[ABC transporter type 1, transmembrane domain]
Nitab4.5_0000564g0360	AmbAllergen, Pectate lyase/Amb allergen, Pectin lyase fold, Pectin lyase fold/virulence factor, Pectate lyase, N-terminal	129.1	155.8	129.6	186.8	175.7	159	0.794823	0.0406465	-0.331295	down	1	Molecular Function:pectate lyase activity (GO:0030570)	pectate lyase	4.2.2.2	ko00040 Pentose and glucuronate interconversions	Pectate lyase	G	Carbohydrate transport and metabolism ;	IPR002022 [Pectate lyase/Amb allergen] ; IPR007524[Pectate lyase, N-terminal] ; IPR018082[AmbAllergen]
Nitab4.5_0000565g0160	UDP-glucose/GDP-mannose dehydrogenase, N-terminal, UDP-glucose/GDP-mannose dehydrogenase, UDP-glucose/GDP-mannose dehydrogenase, C-terminal, UDP-glucose 6-dehydrogenase, eukaryotic type, NAD(P)-binding domain, 6-phosphogluconate dehydrogenase, C-terminal-like, UDP-glucose/GDP-mannose dehydrogenase, dimerisation	5019.6	4721.2	5467.7	6530.1	6634.8	7068.6	0.751649	0.00355087	-0.411868	down	2	Molecular Function:NAD binding (GO:0051287),Biological Process:oxidation-reduction process (GO:0055114)	UDPglucose 6-dehydrogenase	1.1.1.22	ko00040 Pentose and glucuronate interconversions ko00053 Ascorbate and aldarate metabolism ko00520 Amino sugar and nucleotide sugar metabolism ko01100 Metabolic pathways	UDP-glucose 6-dehydrogenase	M	Cell wall/membrane/envelope biogenesis ;	IPR001732 [UDP-glucose/GDP-mannose dehydrogenase, N-terminal] ; IPR014026[UDP-glucose/GDP-mannose dehydrogenase, dimerisation] ; IPR014027[UDP-glucose/GDP-mannose dehydrogenase, C-terminal]
Nitab4.5_0000568g0030	Expansin, RlpA-like double-psi beta-barrel domain, Expansin/pollen allergen, DPBB domain, Expansin, cellulose-binding-like domain, Barwin-like endoglucanase, Expansin/Lol pI	393.1	468.1	389.8	579	686.5	781.1	0.611258	0.0141333	-0.710147	down	2	Cellular Component:extracellular region (GO:0005576),Biological Process:plant-type cell wall organization (GO:0009664)	--	--	--	Peptidoglycan-binding domain, expansin	M	Cell wall/membrane/envelope biogenesis ;	IPR002963 [Expansin] ; IPR007112[Expansin/pollen allergen, DPBB domain] ; IPR007117[Expansin, cellulose-binding-like domain] ; IPR007118[Expansin/Lol pI] ; IPR009009[RlpA-like protein, double-psi beta-barrel domain]
Nitab4.5_0000568g0140	Cys/Met metabolism, pyridoxal phosphate-dependent enzyme, Pyridoxal phosphate-dependent transferase, major region, subdomain 1, Pyridoxal phosphate-dependent transferase, major region, subdomain 2, Pyridoxal phosphate-dependent transferase	101.7	95.9	112.6	136.2	113.6	136.8	0.80238	0.0484225	-0.317643	down	1	Molecular Function:pyridoxal phosphate binding (GO:0030170)	cystathionine gamma-synthase	2.5.1.48	ko00270 Cysteine and methionine metabolism ko00450 Selenocompound metabolism ko00920 Sulfur metabolism ko01100 Metabolic pathways ko01110 Biosynthesis of secondary metabolites ko01230 Biosynthesis of amino acids	Cystathionine beta-lyase/cystathionine gamma-synthase	E	Amino acid transport and metabolism ;	IPR000277 [Cys/Met metabolism, pyridoxal phosphate-dependent enzyme]
Nitab4.5_0000570g0060		1386.7	1866.7	1504.1	2282.3	1879.2	2232.8	0.744022	0.0469999	-0.426583	down	--	--	--	--	--	--	--	--	--
Nitab4.5_0000574g0190	Nonaspanin (TM9SF), Major facilitator superfamily domain, general substrate transporter	1463.5	1587	1759.6	2123.8	2234.7	2319.7	0.720269	0.0037637	-0.473392	down	1	Cellular Component:integral component of membrane (GO:0016021)	transmembrane 9 superfamily member 1	--	--	--	--	--	IPR004240 [Nonaspanin (TM9SF)]
Nitab4.5_0000588g0120	AARP2CN, Ribosome biogenesis protein BMS1/TSR1, C-terminal	1565.5	1473.8	1559	1692.3	2049.8	2037.2	0.79565	0.0311085	-0.329794	down	2	Cellular Component:nucleus (GO:0005634),Biological Process:ribosome biogenesis (GO:0042254)	pre-rRNA-processing protein TSR1	--	--	--	--	--	IPR007034 [Ribosome biogenesis protein BMS1/TSR1, C-terminal] ; IPR012948[AARP2CN] ; IPR030387[Bms1/Tsr1-type G domain]
Nitab4.5_0000592g0070		112.4	89.7	121.7	131.1	145.6	149.2	0.760272	0.0363995	-0.395412	down	1	Cellular Component:nucleolus (GO:0005730)	nucleolar GTP-binding protein	--	ko03008 Ribosome biogenesis in eukaryotes	GTP-binding protein, GTP1/Obg family	R	General function prediction only ;	IPR024926 [Nucleolar GTP-binding protein 1]
Nitab4.5_0000595g0110	Major latex protein domain, Bet v I domain, START-like domain	5061.4	4918	5242.4	12452	10954.9	13529.1	0.412113	0.00959632	-1.27889	down	2	Biological Process:defense response (GO:0006952),Biological Process:response to biotic stimulus (GO:0009607)	--	--	--	--	--	--	IPR000916 [Bet v I/Major latex protein]
Nitab4.5_0000607g0080	P-loop containing nucleoside triphosphate hydrolase, DNA/RNA helicase, DEAD/DEAH box type, N-terminal, Helicase, C-terminal, Helicase, superfamily 1/2, ATP-binding domain	377.3	345.8	384.2	479.9	508.5	563.7	0.713421	0.00556613	-0.487175	down	2	Molecular Function:nucleic acid binding (GO:0003676),Molecular Function:ATP binding (GO:0005524)	ATP-dependent RNA helicase DDX18/HAS1	3.6.4.13	--	Superfamily II DNA and RNA helicase	L	Replication, recombination and repair ;	IPR001650 [Helicase, C-terminal] ; IPR011545[DEAD/DEAH box helicase domain] ; IPR014001[Helicase superfamily 1/2, ATP-binding domain]
Nitab4.5_0000610g0010	Thaumatin, Thaumatin, conserved site	168.9	176	193.5	233.3	260.8	288.2	0.688227	0.009602	-0.539044	down	--	--	--	--	--	--	--	--	IPR001938 [Thaumatin]
Nitab4.5_0000614g0020	Zinc finger, CCCH-type, Zinc finger, RING-type, Zinc finger, RING/FYVE/PHD-type	71.3	61.4	88.9	102.5	109.1	123	0.662283	0.0200366	-0.59448	down	3	Molecular Function:protein binding (GO:0005515),Molecular Function:zinc ion binding (GO:0008270),Molecular Function:metal ion binding (GO:0046872)	RING finger protein 113A	--	--	--	--	--	IPR000571 [Zinc finger, CCCH-type] ; IPR001841[Zinc finger, RING-type] ; IPR027370[RING-type zinc-finger, LisH dimerisation motif]
Nitab4.5_0000620g0120	Protein of unknown function DUF642	1623.6	1683.8	1595.8	2794.1	2585.7	2910.5	0.591438	0.000330541	-0.757701	down	--	--	--	--	--	--	--	--	IPR006946 [Domain of unknown function DUF642]
Nitab4.5_0000623g0040	Ribosomal protein L30, N-terminal, Ribosomal protein L30, conserved site, Ribosomal protein L7, eukaryotic, Ribosomal protein L30, ferredoxin-like fold domain	2122.4	2043.4	2136.6	2285.4	2729.9	2569.9	0.830881	0.0325651	-0.267286	down	--	--	large subunit ribosomal protein L7e	--	ko03010 Ribosome	Ribosomal protein L30/L7E	J	Translation, ribosomal structure and biogenesis ;	IPR012988 [Ribosomal protein L30, N-terminal] ; IPR016082[Ribosomal protein L30, ferredoxin-like fold domain]
Nitab4.5_0000625g0010	W2 domain, Translation initiation factor IF2/IF5, MIF4-like, type 1/2/3, Armadillo-type fold, Translation initiation factor IF2/IF5, zinc-binding, Translation initiation factor IF2/IF5, N-terminal	300.2	287.5	317.4	365.4	381.2	408.7	0.783433	0.00554604	-0.352118	down	3	Molecular Function:translation initiation factor activity (GO:0003743),Molecular Function:protein binding (GO:0005515),Biological Process:translational initiation (GO:0006413)	translation initiation factor 5	--	ko03013 RNA transport	Translation initiation factor 2, beta subunit (eIF-2beta)/eIF-5 N-terminal domain	J	Translation, ribosomal structure and biogenesis ;	IPR002735 [Translation initiation factor IF2/IF5] ; IPR003307[W2 domain]
Nitab4.5_0000628g0110	UDP-glucuronosyl/UDP-glucosyltransferase	48.1	50	58.7	72.1	68.3	61.9	0.775087	0.0264365	-0.367571	down	1	Biological Process:metabolic process (GO:0008152)	--	--	--	UDP:flavonoid glycosyltransferase YjiC, YdhE family	G	Carbohydrate transport and metabolism ;	IPR002213 [UDP-glucuronosyl/UDP-glucosyltransferase]
Nitab4.5_0000632g0020		129.9	119	129.2	152.9	162.7	178.8	0.764765	0.00963898	-0.386911	down	--	--	--	--	--	--	--	--	--
Nitab4.5_0000644g0130	GTP1/OBG domain, GTP-binding protein GTP1/OBG, C-terminal, P-loop containing nucleoside triphosphate hydrolase, GTP-binding protein Obg/CgtA, GTP binding domain, GTP1/OBG, conserved site	139.8	184.5	163	319.7	294.2	232.8	0.575529	0.014213	-0.797041	down	2	Molecular Function:nucleotide binding (GO:0000166),Molecular Function:GTP binding (GO:0005525)	--	--	--	GTPase involved in cell partioning and DNA repair	DL	Cell cycle control, cell division, chromosome partitioning ; Replication, recombination and repair ;	IPR006073 [GTP binding domain] ; IPR006169[GTP1/OBG domain] ; IPR015349[GTP-binding protein OBG, C-terminal] ; IPR031167[OBG-type guanine nucleotide-binding (G) domain]
[truncated: 521 more rows]

## Sheet: 12B0.25_vs_12B1.diff_prot
Protein	Description	The B1/4 tobacco seedlings at 12 DAT			The B1 tobacco seedlings at 12 DAT			B1/4 in comparison to B1 (B1/4_vs_B1)				GO_NUM	GO_Description	KEGG_Description	KEGG_EC	KEGG_ko	COG_Function_Description	COG_Function_Class	COG_Class_Description	IPR_Term
[truncated: 325 more rows]

[truncated: 1 more sheets: 12B4_vs_12B1.diff_prot]
