# Supplementary material for: Integrative analysis of the transcriptome and proteome reveals the molecular responses of tobacco to boron deficiency
Source: BMC Plant Biol. 2024 Jul 19;24:689. doi: 10.1186/s12870-024-05391-z (PMC11264865; doi:10.1186/s12870-024-05391-z)
Supplement: Supplementary file 5 — Supplementary Material 5. [file 12870_2024_5391_MOESM5_ESM.xlsx]

## Sheet: DEGs B0_vs_B1 5 DAT
GO class	ID	Description	FgCount	FgTotal	BgCount	BgTotal	pvalue	p.adjust	qvalue	Rich Factor
Biological process	GO:0006073	cellular glucan metabolic process	14	422	41	14772	3.39602e-12	3.12434e-10	2.53808e-10	0.341463
	GO:0006355	regulation of DNA-templated transcription	78	422	1274	14772	6.71213e-11	3.08758e-09	2.50822e-09	0.0612245
	GO:0008295	spermidine biosynthetic process	6	422	14	14772	1.297e-06	3.97747e-05	3.23113e-05	0.428571
	GO:0006468	protein phosphorylation	77	422	1607	14772	3.24889e-06	7.47244e-05	6.07029e-05	0.0479154
	GO:0030244	cellulose biosynthetic process	7	422	43	14772	0.000195598	0.00359901	0.00292368	0.162791
	GO:0005975	carbohydrate metabolic process	31	422	646	14772	0.00338832	0.0445322	0.0361761	0.0479876
	GO:0016567	protein ubiquitination	9	422	120	14772	0.00747196	0.0707386	0.057465	0.075
	GO:0006855	xenobiotic transmembrane transport	6	422	71	14772	0.0157614	0.103575	0.0841397	0.084507
	GO:0048544	recognition of pollen	6	422	82	14772	0.0297616	0.160893	0.130702	0.0731707
	GO:0042545	cell wall modification	5	422	64	14772	0.0358025	0.17336	0.14083	0.078125
Cellular component	GO:0005618	cell wall	19	164	107	7193	2.14714e-12	5.36785e-11	4.29428e-11	0.17757
	GO:0048046	apoplast	14	164	63	7193	8.35476e-11	1.04434e-09	8.35476e-10	0.222222
	GO:0000151	ubiquitin ligase complex	9	164	98	7193	0.000370471	0.00235329	0.00188264	0.0918367
	GO:0005576	extracellular region	7	164	61	7193	0.000436565	0.00235329	0.00188264	0.114754
	GO:0016020	membrane	56	164	1632	7193	0.000470659	0.00235329	0.00188264	0.0343137
	GO:0016021	integral component of membrane	34	164	1182	7193	0.0841267	0.300453	0.240362	0.0287648
Molecular function	GO:0003700	DNA-binding transcription factor activity	59	606	735	23078	2.55411e-14	3.75454e-12	2.9305e-12	0.0802721
	GO:0016762	xyloglucan:xyloglucosyl transferase activity	14	606	41	23078	1.17172e-12	8.61212e-11	6.72196e-11	0.341463
	GO:0004672	protein kinase activity	77	606	1605	23078	2.04323e-07	1.00118e-05	7.81445e-06	0.0479751
	GO:0016772	transferase activity, transferring phosphorus-containing groups	81	606	1740	23078	3.28676e-07	1.20788e-05	9.42781e-06	0.0465517
	GO:0004674	protein serine/threonine kinase activity	57	606	1204	23078	1.30193e-05	0.000382767	0.000298759	0.0473422
	GO:0016760	cellulose synthase (UDP-forming) activity	7	606	33	23078	1.96107e-05	0.000480462	0.000375012	0.212121
	GO:0016757	glycosyltransferase activity	11	606	91	23078	2.64215e-05	0.000554851	0.000433074	0.120879
	GO:0043565	sequence-specific DNA binding	29	606	490	23078	4.60073e-05	0.000845384	0.000659841	0.0591837
	GO:0004553	hydrolase activity, hydrolyzing O-glycosyl compounds	22	606	348	23078	0.000147496	0.0024091	0.00188035	0.0632184
	GO:0005506	iron ion binding	26	606	475	23078	0.000379669	0.00507376	0.00396019	0.0547368
	GO:0022857	transmembrane transporter activity	7	606	83	23078	0.00617544	0.0564721	0.0440778	0.0843373
	GO:0005509	calcium ion binding	20	606	418	23078	0.0076857	0.0627665	0.0489907	0.0478469
	GO:0015297	antiporter activity	6	606	71	23078	0.0108331	0.0838139	0.0654187	0.084507
	GO:0004190	aspartic-type endopeptidase activity	8	606	120	23078	0.0139471	0.0931919	0.0727384	0.0666667
	GO:0016758	hexosyltransferase activity	11	606	201	23078	0.0175601	0.103253	0.0805916	0.0547264
	GO:0004857	enzyme inhibitor activity	6	606	80	23078	0.0186918	0.103957	0.0811404	0.075
	GO:0003677	DNA binding	63	606	1848	23078	0.0198012	0.103957	0.0811404	0.0340909
	GO:0004842	ubiquitin-protein transferase activity	9	606	158	23078	0.0239614	0.113143	0.0883105	0.056962
	GO:0020037	heme binding	19	606	457	23078	0.0339314	0.134809	0.105221	0.0415755
	GO:0030599	pectinesterase activity	6	606	97	23078	0.0426132	0.164846	0.128666	0.0618557

## Sheet: DEGs B0_vs_B1 12 DAT
GO class	ID	Description	FgCount	FgTotal	BgCount	BgTotal	pvalue	p.adjust	qvalue	Rich Factor
Biological process	GO:0048544	recognition of pollen	40	2508	82	14772	2.81926e-11	7.35828e-09	6.29141e-09	0.487805
	GO:0006468	protein phosphorylation	367	2508	1607	14772	9.40874e-11	1.22784e-08	1.04982e-08	0.228376
	GO:0006355	regulation of DNA-templated transcription	288	2508	1274	14772	3.84942e-08	3.349e-06	2.86343e-06	0.22606
	GO:0006559	L-phenylalanine catabolic process	9	2508	10	14772	9.81815e-07	6.40635e-05	5.4775e-05	0.9
	GO:0051258	protein polymerization	20	2508	41	14772	2.57474e-06	0.000103645	8.86177e-05	0.487805
	GO:0007017	microtubule-based process	23	2508	51	14772	2.59158e-06	0.000103645	8.86177e-05	0.45098
	GO:0051726	regulation of cell cycle	18	2508	35	14772	3.10665e-06	0.000103645	8.86177e-05	0.514286
	GO:0006334	nucleosome assembly	46	2508	140	14772	3.17686e-06	0.000103645	8.86177e-05	0.328571
	GO:0006979	response to oxidative stress	40	2508	117	14772	4.58501e-06	0.000128589	0.000109945	0.34188
	GO:0030001	metal ion transport	43	2508	130	14772	5.41947e-06	0.000128589	0.000109945	0.330769
	GO:0005975	carbohydrate metabolic process	150	2508	646	14772	1.98708e-05	0.00043219	0.000369528	0.232198
	GO:0009765	photosynthesis, light harvesting	25	2508	65	14772	2.93875e-05	0.000572392	0.000489402	0.384615
	GO:0007018	microtubule-based movement	37	2508	113	14772	3.0703e-05	0.000572392	0.000489402	0.327434
	GO:0006855	xenobiotic transmembrane transport	26	2508	71	14772	5.5238e-05	0.000961141	0.000821787	0.366197
	GO:0000079	regulation of cyclin-dependent protein serine/threonine kinase activity	21	2508	54	14772	0.000103948	0.00165156	0.0014121	0.388889
	GO:0009664	plant-type cell wall organization	16	2508	36	14772	0.000107573	0.00165156	0.0014121	0.444444
	GO:0006810	transport	129	2508	567	14772	0.00019151	0.0023802	0.00203509	0.227513
	GO:0006629	lipid metabolic process	78	2508	316	14772	0.00027715	0.00317385	0.00271368	0.246835
	GO:0008272	sulfate transport	13	2508	28	14772	0.000279688	0.00317385	0.00271368	0.464286
	GO:0071577	zinc ion transmembrane transport	7	2508	10	14772	0.000299908	0.0032615	0.00278861	0.7
	GO:0055085	transmembrane transport	154	2508	705	14772	0.000369004	0.0038524	0.00329385	0.21844
	GO:0033014	tetrapyrrole biosynthetic process	9	2508	16	14772	0.00041954	0.0041433	0.00354257	0.5625
	GO:0009607	response to biotic stimulus	13	2508	29	14772	0.000428618	0.0041433	0.00354257	0.448276
	GO:0015977	carbon fixation	10	2508	20	14772	0.000690386	0.00643539	0.00550233	0.5
	GO:0016998	cell wall macromolecule catabolic process	18	2508	49	14772	0.000716198	0.00644578	0.00551122	0.367347
	GO:0009073	aromatic amino acid family biosynthetic process	9	2508	17	14772	0.000757513	0.00653767	0.00558978	0.529412
	GO:0008295	spermidine biosynthetic process	8	2508	14	14772	0.000776505	0.00653767	0.00558978	0.571429
	GO:0006857	oligopeptide transport	13	2508	31	14772	0.000931913	0.00760092	0.00649887	0.419355
	GO:0006073	cellular glucan metabolic process	15	2508	41	14772	0.00204182	0.016149	0.0138075	0.365854
	GO:0006270	DNA replication initiation	8	2508	16	14772	0.00241439	0.018534	0.0158468	0.5
	GO:0006032	chitin catabolic process	11	2508	27	14772	0.00300878	0.0224369	0.0191838	0.407407
	GO:0019752	carboxylic acid metabolic process	10	2508	24	14772	0.00380996	0.0276222	0.0236173	0.416667
	GO:0009772	photosynthetic electron transport in photosystem II	5	2508	10	14772	0.0166785	0.111618	0.0954346	0.5
	GO:0003333	amino acid transmembrane transport	11	2508	37	14772	0.0388347	0.220329	0.188384	0.297297
	GO:0005985	sucrose metabolic process	7	2508	20	14772	0.0405202	0.220329	0.188384	0.35
	GO:0006535	cysteine biosynthetic process from serine	7	2508	20	14772	0.0405202	0.220329	0.188384	0.35
	GO:0009058	biosynthetic process	50	2508	233	14772	0.0432004	0.230109	0.196745	0.214592
Cellular component	GO:0005576	extracellular region	30	1027	61	7193	7.95787e-11	5.72967e-09	4.77472e-09	0.491803
	GO:0005874	microtubule	22	1027	45	7193	3.14886e-08	7.55726e-07	6.29772e-07	0.488889
	GO:0042555	MCM complex	6	1027	14	7193	0.0089922	0.0719376	0.059948	0.428571
	GO:0000786	nucleosome	44	1027	121	7193	8.73391e-10	3.14421e-08	2.62017e-08	0.363636
	GO:0009579	thylakoid	6	1027	17	7193	0.0253935	0.140641	0.117201	0.352941
	GO:0005871	kinesin complex	37	1027	112	7193	3.36456e-07	4.84496e-06	4.03747e-06	0.330357
	GO:0048046	apoplast	18	1027	63	7193	0.00236399	0.0212759	0.0177299	0.285714
	GO:0005618	cell wall	28	1027	107	7193	0.000810386	0.00972463	0.00810386	0.261682
	GO:0000151	ubiquitin ligase complex	25	1027	98	7193	0.00221659	0.0212759	0.0177299	0.255102
	GO:0016020	membrane	301	1027	1632	7193	5.73539e-08	1.03237e-06	8.60309e-07	0.184436
	GO:0016021	integral component of membrane	189	1027	1182	7193	0.0375484	0.180232	0.150194	0.159898
Molecular function	GO:0004672	protein kinase activity	367	3682	1605	23078	4.40285e-14	1.57182e-11	1.30695e-11	0.22866
	GO:0016772	transferase activity, transferring phosphorus-containing groups	389	3682	1740	23078	2.26061e-13	4.03519e-11	3.35522e-11	0.223563
	GO:0003700	DNA-binding transcription factor activity	191	3682	735	23078	1.05692e-12	1.25774e-10	1.0458e-10	0.259864
	GO:0020037	heme binding	127	3682	457	23078	6.9487e-11	6.20172e-09	5.15667e-09	0.277899
	GO:0004674	protein serine/threonine kinase activity	272	3682	1204	23078	4.1051e-10	2.46183e-08	2.04699e-08	0.225914
	GO:0005200	structural constituent of cytoskeleton	19	3682	27	23078	4.13753e-10	2.46183e-08	2.04699e-08	0.703704
	GO:0004601	peroxidase activity	41	3682	105	23078	9.96117e-09	5.0802e-07	4.22414e-07	0.390476
	GO:0004553	hydrolase activity, hydrolyzing O-glycosyl compounds	94	3682	348	23078	8.7775e-08	3.91696e-06	3.25692e-06	0.270115
	GO:0043565	sequence-specific DNA binding	121	3682	490	23078	3.10312e-07	1.2309e-05	1.02348e-05	0.246939
	GO:0046982	protein heterodimerization activity	46	3682	146	23078	2.12136e-06	6.88479e-05	5.72464e-05	0.315068
	GO:0016841	ammonia-lyase activity	9	3682	11	23078	2.68252e-06	7.98049e-05	6.6357e-05	0.818182
	GO:0016705	oxidoreductase activity, acting on paired donors, with incorporation or reduction of molecular oxygen	82	3682	318	23078	4.17108e-06	0.000106362	8.84394e-05	0.257862
	GO:0005506	iron ion binding	113	3682	475	23078	5.03641e-06	0.000119867	9.96679e-05	0.237895
	GO:0003777	microtubule motor activity	37	3682	113	23078	7.60147e-06	0.000169608	0.000141027	0.327434
	GO:0008017	microtubule binding	45	3682	149	23078	9.43211e-06	0.00018707	0.000155547	0.302013
	GO:0015297	antiporter activity	26	3682	71	23078	1.8623e-05	0.000349917	0.000290953	0.366197
	GO:0016758	hexosyltransferase activity	55	3682	201	23078	2.59688e-05	0.000463543	0.000385432	0.273632
	GO:0019901	protein kinase binding	21	3682	54	23078	4.13548e-05	0.000703031	0.000584564	0.388889
	GO:0005507	copper ion binding	41	3682	142	23078	7.2171e-05	0.00117114	0.000973791	0.288732
	GO:0015116	sulfate transmembrane transporter activity	13	3682	28	23078	0.000147673	0.00229214	0.00190589	0.464286
	GO:0005385	zinc ion transmembrane transporter activity	7	3682	10	23078	0.000200573	0.00298352	0.00248077	0.7
	GO:0008271	secondary active sulfate transmembrane transporter activity	10	3682	20	23078	0.000413954	0.00591126	0.00491516	0.5
	GO:0016831	carboxy-lyase activity	10	3682	21	23078	0.000677663	0.00930483	0.00773688	0.47619
	GO:0030246	carbohydrate binding	41	3682	157	23078	0.000735705	0.00972766	0.00808846	0.261146
	GO:0042626	ATPase-coupled transmembrane transporter activity	22	3682	70	23078	0.000944337	0.0116251	0.00966618	0.314286
	GO:0016762	xyloglucan:xyloglucosyl transferase activity	15	3682	41	23078	0.00107478	0.0127899	0.0106347	0.365854
	GO:0004857	enzyme inhibitor activity	24	3682	80	23078	0.00118257	0.0136186	0.0113238	0.3
	GO:0046983	protein dimerization activity	80	3682	363	23078	0.00134776	0.0150359	0.0125022	0.220386
	GO:0030170	pyridoxal phosphate binding	45	3682	182	23078	0.001437	0.0155457	0.0129261	0.247253
	GO:0004568	chitinase activity	11	3682	27	23078	0.00180812	0.0189852	0.0157861	0.407407
	GO:0030247	polysaccharide binding	15	3682	43	23078	0.00187368	0.0191115	0.0158911	0.348837
	GO:0030599	pectinesterase activity	27	3682	97	23078	0.00207845	0.0206113	0.0171381	0.278351
	GO:0016887	ATP hydrolysis activity	48	3682	204	23078	0.00303367	0.0292708	0.0243384	0.235294
	GO:0016984	ribulose-bisphosphate carboxylase activity	6	3682	11	23078	0.00366365	0.0336868	0.0280102	0.545455
	GO:0004866	endopeptidase inhibitor activity	7	3682	15	23078	0.00513363	0.0436359	0.0362828	0.466667
	GO:0047134	protein-disulfide reductase (NAD(P)) activity	7	3682	16	23078	0.00788282	0.062537	0.0519989	0.4375
	GO:0016614	oxidoreductase activity, acting on CH-OH group of donors	18	3682	64	23078	0.00958888	0.074418	0.0618779	0.28125
	GO:0003857	3-hydroxyacyl-CoA dehydrogenase activity	5	3682	10	23078	0.012835	0.0954601	0.0793742	0.5
	GO:0045156	electron transporter, transferring electrons within the cyclic electron transport pathway of photosynthesis activity	5	3682	10	23078	0.012835	0.0954601	0.0793742	0.5
	GO:0015171	amino acid transmembrane transporter activity	11	3682	34	23078	0.0135917	0.0990254	0.0823387	0.323529
	GO:0004970	ionotropic glutamate receptor activity	9	3682	26	23078	0.0156253	0.103301	0.0858936	0.346154
	GO:0005234	extracellularly glutamate-gated ion channel activity	9	3682	26	23078	0.0156253	0.103301	0.0858936	0.346154
	GO:0016765	transferase activity, transferring alkyl or aryl (other than methyl) groups	8	3682	22	23078	0.0162832	0.105693	0.0878825	0.363636
	GO:0005199	structural constituent of cell wall	5	3682	11	23078	0.0204777	0.130546	0.108547	0.454545
	GO:0008061	chitin binding	5	3682	12	23078	0.0305733	0.172993	0.143842	0.416667
	GO:0016157	sucrose synthase activity	5	3682	12	23078	0.0305733	0.172993	0.143842	0.416667
	GO:0016872	intramolecular lyase activity	5	3682	12	23078	0.0305733	0.172993	0.143842	0.416667
	GO:0016747	acyltransferase activity, transferring groups other than amino-acyl groups	36	3682	166	23078	0.0311758	0.172993	0.143842	0.216867
	GO:0008762	UDP-N-acetylmuramate dehydrogenase activity	12	3682	43	23078	0.0329733	0.178356	0.148301	0.27907
	GO:0008171	O-methyltransferase activity	11	3682	39	23078	0.037403	0.199296	0.165713	0.282051
	GO:0016717	oxidoreductase activity, acting on paired donors, with oxidation of a pair of donors resulting in the reduction of molecular oxygen to two molecules of water	7	3682	21	23078	0.0388221	0.203816	0.169471	0.333333
	GO:0046873	metal ion transmembrane transporter activity	10	3682	35	23078	0.0424219	0.210342	0.174897	0.285714
	GO:0004867	serine-type endopeptidase inhibitor activity	5	3682	13	23078	0.0433027	0.211768	0.176083	0.384615
	GO:0017111	ribonucleoside triphosphate phosphatase activity	81	3682	426	23078	0.0494676	0.237438	0.197427	0.190141

## Sheet: DEPs B0_vs_B1 12 DAT
GO class	ID	Description	FgCount	FgTotal	BgCount	BgTotal	pvalue	p.adjust	qvalue	Rich Factor
Biological process	GO:0009058	biosynthetic process	30	681	233	14772	3.45528e-07	3.23069e-05	2.78241e-05	0.128755
	GO:0006412	translation	64	681	734	14772	6.10062e-07	3.80272e-05	3.27507e-05	0.0871935
	GO:0006559	L-phenylalanine catabolic process	6	681	10	14772	1.68253e-06	7.86583e-05	6.7744e-05	0.6
	GO:0005975	carbohydrate metabolic process	55	681	646	14772	7.91617e-06	0.000296065	0.000254984	0.0851393
	GO:0015995	chlorophyll biosynthetic process	6	681	14	14772	2.052e-05	0.000639539	0.000550799	0.428571
	GO:0006979	response to oxidative stress	17	681	117	14772	2.51385e-05	0.000671557	0.000578375	0.145299
	GO:0016998	cell wall macromolecule catabolic process	10	681	49	14772	6.51769e-05	0.00135423	0.00116632	0.204082
	GO:0009086	methionine biosynthetic process	5	681	14	14772	0.000290108	0.00542502	0.00467227	0.357143
	GO:0008652	cellular amino acid biosynthetic process	6	681	23	14772	0.000483136	0.00821332	0.00707367	0.26087
	GO:0006032	chitin catabolic process	6	681	27	14772	0.00121049	0.0188635	0.0162461	0.222222
	GO:0016226	iron-sulfur cluster assembly	6	681	32	14772	0.00304681	0.0406967	0.0350498	0.1875
	GO:0006508	proteolysis	39	681	573	14772	0.00970713	0.0907616	0.0781679	0.0680628
	GO:0042254	ribosome biogenesis	6	681	43	14772	0.0133714	0.119069	0.102547	0.139535
	GO:0043086	negative regulation of catalytic activity	8	681	78	14772	0.0269214	0.186455	0.160584	0.102564
	GO:0006096	glycolytic process	9	681	101	14772	0.0432982	0.245357	0.211312	0.0891089
Cellular component	GO:0005840	ribosome	64	277	704	7193	2.27518e-11	1.00108e-09	8.62172e-10	0.0909091
	GO:0005622	intracellular anatomical structure	66	277	1015	7193	7.12467e-06	0.000156743	0.000134994	0.0650246
	GO:0009507	chloroplast	10	277	57	7193	5.29409e-05	0.000776467	0.000668727	0.175439
	GO:0005945	6-phosphofructokinase complex	5	277	18	7193	0.000463006	0.00509307	0.00438637	0.277778
	GO:0005618	cell wall	11	277	107	7193	0.00262857	0.0231314	0.0199218	0.102804
	GO:0005576	extracellular region	7	277	61	7193	0.00857094	0.0628536	0.0541323	0.114754
	GO:0005737	cytoplasm	29	277	521	7193	0.0275661	0.151614	0.130576	0.0556622
Molecular function	GO:0003735	structural constituent of ribosome	64	970	733	23078	2.8485e-08	3.76002e-06	2.89348e-06	0.0873124
	GO:0020037	heme binding	42	970	457	23078	1.93279e-06	0.000110458	8.50014e-05	0.0919037
	GO:0016841	ammonia-lyase activity	6	970	11	23078	2.092e-06	0.000110458	8.50014e-05	0.545455
	GO:0004553	hydrolase activity, hydrolyzing O-glycosyl compounds	33	970	348	23078	1.25401e-05	0.000551766	0.000424605	0.0948276
	GO:0016853	isomerase activity	10	970	51	23078	4.37004e-05	0.00142355	0.00109547	0.196078
	GO:0003871	5-methyltetrahydropteroyltriglutamate-homocysteine S-methyltransferase activity	5	970	11	23078	4.853e-05	0.00142355	0.00109547	0.454545
	GO:0016165	linoleate 13S-lipoxygenase activity	6	970	18	23078	6.52234e-05	0.0017219	0.00132506	0.333333
	GO:0016702	oxidoreductase activity, acting on single donors with incorporation of molecular oxygen, incorporation of two atoms of oxygen	6	970	19	23078	9.19439e-05	0.00199125	0.00153234	0.315789
	GO:0051536	iron-sulfur cluster binding	15	970	115	23078	9.57017e-05	0.00199125	0.00153234	0.130435
	GO:0004601	peroxidase activity	14	970	105	23078	0.000127669	0.00240747	0.00185264	0.133333
	GO:0008171	O-methyltransferase activity	8	970	39	23078	0.000182289	0.00320828	0.00246889	0.205128
	GO:0016887	ATP hydrolysis activity	20	970	204	23078	0.000400037	0.00660061	0.00507942	0.0980392
	GO:0016491	oxidoreductase activity	63	970	972	23078	0.000448597	0.00696644	0.00536094	0.0648148
	GO:0016747	acyltransferase activity, transferring groups other than amino-acyl groups	17	970	166	23078	0.0006469	0.00948787	0.00730127	0.10241
	GO:0003872	6-phosphofructokinase activity	5	970	18	23078	0.000703747	0.00977838	0.00752483	0.277778
	GO:0004568	chitinase activity	6	970	27	23078	0.000752139	0.00992824	0.00764015	0.222222
	GO:0004185	serine-type carboxypeptidase activity	8	970	49	23078	0.000922146	0.0115927	0.00892101	0.163265
	GO:0005506	iron ion binding	35	970	475	23078	0.000993926	0.0119271	0.00917836	0.0736842
	GO:0004497	monooxygenase activity	5	970	21	23078	0.00150504	0.0158933	0.0122305	0.238095
	GO:0003723	RNA binding	39	970	566	23078	0.00182319	0.0183873	0.0141497	0.0689046
	GO:0004857	enzyme inhibitor activity	10	970	80	23078	0.00188052	0.0183873	0.0141497	0.125
	GO:0030599	pectinesterase activity	11	970	97	23078	0.00251191	0.022867	0.017597	0.113402
	GO:0004177	aminopeptidase activity	5	970	25	23078	0.00341887	0.030086	0.0231523	0.2
	GO:0010333	terpene synthase activity	7	970	53	23078	0.00647567	0.0551477	0.0424382	0.132075
	GO:0016705	oxidoreductase activity, acting on paired donors, with incorporation or reduction of molecular oxygen	23	970	318	23078	0.00840926	0.0652955	0.0502473	0.072327
	GO:0042626	ATPase-coupled transmembrane transporter activity	8	970	70	23078	0.00892526	0.0673219	0.0518067	0.114286
	GO:0016616	oxidoreductase activity, acting on the CH-OH group of donors, NAD or NADP as acceptor	13	970	152	23078	0.0119801	0.0812222	0.0625035	0.0855263
	GO:0051537	2 iron, 2 sulfur cluster binding	6	970	46	23078	0.0121118	0.0812222	0.0625035	0.130435
	GO:0003993	acid phosphatase activity	7	970	60	23078	0.0126141	0.0812222	0.0625035	0.116667
	GO:0042802	identical protein binding	8	970	78	23078	0.0165712	0.10067	0.0774696	0.102564
	GO:0005507	copper ion binding	12	970	142	23078	0.0167784	0.10067	0.0774696	0.084507
	GO:0016829	lyase activity	7	970	66	23078	0.0205241	0.115615	0.0889701	0.106061
	GO:0016620	oxidoreductase activity, acting on the aldehyde or oxo group of donors, NAD or NADP as acceptor	6	970	52	23078	0.0213238	0.115615	0.0889701	0.115385
	GO:0022857	transmembrane transporter activity	8	970	83	23078	0.0232619	0.115615	0.0889701	0.0963855
	GO:0051287	NAD binding	9	970	99	23078	0.0234841	0.115615	0.0889701	0.0909091
	GO:0004252	serine-type endopeptidase activity	13	970	173	23078	0.031173	0.14166	0.109012	0.0751445
	GO:0016740	transferase activity	5	970	45	23078	0.0395999	0.162082	0.124728	0.111111
	GO:0030145	manganese ion binding	5	970	45	23078	0.0395999	0.162082	0.124728	0.111111
	GO:0016787	hydrolase activity	33	970	571	23078	0.0411307	0.162082	0.124728	0.0577933
	GO:0003743	translation initiation factor activity	8	970	94	23078	0.0441976	0.166688	0.128273	0.0851064
	GO:0016758	hexosyltransferase activity	14	970	201	23078	0.0449486	0.167133	0.128615	0.0696517

## Sheet: DEGs B0_vs_B1 19 DAT
GO class	ID	Description	FgCount	FgTotal	BgCount	BgTotal	pvalue	p.adjust	qvalue	Rich Factor
Biological process	GO:0009765	photosynthesis, light harvesting	57	1013	65	14772	3.056e-58	5.6536e-56	4.92177e-56	0.876923
	GO:0015979	photosynthesis	70	1013	135	14772	1.35177e-45	1.25039e-43	1.08853e-43	0.518519
	GO:0015995	chlorophyll biosynthetic process	8	1013	14	14772	9.84879e-07	4.55506e-05	3.96543e-05	0.571429
	GO:0033014	tetrapyrrole biosynthetic process	8	1013	16	14772	3.72797e-06	9.85248e-05	8.57713e-05	0.5
	GO:0005975	carbohydrate metabolic process	72	1013	646	14772	2.7278e-05	0.000560715	0.000488133	0.111455
	GO:0006559	L-phenylalanine catabolic process	5	1013	10	14772	0.000282826	0.00452836	0.00394219	0.5
	GO:0006457	protein folding	33	1013	254	14772	0.000293732	0.00452836	0.00394219	0.129921
	GO:0006006	glucose metabolic process	6	1013	16	14772	0.000451339	0.0064229	0.00559149	0.375
	GO:0006629	lipid metabolic process	38	1013	316	14772	0.000510013	0.00673946	0.00586707	0.120253
	GO:0016998	cell wall macromolecule catabolic process	10	1013	49	14772	0.00154999	0.0191165	0.016642	0.204082
	GO:0009664	plant-type cell wall organization	8	1013	36	14772	0.00256292	0.0296338	0.0257978	0.222222
	GO:0006096	glycolytic process	15	1013	101	14772	0.00360078	0.037008	0.0322175	0.148515
	GO:0006979	response to oxidative stress	16	1013	117	14772	0.00614227	0.0598063	0.0520647	0.136752
	GO:0048544	recognition of pollen	12	1013	82	14772	0.00978132	0.0861688	0.0750147	0.146341
	GO:0006032	chitin catabolic process	5	1013	27	14772	0.0342987	0.244049	0.212458	0.185185
	GO:0000160	phosphorelay signal transduction system	11	1013	88	14772	0.0377753	0.252062	0.219434	0.125
	GO:0008272	sulfate transport	5	1013	28	14772	0.0394791	0.252062	0.219434	0.178571
Cellular component	GO:0009523	photosystem II	36	413	66	7193	5.45063e-28	2.01673e-26	1.43438e-26	0.545455
	GO:0009522	photosystem I	28	413	52	7193	8.77858e-22	1.62404e-20	1.15508e-20	0.538462
	GO:0009654	photosystem II oxygen evolving complex	26	413	45	7193	2.24861e-21	2.77328e-20	1.97246e-20	0.577778
	GO:0019898	extrinsic component of membrane	23	413	39	7193	2.55018e-19	2.35891e-18	1.67775e-18	0.589744
	GO:0009538	photosystem I reaction center	17	413	20	7193	5.67691e-19	4.20091e-18	2.98785e-18	0.85
	GO:0016020	membrane	163	413	1632	7193	2.21868e-15	1.36819e-14	9.73107e-15	0.0998775
	GO:0005576	extracellular region	17	413	61	7193	2.98655e-08	1.57861e-07	1.12276e-07	0.278689
	GO:0005783	endoplasmic reticulum	14	413	59	7193	4.18185e-06	1.71921e-05	1.22276e-05	0.237288
	GO:0009507	chloroplast	11	413	57	7193	0.000327653	0.00121231	0.000862243	0.192982
	GO:0042651	thylakoid membrane	5	413	13	7193	0.000533675	0.00179509	0.00127673	0.384615
	GO:0005618	cell wall	12	413	107	7193	0.0191955	0.0591862	0.0420955	0.11215
Molecular function	GO:0005506	iron ion binding	63	1379	475	23078	2.35385e-09	4.30106e-07	3.34489e-07	0.132632
	GO:0016747	acyltransferase activity, transferring groups other than amino-acyl groups	32	1379	166	23078	3.46983e-09	4.30106e-07	3.34489e-07	0.192771
	GO:0016491	oxidoreductase activity	104	1379	972	23078	4.81462e-09	4.30106e-07	3.34489e-07	0.106996
	GO:0020037	heme binding	58	1379	457	23078	4.94498e-08	2.65051e-06	2.06128e-06	0.126915
	GO:0042132	fructose 1,6-bisphosphate 1-phosphatase activity	8	1379	15	23078	7.023e-07	3.13694e-05	2.43957e-05	0.533333
	GO:0005509	calcium ion binding	51	1379	418	23078	1.04642e-06	4.00628e-05	3.11564e-05	0.12201
	GO:0016987	sigma factor activity	8	1379	16	23078	1.33075e-06	4.45803e-05	3.46697e-05	0.5
	GO:0010333	terpene synthase activity	13	1379	53	23078	1.04141e-05	0.000310109	0.000241169	0.245283
	GO:0016705	oxidoreductase activity, acting on paired donors, with incorporation or reduction of molecular oxygen	39	1379	318	23078	1.66847e-05	0.0004065	0.000316131	0.122642
	GO:0016829	lyase activity	14	1379	66	23078	2.85872e-05	0.000586214	0.000455893	0.212121
	GO:0051082	unfolded protein binding	23	1379	150	23078	2.91507e-05	0.000586214	0.000455893	0.153333
	GO:0005544	calcium-dependent phospholipid binding	7	1379	17	23078	3.06231e-05	0.000586214	0.000455893	0.411765
	GO:0016702	oxidoreductase activity, acting on single donors with incorporation of molecular oxygen, incorporation of two atoms of oxygen	7	1379	19	23078	7.13713e-05	0.0012266	0.000953912	0.368421
	GO:0016706	2-oxoglutarate-dependent dioxygenase activity	22	1379	149	23078	7.7089e-05	0.0012266	0.000953912	0.147651
	GO:0004866	endopeptidase inhibitor activity	6	1379	15	23078	0.000141074	0.00210044	0.00163349	0.4
	GO:0016168	chlorophyll binding	7	1379	22	23078	0.000206173	0.00287191	0.00223346	0.318182
	GO:0004332	fructose-bisphosphate aldolase activity	6	1379	16	23078	0.000214322	0.00287191	0.00223346	0.375
	GO:0016841	ammonia-lyase activity	5	1379	11	23078	0.000257857	0.00329075	0.00255919	0.454545
	GO:0050661	NADP binding	12	1379	63	23078	0.000307732	0.00374874	0.00291536	0.190476
	GO:0016165	linoleate 13S-lipoxygenase activity	6	1379	18	23078	0.000448019	0.00505283	0.00392954	0.333333
	GO:0042578	phosphoric ester hydrolase activity	8	1379	32	23078	0.000460914	0.00505283	0.00392954	0.25
	GO:0031072	heat shock protein binding	9	1379	40	23078	0.000479264	0.00505283	0.00392954	0.225
	GO:0004601	peroxidase activity	16	1379	105	23078	0.0004902	0.00505283	0.00392954	0.152381
	GO:0000287	magnesium ion binding	25	1379	207	23078	0.000647076	0.00642283	0.00499497	0.120773
	GO:0016758	hexosyltransferase activity	24	1379	201	23078	0.000964864	0.00923512	0.00718207	0.119403
	GO:0016717	oxidoreductase activity, acting on paired donors, with oxidation of a pair of donors resulting in the reduction of molecular oxygen to two molecules of water	6	1379	21	23078	0.00112195	0.0101686	0.00790803	0.285714
	GO:0016788	hydrolase activity, acting on ester bonds	21	1379	175	23078	0.00182508	0.0155645	0.0121044	0.12
	GO:0008171	O-methyltransferase activity	8	1379	39	23078	0.00185845	0.0155645	0.0121044	0.205128
	GO:0004553	hydrolase activity, hydrolyzing O-glycosyl compounds	33	1379	348	23078	0.00605648	0.0462386	0.0359593	0.0948276
	GO:0016301	kinase activity	7	1379	41	23078	0.0100813	0.0608821	0.0473474	0.170732
	GO:0016853	isomerase activity	8	1379	51	23078	0.0102227	0.0608821	0.0473474	0.156863
	GO:0000156	phosphorelay response regulator activity	9	1379	67	23078	0.0177715	0.099224	0.0771656	0.134328
	GO:0004568	chitinase activity	5	1379	27	23078	0.0203131	0.103951	0.0808414	0.185185
	GO:0004857	enzyme inhibitor activity	10	1379	80	23078	0.0205574	0.103951	0.0808414	0.125
	GO:0015116	sulfate transmembrane transporter activity	5	1379	28	23078	0.0235457	0.116857	0.0908783	0.178571
	GO:0015297	antiporter activity	9	1379	71	23078	0.0250835	0.120042	0.0933558	0.126761
	GO:0030599	pectinesterase activity	11	1379	97	23078	0.0299416	0.138877	0.108003	0.113402
	GO:0004806	triglyceride lipase activity	8	1379	62	23078	0.0306194	0.138877	0.108003	0.129032
